# Supplementary material for: Proteomics and metabonomics analyses of Covid-19 complications in patients with pulmonary fibrosis
Source: Sci Rep. 2021 Jul 16;11:14601. doi: 10.1038/s41598-021-94256-8 (PMC8285535; doi:10.1038/s41598-021-94256-8)
Supplement: Supplementary file 7 — Supplementary Information 7. [file 41598_2021_94256_MOESM7_ESM.xls]

Supplementary table 3. A total of 1079 proteins were identified and quantified in 27 samples
Protein	A_3	A_9	A_10	A_11	A_18	A_23	B_1	B_2	B_4	B_5	B_6	B_7	B_8	B_12	B_13	B_14	B_15	B_16	B_17	B_19	B_20	B_21	B_22	B_24	B_25	B_26	B_27	ProteinGroup
Biognosys|iRT-Kit_WR_fusion	15.60903653	15.00313459	13.72976614	14.03103927	14.01137312	15.58486501	14.86055695	14.70828578	15.06494044	13.88081993	13.41335256	14.97859802	14.7260986	14.21306801	13.58185786	14.62294361	14.41653646	13.97852897	13.33032478	14.43150068	14.49251891	12.80724551	15.73263868	13.52750681	13.15877464	15.50056514	15.36235999	Biognosys|iRT-Kit_WR_fusion
sp|A0A075B6I0|LV861_HUMAN	17.32348669	16.66539407	18.5011619	17.55727544	17.3645052	17.02112534	17.59243852	17.02477627	18.2011777	16.55129616	17.65426084	18.43919375	17.71777926	17.61878541	17.24451037	15.22155857	18.43963487	18.55369446	18.29049169	17.86340818	15.85116824	16.60368158	15.88088324	16.49998578	17.21825022	15.2192821	16.60227469	sp|A0A075B6I0|LV861_HUMAN;tr|Q5NV62|Q5NV62_HUMAN
sp|A0A075B6I9|LV746_HUMAN	NA	NA	15.03954789	NA	NA	13.39965031	14.28668771	16.19016109	NA	NA	NA	13.82744849	NA	NA	11.64232792	NA	12.77813964	NA	NA	14.41677373	NA	12.82820264	NA	NA	NA	NA	NA	sp|A0A075B6I9|LV746_HUMAN;tr|Q5NV83|Q5NV83_HUMAN
sp|A0A075B6K2|LV312_HUMAN	14.60289781	14.31279813	16.28139977	13.34794004	14.90181016	NA	16.05826249	10.6730822	16.03763261	16.9249349	NA	12.80165572	NA	17.17728117	15.38783667	NA	11.49317187	NA	NA	10.90302336	9.917080809	16.26800262	14.34096629	NA	NA	NA	12.92813573	sp|A0A075B6K2|LV312_HUMAN;tr|Q5NV85|Q5NV85_HUMAN
sp|A0A075B6K5|LV39_HUMAN	15.82404963	15.01926512	17.75578552	17.5227562	15.40446053	13.00011484	16.67688576	17.74013409	16.59378703	17.61373941	18.11424543	17.82641069	17.20967429	17.71386774	17.38485737	16.41635007	16.35914183	17.52281572	17.44928574	16.78679818	16.11023716	16.42495035	14.39508366	17.23410675	14.45288837	15.72332513	16.42797556	sp|A0A075B6K5|LV39_HUMAN;tr|A2MYD5|A2MYD5_HUMAN
sp|A0A075B6P5|KV228_HUMAN	14.57198638	13.73706818	15.29034139	12.58829626	16.24506332	14.24374932	12.24343816	14.77261123	13.03788024	NA	15.16849262	14.94707009	16.28740143	13.07433022	14.19649353	13.12157666	12.94927436	13.14836598	13.34629305	14.55028685	12.30934092	12.49976078	12.35705775	14.88264493	13.02961917	13.46691821	12.66724641	sp|A0A075B6P5|KV228_HUMAN;sp|P01615|KVD28_HUMAN
sp|A0A075B6R2|HV404_HUMAN	14.08631266	NA	14.67359497	NA	15.08096442	15.67190901	15.27604407	16.30298932	NA	NA	NA	NA	13.13281928	15.62852355	17.12719535	15.0060807	15.96738829	13.40327755	NA	14.59671338	NA	14.80342353	16.12044067	14.53104702	NA	NA	16.4031706	sp|A0A075B6R2|HV404_HUMAN
sp|A0A075B6S2|KVD29_HUMAN	16.42826551	15.72963683	17.74085789	17.63424725	14.90848775	17.83939214	17.1037865	16.74823926	15.69616205	17.3868754	18.42588847	17.41538509	18.97133387	17.18248945	16.8232449	15.70030683	15.74529858	17.88312281	15.75023532	17.01166098	16.11120414	16.30925007	16.49767378	15.87574541	16.78133383	14.81788927	16.67133262	sp|A0A075B6S2|KVD29_HUMAN
sp|A0A075B6S5|KV127_HUMAN	16.51089691	16.71767931	16.94726194	15.73450708	16.02085137	16.20988125	17.03277891	17.69443379	15.90589676	15.73222105	16.75754758	16.59593673	17.56975304	16.87661727	16.39970249	16.10634928	16.4762864	16.7511403	16.52823729	16.0233597	15.67636043	15.78985872	15.36071093	16.07464272	16.11675139	15.53357008	16.1893691	sp|A0A075B6S5|KV127_HUMAN
sp|A0A0A0MRZ8|KVD11_HUMAN	17.41084399	17.06150336	18.99130948	17.85983263	17.7621677	18.67703939	18.38117429	18.29178468	17.62643619	17.79558695	18.68650941	17.7405435	19.79502727	18.74546481	18.84557475	16.30250038	17.86789612	17.81406231	18.75097804	17.78438284	17.30990615	17.0565319	16.10886112	17.90066381	18.3081122	16.94650284	17.20426498	sp|A0A0A0MRZ8|KVD11_HUMAN;sp|P04433|KV311_HUMAN
sp|A0A0A0MRZ9|LV552_HUMAN	14.33373205	NA	16.21050545	NA	14.72772357	12.71583341	16.09674166	NA	13.26979555	NA	NA	15.60116798	13.17181205	NA	13.21912844	NA	14.20290606	14.45779587	14.29404209	13.27866825	12.04519682	14.80667012	NA	12.77844159	12.91964929	11.23776116	14.98456447	sp|A0A0A0MRZ9|LV552_HUMAN;tr|A2MYD1|A2MYD1_HUMAN;tr|Q9H5Z4|Q9H5Z4_HUMAN
sp|A0A0A0MS15|HV349_HUMAN	15.44398669	14.7657597	16.45450749	15.01683557	15.1555846	16.34269322	15.80854508	16.16669695	15.43290791	14.09727655	15.1309834	16.05984083	16.42159882	15.72787884	14.95423729	14.56585724	15.94295259	16.12317166	16.00062984	16.32750373	14.80059682	15.03902924	15.63061864	14.75050653	15.69411758	16.08102706	13.05985396	sp|A0A0A0MS15|HV349_HUMAN;tr|Q0ZCH6|Q0ZCH6_HUMAN
sp|A0A0A0MT36|KVD21_HUMAN	12.92256817	12.1979151	15.77275834	15.00204839	13.72866254	14.02612067	16.75791341	14.16834837	13.24069285	15.0668664	16.35479383	14.63705838	14.62424116	14.97613896	13.89338717	11.82940635	14.34315766	15.13969565	14.11168927	15.22804439	13.88008716	14.33545709	12.65938984	11.7525755	14.55911954	13.75016212	13.49768028	sp|A0A0A0MT36|KVD21_HUMAN
sp|A0A0B4J1U7|HV601_HUMAN	15.99915455	15.94244336	17.02351655	15.80741275	14.47204419	15.29681652	16.20862671	16.08921813	15.4115129	15.72546315	15.54597568	15.60351347	15.85308558	17.0380394	16.1130665	15.47231973	16.04830671	15.90632396	16.57778429	16.58844698	16.65357914	15.2657042	13.96097395	15.33601048	16.27357549	15.41082228	14.91578076	sp|A0A0B4J1U7|HV601_HUMAN;tr|A2N0T7|A2N0T7_HUMAN
sp|A0A0B4J1V2|HV226_HUMAN	NA	12.26395928	12.43855685	11.88225594	12.09733285	15.79566615	13.97655071	11.9202082	11.12772521	14.62975857	11.13670324	13.81052247	15.54474125	12.70167738	12.37257511	13.09622285	15.69944857	14.39131488	12.23841716	13.28450777	NA	11.37209601	NA	12.05185211	11.51079709	NA	13.35238148	sp|A0A0B4J1V2|HV226_HUMAN;tr|A0A0F7SYT0|A0A0F7SYT0_HUMAN;tr|A0A0X9SZU9|A0A0X9SZU9_HUMAN;tr|A0A2U8J8L2|A0A2U8J8L2_HUMAN
sp|A0A0B4J1Y8|LV949_HUMAN	15.1317862	15.4164198	15.76403492	16.00205171	15.81883268	14.53167934	16.42344933	15.97236891	15.61266758	13.89250703	19.07498511	17.30830105	16.32418647	15.17633409	16.08322471	11.59285019	15.29927692	17.09946971	16.37805579	14.30236696	15.37317289	14.89343338	15.41770164	16.58916056	16.21297158	14.31267042	14.94119739	sp|A0A0B4J1Y8|LV949_HUMAN;tr|A2MYC8|A2MYC8_HUMAN;tr|Q8TBD0|Q8TBD0_HUMAN
sp|A0A0B4J1Y9|HV372_HUMAN	13.57623442	13.0712656	14.72360836	12.85802715	13.56502765	13.60784262	15.13315174	13.08348533	13.52183012	11.64084425	12.94425424	13.74894125	13.23646047	13.98694956	13.28153379	11.87108347	12.13166833	14.42185554	14.39907843	13.79116135	13.54641282	13.28191221	11.8250559	13.20740455	14.03805877	13.06828637	13.91618411	sp|A0A0B4J1Y9|HV372_HUMAN;tr|A0A0F7TAG7|A0A0F7TAG7_HUMAN
sp|A0A0B4J2H0|HV69D_HUMAN	14.34881097	NA	14.25029047	NA	NA	NA	15.31519517	12.7727887	NA	13.77535644	11.97909209	NA	NA	NA	13.53783187	NA	13.80438616	NA	NA	NA	NA	11.68228873	NA	NA	NA	NA	NA	sp|A0A0B4J2H0|HV69D_HUMAN
sp|A0A0C4DH24|KV621_HUMAN	14.90422658	14.83044581	16.13614527	NA	16.01025773	12.36609372	NA	NA	15.06188557	NA	NA	15.50503711	14.57596059	15.67052406	15.88649004	14.2280488	14.26730896	15.62748463	16.56651672	14.63544507	13.6750305	14.23279764	13.01714965	NA	14.7464061	NA	13.35354758	sp|A0A0C4DH24|KV621_HUMAN
sp|A0A0C4DH25|KVD20_HUMAN	20.86258748	20.21001716	21.7254163	20.60463279	20.58052373	20.98597589	20.38042128	20.65406439	20.44305326	20.43887472	21.23661514	20.63117377	20.57993486	21.03715319	21.36261746	18.42840647	20.59902694	20.99771244	21.04904904	20.55626074	19.73743507	20.26424063	18.88781404	19.85234176	19.81176673	19.86361259	19.73943744	sp|A0A0C4DH25|KVD20_HUMAN
sp|A0A0C4DH68|KV224_HUMAN	18.50177356	18.20700032	19.04339534	17.52214298	19.03028238	16.98179244	16.10125033	17.83898998	18.06528039	17.41036849	18.62219776	19.03294718	18.70062964	18.60781203	19.26680204	17.19507533	17.80711561	18.43607654	19.11121706	17.56031377	16.89834532	17.52327227	15.25012648	18.432097	17.26300037	16.8015467	18.03086934	sp|A0A0C4DH68|KV224_HUMAN;tr|A0A075B6R9|A0A075B6R9_HUMAN
sp|A0A0J9YX35|HV64D_HUMAN	13.93888233	NA	17.95078842	NA	NA	13.24217441	16.80681815	16.33985776	NA	NA	14.84154634	14.5557935	14.37808021	NA	16.34234716	NA	17.38171373	NA	NA	15.15992348	NA	15.20468067	13.99317141	NA	NA	NA	NA	sp|A0A0J9YX35|HV64D_HUMAN
sp|A4D0S4|LAMB4_HUMAN	15.45725115	16.27979863	16.9786728	16.97967776	15.20552086	15.88846245	17.26858235	16.35946287	16.0072986	15.64091972	16.62953141	15.99498477	15.84708807	16.04646243	16.61728155	15.30035623	16.68416322	16.10150562	15.96208415	16.68244041	16.11208351	17.66070174	15.40766736	16.07936334	15.88085212	14.57467978	16.76964552	sp|A4D0S4|LAMB4_HUMAN;tr|A0A0C4DG90|A0A0C4DG90_HUMAN;tr|B4DX23|B4DX23_HUMAN;tr|B7ZMJ6|B7ZMJ6_HUMAN
sp|A8K855|EFCB7_HUMAN	20.13441161	21.12308764	21.53660503	20.79635645	20.01431881	20.39979535	21.42232932	21.15972207	20.68473421	22.72220776	21.55621024	20.49860497	20.29168626	20.80617012	20.97879173	20.95735154	21.12786741	20.82639947	20.87946822	19.91997158	20.05609869	18.77585608	19.97304764	20.83792221	22.28006962	21.341016	18.93556016	sp|A8K855|EFCB7_HUMAN
sp|A8MUU1|FB5L3_HUMAN	NA	NA	17.00634229	NA	NA	11.6799664	NA	14.82777508	13.44025694	13.81610503	NA	NA	15.94619929	NA	NA	15.06736871	NA	NA	NA	NA	NA	NA	NA	NA	NA	NA	NA	sp|A8MUU1|FB5L3_HUMAN;sp|Q01469|FABP5_HUMAN;tr|E7DVW5|E7DVW5_HUMAN;tr|I6L8B7|I6L8B7_HUMAN
sp|O00151|PDLI1_HUMAN	12.28471744	11.09457348	13.79343551	NA	NA	13.71911397	19.03795592	15.65358564	12.69270615	18.72551269	NA	NA	13.63499188	NA	NA	14.43847321	14.86352067	NA	13.16820713	NA	15.0580105	NA	NA	13.16695334	12.50552129	12.15106151	12.70246558	sp|O00151|PDLI1_HUMAN;tr|V9HW92|V9HW92_HUMAN
sp|O00161|SNP23_HUMAN	NA	NA	14.49358379	NA	NA	NA	15.81873702	15.92701051	NA	NA	NA	NA	NA	NA	NA	NA	14.6157822	NA	NA	NA	NA	NA	NA	NA	NA	NA	NA	sp|O00161|SNP23_HUMAN;tr|A8K287|A8K287_HUMAN
sp|O00187|MASP2_HUMAN	15.86061783	17.56912684	17.89216979	17.21370248	17.96953936	16.51138053	16.02000861	16.45987919	15.96447104	16.79965225	17.52433244	16.81037233	17.51810624	16.09138074	17.97399658	16.68910419	17.74160431	16.77519571	15.76091621	15.34937704	16.53600553	17.01913479	16.09213843	15.97862241	17.22550778	16.60021867	16.44269596	sp|O00187|MASP2_HUMAN
sp|O00194|RB27B_HUMAN	NA	NA	NA	9.740333495	NA	11.44411467	11.99812313	NA	NA	12.98608354	NA	NA	NA	NA	NA	NA	NA	NA	NA	NA	NA	NA	NA	NA	NA	NA	NA	sp|O00194|RB27B_HUMAN
sp|O00244|ATOX1_HUMAN	NA	NA	NA	14.3184731	NA	NA	14.04645888	13.99813347	NA	14.25094749	NA	NA	NA	NA	NA	NA	NA	NA	NA	NA	NA	NA	NA	NA	NA	NA	NA	sp|O00244|ATOX1_HUMAN;tr|A0A2Z4T009|A0A2Z4T009_HUMAN;tr|E5RGN3|E5RGN3_HUMAN;tr|E5RIM7|E5RIM7_HUMAN;tr|Q6IBA3|Q6IBA3_HUMAN
sp|O00292|LFTY2_HUMAN	23.06775528	24.05328138	25.2695514	24.06007557	23.55375611	23.51849969	23.85523871	23.99264413	23.03613702	23.1588294	24.56086584	24.14913437	23.51479126	23.27517455	24.86709406	22.58882515	24.73559364	23.20102867	23.29990307	23.78455221	23.41121974	24.7949235	23.10869012	23.32070746	23.55445294	23.05739701	24.33448854	sp|O00292|LFTY2_HUMAN;sp|O75610|LFTY1_HUMAN;tr|A0A024R3P5|A0A024R3P5_HUMAN;tr|A0A0A0N0K8|A0A0A0N0K8_HUMAN
sp|O00391|QSOX1_HUMAN	14.88386724	14.24313521	16.13561194	14.42011907	14.03548767	14.18707263	15.36364781	15.79558869	14.54428541	15.36849406	14.91428582	15.56881311	16.12106547	14.96488502	14.46119409	14.99767579	16.20415379	14.46535253	14.73247621	15.52762854	14.91782463	15.383597	14.25250011	16.96105422	15.51324504	15.36530128	15.20262719	sp|O00391|QSOX1_HUMAN
sp|O00429|DNM1L_HUMAN	14.66858017	NA	NA	NA	13.51365267	15.04387696	NA	NA	12.03953873	NA	NA	NA	NA	14.27073101	NA	12.91687436	13.71229167	NA	NA	12.87413454	NA	13.17772984	12.19302081	13.83727839	13.98470339	14.09648794	NA	sp|O00429|DNM1L_HUMAN;tr|D3DUW5|D3DUW5_HUMAN;tr|D3DUW6|D3DUW6_HUMAN
sp|O00584|RNT2_HUMAN	NA	NA	13.51104083	NA	NA	NA	14.65815017	14.76688857	NA	NA	NA	NA	NA	NA	NA	NA	11.85076149	NA	NA	NA	NA	NA	NA	NA	NA	NA	NA	sp|O00584|RNT2_HUMAN;tr|A0A087WWI1|A0A087WWI1_HUMAN;tr|A0A087WZM2|A0A087WZM2_HUMAN;tr|A6XND5|A6XND5_HUMAN;tr|D6RHI9|D6RHI9_HUMAN;tr|H0YAE9|H0YAE9_HUMAN;tr|J3QQ64|J3QQ64_HUMAN;tr|Q8TCU1|Q8TCU1_HUMAN
sp|O00585|CCL21_HUMAN	NA	10.99544079	11.21662904	11.76823616	NA	NA	11.43530692	13.1609782	NA	NA	NA	NA	12.1111169	12.95635409	NA	NA	NA	11.21338131	NA	12.07180866	NA	11.1058832	NA	11.35391339	NA	NA	NA	sp|O00585|CCL21_HUMAN;tr|Q5VZ73|Q5VZ73_HUMAN
sp|O14646|CHD1_HUMAN	15.80221218	17.12558202	14.15432791	15.96630208	15.80604433	14.64458714	16.25291419	15.86354341	NA	NA	16.29278805	14.65557426	16.45303777	14.82556122	15.47758029	18.07469511	18.12017956	15.92027192	17.09742176	15.36803293	14.01593715	12.60805681	16.49692249	16.24107393	NA	15.56980209	13.63140355	sp|O14646|CHD1_HUMAN
sp|O14672|ADA10_HUMAN	12.41827548	NA	14.19363818	NA	NA	12.78497027	14.45213948	13.86492724	NA	13.43573474	13.86646596	NA	NA	13.00107212	12.82529468	NA	13.20480994	NA	NA	NA	NA	14.90944809	NA	14.18906812	13.66649873	NA	NA	sp|O14672|ADA10_HUMAN;tr|A0A024R5U5|A0A024R5U5_HUMAN;tr|A0AV88|A0AV88_HUMAN
sp|O14745|NHRF1_HUMAN	NA	10.96301273	12.41165606	NA	10.81612265	13.46801562	15.20731868	NA	13.56324821	14.1645597	10.30992341	NA	NA	11.34973973	11.31374646	NA	11.32958574	10.20824325	10.75801262	10.68152903	NA	9.875088113	NA	11.06050312	12.03938351	NA	13.50341883	sp|O14745|NHRF1_HUMAN;tr|B2R6A3|B2R6A3_HUMAN;tr|B3KSV9|B3KSV9_HUMAN;tr|J3QRP6|J3QRP6_HUMAN
sp|O14786|NRP1_HUMAN	NA	NA	12.93873381	NA	NA	NA	13.65813308	NA	NA	NA	12.7088062	NA	12.90286349	NA	NA	NA	13.15060881	NA	NA	NA	NA	13.92459433	12.35707209	NA	NA	NA	NA	sp|O14786|NRP1_HUMAN;tr|A8K9V7|A8K9V7_HUMAN;tr|E7EX60|E7EX60_HUMAN;tr|E9PEP6|E9PEP6_HUMAN;tr|Q59F20|Q59F20_HUMAN;tr|Q5JWQ4|Q5JWQ4_HUMAN;tr|Q5JWQ6|Q5JWQ6_HUMAN;tr|Q5T7F0|Q5T7F0_HUMAN;tr|Q68DN3|Q68DN3_HUMAN;tr|Q6AWA9|Q6AWA9_HUMAN;tr|Q6X907|Q6X907_HUMAN;tr|Q71SW6|Q71SW6_HUMAN;tr|Q9H2E1|Q9H2E1_HUMAN
sp|O14791|APOL1_HUMAN	16.89895516	17.16517565	17.66824347	17.55139623	17.32084835	16.85612364	16.92417915	16.34920688	17.35438897	18.36786866	17.81151122	16.92265693	16.74903122	17.39761155	17.11005773	17.18606312	17.7055191	17.32531038	17.3838135	16.79323528	16.95970565	17.14314675	16.96572541	17.98999053	18.98175976	18.16427045	17.28188171	sp|O14791|APOL1_HUMAN;tr|A0A024R1G8|A0A024R1G8_HUMAN;tr|A0A024R1Q4|A0A024R1Q4_HUMAN;tr|A5PL32|A5PL32_HUMAN;tr|B2R9E5|B2R9E5_HUMAN;tr|Q1WWL5|Q1WWL5_HUMAN;tr|Q29RW7|Q29RW7_HUMAN;tr|Q2KHQ6|Q2KHQ6_HUMAN
sp|O14974|MYPT1_HUMAN	12.9396978	NA	11.4193415	NA	NA	12.22101645	12.78548865	13.30993603	NA	NA	NA	NA	NA	NA	11.49763104	NA	NA	NA	NA	NA	NA	NA	NA	NA	12.90124786	11.67943083	11.81310384	sp|O14974|MYPT1_HUMAN;tr|A0A024RBF1|A0A024RBF1_HUMAN;tr|A0A3B3ISH4|A0A3B3ISH4_HUMAN;tr|B2RAH5|B2RAH5_HUMAN;tr|F8VZN8|F8VZN8_HUMAN;tr|H0YHI8|H0YHI8_HUMAN;tr|H0YIS4|H0YIS4_HUMAN
sp|O15117|FYB1_HUMAN	13.74948764	NA	NA	NA	NA	NA	15.11599454	15.24590255	NA	NA	NA	NA	NA	NA	NA	NA	12.50226528	NA	NA	NA	NA	NA	NA	NA	15.52117955	NA	13.25263082	sp|O15117|FYB1_HUMAN;tr|A0A024R032|A0A024R032_HUMAN
sp|O15145|ARPC3_HUMAN	12.16698443	11.19514696	12.56706504	12.67596149	NA	13.23998655	10.03178918	11.81337718	12.25520128	14.09693654	11.72614534	11.45509152	12.17266996	11.81067966	11.21059002	12.73319396	12.24639841	11.58693346	12.04544116	11.66553855	10.27311721	11.12438209	NA	13.40962038	13.92323753	NA	12.18565156	sp|O15145|ARPC3_HUMAN;tr|B2R4D5|B2R4D5_HUMAN;tr|B4DM63|B4DM63_HUMAN;tr|C9JZD1|C9JZD1_HUMAN;tr|F8VR50|F8VR50_HUMAN;tr|Q2LE71|Q2LE71_HUMAN
sp|O15204|ADEC1_HUMAN	NA	NA	NA	NA	NA	NA	12.13759918	13.2514259	NA	NA	11.26233503	NA	NA	NA	NA	NA	12.2384793	NA	NA	NA	NA	12.19401275	NA	13.00856493	NA	NA	NA	sp|O15204|ADEC1_HUMAN
sp|O15231|ZN185_HUMAN	NA	NA	11.57940304	NA	NA	NA	12.93629153	12.384988	NA	NA	NA	NA	NA	NA	NA	NA	NA	NA	NA	NA	NA	NA	NA	NA	NA	NA	NA	sp|O15231|ZN185_HUMAN;tr|B3KPM4|B3KPM4_HUMAN;tr|H0Y704|H0Y704_HUMAN;tr|Q6MZQ8|Q6MZQ8_HUMAN
sp|O15335|CHAD_HUMAN	NA	12.13798729	12.91279735	11.56636694	NA	NA	NA	NA	10.65576981	NA	NA	12.09892608	11.79749638	13.63697215	11.77676556	11.89118002	NA	NA	NA	NA	NA	NA	NA	13.98729049	NA	12.81218583	NA	sp|O15335|CHAD_HUMAN
sp|O15400|STX7_HUMAN	NA	NA	15.08958053	NA	NA	14.61099416	16.988095	14.94005248	14.05127697	16.87139389	NA	NA	NA	NA	NA	NA	NA	NA	NA	NA	NA	NA	NA	NA	13.77019227	NA	13.18471332	sp|O15400|STX7_HUMAN
sp|O15467|CCL16_HUMAN	11.79526257	13.64740584	12.33791952	NA	NA	NA	13.5932379	14.57369524	NA	13.69253552	14.05238286	NA	14.21726795	11.04201594	NA	12.9715642	NA	11.72156126	12.02563575	11.87328572	13.30974482	11.5352371	12.13237847	12.26258215	12.00858567	NA	13.07764431	sp|O15467|CCL16_HUMAN
sp|O43182|RHG06_HUMAN	12.62925751	NA	12.52662348	NA	NA	13.93195356	15.12817849	13.84980004	NA	NA	NA	NA	NA	NA	NA	13.00405481	12.33240212	NA	NA	NA	NA	NA	NA	NA	12.48937334	12.18834677	11.12866305	sp|O43182|RHG06_HUMAN;tr|A8KAL3|A8KAL3_HUMAN
sp|O43294|TGFI1_HUMAN	NA	NA	NA	NA	NA	14.23522908	NA	NA	NA	14.40136679	NA	NA	NA	NA	NA	NA	NA	NA	NA	NA	NA	NA	NA	NA	NA	NA	12.43188514	sp|O43294|TGFI1_HUMAN;tr|A0A024QZE7|A0A024QZE7_HUMAN
sp|O43312|MTSS1_HUMAN	13.07014305	NA	NA	NA	NA	16.23696486	14.30030422	14.2746455	NA	13.67517002	NA	NA	NA	NA	NA	NA	NA	NA	NA	NA	NA	NA	NA	NA	14.00011323	NA	13.44855946	sp|O43312|MTSS1_HUMAN;tr|A5YM41|A5YM41_HUMAN;tr|B7Z3B6|B7Z3B6_HUMAN;tr|B7Z7H8|B7Z7H8_HUMAN;tr|E7EWW5|E7EWW5_HUMAN;tr|H0YB53|H0YB53_HUMAN;tr|Q6ZT16|Q6ZT16_HUMAN;tr|Q6ZTG0|Q6ZTG0_HUMAN
sp|O43399|TPD54_HUMAN	13.98090216	NA	14.15322047	13.07881012	NA	15.03562927	15.77160033	15.1770807	12.09634422	NA	12.74368986	NA	NA	NA	NA	NA	12.18392747	NA	NA	NA	NA	NA	NA	NA	13.41224881	NA	14.64740405	sp|O43399|TPD54_HUMAN;tr|A0A087WZ51|A0A087WZ51_HUMAN;tr|Q53GA0|Q53GA0_HUMAN;tr|Q68E05|Q68E05_HUMAN;tr|Q6FGS1|Q6FGS1_HUMAN
sp|O43516|WIPF1_HUMAN	NA	NA	NA	13.67335741	NA	14.50870726	13.17348364	NA	NA	13.54430879	NA	NA	NA	NA	NA	NA	NA	NA	NA	NA	NA	NA	NA	NA	12.95225056	NA	NA	sp|O43516|WIPF1_HUMAN;tr|A0A140VJZ9|A0A140VJZ9_HUMAN;tr|B4E2B2|B4E2B2_HUMAN;tr|D3DPE6|D3DPE6_HUMAN;tr|E9PB87|E9PB87_HUMAN;tr|Q2YDC4|Q2YDC4_HUMAN
sp|O43633|CHM2A_HUMAN	13.87453137	NA	12.55179139	NA	NA	13.66208807	15.02921049	14.84862559	12.39118859	NA	NA	NA	NA	NA	NA	NA	NA	NA	NA	NA	NA	NA	NA	NA	14.21914791	NA	12.28594916	sp|O43633|CHM2A_HUMAN;tr|A0A024R4S0|A0A024R4S0_HUMAN;tr|M0R1T5|M0R1T5_HUMAN
sp|O43639|NCK2_HUMAN	NA	NA	NA	NA	NA	NA	13.64966944	NA	11.90632004	13.91594263	NA	NA	NA	NA	13.21241216	12.59925211	NA	NA	NA	NA	NA	NA	NA	NA	NA	NA	NA	sp|O43639|NCK2_HUMAN;tr|A0A0S2Z4M6|A0A0S2Z4M6_HUMAN
sp|O43815|STRN_HUMAN	NA	NA	NA	NA	NA	NA	NA	12.1330298	NA	NA	NA	NA	NA	NA	NA	NA	NA	NA	NA	NA	NA	NA	NA	NA	11.05381042	NA	NA	sp|O43815|STRN_HUMAN;tr|Q3B874|Q3B874_HUMAN
sp|O43866|CD5L_HUMAN	16.21523828	16.38117696	17.97918533	13.30107669	16.76391666	16.83052583	17.75453475	16.34792056	15.67980108	17.33319497	18.79800638	16.63970919	16.76216953	16.9319093	17.37581303	13.86887732	17.78455551	13.21217318	16.52031059	16.43992475	12.8209001	16.99249782	14.82618425	16.72525022	16.41544222	14.07744933	15.72312336	sp|O43866|CD5L_HUMAN
sp|O60262|GBG7_HUMAN	NA	13.13863126	16.54814149	14.99243308	NA	NA	NA	14.42890646	NA	14.98264637	NA	NA	13.90115921	NA	NA	NA	NA	NA	NA	13.74497808	NA	14.45008273	NA	NA	NA	NA	NA	sp|O60262|GBG7_HUMAN
sp|O60282|KIF5C_HUMAN	15.48655788	15.56178353	15.82677952	15.40645266	14.68432369	15.11848536	15.34306982	15.13481342	15.38102898	14.65431884	15.84662486	15.60539517	15.13389694	15.35895251	16.01063533	14.483544	15.58597129	15.21451091	14.83173355	15.0078808	14.59119285	15.63271131	14.6045598	14.64376869	14.513379	15.05987938	15.29164634	sp|O60282|KIF5C_HUMAN;sp|P33176|KINH_HUMAN;sp|Q12840|KIF5A_HUMAN;tr|A0A0G2JMZ6|A0A0G2JMZ6_HUMAN;tr|A1L179|A1L179_HUMAN;tr|A8K048|A8K048_HUMAN;tr|B0I1S7|B0I1S7_HUMAN;tr|B2RCP3|B2RCP3_HUMAN;tr|B4DS27|B4DS27_HUMAN;tr|B7Z2M7|B7Z2M7_HUMAN;tr|C1PHA2|C1PHA2_HUMAN;tr|D3DRX6|D3DRX6_HUMAN;tr|J3KNA1|J3KNA1_HUMAN;tr|M1VE91|M1VE91_HUMAN;tr|Q57Z91|Q57Z91_HUMAN;tr|Q59GB8|Q59GB8_HUMAN;tr|Q9UFW7|Q9UFW7_HUMAN;tr|V…
sp|O60493|SNX3_HUMAN	13.78839575	NA	NA	12.5964287	NA	12.46984024	12.9890422	13.26943157	NA	NA	NA	NA	12.00291579	NA	NA	NA	NA	NA	NA	NA	NA	NA	NA	11.19120928	12.26419342	NA	11.58743604	sp|O60493|SNX3_HUMAN
sp|O60610|DIAP1_HUMAN	14.73488787	NA	13.17344314	NA	NA	15.30855469	16.65052676	16.34536738	12.55860478	13.24202498	NA	NA	NA	NA	NA	NA	12.4621858	NA	NA	NA	NA	10.656313	NA	NA	14.74905346	NA	12.93557919	sp|O60610|DIAP1_HUMAN;tr|A0A0G2JH68|A0A0G2JH68_HUMAN;tr|A0A140T8Z0|A0A140T8Z0_HUMAN;tr|A0RZB8|A0RZB8_HUMAN;tr|Q6URC4|Q6URC4_HUMAN
sp|O75027|ABCB7_HUMAN	15.73311718	16.76859905	NA	14.19941086	16.3439013	12.50950615	NA	14.13257877	16.20314281	16.86666492	12.2713211	15.56121749	15.11366701	15.884094	13.37699639	17.17977763	NA	15.98770029	16.80379882	14.22311356	16.02332717	NA	15.9077844	16.68062763	18.08384783	17.31183825	14.57806147	sp|O75027|ABCB7_HUMAN;tr|A0A087WW65|A0A087WW65_HUMAN;tr|A0A0S2Z2W5|A0A0S2Z2W5_HUMAN;tr|A0A0S2Z2Z3|A0A0S2Z2Z3_HUMAN;tr|A0A0S2Z376|A0A0S2Z376_HUMAN;tr|A0A2R8Y3N2|A0A2R8Y3N2_HUMAN;tr|A0A2R8Y473|A0A2R8Y473_HUMAN;tr|B3KM98|B3KM98_HUMAN;tr|E9PNQ5|E9PNQ5_HUMAN;tr|Q7Z3K5|Q7Z3K5_HUMAN
sp|O75368|SH3L1_HUMAN	NA	NA	12.6810957	15.26116158	NA	13.31092521	NA	13.906342	13.13632144	14.89206666	10.26276627	NA	10.74793013	10.8018261	NA	NA	NA	11.02326043	NA	NA	NA	12.35017976	NA	11.293766	12.90055876	NA	11.75542069	sp|O75368|SH3L1_HUMAN;tr|V9HW48|V9HW48_HUMAN
sp|O75460|ERN1_HUMAN	13.61433868	14.45601986	14.06951841	15.18769615	NA	15.36464203	15.89533726	15.67028777	NA	15.20676809	14.91913437	13.43591088	14.59805655	13.29538836	14.24453039	14.39093114	14.17833419	14.75384928	14.60023919	13.58491394	14.32601597	13.10098781	14.32724183	14.67728207	14.43494059	NA	NA	sp|O75460|ERN1_HUMAN
sp|O75558|STX11_HUMAN	NA	13.0411415	13.01215628	15.98357689	12.59365662	12.09941087	14.45425725	12.99221734	12.57461933	15.03279461	12.28763006	11.27571918	13.55331832	12.74198248	14.02975415	NA	12.18753939	12.90512018	NA	10.88556988	13.62883188	NA	NA	11.76803276	13.44164005	14.00588982	NA	sp|O75558|STX11_HUMAN
sp|O75563|SKAP2_HUMAN	19.26427411	20.67917347	19.55830411	18.96472165	17.84663106	18.28447012	18.9508282	16.14114265	18.61751914	NA	20.24218788	19.51240464	NA	NA	19.74082616	19.64516784	16.7597804	19.89565915	NA	14.04940273	NA	19.37592095	17.95646886	18.52007002	16.29470123	NA	NA	sp|O75563|SKAP2_HUMAN
sp|O75594|PGRP1_HUMAN	14.23578914	13.71123583	15.1673102	12.78129284	12.98043146	13.38084411	14.36313001	14.25944455	13.69469998	15.95378764	15.06799555	14.3550384	15.01284437	13.67116383	14.63442003	13.96682398	13.79635645	14.36211327	13.06594046	13.64867061	12.22872159	13.7637174	13.68098889	15.23564938	14.71123877	12.8401992	12.6548403	sp|O75594|PGRP1_HUMAN
sp|O75636|FCN3_HUMAN	16.59972693	18.41776709	18.63795314	18.57871472	18.9911465	17.30516305	17.02083049	17.80551664	17.04906741	17.56305763	17.75958442	17.8789273	18.04542534	17.56115857	18.66333248	17.3243777	18.91370413	17.73086439	16.17988759	16.24145444	16.44123009	17.68233153	16.94221373	12.65018679	15.75549034	16.81528536	17.10849437	sp|O75636|FCN3_HUMAN;tr|Q6UXM4|Q6UXM4_HUMAN;tr|Q6UY50|Q6UY50_HUMAN
sp|O75882|ATRN_HUMAN	NA	NA	12.23750249	NA	NA	NA	NA	NA	11.74724982	NA	10.83824797	NA	NA	11.2917295	12.20782376	NA	NA	11.67854202	NA	12.63088349	NA	13.26872782	10.28651904	NA	15.41934913	NA	11.64788943	sp|O75882|ATRN_HUMAN;tr|B4DZ36|B4DZ36_HUMAN
sp|O75888|TNF13_HUMAN	NA	NA	13.77216243	NA	NA	NA	12.49213298	13.74290897	NA	NA	NA	NA	NA	NA	NA	NA	14.18546023	NA	NA	NA	NA	11.80620068	NA	NA	NA	NA	NA	sp|O75888|TNF13_HUMAN;tr|A0A0A6YY99|A0A0A6YY99_HUMAN;tr|A0A0U5EM56|A0A0U5EM56_HUMAN;tr|C9JF68|C9JF68_HUMAN;tr|Q2QBA2|Q2QBA2_HUMAN;tr|Q6FGN4|Q6FGN4_HUMAN;tr|Q6FGR7|Q6FGR7_HUMAN;tr|Q6U6I7|Q6U6I7_HUMAN;tr|Q8NFH7|Q8NFH7_HUMAN
sp|O76076|WISP2_HUMAN	NA	NA	12.69706611	12.09842625	NA	NA	12.83251714	12.48035799	NA	NA	12.51276898	NA	NA	NA	NA	NA	12.11023167	14.98846773	NA	11.95539307	NA	12.71574149	NA	NA	NA	NA	NA	sp|O76076|WISP2_HUMAN
sp|O95445|APOM_HUMAN	15.00075345	16.04994649	16.10055724	15.8650891	11.22335733	12.54932096	14.08390144	14.85088722	15.90413554	17.35528841	16.58239131	14.86784911	15.47798714	15.41486616	15.94692631	15.33644704	15.39121442	15.42652411	15.90053843	12.91935668	14.19221252	12.0112728	12.12496777	15.68427316	16.62486458	14.94996531	12.72750905	sp|O95445|APOM_HUMAN
sp|O95810|CAVN2_HUMAN	19.16198834	16.37712073	18.47021252	14.63201053	15.78462083	18.43921978	19.86541785	19.73720518	16.51800873	13.06918612	16.20111548	15.80573133	15.92258135	17.49759918	17.20409445	15.5560185	17.82895478	15.86808753	17.26965192	15.85636429	15.23830136	15.10757897	15.66191283	16.79285692	17.86464773	17.42122967	17.90583803	sp|O95810|CAVN2_HUMAN;tr|A8K2W3|A8K2W3_HUMAN
sp|O95866|G6B_HUMAN	10.92491312	10.1571458	13.25309021	12.93320741	NA	13.20216325	14.5335085	13.13557702	12.9299667	16.02284747	NA	11.61543041	12.71214994	11.10246128	NA	NA	NA	NA	10.10711572	NA	10.32301732	NA	10.05932052	10.67010442	10.04154077	10.72302115	12.77989112	sp|O95866|G6B_HUMAN;tr|A0A0G2JJG8|A0A0G2JJG8_HUMAN;tr|A0A140T9L8|A0A140T9L8_HUMAN;tr|A0A140T9V1|A0A140T9V1_HUMAN;tr|A0A1U9X7F6|A0A1U9X7F6_HUMAN;tr|B0V023|B0V023_HUMAN;tr|B7ZLJ5|B7ZLJ5_HUMAN;tr|F8WDG3|F8WDG3_HUMAN
sp|O96006|ZBED1_HUMAN	12.52269293	13.42921694	15.27879042	13.35352815	17.40410477	13.2188235	NA	12.4181477	13.95278454	15.00207661	13.98728247	12.96086226	12.51154598	12.59509783	13.88675764	12.99207298	12.7067716	12.92923273	13.49341519	12.41893194	12.14258439	13.33633162	11.42136776	14.66279156	14.70156461	14.29426052	12.28571474	sp|O96006|ZBED1_HUMAN;tr|A0A024RBU4|A0A024RBU4_HUMAN
sp|P00338|LDHA_HUMAN	NA	NA	10.66824647	13.55636236	NA	11.63993749	10.98889414	10.53118016	NA	14.77534606	10.53527767	NA	NA	10.8252856	NA	NA	NA	NA	NA	12.25195475	11.36341667	10.63765236	NA	12.52341103	13.20077667	11.0053354	NA	sp|P00338|LDHA_HUMAN;tr|V9HWB9|V9HWB9_HUMAN
sp|P00441|SODC_HUMAN	13.35348828	NA	14.66733301	14.71229455	NA	14.08268878	15.23490782	15.42193798	13.61452254	14.78853185	13.87634207	12.9875321	13.19187276	13.30878523	13.82928079	14.19795705	14.15538212	NA	NA	13.84456551	NA	16.58302037	13.12875609	14.48663071	NA	13.61063359	12.69757101	sp|P00441|SODC_HUMAN;tr|V9HWC9|V9HWC9_HUMAN
sp|P00450|CERU_HUMAN	18.55068691	19.17358656	19.85201715	17.79692782	20.74789963	20.02320976	19.42850145	19.53750946	18.96258455	17.82690948	20.18442061	19.50547966	19.31990085	18.18877016	19.91499907	19.34484252	20.14133042	19.98064034	19.59687873	20.09807162	19.32600536	19.71503446	19.7375565	19.7454777	18.99600774	18.20430486	18.6540633	sp|P00450|CERU_HUMAN;tr|A5PL27|A5PL27_HUMAN
sp|P00451|FA8_HUMAN	NA	NA	NA	NA	NA	NA	12.28992343	13.05617563	NA	NA	NA	NA	NA	NA	NA	NA	NA	NA	NA	NA	NA	NA	NA	NA	NA	NA	NA	sp|P00451|FA8_HUMAN;tr|F8UV73|F8UV73_HUMAN
sp|P00488|F13A_HUMAN	22.54911165	22.20964822	11.88753929	NA	22.25147598	20.86189133	21.72416071	22.61667627	19.18951606	18.34996829	23.19756185	13.79309809	17.95754409	22.46277132	23.39128764	22.36837419	23.15771863	22.48463052	23.03445331	21.26284361	20.15799181	22.08227459	22.068615	23.84050466	21.49917355	22.50930369	21.15798324	sp|P00488|F13A_HUMAN;tr|B2R6V9|B2R6V9_HUMAN
sp|P00568|KAD1_HUMAN	NA	NA	NA	14.32885545	NA	NA	NA	NA	NA	11.47819053	NA	NA	NA	NA	NA	NA	NA	NA	NA	NA	NA	NA	NA	NA	NA	NA	NA	sp|P00568|KAD1_HUMAN;tr|Q53EY8|Q53EY8_HUMAN;tr|Q5T9B7|Q5T9B7_HUMAN;tr|Q6FGX9|Q6FGX9_HUMAN
sp|P00734|THRB_HUMAN	26.70498545	26.57599188	18.0213238	17.08314617	26.13328085	26.05730849	27.13955252	27.2963681	18.17135443	25.76061229	27.43233682	18.52600818	23.05702676	26.58346309	26.32724543	26.90815343	26.43307903	25.96892828	26.68637094	25.57404884	23.69962344	23.7682819	25.68025055	27.50899766	26.48394676	26.01350536	23.73559218	sp|P00734|THRB_HUMAN
sp|P00739|HPTR_HUMAN	17.91000168	18.41534395	18.97731015	17.93809779	16.93590528	16.32304622	15.84983839	15.77285741	17.53051576	18.03992788	18.51884142	17.79065586	17.3905178	17.36792537	17.71191235	17.81394752	18.38133752	18.09966383	18.86874285	16.652171	16.51309413	17.5079327	17.59365226	18.45546757	18.01788607	16.75312837	15.98656955	sp|P00739|HPTR_HUMAN
sp|P00740|FA9_HUMAN	15.39439655	16.08901874	14.24874156	16.18049737	14.56084682	15.4009276	16.35263957	16.85592798	15.62551158	15.95960922	16.01300207	14.04175042	15.26860929	16.21858671	15.04135613	15.92579307	15.15093337	15.72809797	14.79997257	15.43267485	14.82474316	16.06106229	15.7062825	15.66264103	16.07976434	14.75087405	14.42033503	sp|P00740|FA9_HUMAN;tr|F2RM37|F2RM37_HUMAN
sp|P00742|FA10_HUMAN	12.27370245	13.62438732	16.63955575	12.59162151	12.42556595	12.78160782	15.9270052	14.74418192	12.38720208	14.58212263	12.45623279	12.77485188	12.62194248	12.89761775	13.91589028	11.9787511	14.06676176	13.58202395	12.38942077	12.18779289	12.35635048	12.14190758	12.26578918	12.14050153	NA	12.38232655	NA	sp|P00742|FA10_HUMAN;tr|Q5JVE7|Q5JVE7_HUMAN
sp|P00746|CFAD_HUMAN	17.23730398	17.61644415	18.549072	16.74290052	16.69728624	16.07351213	18.14339651	17.9138693	16.69991067	16.99722809	18.33769091	17.77254971	17.87821093	17.34910043	18.27074321	16.67488004	17.93985328	16.82848874	16.63981869	16.50096613	15.81462278	18.7210816	17.00517852	18.31386281	17.29045957	17.15369972	15.9477829	sp|P00746|CFAD_HUMAN;tr|A6XNE2|A6XNE2_HUMAN;tr|K7ERG9|K7ERG9_HUMAN;tr|Q6FHW3|Q6FHW3_HUMAN
sp|P00747|PLMN_HUMAN	17.96680088	18.36880196	19.51064365	18.4440116	18.2550877	17.30067657	19.43946776	18.42391583	17.78117677	18.02618606	19.06301766	18.79550761	19.00602752	18.19851268	19.32904323	17.6223749	19.62693465	18.49844922	18.01294205	17.85582548	17.56530534	18.30635868	17.84309339	17.30713805	16.99348502	17.69586919	17.39109227	sp|P00747|PLMN_HUMAN
sp|P00748|FA12_HUMAN	15.54065956	16.58177041	16.48834774	15.05040161	16.91142672	15.23029677	15.64955338	15.99879069	15.45509944	15.78012807	17.59911005	15.85828712	17.07432682	16.78540655	16.81495367	16.27195346	16.52076711	16.53260879	15.91680134	14.3081803	15.71007723	14.10937734	16.37948455	14.72266505	16.12572712	15.40611593	14.65626662	sp|P00748|FA12_HUMAN
sp|P00915|CAH1_HUMAN	14.23779069	17.24379387	17.37957149	20.39301308	16.84239575	15.22501711	18.23779983	17.15277141	16.34653228	19.15666843	16.14916502	15.3089764	17.43591944	16.84099199	18.53389559	14.05821033	16.09857565	16.87133851	15.07631366	15.11119383	17.66121014	15.79638568	15.28248053	16.60675659	17.13228	18.12644363	14.3603156	sp|P00915|CAH1_HUMAN;tr|V9HWE3|V9HWE3_HUMAN
sp|P00918|CAH2_HUMAN	NA	14.53281924	14.30493848	17.43280001	14.00134074	13.76280526	16.01557016	14.08330893	14.14069901	16.84408541	13.72651988	12.63386118	14.600414	13.87454537	15.54863821	NA	13.46151716	14.12402773	12.91327712	12.78067756	14.99305089	11.72494724	12.9551319	13.53036706	14.54483914	15.42521501	12.78694994	sp|P00918|CAH2_HUMAN;tr|A0A0K0K1L1|A0A0K0K1L1_HUMAN;tr|V9HW21|V9HW21_HUMAN
sp|P01008|ANT3_HUMAN	10.95933528	12.9361415	15.76845444	9.857770612	NA	13.37973165	16.45064092	21.1807949	11.04418409	10.92035901	12.60091637	10.2329809	12.94924126	11.31546211	11.11643772	11.63905451	16.81498158	11.13463108	9.4755306	10.40463621	NA	13.04180208	10.68546648	13.69002219	NA	NA	8.632083502	sp|P01008|ANT3_HUMAN;tr|A0A024R944|A0A024R944_HUMAN;tr|A0A2S0BDD1|A0A2S0BDD1_HUMAN
sp|P01009|A1AT_HUMAN	18.90660406	18.94980562	20.03439034	20.03410115	18.60963874	19.75108865	21.08940384	20.66472392	19.95737252	20.1306072	19.77350297	19.55110615	19.78800102	19.36785505	19.88447585	19.82179684	19.54763162	19.93267971	20.03068462	20.54553978	20.43020869	20.46044729	20.20352741	20.51324633	20.52266144	18.76225571	20.42540305	sp|P01009|A1AT_HUMAN;tr|E9KL23|E9KL23_HUMAN
sp|P01011|AACT_HUMAN	17.36513327	15.83738666	17.39063379	17.48021303	16.50255716	17.96878331	18.76530862	18.13506797	17.32838323	16.46776014	17.65796349	16.88819169	16.98078938	17.09605038	16.5300334	17.4422394	16.99311144	17.18687085	17.77012759	19.49675757	19.33893851	20.39703178	18.48541058	18.3251854	18.46678323	16.88483906	19.43416491	sp|P01011|AACT_HUMAN;tr|A0A024R6P0|A0A024R6P0_HUMAN;tr|B3KS79|B3KS79_HUMAN
sp|P01023|A2MG_HUMAN	19.5423288	19.81628639	19.32249187	16.93349828	19.00336291	18.20881525	19.85181845	18.70606082	19.15019132	18.87977148	19.76005864	18.23005952	18.67272637	19.79764196	19.64145588	19.29096529	18.7594258	18.99508091	20.31387998	19.83802537	19.23907099	19.29822138	19.43362124	19.57439287	19.94425118	19.40717248	19.87729625	sp|P01023|A2MG_HUMAN
sp|P01024|CO3_HUMAN	23.88038313	24.46233313	22.48662892	26.67448358	23.76812554	23.71081199	24.28374114	25.46872187	24.98743504	24.8565943	25.31758474	22.12734834	23.2478166	24.95690098	23.27722886	25.95202531	23.04837788	23.91958946	25.60950918	24.68894631	24.16156802	24.52801275	24.34020959	24.70504825	25.80107945	24.02617031	24.68526209	sp|P01024|CO3_HUMAN;tr|V9HWA9|V9HWA9_HUMAN
sp|P01031|CO5_HUMAN	15.9023873	15.46470815	15.70505376	15.72690969	14.51832027	15.57565831	15.51935364	16.12098415	15.95204426	16.86221088	15.80370435	15.28302387	15.80308381	15.68458829	14.87975183	16.10218408	14.65713564	15.08469139	15.74331555	16.84913923	16.79650368	16.43343706	15.67872638	16.3347826	16.65941695	15.82570031	16.0854948	sp|P01031|CO5_HUMAN
sp|P01033|TIMP1_HUMAN	12.73835109	NA	13.63936281	NA	NA	13.49324829	NA	13.60908755	NA	13.97263827	15.25736034	13.38006121	11.99669473	NA	16.02027363	12.69532111	14.53216519	NA	12.16159918	NA	NA	13.79663989	12.13366894	11.93812471	12.55183186	11.84385078	12.05521986	sp|P01033|TIMP1_HUMAN;tr|B3KQF4|B3KQF4_HUMAN;tr|Q5H9A7|Q5H9A7_HUMAN;tr|Q6FGX5|Q6FGX5_HUMAN
sp|P01034|CYTC_HUMAN	15.85736752	16.8957728	17.52236445	16.94761745	15.01419972	14.14240365	17.48981194	16.65619015	15.23293635	17.39527114	17.12334674	16.66346594	16.99236829	16.78617732	16.47763202	15.45774465	16.1299994	15.61161562	16.22332417	16.44645656	15.69162376	17.62072774	15.26533524	17.19871057	16.88294938	14.12180751	13.54690279	sp|P01034|CYTC_HUMAN;tr|A0A0K0K1J1|A0A0K0K1J1_HUMAN
sp|P01040|CYTA_HUMAN	14.14770749	NA	NA	13.72768405	NA	NA	NA	NA	NA	14.87976209	NA	NA	NA	NA	NA	NA	NA	NA	NA	NA	NA	13.05660004	NA	NA	NA	NA	NA	sp|P01040|CYTA_HUMAN;tr|C9J0E4|C9J0E4_HUMAN
sp|P01042|KNG1_HUMAN	17.42037185	18.01002858	19.33020884	19.31145556	17.15711152	16.91571769	19.74999711	19.49982165	18.52944817	19.54188948	18.12559767	17.1354348	18.72733155	18.17112249	18.13349949	18.00690639	17.84275805	17.68288287	18.03575912	17.03239117	17.14793917	17.68738648	16.63565095	19.09955904	18.15896684	17.41367415	15.38619909	sp|P01042|KNG1_HUMAN;tr|B4E1C2|B4E1C2_HUMAN
sp|P01127|PDGFB_HUMAN	12.26041567	NA	NA	NA	NA	11.76930843	NA	14.35279824	12.26186891	NA	13.99686543	NA	NA	12.14648833	12.92732374	12.17775012	13.49863694	NA	11.54748558	NA	NA	12.99267656	NA	NA	NA	NA	NA	sp|P01127|PDGFB_HUMAN;tr|A0A024R1R5|A0A024R1R5_HUMAN;tr|A0A384NYY3|A0A384NYY3_HUMAN
sp|P01137|TGFB1_HUMAN	14.79391434	15.15258177	15.85726648	15.37366975	13.27668118	14.62501212	15.54938388	16.30586483	14.8854189	13.88300024	14.92753854	13.25695666	13.8731194	15.12769139	13.30651287	14.81166929	16.11780372	15.1253995	14.04162946	13.32236314	13.59811696	13.30314509	14.73135924	14.15915584	14.2334238	13.378375	14.11761411	sp|P01137|TGFB1_HUMAN;tr|A0A024R0P8|A0A024R0P8_HUMAN;tr|A0A499FJK2|A0A499FJK2_HUMAN
sp|P01344|IGF2_HUMAN	18.39467153	19.78796379	20.23299707	20.17491404	19.22108917	18.3411194	19.67294437	20.13850466	19.13046486	20.80150107	20.23236017	18.7552025	19.58903991	19.83046384	19.81515739	20.54925541	19.91089686	19.85247543	19.68848486	18.22252892	17.9207226	17.50653446	18.48764328	19.93708143	19.93159902	18.46724956	17.22347146	sp|P01344|IGF2_HUMAN;tr|A8K6C9|A8K6C9_HUMAN
sp|P01591|IGJ_HUMAN	18.0676818	17.91375995	20.16298598	18.1405022	18.73552482	18.24351849	19.21443543	20.51078714	18.22222185	17.75426676	20.20128638	18.15221031	18.61508423	19.01877219	18.72997219	16.62296213	18.85900805	17.73117434	18.53983708	17.17290245	16.432861	17.39011701	16.79019744	18.03607364	17.21377271	16.30330941	15.89176195	sp|P01591|IGJ_HUMAN
sp|P01601|KVD16_HUMAN	16.52241537	15.99085189	17.69437858	16.45048885	17.36338182	15.1275102	13.71666965	16.23788933	16.52000208	12.71448542	15.7242968	16.50473519	16.20221771	16.91470085	17.498775	14.40196143	15.37441819	15.90282834	16.18099609	14.78137946	15.60512362	14.43429823	13.68106074	15.4182198	17.3111782	16.99101058	13.44790352	sp|P01601|KVD16_HUMAN;tr|A0N8J1|A0N8J1_HUMAN
sp|P01704|LV214_HUMAN	14.23775499	16.75809893	17.79661079	14.25087765	13.89814503	14.40212721	16.83820035	17.98574559	16.35708955	14.01025853	15.05186846	17.46069655	16.46017459	14.03890318	17.18242913	14.74928929	16.69943137	NA	14.11185045	14.83332778	17.76721368	15.27888961	NA	14.78742797	13.40720653	14.6622987	14.00709528	sp|P01704|LV214_HUMAN
sp|P01715|LV301_HUMAN	13.22188916	14.56607027	14.09018507	13.30256116	14.5268768	16.08199402	12.93038719	15.6933953	13.76162702	14.86601387	14.58974902	15.77261651	17.03836807	14.16066428	15.33342714	14.44824026	15.43317373	15.84155187	15.86328405	13.33421401	13.34055544	13.39552172	15.12274902	16.61982354	13.98541288	15.19393209	15.86665003	sp|P01715|LV301_HUMAN;tr|A0M8Q7|A0M8Q7_HUMAN
sp|P01766|HV313_HUMAN	17.02501675	17.10145031	17.32782203	17.04905915	17.00872103	17.48692768	16.63117122	16.00288465	17.32426039	16.17760205	17.6440892	16.97791942	18.0738572	18.01271427	18.4942894	16.23715301	18.07811411	16.97180051	17.48523742	17.77341524	17.64058374	15.48217693	15.24022572	17.03563877	18.03191952	16.33834229	17.13612165	sp|P01766|HV313_HUMAN
sp|P01817|HV205_HUMAN	NA	NA	16.99483757	NA	NA	NA	15.76495613	14.79431543	NA	NA	NA	NA	NA	NA	NA	NA	16.70312822	15.09170452	NA	NA	NA	NA	NA	NA	NA	NA	NA	sp|P01817|HV205_HUMAN;tr|A0A2U8J8M8|A0A2U8J8M8_HUMAN;tr|A0A2U8J8S7|A0A2U8J8S7_HUMAN;tr|A0A2U8J8W6|A0A2U8J8W6_HUMAN
sp|P01859|IGHG2_HUMAN	24.50902749	24.52809073	26.07473271	24.77934144	23.80126877	24.35633633	23.91842591	23.82126086	24.25865329	23.85220726	25.8578167	25.33067386	23.60608403	23.94640908	25.26486722	23.62779887	25.78248472	25.00009894	24.52020178	25.09319738	24.07021477	24.53435589	23.78908225	23.56506999	24.58392471	24.08681572	24.69738157	sp|P01859|IGHG2_HUMAN;tr|A0A286YEY4|A0A286YEY4_HUMAN
sp|P01860|IGHG3_HUMAN	23.38989541	23.41653504	23.88822006	22.94208893	21.07024643	22.7127109	21.49641306	22.71915931	23.76972947	21.56438378	23.69866888	23.77828144	22.50896177	24.27246983	23.61432497	21.39044877	23.8415928	23.40744402	24.05961886	23.2781606	23.34028061	23.44551013	22.46191903	22.61276015	22.9231771	22.03057054	23.50163427	sp|P01860|IGHG3_HUMAN;tr|A0A286YES1|A0A286YES1_HUMAN;tr|Q5EBM2|Q5EBM2_HUMAN;tr|Q6N030|Q6N030_HUMAN;tr|Q8NF17|Q8NF17_HUMAN
sp|P01871|IGHM_HUMAN	20.06985813	19.61027838	21.3699206	19.43341287	21.04673594	21.37916791	21.16479057	19.61095347	20.48187746	20.04757952	22.3302156	20.47019797	20.78176052	20.7933428	20.7422177	19.08659083	21.77480878	19.83509081	21.33900376	20.73146233	19.2171555	19.86880188	19.4457946	20.26219763	20.96560522	18.2678292	20.85672231	sp|P01871|IGHM_HUMAN;tr|A0A1B0GUU9|A0A1B0GUU9_HUMAN
sp|P02042|HBD_HUMAN	16.86032751	20.91272114	20.6545552	22.67525592	18.77661876	17.38376653	22.60635473	20.33874487	19.26325688	22.76812235	19.64031188	16.54890063	19.96190211	20.95187626	21.04208896	16.63951102	19.07606384	20.73855273	18.57512531	19.17663175	19.98524133	17.2966769	17.47868986	19.86663107	20.99526414	21.40800227	17.45124769	sp|P02042|HBD_HUMAN;tr|A0N071|A0N071_HUMAN
sp|P02144|MYG_HUMAN	NA	12.95737381	14.16153018	11.66890442	NA	11.50957585	14.39981546	14.0415101	NA	NA	14.19449846	12.03911407	12.80552946	13.72816801	12.26250761	NA	NA	NA	11.77972165	13.89765179	NA	17.24881845	NA	14.39990649	11.39740731	11.7583944	11.99448715	sp|P02144|MYG_HUMAN;tr|A0A024R1G3|A0A024R1G3_HUMAN;tr|A0A1K0FU49|A0A1K0FU49_HUMAN;tr|B0QYF8|B0QYF8_HUMAN
sp|P02533|K1C14_HUMAN	17.4809825	15.57947326	16.73509949	13.22441895	15.17880918	17.35081961	14.41575154	14.85165864	14.71527984	14.42051209	15.00478292	17.5100975	15.18745974	14.6742523	16.13783026	14.13767042	16.14323837	14.37367339	15.42646059	14.70831136	13.95006601	17.16545949	14.0185243	16.77178414	14.1917645	16.62742967	14.358045	sp|P02533|K1C14_HUMAN
sp|P02538|K2C6A_HUMAN	16.97878978	15.47388727	16.80285239	14.42038276	16.22211851	15.44327829	NA	14.67617252	14.93226389	14.74484118	16.15155592	17.38020151	15.59083526	11.35474295	16.99159511	13.6180669	12.85616838	15.62961624	16.17977541	15.37301781	13.84896141	15.68976278	14.67752728	15.34028663	NA	14.62406935	15.41121104	sp|P02538|K2C6A_HUMAN;tr|A0A0S2Z428|A0A0S2Z428_HUMAN;tr|A8K2I0|A8K2I0_HUMAN;tr|B4DRR0|B4DRR0_HUMAN
sp|P02647|APOA1_HUMAN	22.32220288	22.23729131	22.46558986	23.57207748	23.23158633	24.08137098	23.13457948	24.23012607	24.32338611	24.1902963	23.70371456	22.67526627	22.31519918	22.77381343	22.93034516	23.84384206	24.29837095	23.43666235	22.8833365	21.95447495	21.71351033	22.84766469	24.17707093	23.28920866	23.8515622	24.48921327	22.52206592	sp|P02647|APOA1_HUMAN;tr|A0A024R3E3|A0A024R3E3_HUMAN
sp|P02649|APOE_HUMAN	19.5356796	21.23412243	20.27871223	20.56573944	21.63901483	21.49583683	19.4498973	20.26967252	19.95077836	21.21454478	21.21925702	19.28929448	19.52232377	20.22737215	20.64419169	20.43580144	20.25612131	20.64999823	20.618677	20.8010192	21.27690097	20.94240726	20.30880059	22.1689802	22.04461672	21.59604085	19.77577932	sp|P02649|APOE_HUMAN;tr|A0A0S2Z3D5|A0A0S2Z3D5_HUMAN
sp|P02652|APOA2_HUMAN	20.37183262	21.02376451	21.9956187	20.99269055	20.87332773	19.88778166	21.07820587	20.85660492	20.80968567	21.88752845	21.76813731	20.01117014	20.26033012	20.60720261	20.90370233	20.83410668	20.64363689	20.59650786	20.58077865	19.25889789	19.19368662	20.32341584	19.36844896	20.9221282	21.40574427	22.13766427	18.42351361	sp|P02652|APOA2_HUMAN;tr|V9GYM3|V9GYM3_HUMAN
sp|P02654|APOC1_HUMAN	22.35919027	23.57841579	24.26407282	22.84200683	22.90367582	22.03540425	22.66531294	22.13156568	23.22337099	24.66742266	23.73312034	22.82571816	22.62639101	23.1032068	23.16777695	23.22459223	23.13654131	23.10087355	23.33195675	21.95928686	22.07924763	20.9712941	21.95068749	23.15551654	24.30198237	23.55436598	21.21957666	sp|P02654|APOC1_HUMAN;tr|A0A024R0T8|A0A024R0T8_HUMAN
sp|P02656|APOC3_HUMAN	20.80832621	22.74928592	22.47587673	21.94060991	23.26411918	21.05033784	22.51804941	20.58092669	20.73421655	23.1477804	22.14044749	20.51309184	20.81283629	21.45901089	21.21035323	21.2984045	21.83925633	21.7264897	21.22678866	20.32111079	20.84758301	18.71885974	20.47562424	21.18081242	22.93583087	21.7488656	19.37555424	sp|P02656|APOC3_HUMAN;tr|A3KPE2|A3KPE2_HUMAN;tr|B0YIW2|B0YIW2_HUMAN
sp|P02671|FIBA_HUMAN	24.02447902	23.23647607	25.22215263	25.40848001	23.39216521	26.36376725	24.64302432	24.2059811	24.10603587	23.72084253	23.21222469	22.82237421	24.43357469	23.72161687	23.60895915	22.32847859	24.1404138	23.45210659	23.44829547	22.98220824	22.34933594	23.96436725	21.88685217	23.35443271	24.58026303	22.40957013	25.85939557	sp|P02671|FIBA_HUMAN
sp|P02675|FIBB_HUMAN	15.10794908	13.79476408	24.71031015	23.94884664	14.27192301	18.20206498	18.76013652	15.18530917	14.29307183	14.45782979	14.33922477	24.08696035	24.5584902	16.07452544	15.29420342	14.04240145	15.4843825	14.64026651	14.53609055	17.38745847	16.07765077	19.67623646	16.20872774	14.50381399	14.10243611	14.85887209	17.44351137	sp|P02675|FIBB_HUMAN;tr|V9HVY1|V9HVY1_HUMAN
sp|P02679|FIBG_HUMAN	12.29394378	12.05519559	22.67173453	21.97487594	13.04750394	16.70929291	17.53420476	12.95872932	12.6275637	12.21956942	13.09739787	21.64062262	22.3602467	14.44970274	12.59641613	12.72636431	13.69028194	13.09058313	11.99000364	16.08809184	14.35955726	17.95105522	13.88667773	NA	12.37570342	12.89465976	15.69439279	sp|P02679|FIBG_HUMAN;tr|A0A140VJJ6|A0A140VJJ6_HUMAN
sp|P02741|CRP_HUMAN	NA	13.30798964	NA	14.42189873	13.86137203	19.85705142	12.66826145	11.19251025	NA	10.81647651	11.82888203	NA	10.74514326	11.06963505	NA	11.39199326	10.58488339	14.55930598	NA	15.81474814	16.70591739	18.30874635	15.16877441	14.22441522	13.90227199	NA	16.43192933	sp|P02741|CRP_HUMAN
sp|P02743|SAMP_HUMAN	18.84411562	20.52870417	20.48138838	20.37634475	21.68985683	21.24081981	19.27553717	19.43296085	18.5639466	20.07977443	20.97138136	18.77952025	20.08127521	19.51034357	20.17885641	20.31793648	20.36435059	20.41760912	19.6897886	19.34220694	21.13084987	19.01590436	19.44048735	20.97934872	20.44702183	19.00428241	19.54838303	sp|P02743|SAMP_HUMAN;tr|V9HWP0|V9HWP0_HUMAN
sp|P02745|C1QA_HUMAN	17.36958488	18.05011055	19.66958186	17.18343817	17.61011635	15.98014907	21.04259489	19.8674997	17.00993882	16.56864088	20.87451308	18.94809957	19.25933307	18.2456292	18.3058158	17.73175151	21.3577155	17.88335398	17.10460097	16.75633882	16.50679424	16.00662554	17.06623979	16.88601552	16.27230949	16.72434471	17.6900043	sp|P02745|C1QA_HUMAN;tr|A0A024RAG6|A0A024RAG6_HUMAN;tr|X6RLJ0|X6RLJ0_HUMAN
sp|P02746|C1QB_HUMAN	20.7549395	21.43807243	21.19818238	20.23747363	21.16443058	20.12715411	19.28144746	20.65244662	20.73691364	21.31164162	21.8487966	22.21938732	21.49300126	21.41085839	21.92350507	21.30640375	21.48430135	21.68412832	21.25880546	20.31832034	20.34677209	19.68891321	20.35413493	20.88853408	21.07042636	20.31956737	21.21044366	sp|P02746|C1QB_HUMAN;tr|A0A024RAB9|A0A024RAB9_HUMAN;tr|A0A0A0MSV6|A0A0A0MSV6_HUMAN;tr|D6R934|D6R934_HUMAN
sp|P02747|C1QC_HUMAN	22.79098777	23.35746862	23.33810845	22.65935196	22.98569913	22.21448669	22.95613547	23.08470287	22.32332961	23.07474436	24.13198457	23.67392862	23.29969163	23.4526	23.51161133	23.2204857	23.40157221	23.17569878	22.86766448	22.42806228	22.4233704	21.31030359	22.34458273	23.26320625	22.84173379	21.98103781	23.06029568	sp|P02747|C1QC_HUMAN;tr|A0A024RAA7|A0A024RAA7_HUMAN
sp|P02748|CO9_HUMAN	12.6261107	NA	13.89493387	13.27028502	12.71090788	14.65147368	15.44740909	14.6828918	12.96641183	15.06408148	14.17145284	13.27581769	12.93199423	12.11240758	14.06121104	13.64380263	14.40494127	13.82416042	12.39895892	15.53810971	15.08423665	15.3392727	14.79910863	12.51789656	14.27457097	13.31692507	13.69611057	sp|P02748|CO9_HUMAN;tr|A0A024R035|A0A024R035_HUMAN
sp|P02750|A2GL_HUMAN	13.29965658	12.89003756	13.57050539	14.0873173	13.57455207	15.65594549	16.3784351	15.401911	13.10619219	12.28889586	13.7022769	12.84863463	13.95772964	13.17500103	13.87531354	14.09589984	13.92291416	14.13860104	14.23848733	15.05449355	15.42637488	15.81843013	14.5438411	14.78368151	14.28380176	13.40401017	14.49794592	sp|P02750|A2GL_HUMAN
sp|P02753|RET4_HUMAN	16.9932381	17.80512784	18.4903555	16.67884656	18.96934211	17.20908965	17.83474651	17.18947301	17.32128717	18.04856435	19.04717698	16.9567027	17.15027001	16.84368425	18.89998938	18.69261927	18.40731398	18.03152634	18.05007823	16.3857241	17.42702274	17.5405675	18.16706544	17.96847527	18.21151341	17.56620251	15.20059923	sp|P02753|RET4_HUMAN;tr|Q5VY30|Q5VY30_HUMAN
sp|P02760|AMBP_HUMAN	18.16628296	18.33939673	18.97284256	18.08604962	18.70219642	18.39086669	19.27309725	19.25778242	18.35611787	18.03321993	18.15146023	17.90553179	18.65538979	18.13338485	18.32401712	18.2633123	18.46870756	18.32154361	17.90468403	17.77766955	16.7993718	18.62957372	18.57250209	18.46209717	17.25312151	18.41146499	17.14232642	sp|P02760|AMBP_HUMAN
sp|P02763|A1AG1_HUMAN	18.33310297	17.82637761	18.69210429	18.42744163	20.06694619	19.79613967	20.84097009	20.57249791	17.70354239	17.64788718	19.00580118	17.30808064	18.45390893	18.18076549	18.30700171	18.65749327	18.72840332	18.81078721	18.24989394	20.11794951	18.98775007	20.80021741	18.96390625	18.06470507	18.31815616	17.38725559	18.54429992	sp|P02763|A1AG1_HUMAN;tr|V9HWF6|V9HWF6_HUMAN
sp|P02765|FETUA_HUMAN	30.01881111	23.35060552	27.15444055	26.35182447	26.28762143	25.66266027	26.38658436	31.24663796	30.51315493	26.92571752	26.62145453	29.92007798	26.45959176	23.76137211	26.69155913	26.04894773	30.3993639	24.25904728	31.44031162	25.97455571	28.0388219	24.2632513	23.94524608	27.20428884	26.94649437	29.9809726	28.7739002	sp|P02765|FETUA_HUMAN;tr|B7Z8Q2|B7Z8Q2_HUMAN;tr|C9JV77|C9JV77_HUMAN
sp|P02766|TTHY_HUMAN	20.73632315	22.50636975	23.07617031	22.34123143	21.85276617	19.65206274	22.53784026	23.13130343	21.39125454	22.69942019	23.10844854	21.55550894	22.16916237	21.26541945	22.66771173	21.66574192	21.69583643	21.54060651	21.86676363	19.26814391	19.04342671	20.40069867	20.18040488	22.01395615	22.22757959	20.34472939	19.17012158	sp|P02766|TTHY_HUMAN;tr|A6XGL1|A6XGL1_HUMAN;tr|E9KL36|E9KL36_HUMAN
sp|P02774|VTDB_HUMAN	16.41400315	16.99101211	18.37471217	17.16894449	16.74456731	17.14406815	18.94437203	18.32034109	16.62653727	17.06147729	17.71826152	16.73007554	17.09349584	16.88866708	17.59747403	16.60924904	17.30247069	16.85522141	17.08084086	18.30722116	17.5778128	19.08098664	16.76719411	17.61418221	17.37113999	16.58121521	16.75496736	sp|P02774|VTDB_HUMAN;tr|D6RF35|D6RF35_HUMAN
sp|P02775|CXCL7_HUMAN	21.73678542	23.38581178	22.42808218	23.91026717	22.23747467	21.08022671	23.53355868	25.24109998	22.65555066	24.22993799	23.51655981	20.17931969	21.12656915	22.93216026	22.91496226	23.27807572	22.3352743	23.47247498	22.81484427	20.43335504	21.33847143	19.60904537	21.42512435	22.70762599	23.27669522	21.99117816	20.47033764	sp|P02775|CXCL7_HUMAN
sp|P02776|PLF4_HUMAN	21.28744631	22.61083115	20.59985688	22.70774764	21.08376651	20.93925517	22.67394656	24.12520598	21.37858357	23.18045521	22.57270775	19.57699737	20.34965927	21.68939062	21.96119166	22.61608604	22.06473776	22.55799726	21.93873878	19.86629539	21.48149007	19.48903672	21.72979309	22.6428293	23.01648193	21.84943577	21.0854646	sp|P02776|PLF4_HUMAN
sp|P02786|TFR1_HUMAN	NA	NA	NA	NA	NA	NA	NA	NA	NA	NA	11.34806539	NA	NA	NA	NA	NA	10.82878371	NA	11.52196976	NA	NA	11.16242313	NA	11.77761432	10.76033416	NA	NA	sp|P02786|TFR1_HUMAN;tr|A8K6Q8|A8K6Q8_HUMAN;tr|G3V0E5|G3V0E5_HUMAN
sp|P02788|TRFL_HUMAN	15.96065586	16.0076281	17.33558819	16.35736807	15.99471942	16.03907658	16.75601444	17.01946989	15.63915717	16.18952361	14.89359622	16.53532692	16.6437511	15.93912256	16.84851068	15.23886017	14.6998642	13.76653077	15.33922482	15.24817453	14.11078912	15.98798793	15.21082654	15.85136391	15.36885194	12.89365813	15.1072955	sp|P02788|TRFL_HUMAN;tr|A0A161I202|A0A161I202_HUMAN;tr|A8K494|A8K494_HUMAN;tr|E7EQB2|E7EQB2_HUMAN;tr|E7ER44|E7ER44_HUMAN;tr|V9HWI4|V9HWI4_HUMAN
sp|P02790|HEMO_HUMAN	20.68027929	21.43106879	21.81995417	20.58986107	22.48470078	20.8379172	21.70357744	21.38414093	20.75798374	21.01354717	22.24369191	19.67515145	21.65117256	20.44902189	22.59644269	21.37617151	22.37737227	21.65669814	20.99948267	19.87859626	19.54888929	20.94878991	21.61113041	21.2091269	20.65963757	20.53499203	20.80015172	sp|P02790|HEMO_HUMAN
sp|P02792|FRIL_HUMAN	NA	NA	11.22986629	NA	NA	NA	NA	NA	NA	NA	NA	NA	NA	NA	NA	NA	NA	NA	NA	12.78488392	NA	NA	NA	NA	11.76610795	NA	NA	sp|P02792|FRIL_HUMAN;tr|A0A384MDR3|A0A384MDR3_HUMAN;tr|B1Q3B3|B1Q3B3_HUMAN
sp|P02795|MT2_HUMAN	16.05973431	16.25292351	17.17245099	15.49225892	15.0207192	17.53894022	16.7712922	19.00181529	15.43008729	15.71537227	16.26240402	15.0236851	16.32282146	15.55645976	15.00711591	16.55347526	15.422284	15.41696053	14.94210274	17.8216591	16.83394061	19.78484613	15.89310594	16.93038787	15.75868728	14.91418671	17.78806551	sp|P02795|MT2_HUMAN;sp|P04732|MT1E_HUMAN;sp|P13640|MT1G_HUMAN;sp|P80297|MT1X_HUMAN;sp|Q8N339|MT1M_HUMAN;tr|A0A024R6T4|A0A024R6T4_HUMAN;tr|A0A140VJP8|A0A140VJP8_HUMAN;tr|Q8TDC4|Q8TDC4_HUMAN;tr|Q8WVB5|Q8WVB5_HUMAN
sp|P03950|ANGI_HUMAN	17.19465796	17.97635388	18.49274792	17.36198791	16.9591392	15.93801989	17.96411038	17.61397264	16.05582303	13.60151751	18.5791055	16.42150528	17.56191711	17.20544712	16.96484778	17.86346429	17.64051408	17.46966504	17.26457595	17.11488993	16.1679941	16.78539514	16.27397911	17.41905856	17.39592788	15.06844646	15.98171069	sp|P03950|ANGI_HUMAN;tr|W0UV28|W0UV28_HUMAN
sp|P03951|FA11_HUMAN	11.53466417	13.1667467	14.44420419	13.13300059	12.19794412	10.91227859	12.65227576	12.15322269	11.77341993	13.66548769	14.70010189	13.44843225	13.97566907	11.97748344	14.65366125	12.35274982	14.36266234	12.29230824	13.03566703	11.73158837	12.84381562	12.90936785	12.86480234	11.98263635	11.86743328	12.11980789	11.29027086	sp|P03951|FA11_HUMAN
sp|P03952|KLKB1_HUMAN	17.76230659	17.45654004	18.72535913	16.64306997	17.44122414	16.58130889	17.15731286	17.38554755	17.70018818	18.12012583	19.05120898	17.97275498	18.07437969	17.43543721	18.90762722	18.25189184	18.83679639	17.56400704	17.13471639	15.8333365	16.58719104	16.91707738	17.57377643	17.16226971	17.43793725	17.76772497	16.80129232	sp|P03952|KLKB1_HUMAN;tr|H0YAC1|H0YAC1_HUMAN
sp|P03973|SLPI_HUMAN	13.83814529	13.03946961	13.21689637	14.14885779	11.45600291	11.85621131	14.12712102	15.34952353	12.95431275	13.61968153	12.91923411	12.70924458	13.78923646	13.32558962	12.06728508	13.27720403	12.5368986	13.2558308	12.74662039	13.7304938	13.18299097	13.52937331	12.83845629	14.35390844	13.34697217	12.63952066	12.19287552	sp|P03973|SLPI_HUMAN
sp|P04003|C4BPA_HUMAN	16.34591026	17.87361067	17.22689083	16.35208679	16.6717503	16.28772031	17.72476383	17.4181833	16.08066515	16.2911611	17.10795676	16.33525986	16.52619515	16.45200077	17.51810594	16.33812318	17.61737778	16.66978507	15.71388015	17.69054769	16.67866138	17.65524348	16.57237137	16.25642067	16.17609953	15.57423175	17.12668084	sp|P04003|C4BPA_HUMAN
sp|P04004|VTNC_HUMAN	21.04040384	21.70675878	21.8776638	22.9918768	21.56089254	22.41080693	23.25101162	21.81881338	22.00928702	24.97088797	22.0947102	21.05995888	21.15400645	22.13925337	21.10645763	22.25318461	21.13795036	21.8175454	21.13155066	21.5208074	20.68558855	21.35590571	19.86168246	21.94009172	20.89911325	20.28704879	19.03534522	sp|P04004|VTNC_HUMAN;tr|D9ZGG2|D9ZGG2_HUMAN
sp|P04040|CATA_HUMAN	NA	13.9801102	14.39944395	14.48513514	12.54613112	15.78239278	14.35497718	14.46657866	13.06043019	13.65905718	14.98568118	13.15001756	13.84761951	13.19659352	14.53541643	13.40622355	13.49373729	13.46879988	12.19949142	13.58016062	13.76836565	14.37959151	12.68245673	13.49412727	15.10339316	15.88732054	13.97423941	sp|P04040|CATA_HUMAN;tr|A0A384P5Q0|A0A384P5Q0_HUMAN
sp|P04070|PROC_HUMAN	7.97194843	9.596455021	10.87706729	12.1701993	10.41949426	9.466853964	10.01109357	10.02620548	10.56251232	11.63727108	10.92572667	9.238379865	10.86762136	9.577656194	11.48128308	NA	11.21793713	9.595104491	NA	NA	NA	9.270499801	NA	NA	10.77519004	NA	8.066666497	sp|P04070|PROC_HUMAN;tr|B4DPQ3|B4DPQ3_HUMAN;tr|B4E1C4|B4E1C4_HUMAN;tr|E7END6|E7END6_HUMAN
sp|P04075|ALDOA_HUMAN	NA	11.84921547	12.98137614	15.12313642	11.48990047	12.18827723	13.01777037	11.84043988	11.71019184	14.10229117	11.91209359	11.95249627	12.56052267	11.45518446	12.0672953	11.47267341	11.97242575	11.44924316	11.43693559	11.13704775	11.46304825	11.84677375	NA	11.31284211	11.32175066	11.1219339	12.51084203	sp|P04075|ALDOA_HUMAN;tr|J3KPS3|J3KPS3_HUMAN;tr|V9HWN7|V9HWN7_HUMAN
sp|P04080|CYTB_HUMAN	NA	12.38178382	12.74142715	14.53234421	NA	11.30033016	15.54250117	13.63161046	10.85098085	14.68165397	11.21785687	NA	11.54494454	12.81809518	10.99545664	NA	11.1846507	11.4600206	10.80249228	11.7393259	11.76599664	14.08880585	10.78491192	13.4836657	12.34518904	NA	10.83070008	sp|P04080|CYTB_HUMAN;tr|Q76LA1|Q76LA1_HUMAN
sp|P04083|ANXA1_HUMAN	NA	NA	NA	13.49959516	NA	NA	11.4747047	NA	NA	12.77176323	NA	NA	NA	NA	NA	NA	NA	NA	NA	NA	NA	NA	NA	11.47835017	NA	NA	NA	sp|P04083|ANXA1_HUMAN;tr|A0A4D5RA86|A0A4D5RA86_HUMAN;tr|A0A4D5RAA2|A0A4D5RAA2_HUMAN;tr|A0A4D5RAA5|A0A4D5RAA5_HUMAN;tr|A0A4D5RAB7|A0A4D5RAB7_HUMAN;tr|A0A4D5RAG0|A0A4D5RAG0_HUMAN;tr|A0A4D5RAH8|A0A4D5RAH8_HUMAN;tr|A0A4D5RAI5|A0A4D5RAI5_HUMAN;tr|A0A4D5RAJ5|A0A4D5RAJ5_HUMAN;tr|Q5TZZ9|Q5TZZ9_HUMAN
sp|P04179|SODM_HUMAN	14.25616168	15.24521542	15.68136295	14.49726681	13.56872808	14.87258241	14.03512671	15.84093057	13.53344421	14.31655818	14.60524304	15.33923654	15.60168558	13.96096332	14.84437569	14.62542361	14.93840875	13.4572065	14.45612671	14.85673743	13.9462353	15.52157486	13.93525422	15.46941087	13.41253518	14.22312024	14.152456	sp|P04179|SODM_HUMAN;tr|A0A384NL29|A0A384NL29_HUMAN;tr|Q7Z7M4|Q7Z7M4_HUMAN
sp|P04180|LCAT_HUMAN	13.22823596	13.04341389	14.04778111	13.23596415	14.02592289	NA	13.56569156	NA	12.89475253	NA	14.87081074	12.85840373	12.62924606	13.45197136	13.69660363	13.96572255	14.38254878	13.38671892	13.77650152	13.89055513	13.04906134	14.24950005	13.57452779	14.05509254	14.68178395	14.170419	NA	sp|P04180|LCAT_HUMAN;tr|A0A140VK24|A0A140VK24_HUMAN
sp|P04196|HRG_HUMAN	20.39572476	19.81336152	20.31799164	19.03003553	18.63453538	18.71318644	20.84510347	22.03275919	21.45693616	20.60324219	19.36174893	20.91561156	20.56056885	20.2966557	19.2547256	21.02854022	20.42680712	19.95063344	20.36307762	19.84378344	17.96501804	17.67783928	19.98300773	19.7853066	19.77381187	20.78580793	15.88672853	sp|P04196|HRG_HUMAN
sp|P04211|LV743_HUMAN	17.64241327	17.6152369	18.25650918	18.01182083	19.12298763	16.71609658	17.42220714	16.99481609	17.65602821	16.50093357	17.39770996	19.23713913	19.07405932	17.84203126	17.41470422	16.64268385	16.73257435	17.65056441	19.32603682	17.07338868	16.88734818	17.70542718	16.26911081	18.01404658	19.25662657	17.38914668	17.18362236	sp|P04211|LV743_HUMAN;tr|A0N8J8|A0N8J8_HUMAN;tr|Q5NV80|Q5NV80_HUMAN
sp|P04216|THY1_HUMAN	NA	NA	11.91921546	NA	NA	NA	NA	10.79232797	NA	11.14740466	NA	NA	NA	NA	NA	NA	NA	NA	NA	NA	NA	NA	NA	NA	NA	NA	NA	sp|P04216|THY1_HUMAN;tr|B0YJA4|B0YJA4_HUMAN;tr|E9PIM6|E9PIM6_HUMAN;tr|E9PNQ8|E9PNQ8_HUMAN;tr|Q59GA0|Q59GA0_HUMAN
sp|P04217|A1BG_HUMAN	15.05035442	16.19535222	17.52697268	16.54402023	16.07295874	16.12303576	17.19744842	16.69831533	16.37752716	16.89734846	17.07336698	17.10188101	16.75214453	16.53136169	17.41990481	16.18575476	16.56822632	17.3256486	16.47992551	16.34071647	16.35706568	17.34852021	16.17654655	15.87718594	16.3473676	15.29630946	16.63321661	sp|P04217|A1BG_HUMAN;tr|V9HWD8|V9HWD8_HUMAN
sp|P04264|K2C1_HUMAN	20.26420239	18.38930092	18.93113811	15.40562114	15.29179604	19.43919767	17.60351677	19.25473727	16.73064855	16.95303448	15.5648629	18.88816757	18.14443604	14.64243966	15.97717653	14.92981724	18.50549487	15.7826048	17.33671459	18.41612624	17.54281089	22.29977231	16.30345855	20.39640576	14.59431631	19.03275639	15.77945236	sp|P04264|K2C1_HUMAN;tr|H6VRF8|H6VRF8_HUMAN;tr|H6VRG0|H6VRG0_HUMAN;tr|H6VRG1|H6VRG1_HUMAN;tr|H6VRG3|H6VRG3_HUMAN
sp|P04275|VWF_HUMAN	NA	NA	10.38518114	NA	NA	NA	12.87189389	12.32433637	NA	10.53695362	8.476191249	NA	NA	NA	NA	NA	NA	NA	NA	11.14094041	9.409679748	13.54763399	NA	NA	NA	NA	NA	sp|P04275|VWF_HUMAN;tr|L8E853|L8E853_HUMAN
sp|P04278|SHBG_HUMAN	NA	NA	12.03762751	12.86999378	NA	13.08556123	12.53105266	12.74205675	12.38730799	NA	12.63935108	12.26021976	NA	12.4461343	13.36350071	NA	12.55334863	12.61345527	13.80435157	NA	13.55757967	12.81188316	NA	11.76209585	12.05866707	NA	12.42837946	sp|P04278|SHBG_HUMAN;tr|A0A0C4DGN2|A0A0C4DGN2_HUMAN;tr|B4DYU0|B4DYU0_HUMAN;tr|I3L145|I3L145_HUMAN;tr|I3L1J1|I3L1J1_HUMAN
sp|P04406|G3P_HUMAN	12.88166077	12.9064794	14.39024533	16.87975956	13.26353902	15.85405712	15.79627171	14.87947267	14.727911	17.74711095	12.5121003	13.24645777	14.18886197	13.02170547	12.76470838	12.69940961	12.92204811	13.20595801	13.38482261	13.89308675	13.17193262	14.64931601	12.14706763	13.63238401	15.12776553	13.36853087	13.85746651	sp|P04406|G3P_HUMAN;tr|V9HVZ4|V9HVZ4_HUMAN
sp|P04430|KV116_HUMAN	15.5757367	16.41430084	17.39663353	16.66719653	15.65491542	16.6582816	17.28704622	16.44043234	16.44268572	17.07088625	18.53191832	16.00838011	17.92485601	17.05387504	17.03462086	14.25978017	16.5029894	16.95417889	16.85984611	16.29626662	15.43860811	15.92080082	13.36188486	16.53037804	17.34455131	16.26640476	16.14635449	sp|P04430|KV116_HUMAN
sp|P04745|AMY1_HUMAN	14.29098364	13.80280853	14.28797612	13.92117958	13.4733413	14.62905017	13.26020049	13.78133413	13.8028347	13.17343841	13.50555126	14.11607425	14.05940786	14.09014524	13.37754484	13.68638984	13.68114703	13.82966769	12.65687045	13.47524449	12.88352791	13.51944848	14.34019592	12.87293447	12.26148484	14.43761781	13.11259828	sp|P04745|AMY1_HUMAN;sp|P04746|AMYP_HUMAN;sp|P19961|AMY2B_HUMAN;tr|B7ZMD7|B7ZMD7_HUMAN;tr|Q53F26|Q53F26_HUMAN;tr|Q6NSB3|Q6NSB3_HUMAN
sp|P04792|HSPB1_HUMAN	12.03148922	10.25123248	13.73059906	11.17793828	NA	11.15296071	15.25354205	13.08506977	11.93321774	13.1857475	11.21247367	10.93640396	11.03686357	11.07618599	10.90587649	NA	11.10664491	NA	10.7392925	NA	NA	12.4173269	9.714683184	NA	12.45104445	11.11348824	11.43551341	sp|P04792|HSPB1_HUMAN;tr|V9HW43|V9HW43_HUMAN
sp|P04899|GNAI2_HUMAN	NA	NA	NA	NA	NA	NA	12.98224643	12.59495861	NA	13.09448298	NA	NA	NA	NA	NA	NA	NA	12.14222219	NA	NA	NA	NA	11.49935591	NA	NA	NA	NA	sp|P04899|GNAI2_HUMAN;sp|P08754|GNAI3_HUMAN;sp|P63096|GNAI1_HUMAN
sp|P04908|H2A1B_HUMAN	17.92788144	16.84267782	14.58730418	20.72326646	14.87633312	17.46642954	19.5812905	18.59389078	17.64755257	19.97982569	16.65442016	14.48311216	16.94268119	16.26788742	15.62724156	19.33029454	16.01646942	18.23601515	16.71264074	18.33933826	16.60745307	19.56427397	17.04089001	18.3839071	18.97558114	15.24660093	18.97001218	sp|P04908|H2A1B_HUMAN;sp|P0C0S8|H2A1_HUMAN;sp|P20671|H2A1D_HUMAN;sp|Q16777|H2A2C_HUMAN;sp|Q6FI13|H2A2A_HUMAN;sp|Q7L7L0|H2A3_HUMAN;sp|Q93077|H2A1C_HUMAN;sp|Q96KK5|H2A1H_HUMAN;sp|Q99878|H2A1J_HUMAN;sp|Q9BTM1|H2AJ_HUMAN;tr|A0A024R017|A0A024R017_HUMAN;tr|A0A024RAS2|A0A024RAS2_HUMAN;tr|A0A0U1RR32|A0A0U1RR32_HUMAN;tr|A0A0U1RRH7|A0A0U1RRH7_HUMAN;tr|A3KPC7|A3KPC7_HUMAN;tr|A4FTV9|A4FTV9_HUMAN;tr|B2R5B3|B2…
sp|P05060|SCG1_HUMAN	11.51128371	11.09064235	13.61099854	10.97454059	10.84306116	10.14848409	11.97674364	11.88431301	10.94998968	NA	11.78237711	11.28836156	11.63378896	11.22250628	11.4084834	10.94074083	11.93413515	11.26386368	11.28272688	11.15933782	NA	11.68130653	10.19125788	11.45032839	10.74055385	11.05139305	9.589699072	sp|P05060|SCG1_HUMAN;tr|B2R5M3|B2R5M3_HUMAN
sp|P05062|ALDOB_HUMAN	NA	13.84870251	13.24832976	11.61997115	NA	NA	12.09872075	12.54409122	NA	NA	11.93498454	11.75454696	11.02240473	NA	12.97363943	13.06926779	11.88039372	NA	10.92045833	NA	NA	12.17249866	10.49474803	11.17299324	NA	NA	NA	sp|P05062|ALDOB_HUMAN;tr|A0A024R145|A0A024R145_HUMAN;tr|A0A3B3IS80|A0A3B3IS80_HUMAN;tr|A8K430|A8K430_HUMAN
sp|P05090|APOD_HUMAN	18.07403339	19.06518449	19.49724191	18.0343945	19.60718441	18.75354183	18.79896529	18.65509786	18.28272367	20.44474607	21.50094135	18.06981537	18.62585269	17.80001904	19.70127162	17.57929889	19.12822152	18.08773446	18.36294517	18.79041947	18.61669542	18.00932103	18.77869331	18.85128619	19.80711897	18.51166709	16.99014854	sp|P05090|APOD_HUMAN
sp|P05109|S10A8_HUMAN	18.58549483	19.15841174	18.33124928	24.88025374	18.92316161	18.96562964	20.58234074	19.82617387	19.88668757	23.25383239	18.53449051	17.01283225	19.25871553	20.10423676	18.56644747	17.51960073	18.76983338	19.37593857	19.01225388	19.19227269	18.50387156	18.79074208	17.1751141	20.54315517	21.19300773	17.33502641	18.36934105	sp|P05109|S10A8_HUMAN
sp|P05154|IPSP_HUMAN	13.73727866	12.48560504	13.71871282	12.81202784	12.76021296	13.2597379	12.44696916	13.2275959	12.14298024	NA	13.88613824	13.98275157	13.12934136	13.77858459	13.78524006	14.30842106	13.53566738	13.28589749	13.12405333	13.41451419	13.09940064	13.20515367	13.77472738	14.35135228	12.06321964	14.49437378	NA	sp|P05154|IPSP_HUMAN;tr|A0A024R6N9|A0A024R6N9_HUMAN
sp|P05155|IC1_HUMAN	17.37157571	16.65541578	18.0433311	17.26825226	17.57413583	17.93216121	18.93828112	18.69473791	17.15379404	16.77967525	17.8296955	16.67361836	17.57518941	17.05842048	17.23503234	18.35831596	18.2810527	17.25533978	18.08000608	19.19358461	18.9379274	19.00943852	18.09627304	18.41719216	18.30916755	17.65728318	18.14936745	sp|P05155|IC1_HUMAN;tr|A0A348GSH7|A0A348GSH7_HUMAN;tr|A0A384MDV8|A0A384MDV8_HUMAN;tr|E9KL26|E9KL26_HUMAN;tr|Q5UGI6|Q5UGI6_HUMAN
sp|P05156|CFAI_HUMAN	17.8621853	18.08636581	18.33818263	17.90770132	19.41408299	18.96783925	16.89426512	17.71790161	17.57218068	17.70431259	18.8368206	17.56345584	18.66610247	17.72825768	18.74580314	18.87958593	18.7326198	17.67889108	17.51675443	17.84459759	17.83288226	17.68203354	17.62799415	18.89714367	18.12205399	17.79991382	17.32071515	sp|P05156|CFAI_HUMAN;tr|E7ETH0|E7ETH0_HUMAN;tr|G3XAM2|G3XAM2_HUMAN
sp|P05160|F13B_HUMAN	NA	NA	NA	11.94739987	13.33597646	12.01575955	NA	12.13350737	11.8133863	12.43878801	12.88252167	11.76970738	12.36626056	NA	12.97998273	12.18900709	12.98907992	NA	11.7310837	NA	NA	12.32173552	NA	11.65745223	10.97046671	NA	NA	sp|P05160|F13B_HUMAN
sp|P05164|PERM_HUMAN	13.9583062	14.36090502	16.28372575	16.66874442	NA	15.23345978	17.4656794	15.80378167	14.80097112	19.48887097	13.38326839	NA	16.11291808	13.16327166	12.79954451	12.72743457	12.65621751	14.21928574	14.37924753	12.42817389	12.27261196	15.57368213	12.85950393	15.95941829	16.96738152	12.84940566	12.28540947	sp|P05164|PERM_HUMAN
sp|P05387|RLA2_HUMAN	NA	NA	NA	NA	NA	NA	NA	NA	NA	14.57321064	NA	NA	NA	NA	NA	NA	NA	NA	NA	NA	NA	NA	NA	NA	13.22815932	NA	NA	sp|P05387|RLA2_HUMAN;tr|A0A024RCA7|A0A024RCA7_HUMAN;tr|H0YDD8|H0YDD8_HUMAN
sp|P05452|TETN_HUMAN	16.74996649	17.69982138	18.63620651	16.69975453	18.21635766	16.62505617	16.507029	16.75948096	17.29872479	17.07870838	18.11856413	17.69357508	17.69615347	17.22026406	18.60214663	16.64032447	17.85604341	17.45539149	16.91321494	15.66290194	15.18849683	16.57697656	16.09111738	17.60581101	17.06558876	17.47545616	15.58288009	sp|P05452|TETN_HUMAN;tr|A0A024R2Q7|A0A024R2Q7_HUMAN;tr|E9PHK0|E9PHK0_HUMAN
sp|P05543|THBG_HUMAN	NA	NA	NA	NA	NA	NA	14.48092267	13.25740408	NA	NA	NA	NA	NA	NA	NA	NA	11.63783186	NA	NA	12.04416113	NA	11.86224703	NA	NA	11.97508799	NA	NA	sp|P05543|THBG_HUMAN;tr|A0A3G1HEF1|A0A3G1HEF1_HUMAN
sp|P05546|HEP2_HUMAN	17.16730301	16.60660115	17.85528538	18.25287947	16.4538087	17.78581518	17.07984393	17.34001466	18.29238021	19.1596251	17.84064242	16.670491	17.00514769	16.70340567	17.15316508	16.97913672	16.70552202	16.89347675	16.86345099	17.49715534	17.02549953	17.25949499	16.83505114	18.0282097	17.47889968	16.95378924	15.12916309	sp|P05546|HEP2_HUMAN
sp|P05771|KPCB_HUMAN	14.91301373	NA	13.88571428	14.61590508	10.91571863	15.34612654	15.52197979	14.13653151	13.43815872	13.93609391	NA	NA	NA	12.11153236	NA	NA	NA	NA	12.9405467	12.44814154	13.39052281	NA	NA	12.5404184	14.33368536	12.43537666	15.30211927	sp|P05771|KPCB_HUMAN
sp|P06276|CHLE_HUMAN	12.4571736	13.37349026	13.45243051	12.649771	11.28027395	NA	11.20926557	11.18739046	12.37355913	12.89280259	12.52170789	11.13434085	12.9928202	13.55211738	12.57670474	13.5837623	12.92284527	12.85193084	12.42445043	NA	NA	11.14338739	12.43334808	12.4084435	11.15605258	11.30837089	NA	sp|P06276|CHLE_HUMAN;tr|A0A024CIM4|A0A024CIM4_HUMAN;tr|D3DNN4|D3DNN4_HUMAN
sp|P06310|KV230_HUMAN	16.44829799	16.06519427	17.94919201	14.31975712	16.01752968	13.16983113	14.60828962	15.52424954	15.96311856	9.050024346	14.35801772	17.22828202	16.97083414	16.13124821	17.02376869	14.82607043	16.94214456	15.90605383	16.51290895	15.19274068	16.4870298	15.74911623	11.96156047	16.43346468	15.72490933	14.99623187	15.07214548	sp|P06310|KV230_HUMAN;tr|Q7Z3Y5|Q7Z3Y5_HUMAN
sp|P06312|KV401_HUMAN	13.95884946	12.77591011	14.17651631	12.78395983	12.8454307	12.25086713	11.71472388	11.84117391	13.14971966	12.90718598	17.82145521	13.34314966	13.45738369	13.52679898	14.24573656	11.53609241	13.48533144	14.05084493	12.59330944	13.58390031	13.14430993	12.30085342	12.00437084	11.47265448	13.13000516	13.18767931	12.42075936	sp|P06312|KV401_HUMAN
sp|P06396|GELS_HUMAN	19.20825415	20.33618791	20.90653355	19.12270265	19.80090992	18.67785905	19.60683733	19.09763521	19.60877862	19.85662173	19.90114621	20.03724523	19.96449183	19.69563283	20.62291633	19.0691813	20.18616163	20.12882833	19.91444683	18.93990239	18.93299021	19.03416145	19.61245798	19.41215516	18.70105176	19.61365769	18.68032753	sp|P06396|GELS_HUMAN;tr|A0A384MEF1|A0A384MEF1_HUMAN
sp|P06454|PTMA_HUMAN	NA	NA	NA	15.45307352	14.80525797	15.66980401	14.41435258	13.48487574	13.1320924	14.40875821	NA	NA	13.79630933	NA	NA	NA	13.68620929	NA	NA	NA	NA	14.02727635	13.02962121	13.87642399	13.29622947	NA	14.26431045	sp|P06454|PTMA_HUMAN;tr|B8ZZQ6|B8ZZQ6_HUMAN;tr|Q15202|Q15202_HUMAN;tr|Q15203|Q15203_HUMAN;tr|Q15204|Q15204_HUMAN;tr|Q53S24|Q53S24_HUMAN;tr|Q7KZ52|Q7KZ52_HUMAN;tr|Q86YS2|Q86YS2_HUMAN;tr|Q8TBK9|Q8TBK9_HUMAN;tr|V9HVW6|V9HVW6_HUMAN
sp|P06702|S10A9_HUMAN	14.02344929	15.93880164	15.34488594	19.94729671	15.33529082	15.05537223	13.2836862	17.03202827	14.94071905	18.890523	15.20489082	11.64640665	15.03653015	15.63602629	13.96923276	13.48963035	14.13370079	14.7910905	14.64495878	15.36007724	14.82064201	15.44489914	11.5634345	16.64479263	16.4322967	15.16926108	12.29266416	sp|P06702|S10A9_HUMAN
sp|P06727|APOA4_HUMAN	16.96100323	18.89728296	19.05118723	18.29265128	18.87149969	17.06774203	18.64551334	18.56640323	18.47278168	19.47105318	18.95787845	18.07818297	18.31938907	18.36412342	19.00218571	17.47947157	19.35341271	18.3390453	17.727849	17.53404494	17.39304162	18.96102221	18.37244319	19.69786398	19.08224273	19.79999837	17.91522848	sp|P06727|APOA4_HUMAN
sp|P06858|LIPL_HUMAN	12.18452826	NA	NA	NA	NA	10.94522686	NA	NA	NA	NA	NA	NA	NA	NA	NA	NA	NA	12.5939107	NA	10.28689867	NA	13.50679277	NA	13.62271378	NA	NA	NA	sp|P06858|LIPL_HUMAN;tr|A0A1B1RVA9|A0A1B1RVA9_HUMAN;tr|A8K2M5|A8K2M5_HUMAN;tr|B3KRV7|B3KRV7_HUMAN;tr|B7Z4C6|B7Z4C6_HUMAN;tr|Q53HW6|Q53HW6_HUMAN;tr|Q6IAV0|Q6IAV0_HUMAN;tr|Q71UV2|Q71UV2_HUMAN
sp|P07108|ACBP_HUMAN	NA	NA	12.07249103	11.62914093	NA	NA	14.82872928	14.64538298	NA	13.77996398	NA	NA	NA	NA	NA	12.20562236	12.87445647	12.62940468	14.63776207	NA	NA	11.72192107	NA	NA	12.92741863	NA	12.17035659	sp|P07108|ACBP_HUMAN;tr|A0A024RAF2|A0A024RAF2_HUMAN;tr|A0A0A0MTI5|A0A0A0MTI5_HUMAN;tr|B8ZWD1|B8ZWD1_HUMAN;tr|B8ZWD9|B8ZWD9_HUMAN
sp|P07195|LDHB_HUMAN	NA	NA	11.4572068	NA	NA	11.80967736	12.2227229	13.22833345	11.99212766	12.90148944	11.82687507	NA	NA	NA	12.33913425	NA	12.53042714	NA	NA	12.60417132	NA	13.74352865	10.56621332	NA	12.13177317	11.53908302	NA	sp|P07195|LDHB_HUMAN;tr|A0A3B3IS95|A0A3B3IS95_HUMAN;tr|A8MW50|A8MW50_HUMAN;tr|C9J7H8|C9J7H8_HUMAN;tr|F5H793|F5H793_HUMAN;tr|Q5U077|Q5U077_HUMAN
sp|P07225|PROS_HUMAN	11.66078545	11.67767373	12.52998911	14.15861357	12.08093904	12.60043329	14.89964231	13.13019337	11.20945682	11.22446943	12.40521856	11.28733488	11.45373921	11.64017423	11.71769391	11.82901239	13.20913958	11.73856253	12.07347204	13.93075185	13.68706019	13.84298987	13.35263348	13.38490526	13.33145609	12.597332	12.06784482	sp|P07225|PROS_HUMAN;tr|A0A0S2Z4K3|A0A0S2Z4K3_HUMAN;tr|A0A0S2Z4L3|A0A0S2Z4L3_HUMAN;tr|A0A3B3ISJ1|A0A3B3ISJ1_HUMAN
sp|P07311|ACYP1_HUMAN	NA	NA	NA	14.58073251	NA	NA	NA	12.42415712	NA	14.40217217	NA	NA	NA	NA	NA	NA	NA	NA	NA	NA	NA	NA	NA	NA	NA	NA	NA	sp|P07311|ACYP1_HUMAN;tr|G3V2U7|G3V2U7_HUMAN
sp|P07357|CO8A_HUMAN	15.36642507	15.82317409	15.65909898	15.46093202	16.48204552	16.06704012	16.6166246	16.19411302	15.92508355	15.56731817	16.3309868	15.17056826	15.80530018	15.76110179	16.84468931	16.09264771	16.46182753	16.73673104	15.73945653	16.00436909	16.04703209	16.89203267	16.35167069	15.88123716	16.02258159	16.12543625	16.72555204	sp|P07357|CO8A_HUMAN
sp|P07358|CO8B_HUMAN	15.84536488	15.28333615	15.45513615	15.68542196	15.56221254	15.69733981	15.15826752	15.74260308	15.78685093	16.2251932	16.31718238	16.05071898	16.12998525	15.94773094	16.36038995	15.12208926	16.20307795	15.95357851	15.46406128	16.22818153	15.81010213	17.02888189	15.67383036	15.41384843	15.78038216	16.37776526	16.9511398	sp|P07358|CO8B_HUMAN;tr|B7Z550|B7Z550_HUMAN;tr|B7Z555|B7Z555_HUMAN;tr|B7ZA94|B7ZA94_HUMAN
sp|P07359|GP1BA_HUMAN	NA	NA	NA	NA	NA	NA	10.88370065	NA	NA	NA	NA	NA	NA	NA	NA	NA	NA	NA	NA	NA	NA	11.46597343	NA	NA	NA	NA	NA	sp|P07359|GP1BA_HUMAN;tr|A0A0C4DGZ8|A0A0C4DGZ8_HUMAN;tr|A0A193AU54|A0A193AU54_HUMAN;tr|A0A193AUJ5|A0A193AUJ5_HUMAN;tr|A0A193AUV8|A0A193AUV8_HUMAN;tr|A5CKE2|A5CKE2_HUMAN;tr|E0D851|E0D851_HUMAN;tr|E0D852|E0D852_HUMAN;tr|E0D853|E0D853_HUMAN;tr|E0D854|E0D854_HUMAN;tr|E5FY30|E5FY30_HUMAN;tr|L7URT5|L7URT5_HUMAN;tr|L7UV37|L7UV37_HUMAN;tr|L7UYB8|L7UYB8_HUMAN
sp|P07360|CO8G_HUMAN	18.54443723	19.16537789	18.95770571	19.21222708	18.33700608	18.24290514	18.09919689	18.80408262	19.44759788	19.33155492	19.73459393	17.71938901	19.49651898	19.44525171	18.95390596	19.96975112	19.08060661	19.55040719	18.86314734	18.42406284	18.07504263	18.5227324	18.04118458	20.14271679	19.52328045	18.46526304	18.88773127	sp|P07360|CO8G_HUMAN
sp|P07437|TBB5_HUMAN	12.24600312	NA	14.55798445	NA	NA	11.32713994	14.74531988	14.07265476	NA	NA	NA	NA	13.10649135	NA	12.46268038	NA	13.81411407	NA	NA	NA	NA	12.53025096	13.01484874	NA	NA	11.95727238	NA	sp|P07437|TBB5_HUMAN;tr|A0A384NYT8|A0A384NYT8_HUMAN;tr|Q5JP53|Q5JP53_HUMAN;tr|Q5SU16|Q5SU16_HUMAN;tr|Q6LC01|Q6LC01_HUMAN
sp|P07477|TRY1_HUMAN	16.86461759	17.156195	14.38809197	13.29439492	17.43086623	16.19608345	17.99753096	17.2914318	16.665934	15.2330334	17.7736596	17.40082294	16.60266648	16.35906391	13.45296659	14.70540779	18.82881265	16.45955978	14.01556754	17.56966598	16.39524569	18.60431086	15.92864845	12.73960681	16.70799697	15.58323544	17.32063583	sp|P07477|TRY1_HUMAN;tr|E7EQ64|E7EQ64_HUMAN;tr|H0Y8D1|H0Y8D1_HUMAN;tr|Q45KI0|Q45KI0_HUMAN;tr|Q53ZX7|Q53ZX7_HUMAN;tr|Q53ZX8|Q53ZX8_HUMAN;tr|Q53ZX9|Q53ZX9_HUMAN;tr|Q86W17|Q86W17_HUMAN
sp|P07686|HEXB_HUMAN	NA	10.68884273	11.5263159	11.02122697	NA	NA	12.20164567	13.08399931	NA	13.86916556	NA	NA	NA	11.96879919	NA	NA	NA	NA	11.45481332	NA	NA	12.71193083	NA	11.88020845	10.8495124	NA	NA	sp|P07686|HEXB_HUMAN;tr|A0A024RAJ6|A0A024RAJ6_HUMAN
sp|P07737|PROF1_HUMAN	15.85595918	15.46116612	17.01758339	21.22828893	15.07149569	17.18140974	18.81409024	17.59182034	18.39673017	21.75306779	14.7867097	15.9755797	17.25600994	15.55073067	14.77270627	15.28346525	15.37488738	15.5539302	14.91852572	14.25553487	13.13391419	15.678574	14.04676725	16.83571642	17.97830948	15.72632174	15.64280554	sp|P07737|PROF1_HUMAN
sp|P07858|CATB_HUMAN	NA	11.97920704	12.95411517	NA	12.33507925	NA	NA	12.48262443	NA	14.86729187	12.93024323	NA	NA	12.63067879	NA	10.54505383	NA	NA	12.174435	NA	11.33443559	12.2659187	NA	12.66039967	11.82937811	NA	NA	sp|P07858|CATB_HUMAN;tr|A0A024R374|A0A024R374_HUMAN;tr|A8K2H4|A8K2H4_HUMAN;tr|B4DL49|B4DL49_HUMAN
sp|P07996|TSP1_HUMAN	12.99800686	10.65554233	13.77673296	13.17321104	10.92720413	10.40750401	12.41419881	12.36793607	12.56577906	14.39131428	10.73263848	NA	11.55377859	11.68351817	11.0579493	14.41056824	11.41852736	11.28154768	11.22563476	9.689658933	10.63894112	10.49476317	11.68676865	11.62390478	10.99611355	11.60051863	10.88574004	sp|P07996|TSP1_HUMAN
sp|P07998|RNAS1_HUMAN	13.41705931	14.35235716	16.12232152	14.69099644	13.07444719	NA	17.15612369	16.97447881	13.81403271	14.50877028	15.15297345	13.78001906	14.6638245	14.52788164	14.27041815	13.87365319	13.28552368	14.48920885	14.00437837	13.83912437	12.28523576	15.75213099	NA	14.43823782	13.73596032	NA	12.12342042	sp|P07998|RNAS1_HUMAN;tr|W0UV93|W0UV93_HUMAN
sp|P08134|RHOC_HUMAN	NA	11.24735294	12.03761314	14.55633402	NA	NA	12.75975252	NA	NA	NA	NA	NA	NA	12.59432	NA	NA	NA	12.5827435	11.97937777	NA	NA	NA	NA	12.45920178	13.54572333	NA	12.0056115	sp|P08134|RHOC_HUMAN;sp|P61586|RHOA_HUMAN;tr|A0A024R0I3|A0A024R0I3_HUMAN;tr|A0A024R324|A0A024R324_HUMAN;tr|C9JNR4|C9JNR4_HUMAN;tr|C9JX21|C9JX21_HUMAN;tr|E9PQH6|E9PQH6_HUMAN;tr|Q5JR05|Q5JR05_HUMAN;tr|Q5JR07|Q5JR07_HUMAN;tr|Q5JR08|Q5JR08_HUMAN
sp|P08185|CBG_HUMAN	12.01992438	10.70916336	12.96424813	11.00519335	10.44972343	11.99667096	12.60705587	12.52831392	11.18269773	11.5814699	11.20617289	10.56164047	10.55764245	10.91747215	10.9410277	11.2624151	12.88047165	11.03205273	12.86245473	12.83431657	12.82278634	13.49736137	12.32498179	12.66246246	12.5561751	11.04508369	11.38923551	sp|P08185|CBG_HUMAN;tr|A0A2Z4LCH4|A0A2Z4LCH4_HUMAN;tr|B2R9F2|B2R9F2_HUMAN
sp|P08238|HS90B_HUMAN	NA	NA	NA	NA	NA	13.07946336	14.01421791	12.21888714	NA	NA	NA	NA	NA	NA	NA	NA	NA	NA	NA	NA	NA	NA	NA	NA	NA	NA	11.16261558	sp|P08238|HS90B_HUMAN;tr|A0A024RD80|A0A024RD80_HUMAN;tr|B4DGL0|B4DGL0_HUMAN;tr|B4DMA2|B4DMA2_HUMAN
sp|P08240|SRPRA_HUMAN	NA	14.88357984	15.73987397	13.30235733	13.80460797	13.26860234	17.58314315	15.57329912	12.22270682	14.46230574	13.73954682	13.15714781	15.17714719	14.20048169	15.16822777	11.575892	13.50891508	14.78530262	14.46700864	14.5157192	15.53214583	13.91010988	13.63693266	14.51221783	14.00149048	16.42758906	12.8378751	sp|P08240|SRPRA_HUMAN;tr|A0A024R3M0|A0A024R3M0_HUMAN;tr|Q6IAX9|Q6IAX9_HUMAN
sp|P08246|ELNE_HUMAN	14.90296536	14.39117242	16.8311097	17.52317168	14.07922806	16.35636257	16.60768822	15.84455109	16.59209122	20.36040584	14.39989131	14.69050033	16.24376253	15.02550795	15.24437436	14.36757877	14.78651156	15.24954503	14.99817885	13.60113343	13.77044527	15.84891872	14.61813259	15.44005845	17.24191166	14.65709744	15.86083903	sp|P08246|ELNE_HUMAN;tr|B2MUD5|B2MUD5_HUMAN
sp|P08253|MMP2_HUMAN	NA	14.16207745	12.70285413	15.44981179	12.79464062	13.23895581	11.63918987	14.04156054	NA	13.46488426	12.68142998	NA	11.16721489	14.04816459	9.90960598	NA	12.02889262	10.10193381	11.25775762	14.68164224	11.0397147	16.89962976	NA	NA	NA	14.07954117	9.600496088	sp|P08253|MMP2_HUMAN;tr|A0A024R6R4|A0A024R6R4_HUMAN
sp|P08294|SODE_HUMAN	12.26277695	NA	13.74616517	11.9589699	11.44240338	11.92185171	12.11100101	12.43923516	12.04060347	13.63660806	12.32576597	12.18149437	12.30807554	12.28906001	13.80796446	12.44446857	15.07759342	12.13946071	NA	13.3960125	12.04937054	14.93938859	11.37109377	12.54457138	12.39317922	12.29972473	12.56396935	sp|P08294|SODE_HUMAN;tr|A0A140VJU8|A0A140VJU8_HUMAN;tr|B2R9V7|B2R9V7_HUMAN
sp|P08311|CATG_HUMAN	13.24530895	10.46884892	13.63685208	18.49071073	12.26556734	13.72468632	16.48457936	14.39590178	13.85006299	17.45173369	12.51553902	12.21702223	14.31900051	13.1744459	12.52942177	12.68549416	10.12874187	10.47062985	10.50232609	12.94485467	10.24403692	14.6179912	12.57006303	14.02698618	15.06281317	10.66398373	13.67953298	sp|P08311|CATG_HUMAN
sp|P08493|MGP_HUMAN	17.165264	17.24732037	17.92549623	17.67660247	17.08259692	16.95593549	14.14590474	17.17961261	NA	NA	18.54189771	16.68237281	17.68874277	18.30154401	18.18985771	17.58350375	16.57507995	17.93088261	18.32916474	19.67498002	16.7159582	17.98390037	17.28000584	18.98574677	16.30361206	15.89303097	NA	sp|P08493|MGP_HUMAN;tr|A0A024RAX0|A0A024RAX0_HUMAN
sp|P08514|ITA2B_HUMAN	NA	NA	NA	18.46715418	NA	17.44515325	NA	NA	NA	NA	NA	NA	NA	NA	NA	NA	NA	NA	NA	NA	NA	NA	NA	NA	NA	NA	NA	sp|P08514|ITA2B_HUMAN;tr|A0A3B3IU79|A0A3B3IU79_HUMAN;tr|F1C625|F1C625_HUMAN;tr|F1C626|F1C626_HUMAN;tr|Q59FA8|Q59FA8_HUMAN
sp|P08519|APOA_HUMAN	NA	NA	11.87846155	NA	11.92770466	12.69460787	15.12195645	13.40389317	NA	NA	8.455223971	12.36040118	9.080364843	10.79211858	11.27489229	12.08396777	12.23866174	10.63362826	10.94259927	10.93192418	12.52225924	12.63679577	NA	13.86587658	11.47320405	13.46274151	NA	sp|P08519|APOA_HUMAN;tr|Q1HP67|Q1HP67_HUMAN
sp|P08567|PLEK_HUMAN	NA	11.51548471	14.10219273	15.78451963	NA	15.19489271	14.92795989	11.98907984	15.48595513	18.31579038	NA	12.78400569	13.06799623	NA	NA	NA	NA	NA	11.26494861	NA	11.69826937	NA	NA	NA	13.37539828	NA	14.52930673	sp|P08567|PLEK_HUMAN
sp|P08571|CD14_HUMAN	NA	NA	11.96847495	11.78480288	NA	NA	12.27510471	11.54475588	NA	NA	11.92012653	NA	NA	NA	NA	12.56374167	11.99580521	11.08074192	12.12848741	14.09955514	13.23422415	14.4580466	11.75551574	12.81816358	12.45309776	NA	12.94320885	sp|P08571|CD14_HUMAN;tr|B2R888|B2R888_HUMAN;tr|F1C4A7|F1C4A7_HUMAN
sp|P08572|CO4A2_HUMAN	14.72654963	13.5359682	14.7423997	13.51704614	14.02189681	15.72459275	14.94519903	15.40392768	NA	NA	15.78359749	13.92202392	13.81891901	14.00174418	14.62017183	14.33776763	14.1078588	14.08210627	14.40375616	17.02782052	14.57265386	16.84542168	14.1417906	16.32611178	14.81878132	14.21887198	NA	sp|P08572|CO4A2_HUMAN;tr|A0A024RDW8|A0A024RDW8_HUMAN;tr|B4DH43|B4DH43_HUMAN
sp|P08603|CFAH_HUMAN	16.07295628	17.47690872	17.81382119	16.6825312	17.34127621	16.5246158	18.53059656	17.75855109	15.90011424	16.83219231	17.71222493	16.99427896	17.2040396	16.85262258	18.33550749	16.92149074	18.08546366	17.41358611	15.74670189	17.75371191	16.31031621	18.78075855	17.74456953	16.7641252	16.03126162	15.40618862	17.29624862	sp|P08603|CFAH_HUMAN
sp|P08637|FCG3A_HUMAN	10.73611602	11.52010923	13.54283431	12.18563578	12.20831187	11.76464761	13.46504331	12.71597536	NA	10.53993545	13.06323703	10.26007266	13.28133674	11.27949085	11.6723041	12.22141509	11.06773547	11.65501803	12.28739648	11.83075888	11.43032843	11.66270989	NA	12.12656203	NA	12.27696128	NA	sp|P08637|FCG3A_HUMAN;tr|A0A1W2PQB1|A0A1W2PQB1_HUMAN;tr|H0Y755|H0Y755_HUMAN;tr|M9MML0|M9MML0_HUMAN
sp|P08670|VIME_HUMAN	13.84778213	15.48555676	14.78341333	15.68867771	14.57747708	13.83268095	15.9042121	16.16655292	13.85504128	NA	14.29206831	13.12273772	14.89970601	14.8648183	14.46138493	14.39086419	14.71776982	14.85325054	15.48398749	14.54979486	14.68424462	16.23087023	13.87084888	15.72795074	15.34964414	14.22502912	15.21925908	sp|P08670|VIME_HUMAN;tr|V9HWE1|V9HWE1_HUMAN
sp|P08697|A2AP_HUMAN	15.31305988	15.1163241	17.3696357	16.30821524	14.94126488	15.11719055	17.43071985	17.68351184	16.78049633	17.6233898	16.52296191	14.55265711	15.28940435	15.55367786	15.07154371	15.82199111	17.23301319	15.07357794	15.95616013	15.26433115	16.04711566	16.64255044	16.33976765	15.81351732	16.29579795	15.01790606	14.64993096	sp|P08697|A2AP_HUMAN
sp|P08709|FA7_HUMAN	NA	14.28317589	12.25299587	NA	12.0350649	NA	12.41983065	12.9487308	NA	13.33927144	12.63830972	12.41894742	11.04448146	14.96222079	12.29944332	NA	12.27251229	11.29686649	NA	NA	NA	12.5156505	NA	12.64750571	NA	NA	NA	sp|P08709|FA7_HUMAN;tr|A3RKG7|A3RKG7_HUMAN;tr|B4DPM2|B4DPM2_HUMAN;tr|F5H8B0|F5H8B0_HUMAN
sp|P08779|K1C16_HUMAN	16.37772267	10.5389352	12.50449358	10.78865904	14.24651802	10.39919016	10.78134368	11.05919546	10.40326768	11.22043363	10.93890749	16.2040235	11.23161671	10.50228078	10.95881506	9.997485634	11.38360255	10.59138918	14.40171803	10.28649749	8.999177153	12.86856122	9.958137162	12.78055667	10.79019398	12.39000618	10.49436942	sp|P08779|K1C16_HUMAN
sp|P09382|LEG1_HUMAN	10.51706005	10.74366606	10.49839842	13.06530062	10.48149249	11.74653265	12.70731488	12.37708631	14.23570707	13.96422829	10.60222779	9.383376281	10.16152375	10.49655319	10.45840409	10.96921222	10.26753535	9.860645306	10.67235816	12.0552075	10.46067189	11.72483846	NA	12.08481381	12.59551003	10.51244912	11.00954126	sp|P09382|LEG1_HUMAN;tr|A0A384MR27|A0A384MR27_HUMAN
sp|P09429|HMGB1_HUMAN	NA	NA	NA	14.85917324	NA	NA	13.03142428	12.41576164	NA	15.16723074	NA	NA	NA	NA	NA	NA	NA	NA	NA	NA	NA	NA	NA	NA	13.19037491	NA	NA	sp|P09429|HMGB1_HUMAN;tr|A0A024RDR0|A0A024RDR0_HUMAN;tr|B3KQ05|B3KQ05_HUMAN;tr|B7Z965|B7Z965_HUMAN;tr|Q59GW1|Q59GW1_HUMAN;tr|Q5T7C4|Q5T7C4_HUMAN
sp|P09486|SPRC_HUMAN	NA	NA	16.80343548	NA	NA	11.76306273	12.50699245	11.53252983	NA	NA	NA	NA	NA	NA	NA	NA	NA	NA	14.89012952	NA	11.38222662	NA	NA	NA	NA	NA	NA	sp|P09486|SPRC_HUMAN;tr|D3DQH8|D3DQH8_HUMAN
sp|P09603|CSF1_HUMAN	16.08432714	15.22717187	16.91365862	14.35443216	14.94395168	15.72343744	16.00368072	16.05357787	13.99097065	NA	16.75292254	14.55247327	15.04038966	15.96230463	16.25033988	14.92052379	15.81663174	15.33071264	15.402742	16.56495005	13.68142857	18.96229354	14.48202713	16.46805422	15.6415984	14.2424436	15.09922671	sp|P09603|CSF1_HUMAN;tr|A0A024R0A1|A0A024R0A1_HUMAN;tr|B4DTX0|B4DTX0_HUMAN
sp|P09681|GIP_HUMAN	NA	NA	NA	NA	NA	NA	NA	NA	NA	NA	NA	NA	NA	NA	NA	NA	15.11579966	NA	NA	NA	NA	16.21603032	NA	NA	NA	NA	NA	sp|P09681|GIP_HUMAN
sp|P09871|C1S_HUMAN	17.49660655	17.61861531	15.0404927	16.11264539	17.74664638	16.0959661	18.01365687	17.1738155	15.17555861	15.98773811	19.29445495	15.95485523	16.5580046	17.27518906	18.54678895	17.21406152	15.40100972	16.0713766	16.97607633	15.97183636	16.01433049	14.31134267	16.61250541	16.03483235	16.94521515	15.37760753	14.5410896	sp|P09871|C1S_HUMAN;tr|A0A087X232|A0A087X232_HUMAN;tr|A8K2N0|A8K2N0_HUMAN;tr|B3KNX0|B3KNX0_HUMAN
sp|P09972|ALDOC_HUMAN	NA	NA	12.47656424	14.48170078	NA	10.87709975	12.46735993	NA	NA	13.09066404	11.44407636	NA	11.44741383	NA	12.06201416	NA	11.13035402	12.34186032	NA	12.23318805	NA	12.97729184	NA	NA	NA	NA	NA	sp|P09972|ALDOC_HUMAN;tr|A0A024QZ64|A0A024QZ64_HUMAN;tr|A8MVZ9|A8MVZ9_HUMAN;tr|B7Z1N6|B7Z1N6_HUMAN;tr|B7Z1Y2|B7Z1Y2_HUMAN;tr|B7Z3K9|B7Z3K9_HUMAN;tr|C9J8F3|C9J8F3_HUMAN;tr|J3KSV6|J3KSV6_HUMAN;tr|J3QKP5|J3QKP5_HUMAN;tr|K7EKH5|K7EKH5_HUMAN
sp|P0CG34|TB15A_HUMAN	12.98902918	NA	NA	14.4706379	NA	13.82852274	11.15136175	NA	NA	13.77444616	NA	NA	NA	NA	NA	NA	NA	NA	NA	NA	NA	NA	NA	NA	NA	NA	NA	sp|P0CG34|TB15A_HUMAN;sp|P0CG35|TB15B_HUMAN;tr|A0A087X1C1|A0A087X1C1_HUMAN;tr|H3BU88|H3BU88_HUMAN
sp|P0CG47|UBB_HUMAN	16.64371608	16.60625662	16.83181341	21.97536194	15.6899002	18.19971401	18.23827111	17.77297737	17.72229458	21.9423034	16.29023739	16.0934313	16.78966891	17.66400869	16.88641208	15.35225506	15.64699759	16.66424427	16.41837869	16.21909943	17.12425516	17.77065292	15.42045683	17.54926763	17.89046849	16.24012163	17.19786346	sp|P0CG47|UBB_HUMAN;sp|P0CG48|UBC_HUMAN;sp|P62979|RS27A_HUMAN;sp|P62987|RL40_HUMAN;tr|A8K674|A8K674_HUMAN;tr|B2RDW1|B2RDW1_HUMAN;tr|B4DV12|B4DV12_HUMAN;tr|F5GXK7|F5GXK7_HUMAN;tr|F5GYU3|F5GYU3_HUMAN;tr|F5H265|F5H265_HUMAN;tr|F5H2Z3|F5H2Z3_HUMAN;tr|F5H388|F5H388_HUMAN;tr|F5H6Q2|F5H6Q2_HUMAN;tr|F5H747|F5H747_HUMAN;tr|J3QKN0|J3QKN0_HUMAN;tr|J3QS39|J3QS39_HUMAN;tr|J3QTR3|J3QTR3_HUMAN;tr|L8B196|L8B196_…
sp|P0DJI8|SAA1_HUMAN	17.99431785	20.82037664	19.76013074	25.55451101	19.95867521	23.30353956	22.72659139	19.63989328	18.63534237	20.39000133	24.27074759	17.45813093	19.58106026	21.30873629	19.4071746	21.26157331	18.14898522	23.03138866	19.32506915	24.81559937	23.07595365	23.81794439	21.1349918	21.65410929	20.99492166	19.07986846	21.71713222	sp|P0DJI8|SAA1_HUMAN
sp|P0DJI9|SAA2_HUMAN	11.4708065	15.0264481	12.92586621	20.05852404	13.77351559	20.39220978	16.37752844	15.66628042	12.11560974	14.10023867	15.9197185	12.98025768	13.93908346	14.22932725	11.18007679	14.75822758	12.89731072	16.65914076	NA	19.56866161	17.52877664	19.00658924	18.03201736	14.80981154	16.59366022	11.2100274	16.08115348	sp|P0DJI9|SAA2_HUMAN
sp|P0DOX2|IGA2_HUMAN	16.0670411	16.60576853	18.30220968	16.12092768	15.59235716	17.2347739	17.55327721	16.32041206	15.05302821	15.13182564	17.0330767	15.74732524	16.50383848	16.29161754	16.01695029	14.16040973	17.33364244	15.7969329	16.2767153	16.53928567	14.97524487	16.08527742	14.5266312	15.54998927	15.31717498	14.72715528	15.07588912	sp|P0DOX2|IGA2_HUMAN
sp|P0DOX3|IGD_HUMAN	17.95231999	16.47163233	15.65551594	17.59550716	15.50726564	13.7568613	13.31733525	19.75505468	16.97753035	18.02266625	17.97058956	18.80502137	16.3090798	16.2308106	17.69747286	13.71176349	17.57318739	17.9413388	18.60946622	16.59544978	13.72121418	16.7249921	13.33240806	19.12368351	17.46817307	16.42041421	21.20840437	sp|P0DOX3|IGD_HUMAN
sp|P0DOX4|IGE_HUMAN	21.30976499	19.54004038	21.57091694	19.77435223	20.12016596	20.06811722	20.77890055	20.5320523	21.03114723	20.20003713	19.584377	20.33303234	20.4485329	20.51682149	20.14105612	20.34686997	19.31418993	21.09979739	21.43548757	21.71831659	20.75388223	20.94307352	21.14967133	21.3315028	22.14334481	21.0737165	20.12086985	sp|P0DOX4|IGE_HUMAN
sp|P0DOX7|IGK_HUMAN	16.14276705	15.50387403	16.50663262	14.82719741	15.28411864	15.77175769	14.35899365	14.33511171	15.95701687	12.96496073	16.13757286	15.56408697	17.54953447	16.27380914	16.18409591	15.8814845	14.64884668	15.549653	15.42819776	15.88563285	15.89501998	13.67363195	16.06235313	15.52815679	15.46987393	15.77663836	15.54876848	sp|P0DOX7|IGK_HUMAN
sp|P0DOX8|IGL1_HUMAN	25.94867012	25.79584111	26.01929278	25.32469448	25.80456174	24.64874301	24.91589057	24.26861619	25.81114022	24.7599876	25.97777785	27.19133642	26.20652048	26.17963267	25.84947261	25.86049426	25.55868514	25.90157138	25.92079016	25.48778967	24.49838051	25.68662559	24.9424814	25.49446747	23.96953758	25.06446071	25.83815277	sp|P0DOX8|IGL1_HUMAN
sp|P0DP01|HV108_HUMAN	13.80383758	13.55808335	14.64585915	14.23035547	15.53117335	14.81018776	15.77772471	14.43518519	NA	15.75994651	14.67936287	15.80755245	14.84801843	14.91895026	NA	12.88010188	15.08893557	14.72910787	15.03853991	14.14622705	11.79386583	14.13387299	NA	14.99183912	14.98255706	13.57941526	16.91645394	sp|P0DP01|HV108_HUMAN
sp|P0DP04|HV43D_HUMAN	14.07912208	13.87513516	16.51149331	13.94887682	13.46469398	13.61082516	15.76490105	15.16550515	12.49433977	14.38000343	15.40972788	13.58433097	14.88841013	16.08137739	14.0724155	13.34486814	15.94731203	14.75393295	14.55601394	14.77398571	12.99190729	15.16273706	13.98657455	13.87488567	14.72580326	13.38878299	14.35648926	sp|P0DP04|HV43D_HUMAN;tr|A0A2Y9CYD1|A0A2Y9CYD1_HUMAN
sp|P0DP58|LYNX1_HUMAN	NA	13.05084242	13.16749611	NA	NA	NA	NA	13.10573025	NA	NA	12.31584821	NA	13.00915761	NA	NA	NA	NA	NA	NA	NA	NA	NA	14.76779613	NA	NA	NA	NA	sp|P0DP58|LYNX1_HUMAN;tr|A0A087WYG6|A0A087WYG6_HUMAN;tr|A0A087WZS0|A0A087WZS0_HUMAN
sp|P10124|SRGN_HUMAN	13.20904352	NA	10.43309598	NA	13.52474189	15.79836032	13.95852731	15.44491976	NA	14.21718779	13.16696829	NA	NA	11.59331967	12.38224467	NA	12.74505748	11.58505792	NA	NA	NA	11.93418496	12.45285046	13.58953591	NA	NA	14.2227955	sp|P10124|SRGN_HUMAN;tr|A0A024QZL1|A0A024QZL1_HUMAN
sp|P10153|RNAS2_HUMAN	9.539508289	12.14992594	11.96610273	16.39947709	10.93951429	12.46250606	15.31310582	15.05836266	12.31907182	17.49493077	10.46152623	11.06254943	12.86569819	11.87224175	11.6220896	9.972053176	11.99130204	11.41651495	11.08330562	9.843449448	NA	11.56968265	9.58047686	11.33751712	11.98746921	NA	11.58009024	sp|P10153|RNAS2_HUMAN;tr|W0UV60|W0UV60_HUMAN
sp|P10163|PRB4_HUMAN	NA	NA	12.36144085	NA	NA	NA	NA	NA	NA	13.11947184	NA	NA	NA	NA	NA	NA	NA	NA	NA	NA	NA	13.95204798	NA	NA	NA	NA	11.87464433	sp|P10163|PRB4_HUMAN;tr|E7EXA8|E7EXA8_HUMAN;tr|E9PAL0|E9PAL0_HUMAN
sp|P10243|MYBA_HUMAN	NA	NA	NA	11.67055872	NA	12.84229975	NA	NA	NA	NA	NA	NA	NA	NA	NA	NA	NA	NA	NA	11.81347274	NA	NA	NA	NA	NA	NA	NA	sp|P10243|MYBA_HUMAN;tr|A0A0A1HAV8|A0A0A1HAV8_HUMAN;tr|Q495G0|Q495G0_HUMAN
sp|P10321|1C07_HUMAN	14.48212287	12.88518975	16.02613989	14.51523544	14.44885073	14.89481586	14.78607647	16.09387764	12.91424936	12.41397867	16.08535463	13.38506323	15.41517099	15.24335415	13.66054839	14.39399248	16.15362489	14.50351792	14.96175187	15.11303359	14.97150204	17.4759854	14.73573903	15.42497739	13.14117427	13.09416632	15.27191024	sp|P10321|1C07_HUMAN;tr|A0A060VCU7|A0A060VCU7_HUMAN;tr|A0A060VCV6|A0A060VCV6_HUMAN;tr|A0A060VCX7|A0A060VCX7_HUMAN;tr|A0A060VD03|A0A060VD03_HUMAN;tr|A0A060VD27|A0A060VD27_HUMAN;tr|A0A060VHI0|A0A060VHI0_HUMAN;tr|A0A090KF60|A0A090KF60_HUMAN;tr|A0A090KFT5|A0A090KFT5_HUMAN;tr|A0A090KKI4|A0A090KKI4_HUMAN;tr|A0A090KKK1|A0A090KKK1_HUMAN;tr|A0A090MEY3|A0A090MEY3_HUMAN;tr|A0A0B7NNI9|A0A0B7NNI9_HUMAN;tr|A0A…
sp|P10412|H14_HUMAN	12.81403851	13.79753842	NA	19.70677515	11.36698286	14.37191758	15.87596086	15.02187835	13.00202178	17.48154888	12.85749006	NA	12.99581825	14.25167773	12.15574156	14.21316382	11.92590033	14.34429798	13.14152432	11.62631673	10.93066307	13.80913751	12.04878223	14.36596334	17.25202215	12.65046222	14.32136483	sp|P10412|H14_HUMAN;tr|A3R0T8|A3R0T8_HUMAN;tr|B2R984|B2R984_HUMAN;tr|Q4VB24|Q4VB24_HUMAN
sp|P10451|OSTP_HUMAN	15.38900156	14.28117956	15.31976055	13.21330867	13.59534274	15.39596648	14.93446975	16.51110701	14.048523	12.77614592	14.99507496	13.12318531	13.79780925	14.86988817	15.45587633	13.90397274	15.36004191	13.72059818	13.23127683	16.02832238	13.26341665	18.16010721	13.7527471	15.99989764	13.32253499	13.81943246	13.00496195	sp|P10451|OSTP_HUMAN;tr|A0A024RDE2|A0A024RDE2_HUMAN;tr|A0A024RDE6|A0A024RDE6_HUMAN;tr|A0A024RDJ0|A0A024RDJ0_HUMAN;tr|B7Z351|B7Z351_HUMAN;tr|F2YQ21|F2YQ21_HUMAN;tr|Q3LGB0|Q3LGB0_HUMAN
sp|P10599|THIO_HUMAN	12.3756314	12.54735373	13.411235	15.82702675	8.763036649	12.74825189	14.23908849	14.34066413	13.32767217	16.36835551	11.06180545	13.087779	13.76396301	12.29622907	11.77821063	NA	10.50682851	10.75223341	NA	10.71071709	10.57024626	13.51213983	NA	13.03225465	13.62515087	11.87436696	12.74930516	sp|P10599|THIO_HUMAN;tr|H9ZYJ2|H9ZYJ2_HUMAN
sp|P10619|PPGB_HUMAN	NA	11.16456909	NA	NA	NA	11.51885435	NA	10.97104626	NA	13.67958587	NA	NA	NA	13.07349587	NA	NA	NA	11.94545894	13.05689125	NA	NA	NA	NA	NA	NA	NA	NA	sp|P10619|PPGB_HUMAN;tr|B4E324|B4E324_HUMAN;tr|Q59EV6|Q59EV6_HUMAN;tr|X6R5C5|X6R5C5_HUMAN;tr|X6R8A1|X6R8A1_HUMAN
sp|P10643|CO7_HUMAN	12.1174652	12.2111018	13.87926241	13.21749607	12.31594076	11.82042328	14.10311007	14.87492356	12.13731091	11.8556428	13.78089164	12.18126664	11.76725288	11.92372086	13.17977534	12.46785528	13.885495	12.0426432	11.80403987	12.7767932	11.57622194	12.79093874	13.06196525	13.21348135	11.94392314	11.8198015	12.65503273	sp|P10643|CO7_HUMAN
sp|P10645|CMGA_HUMAN	NA	NA	NA	NA	11.20083714	12.06981726	13.92563802	14.05881836	NA	NA	12.17187302	NA	NA	12.8500519	13.01403499	NA	13.59456528	12.11531575	12.80933989	NA	NA	14.72649178	11.54809789	13.33601662	11.99335501	NA	NA	sp|P10645|CMGA_HUMAN
sp|P10720|PF4V_HUMAN	20.63712523	22.22127076	20.58420187	22.66214367	20.90114884	20.48778726	22.86226459	23.70709128	20.50649299	23.20169781	22.12955948	18.91691587	19.76187402	21.3453638	21.75056198	21.77499813	21.92430031	22.305734	21.77341772	19.39474456	21.23730489	19.18925172	21.22747161	22.14081391	22.8275395	21.15597207	20.47880355	sp|P10720|PF4V_HUMAN
sp|P10909|CLUS_HUMAN	17.34201876	17.9444637	18.89965028	17.4602882	18.37894284	18.07890477	19.12131638	18.86142772	17.76795993	18.39899037	18.78717098	17.84361773	18.58198803	17.83883755	18.83791916	17.92958869	17.46794081	18.23615493	17.73942273	17.93876282	17.83243083	18.37181669	17.52646789	18.32254971	18.01483562	17.50294478	16.92966828	sp|P10909|CLUS_HUMAN;tr|A0A384NKS6|A0A384NKS6_HUMAN
sp|P11169|GTR3_HUMAN	NA	NA	14.20911677	NA	NA	NA	16.14985211	15.9655513	NA	NA	NA	NA	NA	NA	NA	NA	14.37263981	NA	NA	NA	NA	NA	NA	NA	NA	NA	NA	sp|P11169|GTR3_HUMAN;tr|B7Z5A7|B7Z5A7_HUMAN;tr|B7Z966|B7Z966_HUMAN;tr|Q59F54|Q59F54_HUMAN
sp|P11171|41_HUMAN	NA	NA	NA	12.97836365	NA	11.33863726	12.35945157	13.76871486	12.76394061	14.21452557	NA	NA	NA	13.17548673	13.41061046	NA	11.5898721	NA	NA	12.59437338	12.66892603	12.99866746	NA	NA	NA	12.5615179	NA	sp|P11171|41_HUMAN;tr|A0A1B0GWG0|A0A1B0GWG0_HUMAN;tr|A0A2R8Y420|A0A2R8Y420_HUMAN;tr|A0A2R8Y4N6|A0A2R8Y4N6_HUMAN;tr|A0A2R8Y570|A0A2R8Y570_HUMAN;tr|A0A2R8Y5C8|A0A2R8Y5C8_HUMAN;tr|A0A2R8Y5G2|A0A2R8Y5G2_HUMAN;tr|A0A2R8Y5Z6|A0A2R8Y5Z6_HUMAN;tr|A0A2R8Y6D0|A0A2R8Y6D0_HUMAN;tr|A0A2R8Y6G5|A0A2R8Y6G5_HUMAN;tr|A0A2R8Y7N0|A0A2R8Y7N0_HUMAN;tr|A0A2R8Y7Y3|A0A2R8Y7Y3_HUMAN;tr|A0A2R8YCW8|A0A2R8YCW8_HUMAN;tr|A0A2R…
sp|P11226|MBL2_HUMAN	12.14203768	14.93125884	14.81373711	14.98105508	NA	14.76134592	15.9048284	15.32333874	NA	15.04405886	15.40658288	14.61810507	14.20126276	14.81037516	13.49680082	15.2825259	15.16893666	14.52020099	14.35358274	NA	12.77587458	12.9328646	11.83480864	NA	12.10456292	12.4923465	NA	sp|P11226|MBL2_HUMAN
sp|P11678|PERE_HUMAN	NA	11.22826424	3.252898179	13.15534902	7.829239828	11.1572934	11.57440466	11.20772161	9.871049149	12.34154315	14.26391553	8.288651164	11.47177183	11.18117916	8.341858373	NA	10.84857074	10.85897462	8.691529084	NA	11.60075596	8.694842521	NA	11.30342554	11.63766323	10.885751	NA	sp|P11678|PERE_HUMAN
sp|P12111|CO6A3_HUMAN	NA	NA	15.00578755	14.9991198	13.95617013	13.67997277	15.41452508	15.82308928	14.75721411	15.46813219	14.75680552	13.83361759	14.28035706	15.29564876	14.18081277	13.88985469	14.27866536	14.46062361	14.89582881	15.36076631	15.22056386	14.39350979	12.25152946	15.82126636	14.15481638	14.41784715	NA	sp|P12111|CO6A3_HUMAN;tr|B7ZW00|B7ZW00_HUMAN;tr|D9ZGF2|D9ZGF2_HUMAN;tr|E7ENL6|E7ENL6_HUMAN;tr|Q59F25|Q59F25_HUMAN;tr|Q6MZG6|Q6MZG6_HUMAN;tr|Q8N4Z1|Q8N4Z1_HUMAN
sp|P12259|FA5_HUMAN	18.47201137	18.17176921	15.59855122	15.24828175	17.24837106	17.93396734	17.89987914	17.80506063	18.94037566	18.80375487	18.58771745	14.81729061	15.68419107	18.56660988	18.15838952	19.49733957	18.24850016	18.51255147	18.14759873	18.47877209	18.93872276	17.87563746	18.81879711	17.98133716	18.29738044	17.8315023	18.74504057	sp|P12259|FA5_HUMAN;tr|A0A0A0MRJ7|A0A0A0MRJ7_HUMAN
sp|P12724|ECP_HUMAN	12.77799075	12.12780495	13.85316215	17.2086532	NA	13.19625956	14.76365022	15.85490449	13.96755571	16.75895608	NA	12.73701898	13.92584015	12.17891823	NA	12.89078199	12.6849863	13.707358	13.15489934	12.52628323	NA	NA	12.62474545	14.15899738	14.25537267	12.93376555	12.23376507	sp|P12724|ECP_HUMAN;tr|W0UUR6|W0UUR6_HUMAN
sp|P12830|CADH1_HUMAN	14.43824044	15.36580633	15.22915919	15.35312176	13.8261127	12.98056421	14.03660589	14.07345921	14.82021558	15.51410143	15.46168252	14.56317513	15.27258919	15.62405096	14.55590412	15.99802671	15.85667977	15.1822554	14.68442807	13.85400938	14.0917878	13.95015099	14.73685376	15.26615827	15.2324953	13.86599552	13.86350218	sp|P12830|CADH1_HUMAN;tr|A0A087WU43|A0A087WU43_HUMAN;tr|A0A087WX17|A0A087WX17_HUMAN;tr|A0A087WXI5|A0A087WXI5_HUMAN;tr|A0A0U2ZQU7|A0A0U2ZQU7_HUMAN;tr|A5D8W4|A5D8W4_HUMAN;tr|B3GN61|B3GN61_HUMAN;tr|B4DNH0|B4DNH0_HUMAN;tr|D3XNU5|D3XNU5_HUMAN;tr|H3BNC6|H3BNC6_HUMAN;tr|H3BVI7|H3BVI7_HUMAN;tr|Q9UII7|Q9UII7_HUMAN
sp|P12882|MYH1_HUMAN	13.3287699	NA	13.74779225	15.14059635	NA	12.21291346	NA	NA	12.95872509	11.7689549	NA	NA	NA	NA	15.42222749	NA	NA	NA	12.629888	13.64975801	12.37981135	12.46463788	NA	12.8257662	13.14610046	NA	NA	sp|P12882|MYH1_HUMAN;sp|Q9UKX2|MYH2_HUMAN;tr|V9HWC1|V9HWC1_HUMAN
sp|P12883|MYH7_HUMAN	NA	NA	NA	NA	NA	NA	NA	NA	NA	NA	NA	NA	NA	NA	NA	NA	NA	NA	17.68731618	12.02732246	NA	12.65805337	NA	NA	NA	20.51111646	NA	sp|P12883|MYH7_HUMAN;tr|A5YM51|A5YM51_HUMAN;tr|Q59EV3|Q59EV3_HUMAN
sp|P13501|CCL5_HUMAN	15.85640556	16.56276096	16.45734218	18.46982088	12.93960348	15.15695249	16.52639641	18.6241576	14.39128891	16.70393258	15.58560304	14.49418162	15.75759774	17.80759888	16.13321491	15.27925051	15.62316695	17.12300255	16.99743343	NA	15.99519664	NA	15.53955164	16.50286863	15.24013698	14.61144638	15.44125512	sp|P13501|CCL5_HUMAN;tr|B2R5J8|B2R5J8_HUMAN;tr|D0EI67|D0EI67_HUMAN
sp|P13645|K1C10_HUMAN	16.04392385	16.78987217	16.60655892	13.72773907	13.27718461	15.97367875	15.76071465	15.68061886	14.37005422	13.51217374	14.5280864	16.71887173	15.28642589	13.21646346	14.85639887	13.54154659	16.03184577	14.41110892	12.84704365	15.02195471	15.25091704	21.7142793	14.14200859	16.73127459	12.57346765	17.94758233	12.50880589	sp|P13645|K1C10_HUMAN
sp|P13647|K2C5_HUMAN	15.22194172	12.76473304	13.41513995	12.06848412	11.92985646	14.21218819	11.68525732	12.20750149	11.15564629	11.68601199	11.51385636	14.11441734	13.03676659	11.23215297	12.00637596	NA	11.21770068	11.55235229	11.5262854	11.68312599	13.15936407	16.96046977	NA	14.50759474	11.16152191	13.59929532	10.72910064	sp|P13647|K2C5_HUMAN
sp|P13671|CO6_HUMAN	14.52245751	14.82793945	14.45699469	14.36472925	14.3352855	14.24053203	15.68606978	14.87375257	14.51744052	14.09413287	14.3211375	13.02268908	14.63763395	14.78969949	15.24621363	14.88278981	15.18295982	15.23735658	14.216073	15.49728957	13.18175407	14.95095371	14.14591261	14.51687491	13.57696574	13.05485148	14.18380075	sp|P13671|CO6_HUMAN
sp|P13727|PRG2_HUMAN	12.27589825	NA	13.49371883	12.99371582	NA	13.02948889	11.50271277	NA	12.27485649	NA	NA	NA	14.0968727	NA	11.53555584	NA	11.80194739	NA	12.34352275	12.17580355	NA	NA	NA	12.23683393	12.78225033	NA	NA	sp|P13727|PRG2_HUMAN
sp|P13796|PLSL_HUMAN	NA	11.0924434	12.05715044	11.43283554	NA	10.828401	11.70486992	11.4384924	10.79854264	11.86628338	11.1055382	11.38756391	11.00933615	10.54127865	11.44330506	NA	10.98332165	10.46061365	11.38962758	NA	11.28810613	12.73436539	NA	NA	11.97790246	NA	NA	sp|P13796|PLSL_HUMAN;tr|A0A024RDT4|A0A024RDT4_HUMAN;tr|Q53FI1|Q53FI1_HUMAN;tr|V9HWJ7|V9HWJ7_HUMAN
sp|P13987|CD59_HUMAN	NA	NA	14.22876555	NA	12.99967384	NA	NA	NA	NA	NA	13.0751633	12.47115126	NA	NA	NA	NA	12.03511938	NA	NA	NA	NA	12.96531158	NA	NA	NA	NA	NA	sp|P13987|CD59_HUMAN;tr|A0A2U3TZL5|A0A2U3TZL5_HUMAN;tr|A0A3G2LMJ8|A0A3G2LMJ8_HUMAN;tr|A0A3G2LMK3|A0A3G2LMK3_HUMAN;tr|A0A3G2LMK5|A0A3G2LMK5_HUMAN;tr|A0A3Q8TLE1|A0A3Q8TLE1_HUMAN;tr|E9PNW4|E9PNW4_HUMAN;tr|Q6FHM9|Q6FHM9_HUMAN
sp|P14151|LYAM1_HUMAN	NA	NA	11.20783212	11.44790948	NA	9.943625801	13.41126234	12.55035823	NA	10.62836913	12.11551143	NA	NA	NA	NA	NA	NA	11.48096113	11.04405869	11.72154624	NA	12.30807812	10.34637541	NA	11.84667084	NA	NA	sp|P14151|LYAM1_HUMAN;tr|B4DQA0|B4DQA0_HUMAN;tr|Q8WW79|Q8WW79_HUMAN
sp|P14174|MIF_HUMAN	9.467782402	9.74322331	15.76002974	14.16538901	8.718163216	10.4028536	14.84996785	12.69309558	10.72281179	13.65758035	9.061519917	8.773056276	9.981779628	9.829284247	8.924600405	9.775211554	8.608280161	9.765952267	9.926174899	11.24681951	9.231015508	9.505945664	9.776314787	10.09530682	11.07652423	9.908411106	9.971511133	sp|P14174|MIF_HUMAN;tr|I4AY87|I4AY87_HUMAN
sp|P14209|CD99_HUMAN	NA	NA	15.00732474	NA	NA	NA	NA	14.66302632	NA	NA	NA	NA	NA	NA	NA	NA	14.58968446	NA	NA	NA	NA	15.73550723	NA	NA	NA	NA	NA	sp|P14209|CD99_HUMAN
sp|P14314|GLU2B_HUMAN	NA	NA	11.96341686	NA	12.1315242	11.039674	14.33069448	13.82774907	NA	NA	NA	NA	NA	NA	NA	NA	10.78151906	NA	NA	NA	NA	NA	NA	NA	NA	NA	NA	sp|P14314|GLU2B_HUMAN;tr|A0A024R7F1|A0A024R7F1_HUMAN;tr|A0A0S2Z4A0|A0A0S2Z4A0_HUMAN;tr|A0A0S2Z4D8|A0A0S2Z4D8_HUMAN;tr|A0A0S2Z4W7|A0A0S2Z4W7_HUMAN;tr|A2VCQ4|A2VCQ4_HUMAN;tr|B4DJQ5|B4DJQ5_HUMAN;tr|K7ELL7|K7ELL7_HUMAN
sp|P14317|HCLS1_HUMAN	11.81648398	NA	13.27570636	NA	NA	NA	15.77860662	14.60738446	NA	NA	NA	NA	NA	NA	NA	NA	10.99835042	NA	NA	NA	NA	12.07282683	NA	NA	12.22574519	NA	11.37774591	sp|P14317|HCLS1_HUMAN;tr|B4DQ92|B4DQ92_HUMAN;tr|E7EVW7|E7EVW7_HUMAN
sp|P14618|KPYM_HUMAN	12.68856706	NA	14.96608646	14.70877278	13.22552689	14.85906663	14.47161807	14.41653701	14.18531788	16.13511213	13.74559795	14.08563156	13.87532233	NA	13.87395536	NA	13.26763667	NA	12.97864428	12.95973422	NA	14.33986675	NA	12.644104	13.07502489	NA	14.4864683	sp|P14618|KPYM_HUMAN;tr|V9HWB8|V9HWB8_HUMAN
sp|P14868|SYDC_HUMAN	NA	NA	NA	NA	NA	13.27072655	NA	NA	NA	NA	NA	NA	NA	NA	NA	NA	NA	NA	NA	NA	NA	NA	NA	NA	NA	NA	12.49827433	sp|P14868|SYDC_HUMAN;tr|A0A140VJW5|A0A140VJW5_HUMAN;tr|D3DP78|D3DP78_HUMAN
sp|P15144|AMPN_HUMAN	NA	NA	12.13159338	NA	NA	NA	11.65304062	12.09427161	NA	12.13152399	NA	NA	NA	NA	NA	11.95400423	NA	NA	NA	NA	NA	NA	NA	NA	12.22174128	NA	NA	sp|P15144|AMPN_HUMAN;tr|A0A024RC61|A0A024RC61_HUMAN;tr|B4DV63|B4DV63_HUMAN;tr|Q59E93|Q59E93_HUMAN
sp|P15153|RAC2_HUMAN	NA	NA	13.78753454	15.03340306	NA	13.17049345	14.43029934	11.80340225	13.56810855	17.11136482	NA	NA	12.32163677	NA	NA	NA	11.00329348	11.76600377	11.7080647	12.4584905	NA	NA	NA	13.49189431	15.7763551	13.4846427	NA	sp|P15153|RAC2_HUMAN;tr|A0A024R1P2|A0A024R1P2_HUMAN;tr|B1AH77|B1AH77_HUMAN;tr|B1AH80|B1AH80_HUMAN
sp|P15169|CBPN_HUMAN	16.64822816	16.3349932	17.31715535	16.53546488	16.94193325	16.68932263	15.54700761	16.10000722	16.37393382	16.53941927	18.12754911	17.76758764	17.05402912	16.14152028	17.85294119	15.84224998	17.09707034	16.25885093	15.67284174	15.81508915	16.6393157	16.57827137	16.08876531	18.23116929	17.47149938	16.26168769	16.36337402	sp|P15169|CBPN_HUMAN
sp|P15502|ELN_HUMAN	NA	NA	NA	NA	NA	NA	13.09405988	NA	NA	NA	NA	NA	NA	NA	NA	NA	NA	NA	NA	13.95062188	NA	14.20466936	NA	NA	NA	12.75717877	13.02218907	sp|P15502|ELN_HUMAN;tr|A7L3I8|A7L3I8_HUMAN;tr|E7EN65|E7EN65_HUMAN;tr|E7ENM0|E7ENM0_HUMAN;tr|E7ETP7|E7ETP7_HUMAN;tr|F8WAH6|F8WAH6_HUMAN;tr|G3V0G6|G3V0G6_HUMAN;tr|Q6ZUN2|Q6ZUN2_HUMAN
sp|P15531|NDKA_HUMAN	NA	NA	11.31714397	13.06916249	NA	NA	NA	NA	NA	13.63903525	NA	NA	11.57305466	NA	NA	NA	NA	NA	NA	NA	NA	NA	NA	NA	NA	NA	NA	sp|P15531|NDKA_HUMAN;sp|P22392|NDKB_HUMAN;tr|A0A384MTW7|A0A384MTW7_HUMAN;tr|C9K028|C9K028_HUMAN;tr|E5RHP0|E5RHP0_HUMAN;tr|E7ERL0|E7ERL0_HUMAN;tr|F6XY72|F6XY72_HUMAN;tr|J3KPD9|J3KPD9_HUMAN;tr|Q32Q12|Q32Q12_HUMAN;tr|Q6FHN3|Q6FHN3_HUMAN
sp|P15924|DESP_HUMAN	NA	NA	NA	NA	NA	NA	NA	NA	NA	NA	NA	12.46626338	NA	NA	NA	NA	NA	NA	NA	NA	NA	13.82101522	NA	NA	NA	NA	NA	sp|P15924|DESP_HUMAN
sp|P16035|TIMP2_HUMAN	NA	NA	11.05436394	NA	NA	NA	NA	NA	NA	NA	NA	11.02722406	13.5065013	NA	10.80490213	NA	11.6575534	NA	NA	NA	NA	NA	NA	NA	NA	NA	NA	sp|P16035|TIMP2_HUMAN;tr|A0A024R8V7|A0A024R8V7_HUMAN;tr|A0A140VK57|A0A140VK57_HUMAN;tr|B4DFW2|B4DFW2_HUMAN
sp|P16284|PECA1_HUMAN	13.10738326	NA	14.84147587	13.43818762	NA	12.01321868	12.15802322	14.0623068	NA	NA	NA	NA	12.86164099	NA	12.36183068	11.64255439	NA	NA	12.67760696	NA	NA	NA	NA	NA	13.01326816	11.88897445	12.8123975	sp|P16284|PECA1_HUMAN;tr|B7Z8U8|B7Z8U8_HUMAN;tr|B7Z8Y6|B7Z8Y6_HUMAN
sp|P16401|H15_HUMAN	11.52368929	11.08158087	11.54903164	19.95512385	11.38371291	16.71957555	17.90644441	17.25622486	14.30780402	19.36722597	10.84524897	9.524133259	10.94034145	11.5233866	10.844166	12.91426234	11.54504091	11.53611573	12.32769334	12.15003611	10.37633733	14.76317924	13.07398984	13.79354038	15.01889068	10.94489539	14.6593567	sp|P16401|H15_HUMAN
sp|P16402|H13_HUMAN	15.80634229	13.98262851	16.39254349	20.24338589	NA	18.84803082	16.75387098	16.7589515	17.96460169	19.94232333	12.68239914	NA	12.63730306	14.69670278	13.13939184	14.74017589	13.1970521	13.67632721	15.2704609	14.58581517	NA	15.4636726	14.8451659	16.0558045	17.6335903	14.21199683	18.59387998	sp|P16402|H13_HUMAN
sp|P16403|H12_HUMAN	13.21411068	11.23595013	14.25741646	17.28673734	12.38886756	15.20880609	13.71124152	13.45333514	14.99627141	18.55441149	11.6901154	9.377366995	11.54237569	13.13561292	12.02385382	13.36557665	12.27945045	12.93059143	13.76936857	12.07888825	10.9876416	14.49026904	11.9134085	14.00799051	15.56749882	11.65858875	16.0011874	sp|P16403|H12_HUMAN
sp|P16949|STMN1_HUMAN	13.6285059	12.13537226	12.39118017	12.72771084	12.25389185	16.01345972	14.57438661	13.50252763	13.62620607	15.16484233	12.13792271	NA	NA	12.33837468	12.39667432	12.20424302	11.66817444	12.16513595	12.58947691	12.92953993	12.86513372	11.88552014	NA	13.77293592	14.91314274	12.99361951	14.27686527	sp|P16949|STMN1_HUMAN;tr|A0A140VJW2|A0A140VJW2_HUMAN;tr|A2A2D0|A2A2D0_HUMAN;tr|B5BU83|B5BU83_HUMAN
sp|P17213|BPI_HUMAN	NA	NA	12.42198561	15.18101643	NA	NA	12.69872934	NA	NA	16.06197103	NA	NA	11.64952099	11.13902636	NA	NA	NA	NA	NA	NA	NA	NA	NA	12.87691878	12.98082707	NA	NA	sp|P17213|BPI_HUMAN;tr|A2NX48|A2NX48_HUMAN
sp|P17931|LEG3_HUMAN	13.16622973	14.51544396	15.35350506	15.77182467	12.75466244	11.8280686	14.50350102	14.83902246	14.7564501	16.06152783	14.89401819	13.45110997	14.84553346	14.58524294	15.26555383	14.72849426	13.30881647	14.09159689	14.3407801	12.72916316	12.76112039	13.01947672	13.73409373	15.20290381	14.59675036	13.51380696	12.63086422	sp|P17931|LEG3_HUMAN;tr|A0A024R693|A0A024R693_HUMAN;tr|Q59FR8|Q59FR8_HUMAN;tr|Q6FGL0|Q6FGL0_HUMAN;tr|Q86TY5|Q86TY5_HUMAN
sp|P17936|IBP3_HUMAN	15.2010471	15.02562105	16.09290167	16.39330414	16.39544313	15.53163523	17.43318987	17.97121157	17.19738487	18.87591695	17.00989204	15.57345217	14.95072346	17.10041922	16.14594984	18.28487233	16.29869966	16.69695068	16.40510573	15.50122645	15.01546714	15.66833541	15.51729332	17.39129774	17.21572725	16.34984036	16.55390741	sp|P17936|IBP3_HUMAN;tr|A6XND0|A6XND0_HUMAN;tr|A6XND1|A6XND1_HUMAN
sp|P18065|IBP2_HUMAN	NA	NA	13.38799093	12.25814692	NA	NA	15.52965821	15.49996548	12.2241748	14.07127979	11.92372718	12.28215727	14.07006486	12.82530465	12.34022744	12.59204923	12.89913747	11.10510333	12.44809584	13.01273131	13.369026	14.63790398	NA	12.91516313	12.38067971	12.48051852	NA	sp|P18065|IBP2_HUMAN
sp|P18206|VINC_HUMAN	13.85806774	NA	12.14501021	NA	NA	15.98852999	15.95290779	13.07411278	NA	14.03866307	NA	NA	NA	NA	NA	NA	9.87420615	NA	NA	NA	NA	NA	NA	NA	13.0324968	13.50878133	12.20669723	sp|P18206|VINC_HUMAN;tr|A0A024QZN4|A0A024QZN4_HUMAN;tr|A0A384NYN5|A0A384NYN5_HUMAN;tr|V9HWK2|V9HWK2_HUMAN
sp|P18428|LBP_HUMAN	13.78765675	13.17807531	12.44469844	15.64397673	12.69072096	16.34837104	14.44550557	14.25425832	13.81086493	13.24161568	14.17585536	12.7396835	13.39840275	13.82214209	12.58288203	14.77407722	14.12809341	14.00374998	13.25290316	17.12217329	16.10898742	17.41844719	15.68833011	14.41827664	14.63170217	14.21136711	15.75007278	sp|P18428|LBP_HUMAN;tr|Q8TCF0|Q8TCF0_HUMAN
sp|P18621|RL17_HUMAN	NA	NA	NA	15.74020389	NA	NA	NA	NA	NA	11.83865076	NA	NA	NA	NA	NA	NA	NA	NA	NA	NA	NA	NA	NA	NA	NA	NA	NA	sp|P18621|RL17_HUMAN;tr|A0A024R261|A0A024R261_HUMAN;tr|A0A087WXM6|A0A087WXM6_HUMAN;tr|A0A0A0MRF8|A0A0A0MRF8_HUMAN;tr|A0A0A6YYL6|A0A0A6YYL6_HUMAN;tr|J3KRX5|J3KRX5_HUMAN;tr|J3QLC8|J3QLC8_HUMAN;tr|J3QQT2|J3QQT2_HUMAN
sp|P18669|PGAM1_HUMAN	NA	NA	NA	13.32434355	NA	NA	NA	NA	NA	13.13353052	NA	NA	NA	NA	NA	NA	NA	NA	NA	NA	NA	NA	NA	NA	NA	NA	NA	sp|P18669|PGAM1_HUMAN;tr|B4DKL5|B4DKL5_HUMAN;tr|B4DMJ7|B4DMJ7_HUMAN;tr|Q53G35|Q53G35_HUMAN;tr|Q6FHK8|Q6FHK8_HUMAN;tr|Q6FHU2|Q6FHU2_HUMAN;tr|Q6P6D7|Q6P6D7_HUMAN
sp|P18827|SDC1_HUMAN	14.673079	14.17248785	15.13812319	13.37193212	13.63737473	14.7096172	14.05229607	15.34323942	14.30089143	12.78524929	15.59663274	13.27188604	14.27352321	14.63112206	14.37282489	14.63915988	14.82909689	14.14558228	14.18709165	15.6492383	13.71148561	17.38897104	13.57219696	15.08233931	14.11950751	13.3615334	14.34359222	sp|P18827|SDC1_HUMAN
sp|P19021|AMD_HUMAN	NA	13.0276607	NA	13.44111107	NA	14.59357018	13.64345976	14.24837251	NA	NA	14.53420608	NA	NA	13.23757164	13.41977267	14.28829516	14.22503808	13.15856207	12.44128865	15.14363037	NA	12.82042935	12.78130584	13.73459873	12.76223161	13.43904017	NA	sp|P19021|AMD_HUMAN;tr|B4DKE0|B4DKE0_HUMAN;tr|H0Y9I4|H0Y9I4_HUMAN;tr|H7BYD9|H7BYD9_HUMAN
sp|P19634|SL9A1_HUMAN	NA	NA	11.92638903	NA	NA	NA	12.67206329	12.53889408	NA	NA	NA	NA	NA	NA	NA	NA	NA	NA	NA	NA	NA	NA	NA	NA	NA	NA	NA	sp|P19634|SL9A1_HUMAN;tr|B2RAH2|B2RAH2_HUMAN;tr|B4DTZ6|B4DTZ6_HUMAN
sp|P19652|A1AG2_HUMAN	17.76792859	17.13129734	17.50502418	17.47469842	18.74813906	19.57655263	19.89119713	20.11033149	17.40366221	16.38511218	17.34831428	16.52467241	17.61473919	17.20435587	17.22942478	17.85571095	17.20915335	17.78827258	17.41837984	18.73701739	18.18248215	18.9437087	18.01436473	17.31491637	17.40082	16.70603502	16.58890545	sp|P19652|A1AG2_HUMAN
sp|P19823|ITIH2_HUMAN	16.19092054	16.82461106	17.44599422	16.84507743	16.61371557	17.23175487	18.16228103	17.87705311	16.65502874	16.76378704	16.88891059	16.38602148	15.73661381	16.57350954	16.52397509	17.05487636	16.21732564	16.91676853	17.13654395	17.77271551	17.62415329	18.542399	17.24886637	17.30382042	17.90588896	16.70568461	16.55755675	sp|P19823|ITIH2_HUMAN;tr|A2RTY6|A2RTY6_HUMAN;tr|D3DRR6|D3DRR6_HUMAN;tr|Q5T985|Q5T985_HUMAN
sp|P19827|ITIH1_HUMAN	15.17129841	15.30362873	16.13157034	15.49359632	15.63109642	15.90681401	16.36685541	16.5154567	15.77739332	16.54472308	15.51637091	15.1019214	14.8195429	15.10617586	15.23800433	16.11632439	15.14065901	15.52265257	16.18081197	16.45644351	16.54989548	17.23895908	15.72934356	16.22620561	16.04699479	15.34670236	15.6904924	sp|P19827|ITIH1_HUMAN;tr|B7Z549|B7Z549_HUMAN
sp|P19957|ELAF_HUMAN	NA	NA	15.04597538	NA	NA	NA	NA	14.04934967	NA	NA	NA	NA	NA	NA	NA	NA	NA	NA	NA	NA	NA	13.45488797	NA	NA	NA	NA	NA	sp|P19957|ELAF_HUMAN
sp|P20160|CAP7_HUMAN	14.99098711	14.63782341	17.22091206	17.11395249	13.66145521	14.41217019	17.23992978	16.2896654	15.29447185	19.1930864	13.80845328	14.29993824	16.21080249	15.17737592	14.29144564	14.65795408	14.46325062	15.01138915	14.44284253	13.36244368	NA	15.22430408	13.45830043	14.54920845	15.19786653	12.81677825	13.38308903	sp|P20160|CAP7_HUMAN
sp|P20774|MIME_HUMAN	15.78905256	13.35250329	15.90785263	14.2396483	14.22879711	13.49406517	14.99810787	14.47805393	16.49310711	15.13828584	14.89212945	14.31623191	14.0126469	14.74437667	13.29377932	13.85946322	14.56932661	13.38329524	14.80832014	14.07195688	13.05518405	13.88807298	NA	15.77502643	14.62865743	13.74550456	12.03013858	sp|P20774|MIME_HUMAN;tr|A8K0R3|A8K0R3_HUMAN;tr|B4DI63|B4DI63_HUMAN;tr|Q5TBF5|Q5TBF5_HUMAN;tr|Q7Z532|Q7Z532_HUMAN
sp|P20823|HNF1A_HUMAN	14.82026915	NA	NA	NA	NA	13.56287251	16.5700586	13.5552428	NA	NA	NA	NA	NA	NA	NA	NA	12.32380086	NA	NA	NA	NA	NA	NA	NA	NA	14.47725179	NA	sp|P20823|HNF1A_HUMAN;tr|A0A0A0MQU7|A0A0A0MQU7_HUMAN;tr|A0A0A0MTK8|A0A0A0MTK8_HUMAN;tr|A0A2R3XWA5|A0A2R3XWA5_HUMAN;tr|A0A2R3XWA6|A0A2R3XWA6_HUMAN;tr|A0A2R3XWC8|A0A2R3XWC8_HUMAN;tr|A0A2R3XWF7|A0A2R3XWF7_HUMAN;tr|B4DPN4|B4DPN4_HUMAN;tr|B8YNW1|B8YNW1_HUMAN;tr|E0YMI7|E0YMI7_HUMAN;tr|E0YMJ3|E0YMJ3_HUMAN;tr|E0YMJ4|E0YMJ4_HUMAN;tr|F5H0K0|F5H0K0_HUMAN;tr|U3KQS6|U3KQS6_HUMAN
sp|P20851|C4BPB_HUMAN	NA	13.29968031	11.36013895	11.37319641	NA	10.74882576	13.70678477	13.48006134	NA	12.24314852	NA	NA	NA	10.68547704	11.40288509	12.60981293	12.22512501	NA	NA	10.85315372	11.52927472	12.48207609	11.93946641	NA	11.28786933	10.54278128	11.17249147	sp|P20851|C4BPB_HUMAN
sp|P21291|CSRP1_HUMAN	10.81867956	12.60016109	12.59418236	10.76508201	NA	12.90718853	15.98309956	14.1396302	13.31974021	15.73041777	NA	12.92779362	13.45074477	NA	NA	13.1495124	9.747479396	NA	10.41446713	12.60879073	11.69461832	10.0375411	12.9375252	9.197562776	12.50491181	10.42580642	12.33743527	sp|P21291|CSRP1_HUMAN;tr|A0A384P5K2|A0A384P5K2_HUMAN;tr|B4DY28|B4DY28_HUMAN
sp|P21333|FLNA_HUMAN	15.85860946	13.79544929	15.5156234	15.09756582	11.9465251	18.00980612	17.54408782	15.69899311	17.34583441	19.71678638	13.19180996	14.12294864	14.55896458	14.76509229	13.66046264	13.54887934	13.30120863	13.86939217	14.86117187	12.81788082	15.32831673	NA	13.48866081	14.38242812	16.43973317	15.37857633	18.04843719	sp|P21333|FLNA_HUMAN
sp|P21810|PGS1_HUMAN	NA	NA	12.64533073	NA	NA	NA	NA	11.48008886	NA	NA	NA	NA	NA	NA	NA	NA	12.84747598	NA	NA	NA	NA	NA	NA	NA	NA	NA	NA	sp|P21810|PGS1_HUMAN;tr|A6NLG9|A6NLG9_HUMAN;tr|A8K7E0|A8K7E0_HUMAN;tr|B3KS75|B3KS75_HUMAN;tr|B4DDN7|B4DDN7_HUMAN;tr|B4DDQ2|B4DDQ2_HUMAN;tr|B4DNL4|B4DNL4_HUMAN;tr|B4DQD6|B4DQD6_HUMAN;tr|Q53FI4|Q53FI4_HUMAN;tr|Q53HU6|Q53HU6_HUMAN;tr|Q8NAB7|Q8NAB7_HUMAN
sp|P22234|PUR6_HUMAN	13.79408371	NA	11.12148041	11.90770132	NA	13.63749657	11.89708257	12.90125297	NA	NA	NA	NA	NA	11.58943254	NA	11.57814316	NA	NA	12.34005417	10.15433909	NA	NA	NA	12.8699443	13.55666985	NA	14.20924447	sp|P22234|PUR6_HUMAN;tr|A0A024RD93|A0A024RD93_HUMAN;tr|B4DGX3|B4DGX3_HUMAN;tr|E9PBS1|E9PBS1_HUMAN
sp|P22352|GPX3_HUMAN	17.13380677	17.46751018	18.66131988	17.52896795	17.51785633	18.44250586	15.79705307	16.9762285	17.02588413	18.29448559	18.84461847	17.83798061	18.04669667	17.4885763	18.51407338	17.62017385	18.24553925	17.70702512	17.24946855	17.86984611	16.54184967	17.20376286	17.15487661	18.34847661	17.69639191	16.67136126	17.37146755	sp|P22352|GPX3_HUMAN;tr|A0A087X1J7|A0A087X1J7_HUMAN
sp|P22692|IBP4_HUMAN	13.28793387	14.38177903	14.06174672	13.47601108	13.29783439	12.21348241	14.64062207	15.6442193	13.40569124	14.35795934	13.94082928	13.16371933	14.77031459	14.78427092	14.05311175	13.5525818	13.19172929	13.26957157	13.82119858	15.09824017	13.25705146	14.57150225	12.08408719	14.22623035	13.85873808	12.27252526	15.9866657	sp|P22692|IBP4_HUMAN;tr|A0A024R1U8|A0A024R1U8_HUMAN
sp|P22792|CPN2_HUMAN	11.15798303	10.66394347	11.54861562	NA	NA	10.80448275	11.91755392	12.0148128	NA	NA	10.74587989	NA	NA	NA	11.00917629	NA	10.34645572	NA	11.89174605	11.34015579	12.01150357	12.3015482	10.7102645	11.81927907	11.44599673	11.07319864	NA	sp|P22792|CPN2_HUMAN
sp|P23142|FBLN1_HUMAN	12.17778803	11.6845141	15.96541268	12.3030238	12.07958376	14.97810228	14.50874735	12.24408371	13.8947006	13.3444189	14.91826319	14.9235344	12.31033716	12.31599583	15.55955111	NA	15.04717624	12.69509051	15.0814397	16.15845278	15.40813885	17.01117361	14.74679142	14.91629214	15.07555468	14.38293337	15.17380523	sp|P23142|FBLN1_HUMAN
sp|P23284|PPIB_HUMAN	13.17203078	12.82800808	13.91649437	15.43509003	10.84919733	14.02554839	15.69791413	14.08382739	13.2358388	15.17485003	12.35177306	12.34360755	12.18268572	11.73652557	12.04942502	13.03283695	13.19812496	12.52753362	11.60401584	10.9557927	11.50371616	10.38579535	12.09783936	12.22714832	12.91895663	NA	13.81257882	sp|P23284|PPIB_HUMAN;tr|V9HWC6|V9HWC6_HUMAN
sp|P23527|H2B1O_HUMAN	NA	NA	NA	13.59095629	NA	NA	12.97725693	NA	NA	14.962115	NA	NA	NA	NA	NA	10.62167919	NA	NA	NA	NA	NA	10.59340895	NA	NA	12.06998309	NA	NA	sp|P23527|H2B1O_HUMAN;sp|P33778|H2B1B_HUMAN;sp|Q16778|H2B2E_HUMAN
sp|P23528|COF1_HUMAN	11.58313526	11.33181731	12.56079234	17.073438	11.19025651	14.68852235	16.77062244	15.64059765	14.89688262	17.05863957	10.30333663	11.69610451	12.16445606	11.68884445	10.60169184	10.53811706	10.61125003	11.27920571	10.93543524	11.30090616	11.71297183	12.1716746	9.818756925	11.69305658	12.75690488	13.19687913	14.37040383	sp|P23528|COF1_HUMAN;tr|V9HWI5|V9HWI5_HUMAN
sp|P23588|IF4B_HUMAN	NA	NA	NA	14.86819915	NA	14.93587451	15.275234	14.55059724	NA	15.25678575	NA	NA	NA	NA	NA	NA	NA	NA	NA	NA	NA	NA	NA	NA	NA	NA	14.14546136	sp|P23588|IF4B_HUMAN;tr|B4DEP6|B4DEP6_HUMAN;tr|B4DRM3|B4DRM3_HUMAN;tr|B4DS01|B4DS01_HUMAN;tr|E7EX17|E7EX17_HUMAN;tr|Q7Z5Y0|Q7Z5Y0_HUMAN
sp|P23919|KTHY_HUMAN	NA	NA	NA	11.23444169	NA	NA	11.89269047	NA	NA	NA	NA	NA	NA	NA	NA	NA	NA	NA	NA	NA	NA	NA	NA	NA	NA	NA	NA	sp|P23919|KTHY_HUMAN;tr|G5E9E9|G5E9E9_HUMAN;tr|Q6FGU2|Q6FGU2_HUMAN
sp|P24158|PRTN3_HUMAN	10.75566898	NA	12.25092054	17.24752051	NA	12.14728263	14.92454418	12.40276118	12.75018538	17.40974813	NA	NA	13.25552285	NA	NA	10.90718703	NA	11.84985657	NA	10.47618172	NA	NA	NA	11.78742314	14.66929564	NA	12.57813072	sp|P24158|PRTN3_HUMAN
sp|P24592|IBP6_HUMAN	NA	11.7536168	12.71871496	NA	10.76908932	NA	14.52386994	14.18033765	11.66758844	12.24428208	12.5571654	NA	12.5333862	13.84431455	11.28581493	NA	NA	NA	11.20709732	11.99431621	NA	12.85068641	NA	12.88780739	12.92971653	11.18672771	NA	sp|P24592|IBP6_HUMAN
sp|P24593|IBP5_HUMAN	16.34867135	16.00178768	16.68770406	13.19971706	14.68083331	15.64797158	19.44424288	19.56379949	16.80998004	15.17251436	16.62189081	13.54265152	15.10404195	16.52998739	16.26564477	15.55964131	19.9954029	16.35843073	14.74425932	16.29982437	13.11208038	15.00757016	15.55860914	13.68708545	13.88538475	13.80054567	13.56090721	sp|P24593|IBP5_HUMAN;tr|A0A024R433|A0A024R433_HUMAN
sp|P25311|ZA2G_HUMAN	17.04731092	17.81332735	18.77695867	17.15466901	18.17299839	17.90486896	18.18884522	18.56872051	17.45834766	17.78132295	18.75362796	17.39490153	18.31773035	16.84621025	18.68804639	17.13392501	18.28085699	17.80029331	17.22811757	16.7910165	17.17635972	18.44659002	17.56220464	17.50671545	17.99580398	17.52083985	17.10903141	sp|P25311|ZA2G_HUMAN;tr|A0A140VK00|A0A140VK00_HUMAN
sp|P25774|CATS_HUMAN	NA	13.50749697	14.86527084	11.84614983	11.99345796	13.72559004	13.16810742	14.8025645	12.46366173	12.38857278	14.22543717	12.11087164	13.82304819	13.10040068	14.50028077	13.68431741	14.30577592	12.62727355	12.45036892	11.2368289	12.58124716	14.08522382	12.47642287	13.26648599	11.80281574	12.84669863	12.46607147	sp|P25774|CATS_HUMAN
sp|P26038|MOES_HUMAN	15.19138638	NA	13.42249651	NA	11.25511917	16.49899345	13.06006305	12.88076211	14.33174354	15.44473218	11.40166966	11.15320993	14.99151432	NA	NA	10.18611721	16.38340342	10.83322708	11.96339496	12.21044216	NA	12.18236901	16.05838211	11.69476344	13.15427778	11.79677428	13.43473755	sp|P26038|MOES_HUMAN;tr|V9HWC0|V9HWC0_HUMAN
sp|P26373|RL13_HUMAN	NA	NA	NA	13.75680963	NA	NA	8.500977799	NA	NA	10.95031757	NA	NA	NA	NA	NA	NA	NA	NA	NA	NA	NA	NA	NA	NA	NA	NA	NA	sp|P26373|RL13_HUMAN;tr|A8K4C8|A8K4C8_HUMAN;tr|J3QSB4|J3QSB4_HUMAN;tr|Q6NZ55|Q6NZ55_HUMAN
sp|P26447|S10A4_HUMAN	NA	NA	NA	11.92552902	NA	NA	11.47890961	NA	NA	NA	NA	NA	NA	NA	NA	NA	NA	NA	NA	NA	NA	NA	NA	NA	NA	NA	NA	sp|P26447|S10A4_HUMAN
sp|P26885|FKBP2_HUMAN	NA	NA	NA	16.60320106	NA	NA	15.36974984	NA	NA	16.46844682	NA	NA	NA	NA	NA	NA	13.00429798	NA	NA	NA	NA	NA	NA	NA	NA	NA	13.37155517	sp|P26885|FKBP2_HUMAN;tr|A0A384NLA0|A0A384NLA0_HUMAN;tr|A0A494C1N0|A0A494C1N0_HUMAN;tr|Q53XJ5|Q53XJ5_HUMAN
sp|P26927|HGFL_HUMAN	18.78158898	17.79822392	20.15116645	17.63966493	16.93364039	16.31799504	17.92537093	17.97104343	18.02397394	17.149225	19.25290896	19.7360214	19.56726602	18.44201464	19.56148941	18.62372742	19.23972083	18.72724012	18.65142265	17.6030636	17.96131649	15.95742447	18.00748177	17.37124722	16.31036681	17.60384664	18.45283412	sp|P26927|HGFL_HUMAN;tr|G3XAK1|G3XAK1_HUMAN;tr|Q53GN8|Q53GN8_HUMAN
sp|P27169|PON1_HUMAN	17.5205397	17.29476508	17.44050341	18.07271428	17.83057958	17.54428045	17.58919042	17.06320026	17.47248458	17.45001359	18.34461584	17.68673867	16.87758629	17.88876686	17.44527661	17.21083983	17.76380668	17.68114931	18.2337994	18.51479345	17.89225969	18.5829426	17.8840008	18.25643742	18.28068674	17.55589945	16.96764507	sp|P27169|PON1_HUMAN
sp|P27469|G0S2_HUMAN	NA	NA	NA	NA	NA	NA	NA	NA	NA	NA	12.35238806	NA	NA	NA	NA	NA	NA	NA	NA	NA	NA	13.16006825	NA	NA	NA	NA	NA	sp|P27469|G0S2_HUMAN
sp|P27816|MAP4_HUMAN	14.03467358	12.18137531	13.168276	12.12513191	NA	15.04179307	15.73119146	12.87932489	14.61624181	14.51386062	NA	NA	11.13291529	12.037381	NA	11.66845269	NA	NA	12.18900635	12.93891596	12.73405581	14.2424017	NA	14.03048498	15.55914375	13.58745994	14.40835473	sp|P27816|MAP4_HUMAN;tr|A0A024R2S1|A0A024R2S1_HUMAN;tr|A0A024R2V2|A0A024R2V2_HUMAN;tr|B4DM10|B4DM10_HUMAN;tr|E7EVA0|E7EVA0_HUMAN
sp|P27918|PROP_HUMAN	9.848700173	11.02360478	14.29806579	10.46769351	10.12985706	10.66366254	13.16997806	11.64540035	NA	10.69769475	10.64866148	10.62481852	12.91689516	10.3133289	10.57513918	NA	13.74835351	10.45192719	NA	9.657186192	NA	10.41821823	11.54556195	NA	NA	11.73437185	NA	sp|P27918|PROP_HUMAN;tr|A0A0S2Z4I5|A0A0S2Z4I5_HUMAN
sp|P28300|LYOX_HUMAN	NA	15.38761377	14.62668799	15.60898283	14.37528402	15.62983566	16.6618794	15.68809638	15.65901633	15.80020526	15.66503548	12.3640981	13.80051102	14.97105175	15.31862974	14.8684829	14.93998688	13.82334754	15.35203655	16.51715555	15.77241036	16.68082433	14.97915093	16.00473587	14.86573245	14.91666616	15.18248983	sp|P28300|LYOX_HUMAN;tr|B4DQF8|B4DQF8_HUMAN;tr|D0PNI2|D0PNI2_HUMAN;tr|Q96PQ9|Q96PQ9_HUMAN
sp|P28799|GRN_HUMAN	13.00693408	14.46379414	14.95035294	14.57153489	13.20641242	14.66570293	15.67795932	16.02145716	13.116234	14.44790908	14.89127856	13.15576803	15.19992146	14.48831765	13.93585197	15.03749176	15.19186611	13.95398206	13.31035818	14.24874919	12.4506967	15.2824564	13.451797	14.87775492	13.9934799	12.91966604	13.94788746	sp|P28799|GRN_HUMAN;tr|B4DJI2|B4DJI2_HUMAN
sp|P29622|KAIN_HUMAN	15.76729829	15.93009305	15.92465424	15.68664046	14.7195201	14.73658049	14.94361447	15.16860218	16.47928748	17.00239013	16.48435521	16.03847917	16.48543898	16.79412154	15.46845782	16.9195178	15.40712	15.7354656	16.27136824	15.57556109	16.35529899	14.7408064	15.69069379	17.10629414	16.95314328	16.88772039	14.45893429	sp|P29622|KAIN_HUMAN;tr|A0A024R6I9|A0A024R6I9_HUMAN;tr|B2R815|B2R815_HUMAN
sp|P29692|EF1D_HUMAN	NA	NA	12.42919414	13.18996909	NA	NA	11.78656272	NA	NA	NA	NA	NA	NA	12.94026004	NA	NA	NA	NA	11.67089765	NA	NA	NA	NA	13.26209826	NA	NA	NA	sp|P29692|EF1D_HUMAN;tr|E9PK01|E9PK01_HUMAN
sp|P30041|PRDX6_HUMAN	13.3407197	12.38008685	13.79486472	13.94242496	NA	12.5181675	13.67294067	11.93754955	NA	14.56637227	NA	11.71214458	NA	12.17900958	12.81536423	NA	12.7712893	NA	NA	NA	11.81314185	NA	NA	NA	12.75356803	13.03624384	NA	sp|P30041|PRDX6_HUMAN;tr|V9HWC7|V9HWC7_HUMAN
sp|P30043|BLVRB_HUMAN	NA	12.5061205	12.73522332	16.39495143	11.07777528	NA	14.18765282	13.26802821	11.75736931	15.08098916	13.22391073	10.90008409	12.13163344	12.28451867	14.24578018	NA	12.10939232	12.04111901	10.08778283	10.39382236	12.24845996	12.47731725	NA	12.17289139	13.97772015	13.46326485	NA	sp|P30043|BLVRB_HUMAN;tr|A0A2R8YEP4|A0A2R8YEP4_HUMAN;tr|M0R192|M0R192_HUMAN;tr|V9HWI1|V9HWI1_HUMAN
sp|P30044|PRDX5_HUMAN	NA	NA	NA	14.83243124	NA	NA	13.79465661	NA	NA	15.52056011	NA	NA	NA	NA	NA	NA	NA	NA	NA	NA	NA	NA	NA	14.12823151	NA	NA	NA	sp|P30044|PRDX5_HUMAN;tr|V9HW35|V9HW35_HUMAN
sp|P30046|DOPD_HUMAN	NA	15.75387763	14.97079952	17.68148478	12.77677769	12.99233829	15.3860677	14.85201872	14.59671768	17.55440409	13.98219015	12.35687015	15.23746562	14.42306756	14.183338	16.08919728	12.45648546	14.82784991	13.00918523	12.9416992	14.53139029	13.51568574	NA	14.57379035	15.42893718	13.06534339	NA	sp|P30046|DOPD_HUMAN;tr|Q53Y51|Q53Y51_HUMAN
sp|P30086|PEBP1_HUMAN	NA	NA	12.4022291	15.82681022	NA	12.45630643	12.81774697	13.0731698	11.89094977	15.38364435	NA	12.4189299	NA	NA	NA	11.6836306	11.4541203	13.87032622	11.874617	NA	NA	NA	NA	NA	NA	NA	NA	sp|P30086|PEBP1_HUMAN;tr|D9IAI1|D9IAI1_HUMAN
sp|P30501|1C02_HUMAN	13.53358218	14.04703586	NA	NA	13.75299096	14.97221261	14.69683603	14.88789342	12.8544292	NA	15.9911606	NA	NA	13.94626179	14.11322007	11.93552674	13.25059025	13.60310052	13.45333179	15.49169254	NA	15.17328238	14.43770741	13.21556234	NA	12.81511585	16.62917457	sp|P30501|1C02_HUMAN;tr|Q29987|Q29987_HUMAN
sp|P30740|ILEU_HUMAN	NA	NA	NA	NA	NA	NA	12.50877213	NA	NA	13.5654444	NA	NA	NA	NA	NA	NA	NA	NA	NA	NA	NA	12.25840307	NA	NA	11.82863652	NA	NA	sp|P30740|ILEU_HUMAN;tr|B4E3A8|B4E3A8_HUMAN;tr|V9HWH1|V9HWH1_HUMAN
sp|P31146|COR1A_HUMAN	13.22524894	NA	13.08662861	14.29825155	NA	14.97432362	15.51127887	15.49087988	15.47380196	18.14550574	NA	NA	NA	12.64257836	11.82008318	NA	11.33215777	11.94496855	12.43220505	NA	11.74383304	NA	NA	12.73841337	14.76277613	13.17773648	13.29161172	sp|P31146|COR1A_HUMAN;tr|A0A024R611|A0A024R611_HUMAN;tr|Q59G88|Q59G88_HUMAN
sp|P31943|HNRH1_HUMAN	NA	NA	NA	14.4362809	NA	NA	NA	NA	NA	14.29287605	NA	NA	NA	NA	NA	NA	NA	NA	NA	NA	NA	NA	NA	NA	NA	NA	NA	sp|P31943|HNRH1_HUMAN;sp|P55795|HNRH2_HUMAN;tr|A0A384MDT2|A0A384MDT2_HUMAN;tr|A0A384MEJ3|A0A384MEJ3_HUMAN;tr|B4DFK9|B4DFK9_HUMAN;tr|D6RBM0|D6RBM0_HUMAN;tr|D6RIU0|D6RIU0_HUMAN;tr|E5RGH4|E5RGH4_HUMAN;tr|E5RGV0|E5RGV0_HUMAN;tr|E7EN40|E7EN40_HUMAN;tr|E9PCY7|E9PCY7_HUMAN;tr|G8JLB6|G8JLB6_HUMAN;tr|H0YB39|H0YB39_HUMAN
sp|P31948|STIP1_HUMAN	NA	NA	NA	NA	NA	NA	11.09716971	NA	NA	11.99191161	NA	NA	NA	NA	NA	NA	NA	NA	NA	NA	NA	NA	NA	NA	NA	NA	NA	sp|P31948|STIP1_HUMAN;tr|A8K690|A8K690_HUMAN;tr|F5GXD8|F5GXD8_HUMAN;tr|F5H783|F5H783_HUMAN;tr|V9HW72|V9HW72_HUMAN
sp|P31949|S10AB_HUMAN	10.43637312	10.20017607	11.85382261	14.12891453	NA	NA	13.50564733	14.5365129	12.20639341	13.93822492	10.86859779	NA	10.37879739	11.84165571	NA	11.34066819	NA	10.65661229	NA	10.15596285	NA	NA	NA	12.37760973	12.50433661	9.5124731	NA	sp|P31949|S10AB_HUMAN;tr|V9HWH9|V9HWH9_HUMAN
sp|P32119|PRDX2_HUMAN	11.60868168	14.19675531	13.56245951	16.37657682	13.36237233	11.13477421	14.289804	14.25088279	11.91570742	14.8182908	13.66738522	11.70793423	13.75703327	13.20910739	14.51642124	10.98981251	12.87624148	13.25514411	11.86956892	11.08732299	12.95597953	12.47598205	10.39228622	13.65509182	12.86804331	14.05992421	13.21558552	sp|P32119|PRDX2_HUMAN;tr|B4DF70|B4DF70_HUMAN;tr|V9HW12|V9HW12_HUMAN
sp|P33241|LSP1_HUMAN	NA	NA	NA	13.76109673	NA	NA	10.21244684	NA	NA	NA	NA	NA	NA	NA	NA	NA	NA	NA	NA	NA	NA	NA	NA	NA	11.63847105	NA	NA	sp|P33241|LSP1_HUMAN;tr|A8K2L4|A8K2L4_HUMAN;tr|E7EMG9|E7EMG9_HUMAN;tr|E9PBD8|E9PBD8_HUMAN
sp|P33908|MA1A1_HUMAN	12.67389442	11.56760727	11.74304156	11.70036807	11.47676609	12.80332768	12.17214905	13.22952958	11.74991637	11.64302755	13.23402229	NA	13.19579242	11.78403366	11.62922351	12.09964741	12.70476048	11.54920652	11.60172682	13.73492788	11.22448661	14.97488262	10.7138245	12.39169318	11.70644928	10.41956278	11.94353386	sp|P33908|MA1A1_HUMAN
sp|P34096|RNAS4_HUMAN	14.9202856	15.69780087	16.14598004	16.02848571	14.64889949	14.73430712	15.03818902	15.35492888	14.76647346	15.71221278	16.19401095	15.35024794	16.20852338	15.86118764	15.31655662	15.78685484	15.29346095	15.4336226	15.39487427	15.57942611	15.30965704	16.34121333	14.83145533	15.79466586	14.93469743	13.39942887	15.49253424	sp|P34096|RNAS4_HUMAN;tr|Q53XB4|Q53XB4_HUMAN
sp|P35268|RL22_HUMAN	NA	NA	NA	NA	NA	NA	NA	NA	NA	NA	NA	NA	NA	NA	NA	NA	12.74184052	NA	NA	NA	NA	NA	11.72266298	NA	NA	NA	NA	sp|P35268|RL22_HUMAN;tr|K7EKS7|K7EKS7_HUMAN;tr|K7ELC4|K7ELC4_HUMAN;tr|K7EMH1|K7EMH1_HUMAN;tr|K7EP65|K7EP65_HUMAN;tr|K7ERI7|K7ERI7_HUMAN;tr|Q7Z4W8|Q7Z4W8_HUMAN
sp|P35318|ADML_HUMAN	NA	NA	14.77431753	NA	NA	NA	14.85707709	14.99344905	NA	NA	NA	NA	NA	NA	NA	NA	14.29505394	NA	NA	NA	NA	15.23461987	NA	NA	NA	NA	NA	sp|P35318|ADML_HUMAN;tr|E9PL83|E9PL83_HUMAN;tr|E9PML4|E9PML4_HUMAN;tr|E9PQT2|E9PQT2_HUMAN
sp|P35443|TSP4_HUMAN	NA	NA	NA	NA	NA	NA	NA	NA	NA	12.75374338	12.59569494	NA	NA	13.06038197	NA	NA	NA	NA	12.19228728	NA	NA	NA	NA	15.12547181	13.05481854	13.37579356	NA	sp|P35443|TSP4_HUMAN;tr|B7Z832|B7Z832_HUMAN;tr|E7ES19|E7ES19_HUMAN
sp|P35527|K1C9_HUMAN	18.81447324	16.19712037	18.0197116	15.04675249	15.96479911	15.67879779	15.98284582	17.25007392	15.34071406	14.90966657	15.50419048	16.72147188	16.72334156	14.79893241	15.7716312	14.11639687	17.0833497	15.13856177	15.60868675	14.32244495	15.50166272	16.44663604	15.05243378	16.2641234	13.79877118	16.03279369	14.35937698	sp|P35527|K1C9_HUMAN
sp|P35579|MYH9_HUMAN	14.18934405	12.49565648	15.1156261	13.23662721	NA	13.58323943	17.18398086	15.98962719	NA	13.31113578	12.33992624	13.26441013	13.0375248	13.73662217	13.28190765	11.77603028	12.50908185	NA	13.30101359	NA	NA	NA	NA	13.9178024	14.55163172	14.29594235	13.55840845	sp|P35579|MYH9_HUMAN;tr|A0A024R1N1|A0A024R1N1_HUMAN;tr|A0A0U4BW16|A0A0U4BW16_HUMAN
sp|P35754|GLRX1_HUMAN	NA	12.89811246	13.08019731	16.34750429	NA	NA	13.97002594	12.92245283	13.5769409	17.58291597	NA	NA	NA	12.914465	11.70648331	NA	NA	11.86414537	12.28868553	NA	NA	13.26205404	NA	13.90813953	16.07420682	11.69488014	NA	sp|P35754|GLRX1_HUMAN;tr|A0A024RAM2|A0A024RAM2_HUMAN
sp|P35858|ALS_HUMAN	14.0452903	13.90403179	15.46963879	14.6549014	13.99881202	14.70103879	15.21107918	14.33775771	15.24686193	15.69797479	16.27060758	14.8653798	13.96888532	14.2370705	13.93763567	16.44893558	15.42192609	15.5917373	15.96462289	15.73181732	15.42424417	16.00173624	15.04881756	16.88102011	16.91419383	17.02729032	15.81737326	sp|P35858|ALS_HUMAN;tr|B0AZL7|B0AZL7_HUMAN;tr|Q8TAY0|Q8TAY0_HUMAN
sp|P35908|K22E_HUMAN	15.50696843	17.41352559	15.97874113	13.11871759	12.03819425	17.03763874	12.28586438	14.2932184	14.18407621	NA	12.85224402	15.24879762	13.93946825	NA	13.48093207	13.47746791	15.09388612	13.90462104	NA	14.6173295	14.80740734	20.12429198	13.10342964	14.01425658	NA	17.01218083	12.43289455	sp|P35908|K22E_HUMAN
sp|P36222|CH3L1_HUMAN	NA	NA	NA	NA	NA	13.91821519	NA	NA	NA	12.52000996	NA	NA	NA	NA	NA	NA	NA	NA	NA	8.783404828	NA	14.80202691	NA	NA	NA	NA	NA	sp|P36222|CH3L1_HUMAN;tr|A0A024R969|A0A024R969_HUMAN
sp|P36578|RL4_HUMAN	NA	NA	NA	15.14840602	NA	NA	NA	NA	NA	13.47126749	NA	NA	NA	NA	NA	NA	NA	NA	NA	NA	NA	11.91719885	NA	NA	13.88680459	NA	NA	sp|P36578|RL4_HUMAN;tr|B4DMJ6|B4DMJ6_HUMAN;tr|H3BM89|H3BM89_HUMAN;tr|Q59GY2|Q59GY2_HUMAN
sp|P36955|PEDF_HUMAN	14.83063966	15.01442613	15.13360221	14.50799821	13.87338385	15.38531745	15.74555387	15.2418004	15.46215272	15.01949397	15.15093635	13.80550107	14.25745391	14.69260196	14.63557051	15.05646467	13.64683957	15.57596445	15.79505872	16.24767891	16.03299851	17.25883787	15.5884379	16.62672602	16.34912513	15.7679201	15.39323164	sp|P36955|PEDF_HUMAN;tr|A0A140VKF3|A0A140VKF3_HUMAN
sp|P37802|TAGL2_HUMAN	12.29502799	NA	13.55382216	14.57016545	NA	14.94086572	15.29765243	14.17064356	15.04588727	15.64528391	NA	NA	12.14159153	NA	NA	NA	11.39745627	10.16754208	NA	NA	NA	9.787065143	NA	10.66540665	10.61787619	10.16473391	11.04968759	sp|P37802|TAGL2_HUMAN;tr|A0A384MTL2|A0A384MTL2_HUMAN;tr|X6RJP6|X6RJP6_HUMAN
sp|P37840|SYUA_HUMAN	15.64494757	11.56045454	13.77411066	15.03894497	12.14199622	15.32936501	15.93676613	16.45315951	13.09970845	13.87389151	12.63747312	11.39254199	12.563234	13.44989422	13.41311213	12.5307391	13.48249955	12.53562212	13.07437823	12.04368296	12.79912606	11.16179376	12.64323969	13.95054065	15.31848517	14.34137651	15.35957976	sp|P37840|SYUA_HUMAN;tr|E7EPV7|E7EPV7_HUMAN;tr|H6UYS5|H6UYS5_HUMAN;tr|Q4W5L2|Q4W5L2_HUMAN
sp|P38936|CDN1A_HUMAN	NA	13.32519361	NA	13.85856658	14.60270494	NA	NA	NA	NA	NA	NA	NA	NA	NA	NA	11.67424882	NA	NA	NA	NA	NA	NA	NA	NA	13.09206949	NA	NA	sp|P38936|CDN1A_HUMAN;tr|A0A024RCX5|A0A024RCX5_HUMAN;tr|B4DQP9|B4DQP9_HUMAN;tr|Q59ED0|Q59ED0_HUMAN;tr|Q96LE1|Q96LE1_HUMAN
sp|P39019|RS19_HUMAN	NA	NA	NA	15.1661536	NA	NA	10.39081448	10.40976991	NA	13.89469725	NA	NA	NA	NA	NA	NA	NA	NA	NA	NA	NA	10.51457616	NA	10.6752069	10.21198918	NA	NA	sp|P39019|RS19_HUMAN;tr|B0ZBD0|B0ZBD0_HUMAN;tr|Q8WVX7|Q8WVX7_HUMAN
sp|P39059|COFA1_HUMAN	13.10134007	NA	13.19998475	NA	NA	NA	12.17006605	NA	12.71232955	NA	13.55334412	NA	12.52676089	NA	12.9468003	11.83275666	11.98186794	NA	NA	NA	NA	12.70591834	NA	14.49888579	NA	12.91519502	NA	sp|P39059|COFA1_HUMAN;tr|A0A087X0K0|A0A087X0K0_HUMAN
sp|P39060|COIA1_HUMAN	17.17706965	17.32896702	17.30093902	17.08074573	16.1008172	16.32851123	17.44398431	16.55317795	17.08983184	17.79012618	17.58371228	16.15885052	17.28497445	16.98181988	17.2237245	17.26158881	16.5992501	16.75345672	17.3412946	16.37863238	17.06729626	16.97502115	16.60030192	18.35634924	17.56342355	16.76172667	16.4617915	sp|P39060|COIA1_HUMAN;tr|D3DSM4|D3DSM4_HUMAN;tr|D3DSM5|D3DSM5_HUMAN;tr|H7BXV5|H7BXV5_HUMAN
sp|P40197|GPV_HUMAN	NA	11.68920337	NA	NA	NA	11.74209171	11.49803847	12.38367594	11.23233962	14.47341543	13.31220919	NA	NA	11.07634532	11.47627138	NA	11.57525049	NA	NA	NA	NA	NA	11.2079798	13.56270877	11.67478358	13.38315008	NA	sp|P40197|GPV_HUMAN
sp|P41218|MNDA_HUMAN	12.90362383	12.90526863	NA	18.38343356	NA	14.74674181	15.1932815	14.51049807	15.28787604	18.49765341	11.86318546	NA	12.53857051	14.70284234	12.15024731	11.30376135	NA	14.4271355	14.60000351	12.19422145	11.65145052	14.02632309	NA	14.27890395	16.94023453	NA	13.78783467	sp|P41218|MNDA_HUMAN;tr|B2R829|B2R829_HUMAN;tr|Q5VUU6|Q5VUU6_HUMAN
sp|P41222|PTGDS_HUMAN	16.61883959	16.06899892	16.15507493	15.75731316	15.53641608	17.06821597	16.47230291	17.03277803	16.16766634	15.40511103	15.7417767	16.1653382	16.52222219	15.94004822	15.96670681	16.46216155	16.89601725	15.86127612	15.28458299	16.06620773	15.13939411	17.08496702	17.17602893	15.87959927	14.93994063	16.84517326	15.93155172	sp|P41222|PTGDS_HUMAN;tr|A0A024R8G3|A0A024R8G3_HUMAN
sp|P41240|CSK_HUMAN	NA	NA	NA	NA	NA	NA	15.04007478	NA	NA	13.98454527	NA	NA	NA	NA	NA	NA	NA	NA	NA	NA	NA	NA	NA	NA	NA	NA	NA	sp|P41240|CSK_HUMAN;tr|A8K3B6|A8K3B6_HUMAN;tr|B2R6Q4|B2R6Q4_HUMAN;tr|B4DP99|B4DP99_HUMAN;tr|B5BU52|B5BU52_HUMAN;tr|H3BUM9|H3BUM9_HUMAN;tr|Q53EL3|Q53EL3_HUMAN
sp|P43251|BTD_HUMAN	NA	NA	10.06639091	NA	NA	NA	NA	NA	NA	NA	12.08531617	NA	NA	NA	12.19869073	NA	11.22380526	NA	14.32454934	NA	NA	12.53891276	NA	10.71137803	13.69984182	NA	NA	sp|P43251|BTD_HUMAN
sp|P43487|RANG_HUMAN	NA	NA	NA	NA	NA	12.49962556	14.13190192	12.5181327	NA	NA	NA	NA	NA	NA	NA	NA	NA	NA	NA	NA	NA	NA	NA	NA	NA	NA	NA	sp|P43487|RANG_HUMAN;tr|A0A140VK94|A0A140VK94_HUMAN;tr|B4DE76|B4DE76_HUMAN;tr|B7Z6U1|B7Z6U1_HUMAN;tr|C9JDM3|C9JDM3_HUMAN;tr|C9JGV6|C9JGV6_HUMAN;tr|C9JIC6|C9JIC6_HUMAN;tr|C9JJ34|C9JJ34_HUMAN;tr|C9JXG8|C9JXG8_HUMAN;tr|D3DX26|D3DX26_HUMAN;tr|F6WQW2|F6WQW2_HUMAN
sp|P43652|AFAM_HUMAN	11.82751593	11.88428684	15.31844579	11.92619293	13.92658987	14.3823477	12.89440379	12.76442976	11.97594885	12.2255778	14.98090853	13.89705831	15.12160855	14.48800439	11.97054122	15.19478908	14.77991344	15.03887422	15.25179937	15.40588211	15.10096132	15.87337274	15.25352559	15.21743881	16.32873384	13.63317657	15.34669243	sp|P43652|AFAM_HUMAN
sp|P46109|CRKL_HUMAN	NA	NA	12.95908631	NA	NA	13.2868153	14.92066578	13.31092537	13.71512236	16.33178539	NA	NA	NA	NA	12.35820949	NA	NA	NA	NA	NA	NA	NA	NA	NA	NA	11.27218171	13.25337541	sp|P46109|CRKL_HUMAN
sp|P46781|RS9_HUMAN	NA	NA	NA	14.58175451	NA	NA	NA	NA	NA	12.42618903	NA	NA	NA	NA	NA	NA	NA	NA	NA	9.325830652	NA	NA	NA	NA	11.4537682	NA	NA	sp|P46781|RS9_HUMAN;tr|A0A024R4M0|A0A024R4M0_HUMAN;tr|B5MCT8|B5MCT8_HUMAN;tr|B7Z732|B7Z732_HUMAN;tr|C9JM19|C9JM19_HUMAN
sp|P47914|RL29_HUMAN	NA	NA	NA	15.50184969	NA	NA	NA	NA	NA	13.12267007	NA	NA	NA	NA	NA	NA	NA	NA	NA	10.54643648	NA	NA	NA	NA	13.43117799	NA	NA	sp|P47914|RL29_HUMAN;tr|A0A024R326|A0A024R326_HUMAN;tr|A0A3B3ITT5|A0A3B3ITT5_HUMAN;tr|Q6IPI1|Q6IPI1_HUMAN
sp|P48059|LIMS1_HUMAN	NA	NA	13.45823581	13.68841995	NA	15.39448011	NA	NA	14.56367691	16.5717069	NA	12.06179354	13.22660782	NA	NA	NA	NA	NA	NA	NA	NA	NA	NA	NA	NA	NA	14.31280767	sp|P48059|LIMS1_HUMAN;tr|A0A0J9YYC1|A0A0J9YYC1_HUMAN;tr|F8WB59|F8WB59_HUMAN
sp|P48061|SDF1_HUMAN	14.87949236	15.19492878	14.08643897	15.47134545	13.45984653	13.87684766	15.44590897	15.67531988	13.50139715	13.97229937	13.94842965	15.18371394	15.96993108	16.26630428	13.56265316	16.49692143	15.16885611	16.1686367	15.84038005	16.29333301	15.13970714	16.56311955	13.69457784	15.598865	15.55113565	15.00217196	15.12447297	sp|P48061|SDF1_HUMAN
sp|P48668|K2C6C_HUMAN	16.94847066	10.52564057	12.06871227	8.246548274	13.64921038	15.28360426	10.13414046	9.829772331	9.492876565	8.782871411	8.700013723	16.97480173	10.05501755	9.440508165	9.118140258	8.661227851	12.13764867	9.076217577	11.33731426	10.2942636	9.301348919	15.00465182	7.829557908	11.52312318	8.238353272	12.2213371	9.32559803	sp|P48668|K2C6C_HUMAN;tr|B2R853|B2R853_HUMAN
sp|P49773|HINT1_HUMAN	NA	NA	NA	13.20729037	NA	NA	10.19583773	NA	NA	13.53517775	NA	NA	NA	NA	NA	NA	NA	NA	NA	NA	NA	NA	NA	NA	NA	NA	NA	sp|P49773|HINT1_HUMAN;tr|A0A384NPU2|A0A384NPU2_HUMAN
sp|P49908|SEPP1_HUMAN	13.69359809	14.2512522	15.29779597	15.38591151	14.05275123	13.41616639	15.40281297	15.29959033	14.80941343	15.88990833	14.64419332	13.58163555	14.21613679	14.37792062	13.95041369	13.96748066	13.87886968	13.89194317	13.09038428	14.3495126	12.48300287	14.49008357	12.81671526	14.82082513	15.20968012	13.28180425	12.82782945	sp|P49908|SEPP1_HUMAN;tr|A0A182DWH7|A0A182DWH7_HUMAN
sp|P49913|CAMP_HUMAN	16.34735488	18.25029413	17.82771925	17.95444705	16.0733054	15.93911411	16.84357482	16.73216463	17.57079651	18.87841036	18.69307334	17.20618744	18.26402886	17.81645438	16.41592959	16.56000645	16.47193988	17.97437363	17.27576412	16.9057235	16.09855282	14.30667508	16.11821158	17.12587654	18.09348532	16.65419071	14.91428989	sp|P49913|CAMP_HUMAN;tr|A0A384NPR0|A0A384NPR0_HUMAN;tr|J3KNB4|J3KNB4_HUMAN
sp|P50225|ST1A1_HUMAN	13.89902725	NA	NA	NA	NA	NA	NA	15.78053182	NA	NA	NA	NA	13.99050326	NA	NA	NA	NA	NA	NA	NA	NA	NA	NA	15.19321459	NA	NA	NA	sp|P50225|ST1A1_HUMAN;tr|A0A024QZB4|A0A024QZB4_HUMAN;tr|H3BRY5|H3BRY5_HUMAN;tr|Q59GG0|Q59GG0_HUMAN
sp|P50238|CRIP1_HUMAN	NA	NA	12.75725423	12.70917433	NA	NA	12.5005562	12.63627033	NA	NA	NA	NA	NA	NA	NA	NA	11.72774945	NA	NA	NA	NA	NA	NA	12.56172145	NA	NA	NA	sp|P50238|CRIP1_HUMAN
sp|P50281|MMP14_HUMAN	12.49156626	12.90974246	14.50047625	13.06776497	12.04596353	13.27469711	14.84661118	15.74427526	12.75350142	12.67331799	13.10107541	12.0611378	13.47650455	13.31198012	12.47906851	13.02170712	13.11210969	12.8208967	12.98195859	13.91654761	13.66368699	13.03508448	12.43630823	13.28078367	12.78355095	12.77722812	12.97159704	sp|P50281|MMP14_HUMAN;tr|B2R6P3|B2R6P3_HUMAN;tr|F8W1B7|F8W1B7_HUMAN;tr|K4RH61|K4RH61_HUMAN
sp|P50402|EMD_HUMAN	NA	NA	10.68956566	NA	NA	NA	12.30190655	11.91043115	NA	NA	NA	NA	NA	NA	NA	NA	NA	NA	NA	NA	NA	NA	NA	NA	NA	NA	NA	sp|P50402|EMD_HUMAN
sp|P50552|VASP_HUMAN	17.00023617	14.09413997	15.85966868	13.3416586	13.48701342	16.99939214	18.08167642	17.82343533	15.02681264	16.60263678	13.87307229	13.72311464	14.46953426	14.97564069	15.35436682	12.9591996	14.98209573	13.75436933	15.21800269	13.2524937	14.18699776	13.28252641	12.83481839	14.52727102	16.27785041	14.94536981	16.35383629	sp|P50552|VASP_HUMAN;tr|A0A024R0V4|A0A024R0V4_HUMAN;tr|A0A0S2Z4I9|A0A0S2Z4I9_HUMAN;tr|A0A0S2Z4N8|A0A0S2Z4N8_HUMAN
sp|P51149|RAB7A_HUMAN	NA	NA	11.15756515	12.90956058	NA	NA	NA	NA	NA	12.14715732	NA	NA	NA	NA	NA	NA	NA	NA	NA	NA	NA	NA	NA	NA	NA	NA	NA	sp|P51149|RAB7A_HUMAN;tr|A0A158RFU6|A0A158RFU6_HUMAN;tr|C9J4S4|C9J4S4_HUMAN;tr|C9J4V0|C9J4V0_HUMAN;tr|C9J8S3|C9J8S3_HUMAN
sp|P51511|MMP15_HUMAN	NA	12.5520577	NA	NA	NA	NA	13.28821342	13.66694731	12.69936641	NA	NA	NA	NA	NA	NA	NA	NA	NA	NA	NA	NA	12.55978869	NA	13.52087123	NA	NA	NA	sp|P51511|MMP15_HUMAN;tr|A0A024R6U8|A0A024R6U8_HUMAN
sp|P51884|LUM_HUMAN	13.86261422	12.54481275	15.54723133	12.2875965	13.55647546	13.68936697	15.22475562	15.15096723	14.09041183	14.29976253	14.8527361	14.40815315	12.61215866	14.85341206	15.53666898	14.19629351	15.7458227	13.93681603	12.43484335	13.89268812	13.9755667	13.29933746	12.42891619	12.63601949	13.59740913	12.75291821	12.70058034	sp|P51884|LUM_HUMAN;tr|A0A384N669|A0A384N669_HUMAN
sp|P52565|GDIR1_HUMAN	NA	NA	NA	15.39819282	NA	12.98727434	13.69363713	12.60173413	11.66955842	15.10696208	NA	NA	NA	NA	NA	NA	NA	NA	NA	NA	NA	NA	NA	NA	11.99571366	NA	11.90662842	sp|P52565|GDIR1_HUMAN;tr|A0A0S2Z3D9|A0A0S2Z3D9_HUMAN;tr|J3KRE2|J3KRE2_HUMAN;tr|J3KRY1|J3KRY1_HUMAN;tr|J3KS60|J3KS60_HUMAN;tr|J3KTF8|J3KTF8_HUMAN;tr|J3QQX2|J3QQX2_HUMAN;tr|J3QW41|J3QW41_HUMAN;tr|V9HWE8|V9HWE8_HUMAN
sp|P52566|GDIR2_HUMAN	15.33174878	13.85682924	15.98093018	17.34640772	14.07690073	16.72112977	17.37522754	16.6819873	15.42258116	17.65736246	13.77500605	NA	13.60938048	14.33052543	14.37681709	11.92359871	13.99272685	13.77480857	14.47671079	11.98237805	12.65500594	14.77614923	NA	14.56946234	16.16753229	14.22036429	15.80333205	sp|P52566|GDIR2_HUMAN;tr|A0A024RAS5|A0A024RAS5_HUMAN;tr|B2R4F3|B2R4F3_HUMAN;tr|F5H2R5|F5H2R5_HUMAN;tr|F5H3P3|F5H3P3_HUMAN;tr|F5H6Q0|F5H6Q0_HUMAN
sp|P53609|PGTB1_HUMAN	16.55791775	NA	NA	15.77715352	NA	14.4788899	NA	NA	16.33910813	18.20095458	NA	NA	15.64032949	15.87181681	NA	16.70706779	NA	15.14952396	15.37967906	NA	17.18562326	NA	16.26735988	16.0786043	16.93070651	16.18022795	16.82845178	sp|P53609|PGTB1_HUMAN
sp|P53814|SMTN_HUMAN	NA	NA	13.0926241	NA	NA	NA	15.30034921	14.4808561	NA	NA	NA	NA	NA	NA	NA	NA	NA	NA	NA	NA	NA	NA	NA	NA	NA	NA	NA	sp|P53814|SMTN_HUMAN;tr|A0A087WVP4|A0A087WVP4_HUMAN;tr|A0A087X1R1|A0A087X1R1_HUMAN;tr|B3KUD6|B3KUD6_HUMAN;tr|B3KY41|B3KY41_HUMAN;tr|B3KY54|B3KY54_HUMAN;tr|B4DI56|B4DI56_HUMAN;tr|B4E229|B4E229_HUMAN;tr|Q59F18|Q59F18_HUMAN
sp|P54108|CRIS3_HUMAN	15.07469362	16.8197673	17.22036739	15.14470392	17.89603336	16.19588833	14.31276336	15.37570306	16.18276169	15.94214239	17.20942836	17.77347807	16.71185061	15.89527896	17.64598065	16.63530259	16.68601204	17.42704358	16.76368247	15.57773015	15.01280002	16.16555839	16.40200323	15.71123979	16.10872082	15.22105196	15.83485616	sp|P54108|CRIS3_HUMAN;tr|J3KPA1|J3KPA1_HUMAN
sp|P54727|RD23B_HUMAN	NA	NA	NA	NA	NA	NA	NA	NA	NA	14.45797047	NA	NA	NA	NA	NA	NA	NA	NA	NA	NA	NA	NA	NA	NA	11.00982592	NA	NA	sp|P54727|RD23B_HUMAN;tr|B4DEA3|B4DEA3_HUMAN;tr|Q53F10|Q53F10_HUMAN;tr|Q5W0S5|Q5W0S5_HUMAN
sp|P55103|INHBC_HUMAN	12.20749684	12.5881186	11.49349193	12.78890591	12.13323459	11.17492751	12.39365901	13.33429383	NA	13.66602766	12.55078013	NA	12.37007847	13.32504629	NA	13.09200435	10.72280165	13.22228997	NA	NA	NA	12.32830841	NA	13.04126515	14.19621184	NA	11.56689127	sp|P55103|INHBC_HUMAN;tr|B2RBW9|B2RBW9_HUMAN
sp|P55145|MANF_HUMAN	17.95439817	NA	NA	13.73818184	NA	NA	NA	NA	NA	14.80078251	NA	NA	NA	NA	17.06123865	NA	NA	NA	19.85565124	18.12284038	20.10892288	NA	17.4279395	NA	NA	NA	NA	sp|P55145|MANF_HUMAN;tr|A8K878|A8K878_HUMAN
sp|P55774|CCL18_HUMAN	13.63333465	15.14165147	14.96116728	15.90992054	12.56897747	14.44815561	14.18007644	15.42351222	14.28533822	15.55556957	15.42349966	13.50758733	14.66366479	15.3064201	14.32117409	13.78147921	14.1550825	14.61508492	14.59578117	15.65886395	14.84290985	15.15666135	13.52856545	13.83565536	14.63003434	12.28898093	13.13770887	sp|P55774|CCL18_HUMAN
sp|P55808|XG_HUMAN	NA	NA	14.72121309	NA	NA	NA	NA	NA	13.72650024	13.29649331	15.57236163	14.11439579	NA	NA	15.48263889	NA	14.30727876	NA	NA	NA	NA	16.27898413	NA	15.3979847	NA	NA	NA	sp|P55808|XG_HUMAN;tr|A0A2U3U020|A0A2U3U020_HUMAN;tr|B4E289|B4E289_HUMAN;tr|E5RH28|E5RH28_HUMAN
sp|P55854|SUMO3_HUMAN	NA	NA	11.82313279	15.24680739	NA	12.2792152	13.66291136	12.63524538	12.29422238	15.54142417	NA	NA	NA	NA	NA	NA	NA	NA	NA	NA	NA	11.97608092	NA	NA	NA	NA	NA	sp|P55854|SUMO3_HUMAN;sp|P61956|SUMO2_HUMAN;sp|Q6EEV6|SUMO4_HUMAN;tr|A0A024R8S3|A0A024R8S3_HUMAN;tr|A8MU27|A8MU27_HUMAN;tr|A8MUA9|A8MUA9_HUMAN
sp|P55957|BID_HUMAN	NA	NA	NA	13.92542908	NA	NA	11.50777805	NA	NA	13.80733761	NA	NA	NA	NA	NA	NA	NA	NA	NA	NA	NA	NA	NA	NA	12.55590523	NA	NA	sp|P55957|BID_HUMAN;tr|A8ASI8|A8ASI8_HUMAN;tr|B1PL87|B1PL87_HUMAN;tr|B3KT21|B3KT21_HUMAN
sp|P58166|INHBE_HUMAN	14.9717449	14.48493669	13.03897389	14.2828265	12.77321766	15.43339528	12.08336662	12.51370307	12.22301202	15.57248033	14.81927904	12.19409994	13.48141005	15.87807783	13.37279865	15.53470806	14.41356921	15.71656912	NA	15.93946048	13.08216742	18.68643768	14.94645597	15.07746185	16.09281855	13.12829715	17.83147885	sp|P58166|INHBE_HUMAN
sp|P58876|H2B1D_HUMAN	17.816435	17.50351266	14.38753518	21.07178852	15.03936221	17.01088884	20.06508448	17.86932605	18.81849854	22.60686388	16.12075012	14.87373396	16.8074742	16.5710882	15.95608394	17.9437007	14.98706192	18.10915306	16.71692133	17.04148738	16.42124273	18.18517195	16.58943173	18.59256521	19.93849325	16.38505104	17.44970052	sp|P58876|H2B1D_HUMAN;sp|P62807|H2B1C_HUMAN;sp|Q5QNW6|H2B2F_HUMAN;sp|Q93079|H2B1H_HUMAN;sp|Q99877|H2B1N_HUMAN;sp|Q99879|H2B1M_HUMAN;sp|Q99880|H2B1L_HUMAN;tr|A0A024QZZ7|A0A024QZZ7_HUMAN;tr|A0A024RCJ9|A0A024RCJ9_HUMAN;tr|A8K9J7|A8K9J7_HUMAN;tr|B2R4S9|B2R4S9_HUMAN;tr|I6L9F7|I6L9F7_HUMAN;tr|U3KQK0|U3KQK0_HUMAN
sp|P59665|DEF1_HUMAN	21.97390103	22.68341556	22.78195248	24.91280264	21.83478943	22.92376923	24.55466683	23.20460937	22.84460032	25.90350539	21.99864497	20.72409363	23.17557625	23.37322697	21.63287639	22.63952441	21.3938095	23.03775658	22.5101655	22.67198962	21.04947441	22.87391312	21.50508638	24.23194691	24.85707181	20.75401281	22.00438168	sp|P59665|DEF1_HUMAN;sp|P59666|DEF3_HUMAN;tr|Q6EZE9|Q6EZE9_HUMAN
sp|P59768|GBG2_HUMAN	NA	11.63499777	12.68415485	13.53796465	NA	NA	13.45723839	12.83742215	11.97466773	13.84816251	11.63124261	11.37533836	12.19252505	11.84359009	NA	12.01344137	10.7202858	NA	11.80275354	12.04751605	NA	11.83363306	11.53050157	11.54873829	11.99834215	12.44827811	NA	sp|P59768|GBG2_HUMAN;tr|G3V2N0|G3V2N0_HUMAN;tr|G3V3J9|G3V3J9_HUMAN
sp|P60022|DEFB1_HUMAN	13.49913705	13.55732127	15.10267327	14.17805156	13.12501743	14.9674664	15.48445261	15.28323959	13.32006726	13.87964496	14.8905677	13.47463295	13.27470385	14.2160986	13.42024154	14.77709622	13.49902219	14.32533595	14.17516541	15.37107551	13.26232849	16.14922567	14.59832298	15.51940203	14.85644684	13.02730128	14.67589313	sp|P60022|DEFB1_HUMAN
sp|P60174|TPIS_HUMAN	NA	NA	NA	11.19304068	NA	NA	NA	NA	NA	10.81099069	NA	NA	NA	NA	NA	NA	NA	NA	NA	NA	NA	NA	NA	NA	NA	NA	NA	sp|P60174|TPIS_HUMAN;tr|Q53HE2|Q53HE2_HUMAN;tr|V9HWK1|V9HWK1_HUMAN
sp|P60201|MYPR_HUMAN	13.94662499	NA	NA	NA	11.92047748	14.0647367	13.19810223	13.31404033	13.10894365	NA	12.06236752	13.12347426	13.35068519	12.59214731	NA	13.42608757	13.21445861	12.8413079	NA	12.59080005	NA	12.23248564	14.24062247	NA	NA	13.69435447	12.64055244	sp|P60201|MYPR_HUMAN;tr|A0A0S2Z4D4|A0A0S2Z4D4_HUMAN;tr|A8K9L3|A8K9L3_HUMAN;tr|B4DI21|B4DI21_HUMAN;tr|Q5U0F2|Q5U0F2_HUMAN;tr|Q5U0F3|Q5U0F3_HUMAN
sp|P60660|MYL6_HUMAN	NA	NA	NA	NA	NA	13.0989618	NA	NA	NA	14.86446797	NA	NA	NA	NA	NA	NA	NA	NA	NA	NA	NA	11.86227155	NA	NA	NA	NA	NA	sp|P60660|MYL6_HUMAN;tr|B7Z6Z4|B7Z6Z4_HUMAN;tr|F8VPF3|F8VPF3_HUMAN;tr|F8VZU9|F8VZU9_HUMAN;tr|F8W180|F8W180_HUMAN;tr|F8W1R7|F8W1R7_HUMAN;tr|G3V1V0|G3V1V0_HUMAN;tr|G3V1Y7|G3V1Y7_HUMAN;tr|G8JLA2|G8JLA2_HUMAN;tr|H0YI43|H0YI43_HUMAN;tr|J3KND3|J3KND3_HUMAN;tr|Q6IBG5|Q6IBG5_HUMAN
sp|P60953|CDC42_HUMAN	NA	NA	NA	13.03060634	NA	NA	NA	10.61259154	NA	14.15700171	NA	NA	NA	NA	NA	NA	NA	NA	NA	NA	NA	10.85494199	NA	NA	11.68439854	NA	NA	sp|P60953|CDC42_HUMAN;tr|A0A024RAE4|A0A024RAE4_HUMAN;tr|B4DMH5|B4DMH5_HUMAN;tr|B4E1U9|B4E1U9_HUMAN;tr|B7ZAY4|B7ZAY4_HUMAN
sp|P60985|KTDAP_HUMAN	9.92389614	10.39640101	9.922949272	10.1744497	8.574996948	NA	11.89747237	10.66609664	10.7755507	11.54002912	10.84796655	9.540683128	NA	9.246936914	8.335001206	NA	NA	9.857041583	9.547577176	8.484677871	7.116803331	8.940193799	NA	9.074990301	10.88543004	8.586973317	NA	sp|P60985|KTDAP_HUMAN
sp|P61026|RAB10_HUMAN	NA	NA	10.02821835	9.750113994	NA	NA	9.905728298	NA	NA	11.25549383	NA	NA	11.02433477	NA	NA	NA	12.91805508	NA	NA	NA	NA	NA	NA	9.695036662	11.04265765	NA	NA	sp|P61026|RAB10_HUMAN
sp|P61204|ARF3_HUMAN	NA	NA	NA	13.74793339	NA	NA	11.47292818	NA	NA	11.12238622	NA	NA	NA	NA	NA	NA	NA	NA	NA	NA	NA	NA	NA	NA	11.30761431	NA	NA	sp|P61204|ARF3_HUMAN;sp|P84077|ARF1_HUMAN;tr|A0A024R0Y6|A0A024R0Y6_HUMAN;tr|A0A024R3Q3|A0A024R3Q3_HUMAN
sp|P61224|RAP1B_HUMAN	12.4407738	10.77977849	13.22255987	16.30387815	NA	13.74631773	14.20236836	12.15299073	13.70785024	17.32046474	11.24647454	12.30171401	13.87847305	12.56887658	NA	12.85621133	12.54995801	11.76853587	NA	11.08917669	NA	11.39046482	12.18645972	11.1024719	13.34214492	13.55740222	11.17552045	sp|P61224|RAP1B_HUMAN;tr|A0A024RB87|A0A024RB87_HUMAN
sp|P61353|RL27_HUMAN	NA	NA	NA	13.10047691	NA	NA	NA	NA	NA	12.79935399	NA	NA	NA	NA	NA	NA	NA	NA	NA	NA	NA	NA	NA	NA	10.02915784	NA	NA	sp|P61353|RL27_HUMAN;tr|A0A024R1V4|A0A024R1V4_HUMAN;tr|B2R4D8|B2R4D8_HUMAN;tr|E4W6B6|E4W6B6_HUMAN
sp|P61604|CH10_HUMAN	NA	NA	12.3790761	14.23252761	NA	NA	11.34549836	11.92233564	NA	NA	NA	NA	NA	NA	NA	NA	NA	NA	NA	NA	NA	11.75549016	NA	NA	NA	NA	NA	sp|P61604|CH10_HUMAN;tr|A0A024R3X7|A0A024R3X7_HUMAN;tr|A0A384N6A4|A0A384N6A4_HUMAN;tr|B8ZZL8|B8ZZL8_HUMAN;tr|Q9UNM1|Q9UNM1_HUMAN;tr|S4R3N1|S4R3N1_HUMAN
sp|P61626|LYSC_HUMAN	20.46980879	20.46574265	21.18743854	20.18278258	18.70482924	19.11529065	20.34175516	19.94609274	20.75317501	21.73589955	20.75015839	20.23555716	20.53365686	20.52622751	19.54947178	20.43165645	19.91872012	20.41849537	20.67325765	20.93290151	19.55262486	21.96707931	19.92066098	21.66729555	20.53257223	19.21871027	20.30062973	sp|P61626|LYSC_HUMAN;tr|B2R4C5|B2R4C5_HUMAN
sp|P61769|B2MG_HUMAN	17.01116473	17.8215736	18.60686214	18.49717983	13.99990504	16.10813994	18.54022872	18.45197389	17.17082441	17.27186674	18.1737791	17.93661798	18.75221141	18.53416908	17.99724812	16.12717342	17.16228662	17.73872414	17.0085576	17.38022225	16.93182387	18.95797313	16.85919619	18.47491154	17.95171419	15.73785212	16.59724483	sp|P61769|B2MG_HUMAN;tr|B4E0X1|B4E0X1_HUMAN
sp|P61916|NPC2_HUMAN	NA	12.23993024	12.14587184	13.67764791	NA	12.20009348	13.36415483	NA	11.62300547	14.29502185	12.44289103	NA	12.60630025	NA	12.69387883	NA	12.04823387	10.77728472	NA	NA	12.14973352	13.52818423	NA	12.08113279	12.40124734	11.93597991	NA	sp|P61916|NPC2_HUMAN;tr|A0A024R6C0|A0A024R6C0_HUMAN;tr|B4DV10|B4DV10_HUMAN;tr|E7EMS2|E7EMS2_HUMAN;tr|G3V2V8|G3V2V8_HUMAN;tr|G3V3D1|G3V3D1_HUMAN;tr|G3V3E8|G3V3E8_HUMAN;tr|H0YIZ1|H0YIZ1_HUMAN;tr|J3KMY5|J3KMY5_HUMAN;tr|Q53HV6|Q53HV6_HUMAN
sp|P61960|UFM1_HUMAN	NA	NA	NA	14.02578012	NA	NA	NA	NA	NA	12.9317711	NA	NA	NA	NA	NA	NA	NA	NA	NA	NA	NA	NA	NA	NA	12.35703538	NA	NA	sp|P61960|UFM1_HUMAN
sp|P61978|HNRPK_HUMAN	NA	NA	NA	14.13053434	NA	NA	12.83608268	NA	NA	12.48398778	NA	NA	NA	NA	NA	NA	NA	NA	NA	NA	NA	NA	NA	NA	NA	NA	NA	sp|P61978|HNRPK_HUMAN;tr|A0A024R228|A0A024R228_HUMAN;tr|B4DFF1|B4DFF1_HUMAN;tr|B4DUQ1|B4DUQ1_HUMAN;tr|Q5EC54|Q5EC54_HUMAN;tr|Q5T6W2|Q5T6W2_HUMAN
sp|P62241|RS8_HUMAN	NA	NA	NA	14.70948607	NA	NA	13.09966212	NA	NA	13.94729346	NA	NA	NA	NA	NA	NA	NA	NA	NA	NA	NA	NA	NA	NA	NA	NA	NA	sp|P62241|RS8_HUMAN;tr|Q5JR94|Q5JR94_HUMAN;tr|Q5JR95|Q5JR95_HUMAN
sp|P62269|RS18_HUMAN	NA	NA	NA	12.75031905	NA	NA	NA	NA	NA	12.18507482	NA	NA	NA	12.25941734	NA	NA	NA	NA	NA	12.53761071	12.31737458	NA	NA	11.26617364	12.46145425	NA	NA	sp|P62269|RS18_HUMAN
sp|P62328|TYB4_HUMAN	17.14459961	15.55317095	21.12133576	20.16321709	14.92909188	16.62146699	23.80821144	22.81744259	17.22933699	19.73050623	15.96215282	15.72668797	16.79619101	16.6318808	16.09959035	14.90278224	19.59638294	16.07742814	14.06334297	14.85669093	NA	18.25273067	13.34608565	13.64965247	13.98528991	14.29903552	16.15748963	sp|P62328|TYB4_HUMAN;tr|A2VCK8|A2VCK8_HUMAN
sp|P62424|RL7A_HUMAN	NA	NA	NA	17.04453007	NA	12.32460084	NA	NA	NA	14.8957575	NA	NA	NA	NA	NA	NA	NA	NA	NA	NA	NA	13.08370688	NA	NA	NA	NA	NA	sp|P62424|RL7A_HUMAN;tr|Q5T8U3|Q5T8U3_HUMAN
sp|P62491|RB11A_HUMAN	NA	NA	NA	12.79996147	NA	NA	13.30835685	NA	NA	13.82130825	NA	NA	NA	NA	NA	NA	NA	NA	NA	NA	NA	14.06426101	NA	NA	12.15147942	NA	NA	sp|P62491|RB11A_HUMAN;sp|Q15907|RB11B_HUMAN;tr|A0A024R5Z8|A0A024R5Z8_HUMAN;tr|B4DMN1|B4DMN1_HUMAN;tr|H3BMH2|H3BMH2_HUMAN;tr|H3BSC1|H3BSC1_HUMAN
sp|P62736|ACTA_HUMAN	12.31867065	11.07738042	13.5192067	10.85980572	NA	14.58720528	16.05204532	14.16740293	11.42512548	12.50075404	11.5761912	10.21798086	12.98278099	11.53384841	11.19345931	10.72555349	11.47649291	12.19344456	10.98215403	12.5332009	13.13453255	14.17596284	13.37014873	11.33701813	13.25104198	NA	14.35533505	sp|P62736|ACTA_HUMAN;sp|P63267|ACTH_HUMAN;tr|D2JYH4|D2JYH4_HUMAN
sp|P62753|RS6_HUMAN	NA	NA	NA	17.12021107	NA	NA	NA	NA	NA	14.27802455	NA	NA	NA	NA	NA	NA	NA	NA	NA	NA	NA	NA	NA	NA	NA	NA	NA	sp|P62753|RS6_HUMAN;tr|A2A3R5|A2A3R5_HUMAN;tr|A2A3R6|A2A3R6_HUMAN;tr|Q96DV6|Q96DV6_HUMAN
sp|P62805|H4_HUMAN	18.56962685	18.06421834	14.80138219	21.77209812	15.89432841	17.99550701	20.00116892	18.83714519	19.57099021	22.12943143	17.05077814	15.64666255	17.73973614	17.29089791	16.58776045	19.0795071	16.29047535	18.75452439	18.22037889	17.94882525	16.82198361	19.19260342	17.41110629	18.91450851	20.29733242	17.31027855	18.56344368	sp|P62805|H4_HUMAN;tr|B2R4R0|B2R4R0_HUMAN
sp|P62826|RAN_HUMAN	NA	NA	12.17674669	NA	NA	NA	13.02343629	NA	NA	16.10316687	NA	NA	NA	NA	NA	NA	NA	NA	11.42415522	NA	NA	NA	NA	NA	12.77620066	NA	NA	sp|P62826|RAN_HUMAN;tr|B5MDF5|B5MDF5_HUMAN;tr|H0YFC6|H0YFC6_HUMAN;tr|J3KQE5|J3KQE5_HUMAN;tr|Q0EFC9|Q0EFC9_HUMAN;tr|Q96QB7|Q96QB7_HUMAN
sp|P62937|PPIA_HUMAN	14.17992271	13.71737293	18.01473142	17.84328691	10.97083928	14.84642831	18.29071957	17.32743416	15.11288224	17.9852385	13.66840619	13.8737683	14.79226473	13.99525689	13.6428603	12.82312543	15.99672099	13.64919951	13.52727209	12.86234298	13.23965116	NA	13.09336428	14.08471276	14.34467133	13.749856	NA	sp|P62937|PPIA_HUMAN;tr|A8K486|A8K486_HUMAN;tr|V9HWF5|V9HWF5_HUMAN
sp|P62942|FKB1A_HUMAN	NA	NA	13.45846191	16.79258757	NA	13.47344713	16.41816545	15.31678065	14.43069694	18.19586766	NA	NA	NA	NA	NA	12.14392156	13.02667605	NA	NA	12.02042523	NA	13.04944767	NA	NA	14.00177862	12.91353715	12.61984324	sp|P62942|FKB1A_HUMAN
sp|P62993|GRB2_HUMAN	NA	NA	NA	NA	NA	NA	11.90224163	11.58679784	NA	NA	NA	NA	NA	NA	NA	NA	NA	11.58824196	NA	11.99680353	NA	NA	NA	NA	NA	NA	NA	sp|P62993|GRB2_HUMAN;tr|A0A384ME16|A0A384ME16_HUMAN;tr|B0LPF3|B0LPF3_HUMAN;tr|B3KR50|B3KR50_HUMAN
sp|P63104|1433Z_HUMAN	12.07405251	NA	10.14709367	NA	NA	13.50445133	9.293942437	11.93586899	11.22521273	12.70579789	9.482707676	10.84768383	11.85126113	NA	NA	12.56690832	12.94941599	9.59069658	NA	NA	NA	10.90877772	13.42847703	NA	NA	10.50983599	NA	sp|P63104|1433Z_HUMAN;tr|D0PNI1|D0PNI1_HUMAN
sp|P63167|DYL1_HUMAN	NA	12.23925142	NA	14.44509886	NA	NA	14.3307118	NA	NA	14.61626174	NA	NA	NA	NA	NA	NA	NA	NA	NA	NA	NA	NA	NA	NA	13.40076322	NA	NA	sp|P63167|DYL1_HUMAN;sp|Q96FJ2|DYL2_HUMAN;tr|Q6FGH9|Q6FGH9_HUMAN
sp|P63241|IF5A1_HUMAN	NA	NA	NA	NA	NA	NA	13.43613993	11.98830376	NA	NA	NA	NA	NA	NA	NA	NA	NA	NA	NA	NA	NA	NA	NA	NA	NA	NA	NA	sp|P63241|IF5A1_HUMAN;sp|Q6IS14|IF5AL_HUMAN;sp|Q9GZV4|IF5A2_HUMAN;tr|C9J4W5|C9J4W5_HUMAN;tr|C9J7B5|C9J7B5_HUMAN;tr|F8WCJ1|F8WCJ1_HUMAN;tr|I3L397|I3L397_HUMAN;tr|I3L504|I3L504_HUMAN
sp|P63279|UBC9_HUMAN	NA	NA	NA	15.11780608	NA	NA	12.92575916	NA	NA	14.78822003	NA	NA	NA	NA	NA	NA	NA	NA	NA	NA	NA	NA	NA	NA	12.33041204	NA	NA	sp|P63279|UBC9_HUMAN;tr|A8K503|A8K503_HUMAN;tr|B0QYN7|B0QYN7_HUMAN;tr|H3BPC4|H3BPC4_HUMAN;tr|H3BQQ9|H3BQQ9_HUMAN;tr|Q7KZS0|Q7KZS0_HUMAN
sp|P67809|YBOX1_HUMAN	NA	NA	NA	13.27657063	NA	13.40387534	10.93470619	13.02141116	NA	NA	NA	NA	NA	NA	NA	NA	NA	NA	NA	NA	NA	14.38279201	NA	NA	NA	NA	NA	sp|P67809|YBOX1_HUMAN
sp|P67936|TPM4_HUMAN	13.38149876	NA	13.25747183	11.61143095	NA	14.54992535	13.92034416	11.95876281	13.14255674	15.33007215	9.330065325	10.60600373	10.49831127	11.18080642	NA	10.3659283	11.51827676	10.46586835	NA	10.25008936	10.75714147	10.45639159	9.960853718	11.83793624	10.78386989	13.51687551	14.1007548	sp|P67936|TPM4_HUMAN;tr|A0A2R8Y5V9|A0A2R8Y5V9_HUMAN;tr|B4DVY2|B4DVY2_HUMAN;tr|V9HW56|V9HW56_HUMAN
sp|P68104|EF1A1_HUMAN	14.781897	9.188981512	NA	10.27912307	NA	14.78980925	13.95204302	10.69551309	NA	NA	NA	9.150746362	9.770650398	NA	NA	9.193614562	10.91292753	NA	9.032511294	14.84209355	NA	10.68895389	9.695995938	9.607500955	10.24643461	10.20413857	9.955947133	sp|P68104|EF1A1_HUMAN;sp|Q5VTE0|EF1A3_HUMAN;tr|A0A087WVQ9|A0A087WVQ9_HUMAN;tr|A0A4D5RAC7|A0A4D5RAC7_HUMAN;tr|A0A4D5RAC9|A0A4D5RAC9_HUMAN;tr|A0A4D5RAN2|A0A4D5RAN2_HUMAN;tr|B4DNE0|B4DNE0_HUMAN;tr|Q53G85|Q53G85_HUMAN;tr|Q53GE9|Q53GE9_HUMAN;tr|Q53HM9|Q53HM9_HUMAN;tr|Q53HQ7|Q53HQ7_HUMAN;tr|Q53HR5|Q53HR5_HUMAN;tr|Q6IPN6|Q6IPN6_HUMAN;tr|Q6IPS9|Q6IPS9_HUMAN;tr|Q6IPT9|Q6IPT9_HUMAN
sp|P68363|TBA1B_HUMAN	14.51696898	12.38253081	15.23714526	11.78571825	NA	13.43493368	16.09757379	15.20126412	12.77685204	13.18202039	NA	13.14783282	13.2668658	13.65606621	13.81044221	12.35446686	13.49771476	12.36069319	12.04515153	11.76491246	10.45048513	11.89503528	12.48863321	13.3328239	14.8228705	14.83480962	13.77275076	sp|P68363|TBA1B_HUMAN;tr|A8JZY9|A8JZY9_HUMAN;tr|B3KPS3|B3KPS3_HUMAN;tr|B3KT06|B3KT06_HUMAN
sp|P68366|TBA4A_HUMAN	12.41613694	NA	16.04519393	10.89253575	NA	13.62193027	14.30897542	11.95233602	11.29862939	10.45620451	11.34929943	12.21694561	11.91266715	12.34752537	11.39131791	12.08913842	13.0817251	11.35983053	11.68163058	10.72651205	10.40406979	11.21136697	13.424788	12.16962285	11.84306327	12.16888403	10.69903668	sp|P68366|TBA4A_HUMAN
sp|P68431|H31_HUMAN	8.348345524	8.680036345	3.703920355	11.18570646	NA	6.938516754	12.20582049	10.05885591	10.32857511	13.17261719	2.909534955	4.788853408	8.880446197	7.600279863	4.639334501	7.059177243	5.3488518	8.94887738	5.596807252	7.763607941	NA	6.077152182	2.245155054	10.41431215	7.492480676	7.202534482	12.40329511	sp|P68431|H31_HUMAN
sp|P68871|HBB_HUMAN	23.9591343	27.4100939	26.79385321	28.79332414	25.69784054	24.01713308	28.44522643	27.25867347	26.31690521	28.81075077	26.26600108	23.89656185	26.97569	27.31918978	27.31393734	24.11332759	25.94369319	27.08205007	25.69987007	25.54547986	26.51853391	24.18562977	24.31819161	26.70368822	27.54057613	27.82616392	24.22946651	sp|P68871|HBB_HUMAN;tr|D9YZU5|D9YZU5_HUMAN
sp|P69891|HBG1_HUMAN	15.50297705	19.29168692	19.73512239	18.32783389	15.65935074	16.2789623	18.06306776	16.15046335	17.95594443	18.03817888	16.69909102	15.7152688	15.06794323	18.58399071	15.05353574	15.74205755	14.33249188	19.54241923	17.19636851	17.89904348	16.34459458	13.65531939	16.0873829	14.45236454	18.81722886	16.01042438	15.93426973	sp|P69891|HBG1_HUMAN;tr|A0A2R8Y7X9|A0A2R8Y7X9_HUMAN;tr|D3GKD8|D3GKD8_HUMAN
sp|P80108|PHLD_HUMAN	NA	NA	NA	14.70748862	NA	NA	11.75414265	NA	NA	13.68305563	NA	NA	NA	NA	NA	NA	NA	NA	NA	11.72508087	NA	NA	NA	NA	NA	NA	NA	sp|P80108|PHLD_HUMAN
sp|P80188|NGAL_HUMAN	15.16385154	15.13281027	15.66598	14.6601498	14.84060358	16.36747826	16.01947583	16.10153508	15.79057621	18.30587711	16.08477734	15.59582826	16.25712886	15.15618359	15.43006421	14.58839569	15.0985373	15.66876781	15.15233316	14.50913537	14.01439648	16.67057114	13.96157036	16.57466656	16.05350004	14.14295443	15.68261155	sp|P80188|NGAL_HUMAN;tr|B2ZDQ1|B2ZDQ1_HUMAN;tr|X6R8F3|X6R8F3_HUMAN
sp|P80511|S10AC_HUMAN	9.763179387	12.1544644	10.89736189	17.53766782	12.81409029	11.12525972	14.71789912	14.89741154	14.04532563	17.18763104	10.55756799	NA	10.59935356	13.88661012	9.596884555	12.00496856	10.36838092	13.45260489	14.0256532	13.09939731	9.801317291	13.07135124	NA	11.89152214	16.861859	11.9952521	9.961060985	sp|P80511|S10AC_HUMAN
sp|P81172|HEPC_HUMAN	13.74884794	NA	17.16189216	NA	NA	16.92008986	17.59387242	18.10626307	NA	NA	NA	NA	14.17860894	NA	NA	17.26816197	15.32021428	13.97532217	NA	17.74949223	NA	16.79824535	12.00639848	13.6509373	NA	NA	NA	sp|P81172|HEPC_HUMAN;tr|A0A290WI34|A0A290WI34_HUMAN
sp|P81605|DCD_HUMAN	14.62515618	NA	NA	NA	NA	12.32278815	15.63739615	14.99269243	NA	13.15775846	NA	NA	NA	NA	NA	NA	12.58760842	NA	13.16240532	NA	NA	NA	13.22618734	14.22125436	14.65798706	14.37587573	NA	sp|P81605|DCD_HUMAN
sp|P98082|DAB2_HUMAN	11.49125998	NA	NA	NA	NA	13.4346043	11.66558035	NA	11.94911004	12.16818864	NA	NA	NA	NA	NA	NA	NA	NA	NA	NA	NA	NA	NA	NA	11.78538849	NA	11.93684424	sp|P98082|DAB2_HUMAN;tr|A0A024R036|A0A024R036_HUMAN;tr|B2RAW0|B2RAW0_HUMAN;tr|B4DNN1|B4DNN1_HUMAN
sp|P98172|EFNB1_HUMAN	NA	NA	12.53147696	NA	NA	13.46083172	13.21454989	14.08427109	NA	NA	NA	NA	NA	NA	NA	NA	11.72924303	NA	NA	NA	NA	NA	NA	NA	NA	NA	12.94243041	sp|P98172|EFNB1_HUMAN
sp|P99999|CYC_HUMAN	NA	13.02625583	14.43093444	15.58403246	11.34625944	12.11631453	13.44372411	13.63932275	12.83903039	15.27944283	11.8717536	11.88969448	11.63258108	13.1688799	11.46051386	13.49628331	11.27388054	11.34315528	12.41377018	12.94790459	12.17747848	13.42592113	11.27109581	12.33856335	11.3882531	NA	16.66938012	sp|P99999|CYC_HUMAN;tr|C9JFR7|C9JFR7_HUMAN;tr|G4XXL9|G4XXL9_HUMAN
sp|Q00688|FKBP3_HUMAN	NA	NA	12.77237684	15.08532677	NA	NA	14.271165	14.30943784	12.68009889	16.37476406	NA	NA	11.50423495	11.87982952	15.01259928	NA	NA	10.3914073	NA	NA	NA	NA	NA	NA	13.24516534	NA	13.49766334	sp|Q00688|FKBP3_HUMAN;tr|Q53GD8|Q53GD8_HUMAN
sp|Q01523|DEF5_HUMAN	NA	13.73722905	14.4666398	14.92646967	13.41888137	14.7302337	14.35055918	15.40594485	13.78558732	16.6370177	14.56331246	12.27120044	13.96107314	15.13047949	14.83502763	14.78269742	14.20374651	14.56742897	NA	15.12332531	15.50825568	14.69187562	14.40549275	15.96227839	15.74553826	14.55798644	16.39934383	sp|Q01523|DEF5_HUMAN
sp|Q02223|TNR17_HUMAN	NA	12.52900837	13.77149364	12.24395442	NA	NA	12.44942547	14.37569386	11.93490074	12.1672996	12.02134453	NA	11.74887022	13.75565786	NA	NA	11.66924835	11.78470727	11.66929477	NA	NA	NA	NA	12.21030832	12.47309764	NA	NA	sp|Q02223|TNR17_HUMAN;tr|A7KBT6|A7KBT6_HUMAN;tr|H3BMB5|H3BMB5_HUMAN;tr|Q6PE46|Q6PE46_HUMAN
sp|Q02224|CENPE_HUMAN	NA	16.03226229	NA	NA	14.16733092	NA	NA	NA	NA	15.24811576	14.69114842	NA	13.64990395	NA	NA	NA	13.02993995	NA	14.25975224	NA	NA	NA	NA	14.39970105	14.62417428	15.56774697	NA	sp|Q02224|CENPE_HUMAN;tr|A0A087X0P0|A0A087X0P0_HUMAN
sp|Q02241|KIF23_HUMAN	NA	10.68923803	NA	13.29282679	12.84418156	14.26775803	NA	NA	NA	NA	12.76210514	NA	NA	12.48618206	NA	13.6375427	NA	13.55702219	13.74101561	NA	NA	NA	NA	12.87801048	NA	12.73945842	NA	sp|Q02241|KIF23_HUMAN;tr|H7BYN4|H7BYN4_HUMAN
sp|Q02747|GUC2A_HUMAN	12.58548818	NA	NA	11.44188365	NA	11.39335067	11.72665324	12.64523474	12.67094724	NA	13.24156608	NA	NA	11.5490271	11.61659472	NA	12.99943896	NA	NA	NA	NA	10.93274283	NA	12.37393392	12.20252499	NA	NA	sp|Q02747|GUC2A_HUMAN
sp|Q03591|FHR1_HUMAN	15.02406757	15.75694469	16.57330533	13.62688648	16.72940796	17.03553599	15.21579116	13.72681316	14.73848426	15.52613043	16.12535269	15.58282624	15.90088407	15.03521137	16.30316156	14.90722725	16.43693469	15.66164115	14.8320911	15.63751505	15.79755266	16.70960997	15.81273997	14.87641657	14.19524674	15.03627893	15.30304262	sp|Q03591|FHR1_HUMAN
sp|Q04637|IF4G1_HUMAN	NA	NA	NA	NA	12.04396611	NA	13.62599649	13.4044914	NA	NA	NA	NA	NA	NA	NA	NA	11.23961815	NA	NA	NA	NA	NA	NA	NA	13.01899129	12.04948751	12.15713906	sp|Q04637|IF4G1_HUMAN;tr|B2RU06|B2RU06_HUMAN;tr|B2RU10|B2RU10_HUMAN;tr|B4DGF1|B4DGF1_HUMAN;tr|B4DSI9|B4DSI9_HUMAN;tr|E7EUU4|E7EUU4_HUMAN;tr|E7EX73|E7EX73_HUMAN;tr|E9PGM1|E9PGM1_HUMAN;tr|H7C044|H7C044_HUMAN;tr|Q4LE58|Q4LE58_HUMAN;tr|Q96I65|Q96I65_HUMAN
sp|Q04756|HGFA_HUMAN	13.8069253	15.23180887	12.73895239	15.05135921	15.3176302	13.51169209	14.9839975	14.50145026	15.17898739	14.909917	15.40011233	12.93852983	13.60973643	15.39802989	14.74566922	14.81960163	14.55476563	14.07858262	14.28103141	12.38649714	NA	14.05413113	13.3519526	12.85325256	16.44861387	NA	NA	sp|Q04756|HGFA_HUMAN;tr|D6RAR4|D6RAR4_HUMAN
sp|Q05209|PTN12_HUMAN	13.88030735	NA	12.21483989	NA	10.28641771	14.11900898	14.48949166	14.30819054	12.02179367	12.07272882	10.70604003	NA	NA	12.16502735	11.02699999	NA	11.91278944	10.31848403	NA	NA	NA	10.89869183	NA	NA	NA	11.94159395	11.42670548	sp|Q05209|PTN12_HUMAN
sp|Q05682|CALD1_HUMAN	17.70065	15.15714133	16.9297787	13.56189487	14.05628091	17.24283261	19.03184224	18.72274114	15.68984855	16.01330158	15.26606544	14.10999697	14.98538765	16.42251386	16.4975853	14.91428163	16.10678546	14.47619188	15.56756533	14.77535333	14.33955141	15.45430018	14.6089042	15.91890946	15.63774192	16.93651868	17.87429401	sp|Q05682|CALD1_HUMAN;tr|A0A140VKA0|A0A140VKA0_HUMAN;tr|B4DPW5|B4DPW5_HUMAN;tr|B7Z6G4|B7Z6G4_HUMAN;tr|E7EX44|E7EX44_HUMAN
sp|Q06033|ITIH3_HUMAN	NA	NA	12.42878164	NA	12.89417501	16.00659544	16.36569652	15.33511534	NA	13.38283305	13.81553952	12.15735263	NA	12.83775558	12.99118181	14.76894441	14.29380902	12.98217148	NA	16.1612912	16.1197381	16.65754824	15.24248582	NA	14.019136	12.81534038	14.18363817	sp|Q06033|ITIH3_HUMAN
sp|Q06141|REG3A_HUMAN	NA	10.84485806	13.71954764	11.14480609	NA	NA	NA	NA	NA	12.13701188	12.91746557	NA	11.10470934	12.79617014	12.0679818	NA	NA	NA	11.43329814	11.91851067	12.62078239	14.70004782	NA	12.64000297	10.74729809	NA	13.17874043	sp|Q06141|REG3A_HUMAN;tr|Q53S56|Q53S56_HUMAN
sp|Q06830|PRDX1_HUMAN	NA	13.21565617	NA	15.60621374	NA	NA	14.05872786	13.16552596	NA	NA	NA	NA	13.00279733	NA	NA	NA	NA	NA	NA	NA	NA	NA	NA	NA	NA	NA	NA	sp|Q06830|PRDX1_HUMAN;tr|A0A0A0MRQ5|A0A0A0MRQ5_HUMAN;tr|A0A384NPQ2|A0A384NPQ2_HUMAN
sp|Q07020|RL18_HUMAN	NA	NA	NA	15.29442459	NA	NA	11.74466701	NA	NA	11.65523758	NA	NA	NA	NA	NA	NA	NA	NA	NA	11.93260369	NA	NA	NA	NA	NA	NA	NA	sp|Q07020|RL18_HUMAN;tr|A0A024QZD1|A0A024QZD1_HUMAN;tr|G3V203|G3V203_HUMAN;tr|H0YHA7|H0YHA7_HUMAN;tr|J3QQ67|J3QQ67_HUMAN;tr|Q0QEW2|Q0QEW2_HUMAN
sp|Q07866|KLC1_HUMAN	12.10803705	12.39464754	14.78926594	NA	NA	14.97287464	15.72683621	NA	12.68283847	NA	10.71888306	NA	13.02241762	NA	NA	NA	15.43786761	13.14730678	11.70327798	13.26925872	NA	NA	NA	12.21228276	NA	NA	13.6064327	sp|Q07866|KLC1_HUMAN;tr|B4DGB3|B4DGB3_HUMAN;tr|B4DS14|B4DS14_HUMAN;tr|B5BU63|B5BU63_HUMAN;tr|E7EVH7|E7EVH7_HUMAN;tr|F8W6L3|F8W6L3_HUMAN;tr|G3V2E7|G3V2E7_HUMAN;tr|G3V3H3|G3V3H3_HUMAN;tr|G3V5R9|G3V5R9_HUMAN;tr|G5E9S8|G5E9S8_HUMAN;tr|H0YG16|H0YG16_HUMAN;tr|H0YJL0|H0YJL0_HUMAN;tr|H0YJT3|H0YJT3_HUMAN;tr|H0YJU9|H0YJU9_HUMAN;tr|Q7RTP8|Q7RTP8_HUMAN;tr|Q7RTQ0|Q7RTQ0_HUMAN;tr|Q7RTQ1|Q7RTQ1_HUMAN;tr|Q7RTQ2|…
sp|Q08380|LG3BP_HUMAN	12.85345479	14.40305721	13.52379137	14.06321175	14.619521	13.19717937	13.40678164	13.5794408	13.4094312	13.65395465	13.56369224	12.07250742	13.37501322	14.04806692	13.56347899	12.63307718	13.91087699	12.89304929	13.18481818	12.95914012	13.73042942	13.88938961	11.55307965	12.9688831	13.13608626	11.27899878	NA	sp|Q08380|LG3BP_HUMAN;tr|A0A0S2Z3Y1|A0A0S2Z3Y1_HUMAN
sp|Q08397|LOXL1_HUMAN	13.99541613	NA	16.26629726	NA	12.27208019	NA	13.08848045	12.80506242	NA	NA	14.3163923	14.26632709	14.81781132	13.23965371	13.878985	13.85302494	14.16062759	14.13302564	14.37177448	14.14196443	NA	14.48905469	12.71986729	15.70068416	NA	12.86417838	11.27750066	sp|Q08397|LOXL1_HUMAN;tr|H3BUV8|H3BUV8_HUMAN
sp|Q08495|DEMA_HUMAN	NA	12.6698425	15.05829487	13.11436912	NA	14.00435716	16.72308834	15.73202525	13.32179969	14.61972004	NA	NA	11.57906101	14.12267236	12.14841514	NA	11.60687853	NA	NA	NA	NA	NA	NA	12.13880377	13.28294922	13.06954556	14.27965596	sp|Q08495|DEMA_HUMAN
sp|Q08554|DSC1_HUMAN	12.13374983	12.51135184	13.26413545	12.83080075	NA	12.17518679	14.12758737	14.08439688	NA	11.54265806	13.13813501	11.00329584	NA	NA	12.15200777	NA	NA	12.00524205	11.48281163	NA	NA	11.0326613	NA	12.2858119	12.33760475	15.1108906	NA	sp|Q08554|DSC1_HUMAN;tr|Q9HB00|Q9HB00_HUMAN
sp|Q08830|FGL1_HUMAN	9.808720849	NA	14.87407229	15.00088137	9.561888724	14.48096756	11.84002598	9.843219735	NA	9.833634634	11.47593194	14.27181444	13.6601382	NA	10.55845731	12.05971816	12.22332286	9.781995837	NA	14.43276284	11.65384868	13.97737035	11.46230836	10.77635843	11.71883199	NA	14.0652986	sp|Q08830|FGL1_HUMAN
sp|Q09666|AHNK_HUMAN	11.61311205	NA	12.14349261	NA	NA	NA	11.76341507	NA	11.79435773	14.13153738	13.41641649	NA	NA	11.95391079	11.15096449	NA	11.30178182	NA	NA	NA	11.85274041	14.42326158	NA	12.79320483	11.7496044	NA	NA	sp|Q09666|AHNK_HUMAN
sp|Q0ZGT2|NEXN_HUMAN	11.27743608	NA	11.87812743	NA	NA	12.04201254	14.87229782	12.46367823	9.99717978	10.54472268	10.25046183	NA	NA	10.23969838	10.21818937	NA	10.53346864	NA	10.82254221	NA	NA	NA	NA	11.22414413	NA	NA	11.26174575	sp|Q0ZGT2|NEXN_HUMAN;tr|B4DUN9|B4DUN9_HUMAN;tr|D3DQ79|D3DQ79_HUMAN;tr|H7BXY5|H7BXY5_HUMAN
sp|Q12805|FBLN3_HUMAN	12.34642084	NA	12.00109849	12.22839135	NA	13.00685935	11.55988161	11.66779855	11.73127514	13.16017729	NA	NA	NA	13.01760371	11.77603298	NA	11.68296357	NA	NA	13.5063305	13.3575379	14.72200689	12.18843486	NA	12.34546827	12.64790832	11.50269449	sp|Q12805|FBLN3_HUMAN;tr|A0A0S2Z3V1|A0A0S2Z3V1_HUMAN;tr|A0A0S2Z4F1|A0A0S2Z4F1_HUMAN;tr|A8KAJ3|A8KAJ3_HUMAN;tr|B2R6M6|B2R6M6_HUMAN
sp|Q12907|LMAN2_HUMAN	15.25538147	15.72069378	16.26673201	15.15584426	14.06815943	15.17554122	14.840268	14.79839953	14.76509506	14.90289914	16.12589959	15.41426776	15.51811392	15.6691711	NA	15.46982192	16.17173763	14.88550325	NA	15.38952147	14.78181899	NA	15.10653429	NA	NA	17.6664256	13.77652283	sp|Q12907|LMAN2_HUMAN;tr|A0A384NPY7|A0A384NPY7_HUMAN;tr|A8K7T4|A8K7T4_HUMAN;tr|B4DWN1|B4DWN1_HUMAN
sp|Q12974|TP4A2_HUMAN	NA	NA	NA	12.55654387	NA	NA	NA	NA	NA	13.78341527	NA	NA	NA	NA	NA	NA	NA	NA	NA	NA	NA	NA	NA	NA	NA	NA	NA	sp|Q12974|TP4A2_HUMAN;sp|Q93096|TP4A1_HUMAN;tr|A0A024R8J2|A0A024R8J2_HUMAN;tr|B5BU78|B5BU78_HUMAN
sp|Q13093|PAFA_HUMAN	13.80051784	15.18108555	14.37305982	13.12642441	NA	14.37192546	13.44032228	12.34376591	14.0691807	14.4128559	13.91361441	13.86785827	14.46251349	14.74091665	11.91916139	14.87081493	13.46635393	13.18846945	12.95143498	NA	13.6117711	13.19976269	13.21676206	15.30562442	13.37465092	14.60901292	11.84740754	sp|Q13093|PAFA_HUMAN;tr|A0A024RD39|A0A024RD39_HUMAN
sp|Q13094|LCP2_HUMAN	17.94877573	NA	NA	NA	NA	NA	14.38173431	14.47944545	NA	NA	NA	NA	NA	NA	NA	NA	NA	NA	13.65457615	NA	NA	NA	NA	NA	13.32425801	NA	NA	sp|Q13094|LCP2_HUMAN;tr|A0A0D9SGG1|A0A0D9SGG1_HUMAN;tr|B4DT07|B4DT07_HUMAN
sp|Q13103|SPP24_HUMAN	NA	NA	10.08752688	NA	10.64422538	NA	NA	NA	NA	NA	10.53795233	NA	NA	NA	NA	NA	NA	NA	NA	NA	NA	NA	NA	NA	NA	NA	NA	sp|Q13103|SPP24_HUMAN;tr|C9J6K0|C9J6K0_HUMAN
sp|Q13177|PAK2_HUMAN	14.74556842	11.98661625	13.42203448	14.98534184	12.5493288	14.67981486	15.52551496	15.13981869	12.97962596	15.48147508	11.19097158	NA	NA	12.8484517	12.64905095	NA	12.21448278	11.15665011	13.30567444	10.28601941	11.79733326	12.21820598	NA	13.09965023	15.12784816	13.15226277	14.01159162	sp|Q13177|PAK2_HUMAN;tr|A8K5M4|A8K5M4_HUMAN
sp|Q13201|MMRN1_HUMAN	13.87250476	14.78187673	14.28083717	15.75793633	14.57701034	13.22544359	14.68904031	15.58905535	13.83021377	14.99510359	14.61324841	NA	NA	13.74794381	14.45021905	13.98002228	13.2371192	14.58494423	14.94989246	NA	13.78236094	12.82061236	11.25073999	15.19163577	15.043813	12.27693981	13.49473023	sp|Q13201|MMRN1_HUMAN
sp|Q13228|SBP1_HUMAN	NA	NA	14.40246003	13.33417647	NA	NA	NA	14.05474672	NA	12.97839291	NA	NA	12.37634307	NA	13.7224492	NA	NA	NA	NA	NA	NA	NA	NA	NA	12.55690112	NA	NA	sp|Q13228|SBP1_HUMAN;tr|C9JVL0|C9JVL0_HUMAN;tr|F2Z2W8|F2Z2W8_HUMAN;tr|F8WCR4|F8WCR4_HUMAN;tr|V9HWG1|V9HWG1_HUMAN
sp|Q13361|MFAP5_HUMAN	NA	NA	15.93816863	NA	NA	15.74101943	NA	NA	NA	NA	15.72906866	NA	NA	15.57892521	NA	NA	15.08012675	NA	NA	17.09598038	NA	NA	NA	NA	NA	NA	NA	sp|Q13361|MFAP5_HUMAN;tr|A8K3H0|A8K3H0_HUMAN;tr|B3KW70|B3KW70_HUMAN;tr|F5GYX4|F5GYX4_HUMAN;tr|F5H413|F5H413_HUMAN;tr|H0YG03|H0YG03_HUMAN;tr|H0YGS3|H0YGS3_HUMAN
sp|Q13418|ILK_HUMAN	NA	NA	14.48297867	NA	NA	NA	15.15197798	12.56354385	NA	11.11555391	NA	11.06440606	11.73541753	NA	NA	NA	NA	NA	NA	NA	NA	NA	NA	NA	NA	NA	10.89147297	sp|Q13418|ILK_HUMAN;tr|A0A0A0MTH3|A0A0A0MTH3_HUMAN;tr|V9HWF0|V9HWF0_HUMAN
sp|Q13442|HAP28_HUMAN	NA	NA	15.27110497	11.77358815	NA	12.65727555	NA	NA	NA	NA	NA	NA	NA	NA	14.82669767	NA	NA	NA	NA	NA	NA	NA	12.89528522	NA	NA	NA	NA	sp|Q13442|HAP28_HUMAN
sp|Q13526|PIN1_HUMAN	NA	NA	NA	12.00222339	NA	NA	11.94916439	NA	NA	NA	NA	NA	NA	NA	NA	NA	NA	NA	NA	NA	NA	NA	NA	NA	NA	NA	NA	sp|Q13526|PIN1_HUMAN;tr|B3KUM4|B3KUM4_HUMAN;tr|K7EMU7|K7EMU7_HUMAN
sp|Q13561|DCTN2_HUMAN	NA	NA	12.74559614	NA	NA	NA	13.33075814	12.30084362	NA	NA	NA	NA	NA	NA	NA	NA	NA	NA	NA	NA	NA	NA	NA	NA	NA	NA	NA	sp|Q13561|DCTN2_HUMAN;tr|A0A384MDU9|A0A384MDU9_HUMAN;tr|B3KTX4|B3KTX4_HUMAN;tr|Q53H88|Q53H88_HUMAN;tr|V9HW58|V9HW58_HUMAN
sp|Q13586|STIM1_HUMAN	14.31941614	11.81970104	13.21422868	10.22236932	10.8568923	13.09229355	15.88407249	15.04862445	11.37204598	11.18604494	11.20591994	NA	10.54107978	12.65774599	12.03752443	11.33729469	12.53449948	11.56489253	13.02671377	11.14957556	10.79190642	9.776144001	11.0304455	12.89795998	13.84389495	13.25152577	13.02734632	sp|Q13586|STIM1_HUMAN;tr|E9PNJ4|E9PNJ4_HUMAN;tr|V5J3L2|V5J3L2_HUMAN
sp|Q13790|APOF_HUMAN	10.92376751	NA	13.00731308	13.02977956	11.53152043	12.44151176	14.0369832	12.99468352	11.37576333	13.4747822	13.23048452	11.42788885	12.38165869	12.077585	12.74687214	NA	12.50290873	12.36249968	13.18566352	13.22180005	13.21356047	13.24338238	12.3577339	13.0026356	13.41466588	11.34820314	NA	sp|Q13790|APOF_HUMAN;tr|B2RC09|B2RC09_HUMAN
sp|Q13813|SPTN1_HUMAN	11.82879047	NA	11.64124109	NA	NA	12.94469967	14.23254974	NA	NA	NA	NA	NA	NA	NA	NA	NA	NA	NA	NA	NA	NA	NA	NA	NA	NA	NA	NA	sp|Q13813|SPTN1_HUMAN;tr|A0A024R889|A0A024R889_HUMAN;tr|A0A0D9SF54|A0A0D9SF54_HUMAN;tr|A0A0D9SFF6|A0A0D9SFF6_HUMAN;tr|A0A0D9SGF6|A0A0D9SGF6_HUMAN;tr|A0A1B0GTB7|A0A1B0GTB7_HUMAN;tr|A0A384P5S9|A0A384P5S9_HUMAN;tr|B4DGT1|B4DGT1_HUMAN;tr|B4DTV8|B4DTV8_HUMAN
sp|Q13822|ENPP2_HUMAN	NA	NA	14.19102655	11.25820388	NA	NA	NA	12.50826693	NA	12.24642482	13.03992359	12.04437605	12.43196185	12.95554632	12.9984012	12.09843219	14.56628135	11.77191487	12.26039123	11.91118124	11.20046903	12.43779624	NA	12.64844383	NA	12.64748122	12.26718871	sp|Q13822|ENPP2_HUMAN;tr|E7EUF1|E7EUF1_HUMAN
sp|Q14008|CKAP5_HUMAN	13.25802897	NA	NA	NA	NA	NA	12.68752812	13.91046421	NA	NA	NA	NA	NA	NA	NA	12.79479557	NA	NA	NA	NA	NA	NA	NA	NA	NA	NA	NA	sp|Q14008|CKAP5_HUMAN;tr|Q8IYN5|Q8IYN5_HUMAN
sp|Q14012|KCC1A_HUMAN	12.9463607	NA	13.06685769	NA	NA	13.81174745	14.64319212	13.01970425	12.27294425	14.58807145	NA	NA	NA	NA	NA	NA	NA	NA	NA	NA	NA	NA	NA	NA	12.84821469	11.15884302	NA	sp|Q14012|KCC1A_HUMAN;tr|B0YIY3|B0YIY3_HUMAN;tr|B5BU41|B5BU41_HUMAN
sp|Q14247|SRC8_HUMAN	15.62584372	12.59271487	15.48571555	NA	10.89904158	17.49993479	16.6507042	16.5991359	15.83795491	16.35843204	14.04671228	11.69252357	NA	14.48753703	14.45230291	12.96082656	14.76437014	13.40140772	14.0162133	13.24848723	13.91088382	14.58662089	13.20995557	14.30388802	15.28270412	15.04323575	16.27801604	sp|Q14247|SRC8_HUMAN;tr|A0A024R5M3|A0A024R5M3_HUMAN;tr|A0A384MDY8|A0A384MDY8_HUMAN;tr|Q53HG7|Q53HG7_HUMAN
sp|Q14520|HABP2_HUMAN	16.84108667	15.94598939	14.54605281	18.55610099	15.42225353	14.83355281	18.37641722	15.68904414	15.43658088	20.28695501	15.85944318	10.97779606	14.94246782	14.85144134	14.9199851	16.03443111	13.69706497	16.13910277	14.78042314	15.29163314	15.4535285	14.7500141	14.90286244	16.88090879	16.58060738	13.68882734	13.830153	sp|Q14520|HABP2_HUMAN
sp|Q14623|IHH_HUMAN	12.68045596	15.07610288	15.70987602	14.65202497	13.74775782	11.89147722	14.28427534	12.54420798	15.24711113	16.02213335	15.45649462	14.64324735	14.78310586	14.93309535	14.40818262	15.19868935	14.70946089	14.17414916	14.56304415	11.87012307	NA	13.31082464	12.90169062	15.52902677	15.54532873	15.23126934	12.74162324	sp|Q14623|IHH_HUMAN;tr|Q4ZFW8|Q4ZFW8_HUMAN
sp|Q14624|ITIH4_HUMAN	17.44738922	19.18028744	15.10187842	16.10623874	19.56630084	19.12201777	19.67211513	21.05821634	17.37993292	15.77151024	20.62226147	NA	15.81724033	19.58842282	17.21815407	19.38271115	18.67979237	19.2171416	19.11384298	18.47422216	16.81589241	19.1263502	18.03048178	16.86335521	19.65677471	15.52345239	16.71301676	sp|Q14624|ITIH4_HUMAN;tr|B2RMS9|B2RMS9_HUMAN
sp|Q14677|EPN4_HUMAN	NA	NA	NA	NA	NA	NA	NA	NA	12.65978152	15.00477772	NA	NA	NA	NA	NA	NA	NA	NA	NA	NA	NA	NA	NA	NA	NA	NA	NA	sp|Q14677|EPN4_HUMAN;tr|A0A0S2Z4Y4|A0A0S2Z4Y4_HUMAN;tr|A0A0S2Z5H3|A0A0S2Z5H3_HUMAN
sp|Q14696|MESD_HUMAN	NA	NA	11.45285714	NA	NA	13.33626043	13.53527209	12.53221638	NA	13.46402458	NA	NA	NA	NA	NA	NA	9.675309317	NA	NA	NA	NA	NA	NA	NA	NA	NA	NA	sp|Q14696|MESD_HUMAN
sp|Q14766|LTBP1_HUMAN	12.95081552	13.81171132	14.39878854	15.07714706	13.58714604	14.13450841	13.67603244	15.38671887	14.26880381	15.23307822	13.12470718	13.02865797	13.4922139	13.15334253	14.25848088	13.51073711	12.96473879	13.16964286	NA	14.69565827	13.345852	14.52655923	12.95461563	14.1976298	NA	12.09493044	13.8484935	sp|Q14766|LTBP1_HUMAN
sp|Q14767|LTBP2_HUMAN	15.36645656	13.2363274	16.11419537	14.02777912	13.32792228	14.43510031	15.50361744	15.19229645	12.50989027	NA	14.89430134	14.38578619	15.65421987	14.54427203	14.51946162	14.41157605	15.30077072	14.07225064	14.74690323	16.22695876	14.71946476	17.1313834	14.84413247	16.63516684	13.9000705	14.41370471	14.68876363	sp|Q14767|LTBP2_HUMAN;tr|G3V3X5|G3V3X5_HUMAN;tr|G3V511|G3V511_HUMAN;tr|Q6AZ94|Q6AZ94_HUMAN
sp|Q14847|LASP1_HUMAN	NA	NA	14.18724146	12.52498705	NA	12.71770122	16.38545157	15.97703822	12.66021006	13.48105249	NA	NA	NA	NA	NA	NA	12.60334368	NA	NA	NA	11.82423015	NA	NA	NA	13.64559708	12.57362896	12.65041573	sp|Q14847|LASP1_HUMAN;tr|A0A024R1S8|A0A024R1S8_HUMAN;tr|A8K1D2|A8K1D2_HUMAN
sp|Q14BN4|SLMAP_HUMAN	NA	NA	12.31839591	NA	NA	NA	14.19471998	13.15640803	NA	NA	NA	NA	NA	NA	NA	NA	10.53477919	NA	NA	NA	NA	NA	NA	NA	NA	NA	NA	sp|Q14BN4|SLMAP_HUMAN;tr|H7BZK0|H7BZK0_HUMAN;tr|H7BZW9|H7BZW9_HUMAN;tr|H7C3M8|H7C3M8_HUMAN
sp|Q15063|POSTN_HUMAN	14.2915474	NA	14.00478235	NA	15.58237079	15.01881631	14.76505957	15.50937493	15.98244046	NA	13.76528883	NA	14.15476356	14.41903038	14.99736336	NA	13.4706835	NA	14.36839969	15.75877235	NA	16.00678635	NA	16.67139311	NA	NA	14.4897599	sp|Q15063|POSTN_HUMAN;tr|A0A024RDS2|A0A024RDS2_HUMAN;tr|B1ALD9|B1ALD9_HUMAN;tr|C0IMJ3|C0IMJ3_HUMAN
sp|Q15084|PDIA6_HUMAN	NA	NA	11.94264681	NA	NA	14.06855937	13.08846048	11.57056116	12.85128113	14.54742999	11.70332473	NA	NA	NA	NA	NA	NA	NA	12.30935406	NA	12.28879479	12.19089899	NA	12.33857944	12.28471818	NA	13.15760832	sp|Q15084|PDIA6_HUMAN;tr|A0A384NPU5|A0A384NPU5_HUMAN
sp|Q15149|PLEC_HUMAN	13.95973926	NA	12.95227488	NA	NA	13.31470978	13.08272702	NA	NA	12.25190216	NA	NA	NA	NA	NA	NA	11.59315661	NA	NA	NA	NA	NA	NA	NA	NA	11.67873433	NA	sp|Q15149|PLEC_HUMAN
sp|Q15365|PCBP1_HUMAN	NA	NA	11.7740043	NA	NA	13.2611793	14.34446211	12.96773295	NA	13.45671712	NA	NA	NA	NA	NA	NA	NA	NA	NA	NA	NA	NA	NA	NA	14.40147833	NA	12.01177691	sp|Q15365|PCBP1_HUMAN;tr|Q53SS8|Q53SS8_HUMAN
sp|Q15485|FCN2_HUMAN	13.51495959	14.25789591	14.1810114	13.81240928	15.58669152	13.87569722	12.9790288	12.4957327	13.28564217	12.43109243	15.34100881	14.44633609	15.38239609	11.47199494	15.70606192	13.3814929	14.31170311	15.34139589	NA	12.40235064	13.02202777	13.5208331	14.14091328	12.2392897	13.06642575	13.08490206	15.47916068	sp|Q15485|FCN2_HUMAN
sp|Q15555|MARE2_HUMAN	13.71361537	NA	13.59512343	NA	NA	14.42021388	14.40806154	14.60582464	NA	NA	NA	NA	NA	NA	NA	NA	NA	NA	NA	NA	NA	NA	NA	NA	NA	NA	14.45619092	sp|Q15555|MARE2_HUMAN;tr|A0A024RC33|A0A024RC33_HUMAN
sp|Q15582|BGH3_HUMAN	13.98688654	NA	14.19346286	NA	NA	13.65989893	14.37590897	13.2462831	14.88952706	NA	13.89246627	14.47521873	14.27039734	NA	14.07948781	14.08226763	13.88343198	15.08251171	15.05662439	15.24216711	15.87948856	15.2787513	15.23776899	14.99140121	15.76477761	15.1729407	14.901475	sp|Q15582|BGH3_HUMAN;tr|A0A0S2Z4Q2|A0A0S2Z4Q2_HUMAN;tr|Q53GU8|Q53GU8_HUMAN
sp|Q15691|MARE1_HUMAN	NA	NA	NA	14.76052777	NA	11.85982313	12.62699975	NA	NA	16.47370366	NA	NA	NA	NA	NA	NA	NA	NA	NA	NA	NA	NA	NA	13.59282164	NA	NA	NA	sp|Q15691|MARE1_HUMAN;tr|B4DM33|B4DM33_HUMAN
sp|Q15828|CYTM_HUMAN	12.06435324	13.47018028	13.81628256	12.03932887	11.59382128	NA	11.72266162	NA	NA	12.11422441	14.38152952	13.23950726	13.5600011	11.33421233	12.67358891	NA	12.15414475	NA	11.90523189	NA	NA	13.39233389	11.76261801	11.81023747	11.69580517	11.57730406	NA	sp|Q15828|CYTM_HUMAN;tr|Q6IBD2|Q6IBD2_HUMAN
sp|Q15836|VAMP3_HUMAN	NA	NA	14.63153697	NA	NA	NA	16.3658447	15.75925533	NA	NA	NA	NA	NA	NA	NA	NA	13.65004447	NA	NA	NA	NA	NA	NA	NA	NA	NA	NA	sp|Q15836|VAMP3_HUMAN;tr|Q6FGG2|Q6FGG2_HUMAN
sp|Q15843|NEDD8_HUMAN	NA	NA	NA	13.13164464	NA	9.180549639	11.91501441	11.36155367	10.11260424	12.05599462	NA	NA	NA	NA	NA	NA	NA	NA	NA	NA	NA	8.964493102	NA	NA	NA	NA	9.138697716	sp|Q15843|NEDD8_HUMAN
sp|Q15848|ADIPO_HUMAN	10.8340117	12.92275329	15.07861446	11.68297803	12.65848579	14.14233621	14.11407065	13.44021064	12.95853931	13.70546788	14.64445815	13.78690048	14.39857603	13.19428704	15.09709078	11.26163012	14.46922913	12.94688204	12.80280624	12.43782614	13.36689012	13.82782454	13.76750953	13.29631795	12.54943822	14.00890442	13.08240162	sp|Q15848|ADIPO_HUMAN;tr|A0A3B0J0F2|A0A3B0J0F2_HUMAN;tr|A8K660|A8K660_HUMAN;tr|B2R773|B2R773_HUMAN
sp|Q15942|ZYX_HUMAN	20.40217148	17.32084599	18.324558	15.91504706	16.52842622	20.41452898	20.55907257	20.20842143	17.15864413	17.08458582	17.01904776	15.99106575	16.04837755	18.82917653	18.14603062	16.14347825	17.70697625	17.21260093	18.23573637	17.95903964	18.56625654	16.86471206	17.67142508	18.60983641	21.049225	19.79869283	19.82058878	sp|Q15942|ZYX_HUMAN;tr|H0Y2Y8|H0Y2Y8_HUMAN
sp|Q16270|IBP7_HUMAN	NA	NA	11.09779501	NA	NA	NA	11.27292947	11.39963139	NA	9.418094389	9.61414529	NA	9.0577129	NA	10.0745684	NA	9.529646991	NA	NA	10.02867115	NA	10.93504389	NA	9.920021045	NA	NA	NA	sp|Q16270|IBP7_HUMAN;tr|A0A024RDA6|A0A024RDA6_HUMAN
sp|Q16543|CDC37_HUMAN	10.00562689	NA	NA	NA	NA	9.82127995	12.64999611	12.48289976	NA	NA	NA	NA	NA	NA	NA	NA	NA	NA	NA	NA	NA	NA	NA	NA	NA	NA	NA	sp|Q16543|CDC37_HUMAN;tr|A0A024R7B7|A0A024R7B7_HUMAN;tr|Q6FG59|Q6FG59_HUMAN
sp|Q16610|ECM1_HUMAN	11.20079931	NA	13.7069993	14.59744042	11.35803042	11.73567626	12.85896923	12.05713777	12.12628764	13.8388472	12.23126778	13.27350222	12.30902981	NA	12.12114632	10.56678031	11.9934047	12.74834746	NA	12.39436627	11.44462255	14.12087351	10.12875411	12.16933714	NA	10.97370931	11.75758145	sp|Q16610|ECM1_HUMAN;tr|A0A140VJI7|A0A140VJI7_HUMAN
sp|Q16627|CCL14_HUMAN	13.46102392	14.60574985	16.7224202	14.83600246	13.81624168	12.81217641	14.95233473	16.9932361	13.94848171	14.59318046	15.48637979	14.24974529	15.45336491	15.15437936	14.79692197	13.75166679	15.08453776	14.86659155	15.15604939	12.95354699	13.70534785	15.18131281	12.5127021	14.85732536	14.46770243	13.22993146	NA	sp|Q16627|CCL14_HUMAN
sp|Q16643|DREB_HUMAN	NA	NA	11.15717289	NA	NA	12.08296636	13.48031236	13.00650945	NA	11.19391586	NA	NA	NA	NA	NA	NA	10.7623701	NA	NA	NA	NA	NA	NA	12.03689024	11.08382075	10.475636	NA	sp|Q16643|DREB_HUMAN;tr|A0A2Z6ATB6|A0A2Z6ATB6_HUMAN
sp|Q16661|GUC2B_HUMAN	13.95493493	NA	NA	NA	NA	NA	NA	14.65621973	NA	NA	14.35350165	NA	NA	NA	14.51651227	NA	14.48815042	NA	NA	NA	NA	NA	NA	14.78090871	NA	14.51626657	NA	sp|Q16661|GUC2B_HUMAN
sp|Q16663|CCL15_HUMAN	10.39268957	10.43870986	10.97217677	10.73506668	9.839056568	9.471590312	11.47073019	11.38552049	10.33587241	10.70702345	10.72580153	10.16977502	10.84684169	10.82321171	10.61862521	10.6569926	9.875017899	10.55079548	10.88536319	9.770546166	9.642377596	10.4083755	9.450922645	11.62371377	11.04729745	9.5549065	9.101886179	sp|Q16663|CCL15_HUMAN;tr|A0A087X1J9|A0A087X1J9_HUMAN;tr|A0A0B4J2E2|A0A0B4J2E2_HUMAN
sp|Q16799|RTN1_HUMAN	11.68699878	NA	11.71669567	NA	NA	14.26443058	12.41731682	12.06434782	NA	13.9628515	NA	NA	NA	NA	NA	NA	NA	NA	NA	NA	NA	NA	NA	NA	NA	NA	12.5982876	sp|Q16799|RTN1_HUMAN
sp|Q16819|MEP1A_HUMAN	11.4108457	13.1342787	14.15202503	12.90380555	11.76088616	NA	14.03187023	13.58109044	12.68063496	14.19712172	13.49708424	NA	12.43230201	13.11974629	12.69550316	12.63373039	13.52754308	12.24036335	12.47816255	12.13951584	11.61376221	13.19084808	NA	14.02515874	13.08444106	12.03094523	NA	sp|Q16819|MEP1A_HUMAN;tr|B7ZL91|B7ZL91_HUMAN
sp|Q27J81|INF2_HUMAN	12.56851576	NA	12.56163698	NA	NA	12.96767792	14.9293713	14.21479182	NA	11.65973966	12.43783122	NA	NA	NA	NA	NA	11.94972963	NA	NA	NA	NA	NA	NA	11.28561861	NA	11.76051085	NA	sp|Q27J81|INF2_HUMAN;tr|A0A0A0MQU1|A0A0A0MQU1_HUMAN
sp|Q3MIS6|ZN528_HUMAN	NA	11.15883264	14.07954474	14.00129891	NA	12.21693519	12.6206332	NA	12.37383161	11.47977163	11.16792097	10.69336245	10.68963011	10.52357249	NA	13.32213639	NA	14.21968571	12.5210252	10.83550506	NA	11.12286012	12.35434199	14.07573964	12.07010378	NA	NA	sp|Q3MIS6|ZN528_HUMAN
sp|Q3ZCW2|LEGL_HUMAN	13.91883573	11.3204978	12.31639788	NA	11.59904623	13.62317807	13.91146785	13.51718506	11.98782643	12.91203659	11.17151057	10.67333509	10.46882629	12.56601045	12.20826922	11.4348393	12.50130316	11.15017479	12.49801166	10.83140037	12.1949856	8.773792648	NA	12.2453571	13.4698417	12.60048521	13.86744896	sp|Q3ZCW2|LEGL_HUMAN
sp|Q587J7|TDR12_HUMAN	NA	13.88740166	14.35189053	NA	NA	NA	NA	NA	11.67308953	13.06308953	13.7025563	NA	12.53946294	12.18980864	NA	10.77834965	NA	11.63841552	13.19733227	NA	NA	NA	NA	12.86328995	12.66609628	NA	NA	sp|Q587J7|TDR12_HUMAN;tr|A0A2R8Y872|A0A2R8Y872_HUMAN
sp|Q5JSH3|WDR44_HUMAN	15.02280263	NA	14.04896603	NA	NA	15.98472462	15.87005664	13.72944144	NA	14.14384723	NA	NA	NA	NA	12.51156751	NA	NA	NA	NA	NA	11.79425173	NA	NA	NA	14.16605183	NA	13.83595677	sp|Q5JSH3|WDR44_HUMAN;tr|H7BY83|H7BY83_HUMAN;tr|Q8N397|Q8N397_HUMAN
sp|Q5K130|CLU1O_HUMAN	NA	13.58945776	11.68673262	15.13698361	NA	NA	NA	13.04800107	12.11230002	14.54338655	NA	NA	13.49116545	13.63729145	13.15092567	NA	NA	13.55306693	NA	NA	12.30510676	NA	NA	NA	12.88936524	14.05645184	NA	sp|Q5K130|CLU1O_HUMAN
sp|Q5R372|RBG1L_HUMAN	20.73365537	18.97823926	21.23759534	18.30307842	19.61527288	17.81547669	20.26083458	19.42325249	NA	16.38934308	19.73319531	21.14893597	19.11382814	19.3112946	20.65332593	18.75066546	19.6218995	20.38310297	20.22485352	19.93240144	16.9403849	18.54879277	19.28187071	18.88484949	19.19248584	18.98639706	18.63084578	sp|Q5R372|RBG1L_HUMAN;tr|A0A0C4DG54|A0A0C4DG54_HUMAN;tr|A0A0U1RQY6|A0A0U1RQY6_HUMAN;tr|F1LJ00|F1LJ00_HUMAN
sp|Q5SSJ5|HP1B3_HUMAN	NA	NA	NA	15.76769171	NA	13.39237929	NA	NA	NA	13.05052405	NA	NA	NA	NA	NA	NA	NA	NA	NA	NA	NA	NA	NA	NA	13.24669328	NA	12.34817309	sp|Q5SSJ5|HP1B3_HUMAN;tr|B0QZK8|B0QZK8_HUMAN;tr|B0QZK9|B0QZK9_HUMAN;tr|X6RGJ2|X6RGJ2_HUMAN
sp|Q641Q2|WAC2A_HUMAN	17.97480218	19.11291822	18.98818499	18.19466498	17.41184961	16.74066085	18.07135519	18.78839439	17.735305	17.20501844	18.43329527	19.46806818	17.54979303	18.48787172	18.9768554	17.19478931	18.15963711	18.18571524	18.50247772	18.52187086	17.37754058	17.24867377	15.80230651	17.38479367	17.93368422	16.75439908	17.35897162	sp|Q641Q2|WAC2A_HUMAN;sp|Q9Y4E1|WAC2C_HUMAN;tr|A0A087WYF6|A0A087WYF6_HUMAN;tr|A0A096LPC5|A0A096LPC5_HUMAN;tr|A0A0A0MR88|A0A0A0MR88_HUMAN;tr|A8K5W5|A8K5W5_HUMAN;tr|B1AP61|B1AP61_HUMAN;tr|B4DF48|B4DF48_HUMAN;tr|B7ZME8|B7ZME8_HUMAN;tr|E7ESD2|E7ESD2_HUMAN;tr|F8W7U3|F8W7U3_HUMAN;tr|J3KP36|J3KP36_HUMAN;tr|Q9NVB8|Q9NVB8_HUMAN
sp|Q66K66|TM198_HUMAN	17.14425913	15.99550891	16.52940973	16.59420219	16.71499263	15.28414988	15.2918421	14.89599886	15.80033228	15.0659419	15.52933995	15.69738547	16.8352771	15.56364388	15.33654195	16.10089003	14.66867962	15.37337223	15.00688299	14.47941212	14.23880318	16.11354858	16.08341638	14.18287288	12.8456012	14.79996733	16.42344229	sp|Q66K66|TM198_HUMAN;tr|A0A024R483|A0A024R483_HUMAN;tr|C9JXI5|C9JXI5_HUMAN
sp|Q6E0U4|DMKN_HUMAN	NA	NA	10.97352037	NA	NA	NA	11.67752321	NA	NA	NA	10.76880731	NA	NA	NA	NA	NA	NA	NA	NA	NA	NA	NA	NA	NA	NA	NA	NA	sp|Q6E0U4|DMKN_HUMAN
sp|Q6PJW8|CNST_HUMAN	12.63011434	NA	NA	NA	NA	NA	13.41983907	12.08577134	NA	NA	NA	NA	NA	NA	NA	NA	10.052956	NA	NA	NA	NA	NA	NA	NA	NA	NA	NA	sp|Q6PJW8|CNST_HUMAN;tr|A0A024R5P7|A0A024R5P7_HUMAN;tr|A0A024R5U9|A0A024R5U9_HUMAN
sp|Q6PL18|ATAD2_HUMAN	21.75402002	18.13342441	19.48248488	18.82184563	17.72661644	17.92912812	18.74879893	16.58352803	18.11935813	17.5187037	19.4244969	18.78737295	18.17904179	19.04033257	19.56572811	16.84015094	19.70528741	21.23787544	18.60072266	18.85673796	17.86389689	18.12000054	17.130997	18.55085949	18.41014959	17.91987903	18.09595145	sp|Q6PL18|ATAD2_HUMAN;tr|A0A024R9G7|A0A024R9G7_HUMAN
sp|Q6UX71|PXDC2_HUMAN	17.06884405	14.31709655	14.96339727	NA	16.85902793	16.91707459	15.61028483	16.49865848	13.96398089	NA	18.09038907	NA	NA	16.21235641	17.1069488	17.0670535	17.13958599	16.51666248	17.48381354	18.30545091	16.83080618	16.30429889	17.03450348	17.57053125	16.44689651	17.42426879	18.26598027	sp|Q6UX71|PXDC2_HUMAN;tr|B4E367|B4E367_HUMAN
sp|Q71DI3|H32_HUMAN	NA	NA	NA	NA	NA	NA	7.99226062	NA	NA	10.29925771	NA	NA	NA	NA	NA	NA	NA	NA	NA	NA	NA	NA	NA	NA	NA	NA	NA	sp|Q71DI3|H32_HUMAN
sp|Q76M96|CCD80_HUMAN	11.63290385	12.40578383	11.97866089	12.30550897	NA	13.65074885	11.54596251	13.18119708	13.52184695	NA	11.23311495	11.007083	11.35796464	12.264136	11.87344205	NA	12.02581938	12.18803287	12.04728575	16.2224018	13.50180856	14.81032294	NA	13.75319898	NA	NA	11.84406746	sp|Q76M96|CCD80_HUMAN;tr|A3KC71|A3KC71_HUMAN;tr|A8KA16|A8KA16_HUMAN
sp|Q7L591|DOK3_HUMAN	NA	NA	10.62550972	NA	NA	NA	13.19933564	12.03933097	NA	11.90847498	NA	NA	NA	NA	NA	NA	NA	NA	NA	NA	NA	NA	NA	NA	11.35206223	NA	NA	sp|Q7L591|DOK3_HUMAN;tr|A0A024R7M5|A0A024R7M5_HUMAN;tr|D6RAM3|D6RAM3_HUMAN;tr|D6RC22|D6RC22_HUMAN
sp|Q7Z434|MAVS_HUMAN	13.89236446	NA	13.9192539	NA	NA	13.40592007	13.99287471	12.26060007	12.0078394	9.919092793	NA	NA	10.6539563	12.83327823	NA	NA	12.53864479	NA	NA	NA	NA	NA	NA	NA	NA	12.35839803	13.8275501	sp|Q7Z434|MAVS_HUMAN
sp|Q7Z478|DHX29_HUMAN	17.26291003	16.6926619	18.47916201	16.20654925	16.06657897	16.64556265	17.53042478	16.52833212	16.48280082	16.46479251	17.33517129	16.9368548	17.283075	16.61146406	16.4748253	16.50014163	16.87044373	16.23473818	16.47733695	17.41643122	15.6495234	16.94804142	17.35238411	16.62902227	16.85681276	17.26845711	16.24833841	sp|Q7Z478|DHX29_HUMAN;tr|A0A087WYN9|A0A087WYN9_HUMAN
sp|Q86TP1|PRUN1_HUMAN	NA	NA	NA	NA	NA	12.77420459	13.53996165	NA	NA	NA	NA	NA	NA	NA	NA	NA	NA	NA	NA	NA	NA	NA	NA	NA	NA	NA	NA	sp|Q86TP1|PRUN1_HUMAN;tr|A0A3B3ITN0|A0A3B3ITN0_HUMAN;tr|B7ZB72|B7ZB72_HUMAN;tr|Q5SZG1|Q5SZG1_HUMAN
sp|Q86UD1|OAF_HUMAN	NA	NA	NA	NA	NA	14.54011066	12.65398535	NA	NA	13.70940047	NA	NA	NA	NA	NA	NA	NA	NA	NA	NA	12.57860696	NA	NA	NA	NA	NA	NA	sp|Q86UD1|OAF_HUMAN
sp|Q86UE4|LYRIC_HUMAN	13.64516024	NA	NA	12.9039487	NA	14.31800609	15.44147819	15.08146524	NA	14.11501368	NA	NA	NA	NA	NA	NA	NA	NA	NA	NA	NA	NA	NA	NA	12.60193191	NA	14.58858206	sp|Q86UE4|LYRIC_HUMAN;tr|A0A024R9D2|A0A024R9D2_HUMAN
sp|Q86UX7|URP2_HUMAN	13.74595378	10.97371351	14.29571306	10.5906397	NA	14.02042724	15.3529847	14.31622911	12.14628784	14.93807141	11.60589875	11.16185583	11.64385847	12.90972701	11.85136686	11.31696707	12.400714	11.11818556	11.98829595	9.954534951	10.11859449	9.438475979	11.41577963	12.38661848	13.28035368	13.25236492	12.93812735	sp|Q86UX7|URP2_HUMAN
sp|Q86W54|SPA24_HUMAN	13.35067539	13.47541767	NA	15.62139602	13.90027093	NA	NA	NA	14.37373273	12.50562989	NA	13.2929742	13.50843345	13.31122954	NA	17.06470658	NA	15.32672647	15.59967222	13.61774909	15.26013762	NA	15.12325836	17.66367888	15.26850881	14.08611853	14.19322447	sp|Q86W54|SPA24_HUMAN;tr|H0YAD3|H0YAD3_HUMAN
sp|Q86X29|LSR_HUMAN	12.41419774	11.39301511	12.33226794	11.18010103	12.77841804	12.13768624	12.95492379	13.85613699	11.91252831	NA	14.18284256	NA	12.16441871	13.81401465	13.31026882	11.54810439	12.03957543	12.20211236	11.64627947	13.72905096	NA	14.40260657	NA	13.80023262	12.61803677	10.76277612	NA	sp|Q86X29|LSR_HUMAN;tr|Q9BWS2|Q9BWS2_HUMAN;tr|S4R3V8|S4R3V8_HUMAN
sp|Q86YL5|TDRP_HUMAN	15.73629694	NA	NA	NA	NA	14.75860904	15.05447143	NA	NA	NA	NA	NA	NA	NA	NA	NA	NA	NA	NA	NA	NA	NA	NA	NA	NA	NA	NA	sp|Q86YL5|TDRP_HUMAN
sp|Q86YW5|TRML1_HUMAN	13.98360553	14.29282501	13.7528475	15.45271001	13.86148115	13.08053385	15.98103541	17.08985886	13.74233929	16.65970631	14.18729024	NA	12.72886601	14.37435615	16.06796785	13.51849399	14.54248056	14.55363568	14.43684973	NA	NA	11.6424296	12.77983679	13.28424473	16.61803607	13.55398935	NA	sp|Q86YW5|TRML1_HUMAN
sp|Q8IUB2|WFDC3_HUMAN	13.09745726	13.55171744	NA	NA	15.14013294	10.32160406	NA	NA	12.68167571	12.61703328	12.77274178	NA	13.4817009	12.322592	13.56158808	13.96426392	NA	14.12557772	13.61006751	NA	12.82950164	NA	14.20500903	13.85488371	13.93897571	14.01317878	13.97780266	sp|Q8IUB2|WFDC3_HUMAN;tr|F2Z2G4|F2Z2G4_HUMAN;tr|F2Z2G5|F2Z2G5_HUMAN
sp|Q8IVB4|SL9A9_HUMAN	13.66999587	NA	12.8834995	NA	NA	13.42169066	14.04824704	14.03533159	NA	11.30146073	NA	NA	NA	12.29566568	12.66251751	NA	NA	NA	NA	NA	NA	NA	NA	NA	13.33182403	12.44473829	12.15553729	sp|Q8IVB4|SL9A9_HUMAN;tr|B2RCH0|B2RCH0_HUMAN
sp|Q8IWU5|SULF2_HUMAN	15.2945721	15.03920296	16.37058122	14.26448476	14.59609642	14.82840448	15.85759167	16.3177826	15.43348485	14.48602854	16.27283585	14.20274022	14.60352592	15.91359267	15.72820688	15.47268111	15.56209875	15.0601191	15.74872333	16.27776861	14.3079856	17.91733918	14.3136615	16.14959817	15.4908715	14.88284251	13.98065213	sp|Q8IWU5|SULF2_HUMAN
sp|Q8N1N4|K2C78_HUMAN	NA	10.131055	8.964649273	NA	NA	NA	NA	NA	NA	NA	NA	NA	NA	NA	NA	NA	NA	NA	NA	NA	NA	13.37621196	NA	10.9237653	NA	NA	NA	sp|Q8N1N4|K2C78_HUMAN;tr|B4DQ49|B4DQ49_HUMAN
sp|Q8N2W9|PIAS4_HUMAN	18.70445014	17.50707608	17.91526214	16.73077616	18.87196307	18.18756985	16.64016364	17.33107354	19.0709591	17.85021729	16.56223059	18.40145046	16.82581734	19.02269346	19.05611775	16.37083945	14.59532021	19.04254947	19.95002762	20.38131058	15.65837311	18.36283588	17.40285678	17.24890281	15.99739673	18.69892212	17.01322267	sp|Q8N2W9|PIAS4_HUMAN;tr|B3KMR4|B3KMR4_HUMAN;tr|Q53H55|Q53H55_HUMAN
sp|Q8N392|RHG18_HUMAN	14.1175176	NA	NA	13.42761486	NA	13.50935869	15.03241897	14.66536395	NA	NA	NA	NA	NA	NA	NA	NA	NA	NA	NA	NA	NA	NA	NA	NA	13.41053648	NA	NA	sp|Q8N392|RHG18_HUMAN;tr|A9UK01|A9UK01_HUMAN
sp|Q8N5G2|MACOI_HUMAN	20.23236937	21.86556493	16.77705733	21.59029218	20.96580229	20.73472743	13.36494872	12.10730259	20.39808042	20.92377996	21.57192865	21.1863892	20.85958915	21.11694849	22.20407187	20.49077953	16.59081425	21.03812694	21.35750803	21.79318403	21.67935264	22.60181056	20.61791758	21.9555636	21.66550164	21.00777496	22.37903551	sp|Q8N5G2|MACOI_HUMAN
sp|Q8N5J2|MINY1_HUMAN	NA	NA	14.5041947	NA	NA	NA	15.56096434	15.64559852	NA	13.60182816	NA	NA	NA	NA	NA	NA	12.74360043	NA	NA	NA	NA	NA	NA	NA	NA	NA	NA	sp|Q8N5J2|MINY1_HUMAN
sp|Q8N5M4|TTC9C_HUMAN	NA	NA	NA	13.1371122	NA	13.88611867	13.27186566	12.33380667	NA	NA	NA	12.66357917	12.70300699	12.39549015	12.31107264	NA	13.52068965	NA	NA	13.52553273	12.10057718	14.21509079	12.93744242	NA	NA	13.89949197	14.23954455	sp|Q8N5M4|TTC9C_HUMAN;tr|E9PKV8|E9PKV8_HUMAN
sp|Q8N9W4|GG6L2_HUMAN	NA	12.4592281	13.61672767	12.65469787	12.61238789	NA	13.53840304	12.0145983	11.73303848	12.65063516	13.15710471	NA	11.94205179	12.20393933	NA	12.36522261	11.87794658	NA	11.97972455	NA	NA	NA	11.73697867	12.08404324	12.66807528	14.77422198	NA	sp|Q8N9W4|GG6L2_HUMAN;tr|A0A338VFP5|A0A338VFP5_HUMAN;tr|H3BS38|H3BS38_HUMAN
sp|Q8NBP7|PCSK9_HUMAN	11.05711979	11.69434441	13.94815557	14.98969993	11.67491539	12.46733672	14.78672869	14.01787058	13.78453348	14.63079829	12.33560622	9.731220522	10.48771263	12.58080504	11.74513018	11.95519509	14.24613479	11.56939446	11.48671765	12.21651836	11.02571959	12.08712865	11.58078395	11.60548049	13.89236724	12.04460063	11.72962468	sp|Q8NBP7|PCSK9_HUMAN
sp|Q8NC51|PAIRB_HUMAN	NA	NA	NA	12.0109609	NA	NA	NA	11.48160663	NA	NA	NA	NA	NA	NA	NA	NA	NA	NA	NA	NA	NA	10.4117176	NA	NA	NA	NA	NA	sp|Q8NC51|PAIRB_HUMAN;tr|D3DQ69|D3DQ69_HUMAN;tr|D3DQ70|D3DQ70_HUMAN;tr|Q5VU21|Q5VU21_HUMAN;tr|Q63HR1|Q63HR1_HUMAN
sp|Q8NDC0|MISSL_HUMAN	14.75858015	NA	13.40682677	14.17026185	NA	15.46568351	15.21920023	15.11567651	13.02240132	14.28594776	12.88982202	NA	NA	12.16497655	13.1296932	NA	12.45236772	NA	12.07457619	NA	NA	NA	NA	NA	14.16186573	12.90099092	13.63364597	sp|Q8NDC0|MISSL_HUMAN
sp|Q8NEU8|DP13B_HUMAN	NA	NA	NA	NA	NA	NA	12.47393953	12.35196868	NA	NA	NA	NA	NA	NA	NA	NA	NA	NA	NA	NA	NA	NA	NA	NA	NA	NA	NA	sp|Q8NEU8|DP13B_HUMAN;tr|B3KMB9|B3KMB9_HUMAN;tr|F8VS86|F8VS86_HUMAN
sp|Q8NF91|SYNE1_HUMAN	11.08349044	13.28475279	11.8672291	13.58881696	11.70634798	NA	13.20466009	15.44478634	12.53221965	13.94768174	13.1520736	NA	11.58103709	13.02291952	12.51539119	13.11918358	12.37405122	13.2122297	NA	NA	NA	NA	11.49654931	NA	NA	12.35696488	NA	sp|Q8NF91|SYNE1_HUMAN;tr|A0A0C4DG40|A0A0C4DG40_HUMAN;tr|E7ENN3|E7ENN3_HUMAN;tr|Q7RTM4|Q7RTM4_HUMAN
sp|Q8NFU3|TSTD1_HUMAN	NA	NA	NA	13.84237583	NA	NA	NA	NA	NA	NA	NA	NA	NA	NA	NA	NA	NA	NA	NA	NA	NA	NA	NA	NA	11.99777956	NA	NA	sp|Q8NFU3|TSTD1_HUMAN;tr|R4GNF9|R4GNF9_HUMAN
sp|Q8NI27|THOC2_HUMAN	NA	NA	NA	10.31399724	NA	NA	NA	NA	10.36054903	9.192319583	10.7692104	NA	NA	9.839735793	9.813177213	NA	NA	NA	9.491201689	9.321758578	8.919398865	10.61295504	NA	8.974741361	8.730702212	NA	NA	sp|Q8NI27|THOC2_HUMAN;tr|A0A0C4DG98|A0A0C4DG98_HUMAN;tr|B4DKZ6|B4DKZ6_HUMAN
sp|Q8TCZ2|C99L2_HUMAN	10.29312037	NA	10.21676461	NA	NA	10.42649179	11.45757395	11.71195167	9.81146716	9.90031357	10.2173366	NA	NA	11.28055689	10.4496389	NA	10.80675826	9.348644796	10.1087671	10.03885918	NA	13.1857647	NA	10.49328156	10.05718057	NA	9.560434275	sp|Q8TCZ2|C99L2_HUMAN;tr|A0A024RC16|A0A024RC16_HUMAN;tr|A0A0U1RQT8|A0A0U1RQT8_HUMAN;tr|H0Y4H3|H0Y4H3_HUMAN
sp|Q8TD55|PKHO2_HUMAN	NA	NA	NA	NA	NA	NA	13.48159905	13.57800628	NA	NA	NA	NA	NA	NA	NA	NA	12.32951548	NA	NA	NA	NA	NA	NA	NA	13.87493696	NA	12.76041985	sp|Q8TD55|PKHO2_HUMAN
sp|Q8TES7|FBF1_HUMAN	13.03222482	NA	15.36704589	21.31188045	13.53730935	17.21261673	16.13141849	15.65888752	15.79517806	17.56277785	12.5564354	NA	12.73892804	14.91720854	12.96332573	11.26242603	15.63689615	NA	13.17677958	14.11263803	15.13907703	13.89287499	13.78596027	12.54582344	14.45239954	14.36952287	19.08351944	sp|Q8TES7|FBF1_HUMAN;tr|A0A0R4J2E4|A0A0R4J2E4_HUMAN;tr|K7ENL6|K7ENL6_HUMAN;tr|Q8IZ48|Q8IZ48_HUMAN
sp|Q8TF09|DLRB2_HUMAN	NA	NA	NA	NA	NA	NA	NA	14.94050561	NA	14.22496149	NA	NA	NA	NA	NA	NA	NA	14.85838435	NA	NA	NA	17.57399325	NA	NA	11.80792385	NA	NA	sp|Q8TF09|DLRB2_HUMAN;sp|Q9NP97|DLRB1_HUMAN;tr|A0A140VJH9|A0A140VJH9_HUMAN;tr|B4DFR2|B4DFR2_HUMAN;tr|H3BNG9|H3BNG9_HUMAN;tr|H3BPA0|H3BPA0_HUMAN;tr|Q7Z4M1|Q7Z4M1_HUMAN
sp|Q8WWA1|TMM40_HUMAN	11.00277225	NA	12.51387577	10.88960663	NA	9.497672286	15.90882003	14.59658909	NA	10.95236075	NA	NA	NA	NA	NA	NA	12.2194957	NA	NA	NA	NA	NA	NA	NA	NA	NA	10.03126306	sp|Q8WWA1|TMM40_HUMAN
sp|Q8WWZ8|OIT3_HUMAN	13.01005078	NA	12.5149973	NA	13.2950247	13.58563373	12.92661204	13.82299241	NA	NA	14.28226929	NA	NA	11.62981692	14.49363563	13.64832148	14.80625733	NA	NA	13.35505281	NA	14.97019511	11.45969728	NA	NA	10.83374463	NA	sp|Q8WWZ8|OIT3_HUMAN
sp|Q8WZ42|TITIN_HUMAN	12.64936581	17.16899548	12.88873759	18.86612093	13.73102156	12.89034203	17.08531975	12.56466168	15.80476078	16.76014535	12.63002228	12.47790498	15.62646068	18.02551875	13.98513546	12.74400853	NA	14.3656879	14.31110016	15.6425763	17.29963592	10.08679499	12.56064999	16.37759145	16.09687258	17.62285432	13.08611613	sp|Q8WZ42|TITIN_HUMAN;tr|A0A0A0MRA3|A0A0A0MRA3_HUMAN;tr|A0A0A0MTS7|A0A0A0MTS7_HUMAN;tr|C0JYZ2|C0JYZ2_HUMAN;tr|D3DPF9|D3DPF9_HUMAN;tr|D3DPG0|D3DPG0_HUMAN
sp|Q8WZA0|LZIC_HUMAN	NA	NA	NA	NA	NA	NA	12.30554152	NA	11.30727194	13.16330298	NA	NA	NA	NA	NA	NA	NA	NA	12.58718851	NA	NA	NA	NA	NA	NA	NA	NA	sp|Q8WZA0|LZIC_HUMAN;tr|A0A024R4I7|A0A024R4I7_HUMAN;tr|K7ES95|K7ES95_HUMAN
sp|Q92520|FAM3C_HUMAN	NA	NA	11.05095581	NA	NA	NA	11.07654442	NA	NA	NA	NA	NA	NA	NA	11.8433533	NA	11.96610496	NA	NA	NA	NA	11.46320828	NA	11.74171493	11.00087657	10.51459656	NA	sp|Q92520|FAM3C_HUMAN
sp|Q92522|H1X_HUMAN	11.6969558	14.45693234	14.26949421	14.05842643	NA	NA	13.86585349	NA	NA	12.11183209	14.0484741	NA	NA	13.47777501	15.72900413	14.0092536	14.16658364	15.56307897	NA	NA	14.86172056	13.14244988	NA	NA	12.04555875	12.42490865	NA	sp|Q92522|H1X_HUMAN
sp|Q92619|HMHA1_HUMAN	NA	NA	NA	NA	NA	14.75129306	15.52393134	13.8136804	NA	13.87816735	NA	NA	NA	NA	NA	NA	NA	NA	NA	NA	NA	NA	NA	NA	14.85409753	NA	NA	sp|Q92619|HMHA1_HUMAN;tr|A0A2X0U2E5|A0A2X0U2E5_HUMAN;tr|B7Z910|B7Z910_HUMAN;tr|K7EM85|K7EM85_HUMAN;tr|K7ES98|K7ES98_HUMAN;tr|Q8IYN3|Q8IYN3_HUMAN
sp|Q92686|NEUG_HUMAN	NA	NA	14.70457958	16.02466028	NA	NA	15.01354149	14.75425966	NA	NA	NA	NA	NA	NA	NA	NA	NA	NA	NA	NA	NA	NA	NA	NA	NA	NA	NA	sp|Q92686|NEUG_HUMAN;tr|A0A024R3M7|A0A024R3M7_HUMAN
sp|Q92796|DLG3_HUMAN	21.35433609	20.78149361	20.18252419	21.06328421	19.96659575	21.19517005	20.5790191	19.99566712	20.65028663	19.72074576	19.81381219	20.7997252	21.13829491	20.60621274	19.83637503	20.95892715	20.55959784	20.54293461	19.45274432	20.1491346	20.3125068	20.31341761	21.35859121	19.71683406	19.26383182	21.52605631	20.22208829	sp|Q92796|DLG3_HUMAN;tr|Q59FY1|Q59FY1_HUMAN;tr|Q5JUW8|Q5JUW8_HUMAN
sp|Q92820|GGH_HUMAN	12.80527507	NA	12.04026651	NA	12.61080954	NA	12.68237092	13.04078949	NA	12.75640989	NA	NA	NA	11.61828786	11.19592561	11.06800269	11.51877477	11.94978634	13.39857475	11.13468757	11.34575917	12.179382	NA	13.20133581	11.87389275	NA	11.56810891	sp|Q92820|GGH_HUMAN;tr|A8K335|A8K335_HUMAN
sp|Q92835|SHIP1_HUMAN	17.40165225	NA	18.60961838	17.65713706	16.73719286	16.94015134	13.3812857	17.67139953	17.11797353	18.11126785	17.96712248	15.93245667	17.67521328	17.67762927	NA	NA	NA	15.0769255	14.92341402	17.37886115	16.39726973	17.73643628	16.50523883	15.04215046	17.38153187	15.58803154	16.76188633	sp|Q92835|SHIP1_HUMAN;tr|H0Y5Q9|H0Y5Q9_HUMAN
sp|Q92905|CSN5_HUMAN	14.7258396	14.46222487	15.56858341	14.75392252	14.24812092	12.97894159	15.32093324	13.82868196	14.01907833	14.52016373	15.22968096	14.08968454	14.70962237	15.04304942	15.42692686	12.74257032	13.66240598	14.34093339	14.51711501	14.23744322	13.75968067	14.04845471	NA	14.19898309	15.03950849	12.90543059	14.0357072	sp|Q92905|CSN5_HUMAN;tr|A0A024R7W9|A0A024R7W9_HUMAN;tr|Q59GH5|Q59GH5_HUMAN
sp|Q92954|PRG4_HUMAN	20.24025008	21.5530162	20.55711292	21.33172668	21.75152756	19.81357075	20.38888499	20.054885	19.67336211	22.45880272	21.23388588	20.03721484	21.19677512	21.34667834	20.46393776	21.6878083	20.2495087	21.75987307	20.53679949	19.86132374	19.6948671	18.53682173	19.94972502	20.74334026	20.86774934	19.06173497	19.1270704	sp|Q92954|PRG4_HUMAN;tr|A0A024R930|A0A024R930_HUMAN;tr|A0A0U1RR20|A0A0U1RR20_HUMAN;tr|B3KQ20|B3KQ20_HUMAN
sp|Q93034|CUL5_HUMAN	13.83395145	15.35290215	15.51588719	14.68499113	14.37697693	13.82142711	14.39893009	13.45005193	15.3713365	16.10268378	15.2206468	14.70063781	14.75226704	14.92308415	14.60565741	15.69709845	13.96495995	14.90125351	14.92959423	13.76194794	13.62355027	12.86644581	13.58664926	14.86656448	15.9779755	15.24167702	13.05402407	sp|Q93034|CUL5_HUMAN;tr|E9PP19|E9PP19_HUMAN;tr|L0L6D8|L0L6D8_HUMAN
sp|Q93052|LPP_HUMAN	NA	NA	NA	NA	NA	12.65565207	13.72014096	12.91129129	NA	11.76778859	NA	NA	NA	NA	NA	NA	NA	NA	NA	NA	NA	NA	NA	NA	13.39573552	NA	13.22283475	sp|Q93052|LPP_HUMAN;tr|A0A087WZF1|A0A087WZF1_HUMAN;tr|B7Z871|B7Z871_HUMAN;tr|B7ZLW0|B7ZLW0_HUMAN;tr|C9JUT4|C9JUT4_HUMAN;tr|C9JXK9|C9JXK9_HUMAN
sp|Q969E1|LEAP2_HUMAN	18.35899894	16.78053173	17.94125159	11.65216293	16.05090216	18.20491095	19.42165011	17.83891942	16.85095481	16.58973408	18.63944277	15.33447404	15.98313126	17.73837277	8.448369694	17.71584848	17.10020392	17.81070961	16.84669127	18.22927597	15.81077852	20.7598233	16.69372431	19.03537149	17.62226057	15.23065226	17.09200217	sp|Q969E1|LEAP2_HUMAN;tr|Q7Z5F5|Q7Z5F5_HUMAN
sp|Q96A00|PP14A_HUMAN	NA	NA	NA	10.4410228	NA	NA	NA	NA	NA	10.00078928	NA	NA	NA	NA	NA	NA	NA	NA	NA	NA	NA	NA	NA	NA	7.782106818	NA	NA	sp|Q96A00|PP14A_HUMAN;tr|A0A0B4J2A3|A0A0B4J2A3_HUMAN
sp|Q96C24|SYTL4_HUMAN	12.1944462	9.547825154	12.96299291	NA	NA	12.25786022	13.65658486	14.228788	NA	10.45094067	NA	NA	9.489093488	9.956142396	9.857429895	9.347605104	10.85964459	9.609215964	10.54440522	NA	7.712063184	NA	NA	9.931962109	11.17297744	9.40786974	NA	sp|Q96C24|SYTL4_HUMAN;tr|A0A024RCF8|A0A024RCF8_HUMAN;tr|B2R7R4|B2R7R4_HUMAN
sp|Q96EA4|SPDLY_HUMAN	20.09976137	20.76645415	21.29514143	20.24885301	20.10570823	19.68265386	19.97955733	20.04633684	20.0298133	20.03458165	20.5651609	20.66283596	20.11240966	20.27421923	21.29504747	18.98248275	20.45452749	20.34656307	20.31802262	20.54558383	20.10547497	20.91889118	19.47886417	20.03472178	19.94901766	19.66721141	20.60081753	sp|Q96EA4|SPDLY_HUMAN;tr|D6RC83|D6RC83_HUMAN;tr|H0YBG5|H0YBG5_HUMAN
sp|Q96FE7|P3IP1_HUMAN	12.63488273	NA	13.58467463	NA	12.43466386	NA	NA	15.04709327	NA	NA	13.73282331	NA	12.79189823	13.08907014	12.20329643	NA	12.75373417	12.87942818	12.82149397	13.50895221	NA	15.03558938	12.07631467	13.7109741	NA	11.99671225	NA	sp|Q96FE7|P3IP1_HUMAN;tr|A0A024R1M3|A0A024R1M3_HUMAN;tr|B4DV97|B4DV97_HUMAN
sp|Q96G01|BICD1_HUMAN	19.89951708	21.09599182	21.97980908	20.41280236	20.32750449	19.59108497	17.07031384	21.26075824	20.74539232	14.59247285	21.78106213	NA	20.16273426	20.61206087	20.89095062	20.77321996	21.64580085	20.54270581	20.90631068	NA	19.698748	18.59894114	19.52175687	20.75174415	15.12098105	21.11525286	18.83905879	sp|Q96G01|BICD1_HUMAN;tr|A8MVZ6|A8MVZ6_HUMAN
sp|Q96HC4|PDLI5_HUMAN	14.54194736	NA	12.15808197	NA	NA	14.13788696	13.94282712	14.6794445	11.63407922	11.95282746	12.58730096	NA	NA	13.22073541	13.26038868	NA	11.86269913	NA	13.29113595	11.86371292	12.76318249	NA	NA	13.63798021	14.35971566	13.97088455	14.25593106	sp|Q96HC4|PDLI5_HUMAN;tr|A0A024RDE8|A0A024RDE8_HUMAN;tr|Q4W5K9|Q4W5K9_HUMAN
sp|Q96HN2|SAHH3_HUMAN	12.73088517	NA	NA	NA	NA	NA	14.02559845	13.91841777	NA	NA	NA	NA	NA	NA	NA	NA	NA	NA	NA	NA	NA	NA	NA	NA	12.93430297	NA	NA	sp|Q96HN2|SAHH3_HUMAN
sp|Q96IY4|CBPB2_HUMAN	15.16908843	16.92732596	16.94521376	17.00309372	16.27507433	16.64995614	14.76327134	16.59409662	17.26331343	17.08697809	17.31900966	16.92162281	17.43130948	15.84512446	16.90872817	16.55554507	16.33927127	14.6124577	15.67225172	16.10754981	15.68346269	14.2902562	15.70861282	16.592375	17.58864776	16.31655915	14.16917861	sp|Q96IY4|CBPB2_HUMAN
sp|Q96JJ3|ELMO2_HUMAN	15.01272465	NA	14.35638742	14.29475551	NA	NA	13.41702174	16.38210195	12.47242897	NA	NA	NA	NA	NA	NA	12.24026734	15.58030474	NA	14.74585254	NA	NA	NA	NA	13.51612617	NA	14.71720864	16.22435384	sp|Q96JJ3|ELMO2_HUMAN;tr|B4DRL5|B4DRL5_HUMAN;tr|B4DZ20|B4DZ20_HUMAN;tr|B7Z1S8|B7Z1S8_HUMAN;tr|H0YCM7|H0YCM7_HUMAN;tr|Q5JVZ5|Q5JVZ5_HUMAN;tr|Q5JVZ8|Q5JVZ8_HUMAN
sp|Q96KN2|CNDP1_HUMAN	NA	NA	NA	NA	NA	NA	NA	NA	NA	NA	NA	12.78297918	NA	12.98749926	NA	NA	14.42122461	NA	NA	NA	NA	12.98226268	NA	NA	12.91125485	NA	NA	sp|Q96KN2|CNDP1_HUMAN;tr|A8K1K1|A8K1K1_HUMAN;tr|J3KRP0|J3KRP0_HUMAN
sp|Q96M02|CJ090_HUMAN	17.15646942	17.79704702	15.24023953	15.47021468	17.38772197	16.73341905	NA	NA	18.38338058	NA	15.87922374	17.74981924	17.91041429	17.75589944	15.36310974	14.50989518	NA	19.71128795	19.23059416	17.69813582	18.96841434	14.92060304	18.57659596	15.88699783	11.64844355	17.21402612	11.00175129	sp|Q96M02|CJ090_HUMAN;tr|A0A0A0MSX2|A0A0A0MSX2_HUMAN;tr|B4DMQ6|B4DMQ6_HUMAN;tr|Q5T025|Q5T025_HUMAN;tr|S4R3N7|S4R3N7_HUMAN
sp|Q96PD5|PGRP2_HUMAN	14.99362578	14.5890126	14.91812997	14.92234162	14.59162169	14.66679112	15.47429046	14.15367376	15.5938922	14.90415204	16.33544792	15.94142492	14.90998197	15.68749696	15.99498197	15.38262313	15.25868241	15.10117627	15.90084428	15.24259029	15.24379642	15.48917145	14.91906311	15.56109574	15.3761299	14.72733224	NA	sp|Q96PD5|PGRP2_HUMAN
sp|Q96PF1|TGM7_HUMAN	17.8139732	NA	NA	NA	NA	NA	NA	NA	17.12013997	NA	NA	16.20566903	NA	NA	NA	NA	NA	NA	15.07782341	NA	NA	NA	15.68772263	15.69380723	NA	16.90489339	17.11624795	sp|Q96PF1|TGM7_HUMAN
sp|Q96Q89|KI20B_HUMAN	11.37675122	NA	12.04768771	NA	NA	NA	NA	11.88577803	NA	12.87661267	13.28698474	NA	NA	NA	11.87712077	NA	13.96412284	16.51178205	NA	NA	NA	NA	11.04707984	NA	NA	NA	NA	sp|Q96Q89|KI20B_HUMAN;tr|D3DR32|D3DR32_HUMAN
sp|Q96QR1|SG3A1_HUMAN	9.966366729	10.27386163	NA	NA	NA	NA	NA	NA	10.23746111	13.10577007	10.04628132	NA	8.769599658	10.1509576	NA	10.64927299	9.892328202	NA	9.684824588	13.1110255	NA	9.391609427	NA	NA	NA	10.2202219	NA	sp|Q96QR1|SG3A1_HUMAN
sp|Q96R54|O14A2_HUMAN	NA	12.98571904	NA	13.64248339	NA	NA	NA	NA	13.54655185	14.48984995	NA	13.34887571	NA	12.79127318	12.86683097	NA	NA	14.37242608	15.60733591	12.94837554	14.37623233	12.63700966	NA	15.85498466	16.70357691	NA	12.76308437	sp|Q96R54|O14A2_HUMAN;tr|A0A126GV78|A0A126GV78_HUMAN;tr|A0A126GWG2|A0A126GWG2_HUMAN;tr|A0A126GWG8|A0A126GWG8_HUMAN
sp|Q96RP9|EFGM_HUMAN	17.5353615	17.80315962	22.39776342	17.61779923	16.87274972	16.40284864	21.35514105	20.63981797	17.64539582	18.10856491	18.1937544	17.87054922	18.82461549	18.68285856	18.70616006	16.08224958	20.88654065	18.11783163	16.13195165	17.11432983	11.5943423	17.08207823	17.03083247	14.51574474	14.95628379	14.7497999	14.93051413	sp|Q96RP9|EFGM_HUMAN;tr|C9IZ01|C9IZ01_HUMAN;tr|D3DNL3|D3DNL3_HUMAN;tr|E5KND5|E5KND5_HUMAN;tr|E5KND7|E5KND7_HUMAN;tr|F8WAU4|F8WAU4_HUMAN
sp|Q96S96|PEBP4_HUMAN	NA	13.00133543	15.02850306	11.57033411	NA	NA	12.53155228	NA	NA	12.08614455	12.708472	12.95210419	12.77492556	NA	12.05245142	NA	NA	NA	NA	NA	NA	12.60309824	NA	NA	NA	NA	NA	sp|Q96S96|PEBP4_HUMAN;tr|V9HW76|V9HW76_HUMAN
sp|Q96SN7|ORAI2_HUMAN	NA	NA	10.22296952	NA	NA	12.28131971	NA	9.772467628	NA	12.97717711	NA	NA	NA	NA	NA	NA	NA	NA	NA	NA	NA	NA	NA	NA	11.88903841	NA	NA	sp|Q96SN7|ORAI2_HUMAN;tr|C9J2H9|C9J2H9_HUMAN;tr|C9J5L2|C9J5L2_HUMAN;tr|C9JQR7|C9JQR7_HUMAN;tr|C9JUY6|C9JUY6_HUMAN
sp|Q96TA2|YMEL1_HUMAN	15.55002734	14.88539031	12.07774102	14.05019525	16.11166883	12.26889205	NA	11.9300689	17.48499572	16.47639564	10.71852432	15.07613119	14.80865932	14.99964453	14.13860989	15.82543623	NA	15.76769123	15.8528071	14.17311488	15.73175123	NA	15.77627101	16.69042973	17.47187099	17.5323295	15.66608996	sp|Q96TA2|YMEL1_HUMAN;tr|A8K5H7|A8K5H7_HUMAN;tr|Q96I63|Q96I63_HUMAN;tr|Q9NQ51|Q9NQ51_HUMAN;tr|Q9Y2Q2|Q9Y2Q2_HUMAN
sp|Q99439|CNN2_HUMAN	12.08674178	NA	13.59035765	13.27391142	NA	12.31067397	15.35683058	14.94581828	13.00148345	14.71771981	NA	NA	12.32275087	NA	NA	NA	NA	NA	NA	NA	NA	NA	NA	NA	13.21185327	NA	12.69224291	sp|Q99439|CNN2_HUMAN;tr|B2RWM5|B2RWM5_HUMAN;tr|B4DDF4|B4DDF4_HUMAN;tr|B4DUT8|B4DUT8_HUMAN;tr|Q6FHE4|Q6FHE4_HUMAN
sp|Q99497|PARK7_HUMAN	NA	NA	NA	14.14261167	NA	13.83316771	12.76364453	NA	NA	14.18632843	NA	NA	NA	NA	NA	NA	NA	NA	NA	NA	NA	NA	NA	NA	NA	NA	NA	sp|Q99497|PARK7_HUMAN;tr|K7EN27|K7EN27_HUMAN;tr|V9HWC2|V9HWC2_HUMAN
sp|Q99501|GA2L1_HUMAN	10.27088938	NA	NA	NA	NA	11.31251867	12.07084734	11.32473921	NA	NA	NA	NA	NA	NA	NA	NA	NA	NA	NA	NA	NA	NA	NA	NA	NA	NA	11.62616939	sp|Q99501|GA2L1_HUMAN;tr|A0A5E8|A0A5E8_HUMAN
sp|Q99719|SEPT5_HUMAN	NA	NA	14.1535788	NA	NA	15.83196811	14.59151797	14.80466703	NA	NA	NA	NA	NA	NA	NA	NA	NA	NA	NA	NA	NA	NA	NA	NA	NA	NA	NA	sp|Q99719|SEPT5_HUMAN;tr|B4DJ62|B4DJ62_HUMAN;tr|C9JM82|C9JM82_HUMAN;tr|G3XAH0|G3XAH0_HUMAN;tr|Q59GE1|Q59GE1_HUMAN;tr|Q7KYV2|Q7KYV2_HUMAN;tr|Q99648|Q99648_HUMAN;tr|X5DNA9|X5DNA9_HUMAN
sp|Q99733|NP1L4_HUMAN	14.42830457	NA	14.29146743	NA	NA	15.67400945	15.45623803	16.01722547	NA	NA	NA	NA	NA	14.03641267	NA	NA	13.59449868	NA	NA	13.31389663	NA	13.300722	NA	14.29052924	15.54670517	13.90418386	14.61762486	sp|Q99733|NP1L4_HUMAN;tr|A0A024RCC9|A0A024RCC9_HUMAN;tr|A0A2U9QGI0|A0A2U9QGI0_HUMAN;tr|B4DS05|B4DS05_HUMAN;tr|B7ZAC7|B7ZAC7_HUMAN;tr|B7ZAK9|B7ZAK9_HUMAN;tr|B7ZB83|B7ZB83_HUMAN;tr|C9J1B1|C9J1B1_HUMAN;tr|C9J6D1|C9J6D1_HUMAN;tr|C9JZI7|C9JZI7_HUMAN;tr|E9PJJ2|E9PJJ2_HUMAN;tr|E9PKI2|E9PKI2_HUMAN;tr|E9PKT8|E9PKT8_HUMAN;tr|E9PNJ7|E9PNJ7_HUMAN;tr|E9PNW0|E9PNW0_HUMAN;tr|E9PP22|E9PP22_HUMAN;tr|E9PS34|E9PS34…
sp|Q99969|RARR2_HUMAN	14.29162004	15.77693801	15.96885342	15.45492495	14.22786736	13.8287336	15.51683195	15.82498321	15.11634443	14.6188258	16.46628981	15.33727589	15.65290808	15.51001488	15.65726996	15.06864348	14.90112202	15.35624214	15.04914394	14.08512932	13.23523529	13.3986927	14.61387284	15.18078129	14.57132772	13.74034375	12.52760968	sp|Q99969|RARR2_HUMAN;tr|A0A090N7U9|A0A090N7U9_HUMAN
sp|Q9BR76|COR1B_HUMAN	NA	NA	NA	NA	NA	NA	11.94555501	NA	NA	10.42530359	NA	NA	NA	NA	NA	NA	7.793541781	NA	NA	NA	NA	NA	NA	NA	NA	NA	NA	sp|Q9BR76|COR1B_HUMAN;tr|A0A024R5K1|A0A024R5K1_HUMAN;tr|Q9NSK3|Q9NSK3_HUMAN
sp|Q9BRK5|CAB45_HUMAN	12.48567849	12.46703574	12.89158076	NA	13.05638936	12.80951877	13.23857491	13.17608629	NA	NA	14.34007034	NA	12.42552062	NA	13.30729719	NA	13.26067329	NA	NA	13.32473447	NA	14.48575477	NA	NA	NA	12.27154931	10.36681396	sp|Q9BRK5|CAB45_HUMAN;tr|A0A024R084|A0A024R084_HUMAN;tr|A0A024R0A9|A0A024R0A9_HUMAN;tr|G3V1E2|G3V1E2_HUMAN;tr|H0Y3T6|H0Y3T6_HUMAN
sp|Q9BSJ8|ESYT1_HUMAN	NA	NA	NA	13.82119965	NA	NA	13.37764332	NA	NA	14.26619529	NA	NA	NA	NA	NA	NA	NA	NA	NA	NA	NA	NA	NA	NA	NA	NA	NA	sp|Q9BSJ8|ESYT1_HUMAN;tr|A0A024RB16|A0A024RB16_HUMAN;tr|A0A024RB17|A0A024RB17_HUMAN;tr|B3KMV5|B3KMV5_HUMAN;tr|B3KY56|B3KY56_HUMAN
sp|Q9BT23|LIMD2_HUMAN	NA	NA	14.08239397	NA	NA	NA	15.85014261	15.78484687	NA	NA	NA	NA	NA	NA	NA	NA	14.03795819	NA	NA	NA	NA	NA	NA	NA	NA	NA	NA	sp|Q9BT23|LIMD2_HUMAN;tr|A0A140VJN0|A0A140VJN0_HUMAN;tr|J3KRR0|J3KRR0_HUMAN;tr|J3QQM5|J3QQM5_HUMAN
sp|Q9BV40|VAMP8_HUMAN	13.08105473	NA	NA	NA	NA	12.85453618	14.36633956	14.80270574	12.86699143	NA	NA	NA	NA	NA	NA	NA	NA	NA	NA	NA	NA	NA	NA	8.500353601	NA	NA	NA	sp|Q9BV40|VAMP8_HUMAN
sp|Q9BVH7|SIA7E_HUMAN	16.58745036	15.04747792	19.92059762	22.29003742	19.05623242	17.68534636	15.20296777	17.68241872	NA	NA	17.05160872	19.31900776	19.8039964	17.49881008	17.52760991	17.69287026	18.71464046	17.09834352	16.12480562	15.60522979	16.25686494	16.76065597	16.89400875	17.45909904	15.94018623	14.81326677	NA	sp|Q9BVH7|SIA7E_HUMAN;tr|B4DHB7|B4DHB7_HUMAN;tr|F2Z2C8|F2Z2C8_HUMAN;tr|V5N4G2|V5N4G2_HUMAN
sp|Q9BW04|SARG_HUMAN	12.48727004	NA	NA	NA	NA	NA	NA	10.69680198	NA	NA	NA	NA	NA	NA	NA	NA	NA	NA	NA	NA	NA	NA	NA	NA	11.28327169	NA	NA	sp|Q9BW04|SARG_HUMAN
sp|Q9BWP8|COL11_HUMAN	NA	NA	NA	NA	NA	NA	NA	NA	NA	NA	NA	15.16995983	NA	NA	NA	NA	NA	NA	NA	NA	NA	NA	NA	NA	NA	15.62187724	NA	sp|Q9BWP8|COL11_HUMAN
sp|Q9BXN1|ASPN_HUMAN	NA	NA	13.59487935	NA	NA	NA	12.47671059	11.23943903	NA	NA	NA	NA	NA	NA	NA	NA	13.03650642	NA	NA	NA	NA	12.97831274	NA	11.87370544	NA	NA	NA	sp|Q9BXN1|ASPN_HUMAN;tr|Q6P528|Q6P528_HUMAN
sp|Q9BXR6|FHR5_HUMAN	NA	NA	14.34790555	12.53658566	NA	NA	14.24686661	12.71515811	NA	11.95150546	NA	NA	12.94502658	NA	NA	NA	NA	NA	NA	12.90057554	NA	NA	12.12077659	NA	NA	NA	NA	sp|Q9BXR6|FHR5_HUMAN;tr|B2RA39|B2RA39_HUMAN
sp|Q9BYJ0|FGFP2_HUMAN	12.3542832	15.09252632	13.82040256	NA	12.96593003	11.48795173	13.34651426	12.11033179	12.26611123	14.01239371	14.95434263	14.32279754	NA	13.83950871	13.73387198	11.88425803	12.88263044	13.15824741	12.14751459	NA	NA	12.74980858	12.53803707	NA	12.65998077	12.20437875	NA	sp|Q9BYJ0|FGFP2_HUMAN
sp|Q9C0C9|UBE2O_HUMAN	10.30467349	NA	11.45607397	NA	NA	NA	14.51844811	13.85690671	NA	NA	NA	NA	NA	NA	NA	NA	NA	NA	NA	NA	NA	NA	NA	NA	NA	NA	NA	sp|Q9C0C9|UBE2O_HUMAN;tr|K7ES11|K7ES11_HUMAN
sp|Q9GZM7|TINAL_HUMAN	NA	11.71886783	13.06896959	NA	NA	NA	13.79478835	12.76978979	NA	NA	12.37141242	NA	12.15390983	NA	NA	NA	NA	NA	11.77081807	NA	NA	NA	NA	12.7558493	NA	NA	NA	sp|Q9GZM7|TINAL_HUMAN;tr|F6SDV2|F6SDV2_HUMAN
sp|Q9H079|KTBL1_HUMAN	21.02163683	21.08348511	22.25583185	20.88640616	22.35259789	19.59803941	19.51652823	20.73566804	20.47850363	20.47576453	21.35943051	21.75740484	20.74552648	21.01460942	22.02913797	19.80153124	20.81163212	21.03391503	21.31741462	20.49486782	19.87515481	20.36852649	18.96203584	21.26058227	21.05747707	19.8913372	20.31818155	sp|Q9H079|KTBL1_HUMAN;tr|A0A024R9P5|A0A024R9P5_HUMAN;tr|B4DNG1|B4DNG1_HUMAN;tr|H0YKW3|H0YKW3_HUMAN;tr|H0YNF7|H0YNF7_HUMAN;tr|H0YNG2|H0YNG2_HUMAN
sp|Q9H0E2|TOLIP_HUMAN	11.0985317	16.20690658	12.3861431	12.03729822	15.63434027	13.33778186	12.46549004	NA	NA	13.40913478	14.39111503	16.57988003	NA	16.2306482	NA	16.07710477	NA	NA	NA	15.85192661	NA	NA	14.87915347	NA	11.8821459	16.03958415	NA	sp|Q9H0E2|TOLIP_HUMAN;tr|F2Z2Y8|F2Z2Y8_HUMAN;tr|Q59FB9|Q59FB9_HUMAN;tr|Q6FIE9|Q6FIE9_HUMAN;tr|Q8N8J5|Q8N8J5_HUMAN
sp|Q9H299|SH3L3_HUMAN	13.60331703	11.92946707	14.60221302	16.90713631	NA	15.80757327	15.52641186	14.94252488	14.5936605	17.14950366	12.02375826	11.93772712	13.83244792	13.55113417	11.74938444	11.42052921	12.21137654	12.70088581	11.45673204	12.36018919	13.2767569	12.24489336	11.979467	12.76151707	13.35278339	13.30741119	12.65891552	sp|Q9H299|SH3L3_HUMAN;tr|D3DPK5|D3DPK5_HUMAN;tr|Q5T123|Q5T123_HUMAN;tr|Q86Z22|Q86Z22_HUMAN
sp|Q9H4B7|TBB1_HUMAN	16.74222325	14.16621174	18.02623028	NA	13.79247791	NA	19.08459736	14.83503849	12.76459874	15.18451697	12.0652154	NA	12.01022268	13.68126521	NA	11.79196258	15.25960236	NA	14.44612967	12.39159017	NA	NA	12.52245249	14.32866577	14.01957919	18.29463788	12.59598766	sp|Q9H4B7|TBB1_HUMAN
sp|Q9H4G4|GAPR1_HUMAN	17.49241842	17.71233956	18.16521295	17.30837693	16.33518525	16.33802396	17.33699741	17.58458237	17.62438005	18.02160241	17.78819439	17.55743885	17.83043626	18.24220004	16.81946754	17.37383067	17.13718138	17.75400662	17.36563412	17.24814658	16.46885805	18.36288422	17.23962996	17.61872845	17.39449491	17.41207012	17.26819197	sp|Q9H4G4|GAPR1_HUMAN;tr|D3DRP5|D3DRP5_HUMAN
sp|Q9H4M9|EHD1_HUMAN	NA	NA	NA	NA	NA	NA	12.30007791	NA	NA	13.18262546	NA	NA	NA	NA	NA	NA	NA	NA	NA	NA	NA	NA	NA	NA	NA	NA	12.58091056	sp|Q9H4M9|EHD1_HUMAN;tr|A0A024R571|A0A024R571_HUMAN;tr|B2R5U3|B2R5U3_HUMAN;tr|B4DMV9|B4DMV9_HUMAN;tr|B4DR44|B4DR44_HUMAN;tr|B4DTR4|B4DTR4_HUMAN
sp|Q9H6W3|RIOX1_HUMAN	11.71147436	13.26355608	14.7667723	NA	12.47353055	NA	15.81796289	NA	NA	NA	12.57289574	14.96893856	15.79612612	13.92406125	12.61332343	NA	12.74554534	13.76274983	13.10503194	14.32397944	NA	NA	NA	NA	NA	NA	NA	sp|Q9H6W3|RIOX1_HUMAN;tr|A0A0A8K8C0|A0A0A8K8C0_HUMAN
sp|Q9H8L6|MMRN2_HUMAN	11.3134552	12.60059754	11.83444164	NA	11.50355858	10.66526652	12.1738722	12.51931638	11.32819656	11.29198959	12.11935406	13.25435828	12.29179733	12.58911471	12.03798507	12.17067067	12.06657483	12.06077389	10.89642063	NA	NA	10.49087533	10.51869912	11.48282638	11.19870621	12.05375105	NA	sp|Q9H8L6|MMRN2_HUMAN;tr|B4DEW5|B4DEW5_HUMAN;tr|B4E3H8|B4E3H8_HUMAN
sp|Q9H910|JUPI2_HUMAN	NA	NA	NA	NA	NA	NA	13.11340638	13.85879892	NA	NA	NA	NA	NA	NA	NA	NA	NA	NA	NA	NA	NA	NA	NA	NA	NA	NA	NA	sp|Q9H910|JUPI2_HUMAN;tr|A6NGP5|A6NGP5_HUMAN;tr|H3BMT0|H3BMT0_HUMAN;tr|H3BMV3|H3BMV3_HUMAN;tr|H3BTV5|H3BTV5_HUMAN;tr|H3BU16|H3BU16_HUMAN
sp|Q9HBI1|PARVB_HUMAN	NA	NA	NA	NA	NA	NA	NA	NA	NA	11.33247483	NA	NA	NA	NA	NA	NA	NA	NA	NA	NA	NA	NA	NA	NA	8.536504999	NA	NA	sp|Q9HBI1|PARVB_HUMAN;tr|A0A087WZB5|A0A087WZB5_HUMAN
sp|Q9NP71|MLXPL_HUMAN	18.2064263	18.52229253	18.92031143	18.86504443	18.19352986	17.71831423	18.88463996	18.08117749	18.33705309	17.93123579	18.27836911	18.2566004	17.70736244	18.35882197	18.73009171	17.79025543	18.33188797	18.24102942	17.88208237	18.46449877	18.26367205	19.45908729	18.28358231	18.22188096	18.31858263	18.56254654	18.71546295	sp|Q9NP71|MLXPL_HUMAN;tr|C5HU01|C5HU01_HUMAN
sp|Q9NP84|TNR12_HUMAN	NA	NA	10.84344901	NA	NA	NA	NA	NA	NA	11.6982749	10.79201176	NA	NA	NA	NA	NA	NA	NA	NA	9.821348612	9.327748312	13.19196119	NA	10.55896112	12.34021922	NA	NA	sp|Q9NP84|TNR12_HUMAN
sp|Q9NQ75|CASS4_HUMAN	15.74489209	NA	14.33575235	NA	NA	15.569593	15.54431878	15.77064976	14.02026022	14.76722752	NA	NA	NA	NA	15.02350109	NA	NA	NA	NA	NA	NA	NA	NA	13.89476666	15.11225986	15.05812258	NA	sp|Q9NQ75|CASS4_HUMAN;tr|B4DII4|B4DII4_HUMAN
sp|Q9NQ76|MEPE_HUMAN	NA	NA	NA	NA	NA	NA	11.05403492	NA	NA	12.27834872	NA	NA	NA	NA	NA	NA	NA	NA	NA	NA	NA	NA	NA	NA	NA	NA	NA	sp|Q9NQ76|MEPE_HUMAN;tr|A0A024RDD1|A0A024RDD1_HUMAN;tr|D6C6M7|D6C6M7_HUMAN;tr|D6RAC8|D6RAC8_HUMAN;tr|Q8NC19|Q8NC19_HUMAN
sp|Q9NR12|PDLI7_HUMAN	NA	NA	13.15356777	12.16053953	NA	13.86264788	14.85327874	14.10810438	13.23661748	15.81466212	NA	NA	NA	NA	NA	NA	NA	NA	NA	NA	NA	NA	NA	NA	13.36833131	12.41141397	NA	sp|Q9NR12|PDLI7_HUMAN
sp|Q9NR31|SAR1A_HUMAN	NA	NA	NA	13.00266064	NA	13.9915174	14.19516621	NA	13.15301319	15.1102874	NA	NA	NA	NA	NA	NA	NA	NA	NA	NA	NA	NA	NA	NA	13.06897064	13.80031285	NA	sp|Q9NR31|SAR1A_HUMAN;tr|B2R679|B2R679_HUMAN;tr|Q5SQT9|Q5SQT9_HUMAN;tr|Q6FID4|Q6FID4_HUMAN
sp|Q9NRC6|SPTN5_HUMAN	13.98387068	18.31049744	17.41898104	17.22968509	16.13012281	14.58782851	18.86785639	17.19044992	16.62997662	19.55161462	16.46248163	14.21813938	17.53050235	17.88497684	18.14538165	14.36607859	16.31548576	17.64700093	16.31973143	16.04029873	17.12346905	15.45394967	14.84371412	17.40911764	18.48200929	18.62131223	14.67797081	sp|Q9NRC6|SPTN5_HUMAN
sp|Q9NVA2|SEP11_HUMAN	NA	NA	NA	NA	NA	11.60854042	13.15641626	NA	NA	13.89963738	NA	NA	NA	NA	NA	NA	NA	NA	NA	NA	NA	NA	NA	NA	NA	NA	NA	sp|Q9NVA2|SEP11_HUMAN;tr|A0A384P5S0|A0A384P5S0_HUMAN;tr|D6RER5|D6RER5_HUMAN;tr|D6RGI3|D6RGI3_HUMAN;tr|H0Y961|H0Y961_HUMAN;tr|H0Y9G8|H0Y9G8_HUMAN;tr|Q96KC0|Q96KC0_HUMAN
sp|Q9NY65|TBA8_HUMAN	10.73249109	9.532661098	12.03625019	NA	NA	10.43756191	12.85351646	12.1604268	10.15412578	10.78211977	9.697204574	10.87515913	11.09801154	10.09497523	8.33876369	10.07241117	9.511820112	9.212812487	9.911533934	NA	NA	8.785943847	9.528417757	10.22455448	11.06676289	11.18314574	8.89162126	sp|Q9NY65|TBA8_HUMAN;tr|C9J2C0|C9J2C0_HUMAN
sp|Q9NZD4|AHSP_HUMAN	NA	NA	NA	13.12585031	NA	NA	NA	NA	NA	13.13154676	NA	NA	NA	NA	NA	NA	NA	NA	NA	NA	NA	NA	NA	NA	NA	NA	NA	sp|Q9NZD4|AHSP_HUMAN;tr|Q549J4|Q549J4_HUMAN
sp|Q9NZN3|EHD3_HUMAN	NA	NA	NA	NA	NA	NA	NA	15.18594181	NA	NA	NA	NA	NA	13.50127938	NA	NA	NA	NA	NA	NA	NA	NA	NA	NA	NA	18.58765407	NA	sp|Q9NZN3|EHD3_HUMAN
sp|Q9NZP8|C1RL_HUMAN	11.62024479	13.28931763	13.0405378	13.70254105	12.61866938	13.18925392	12.98637257	12.79791943	11.78904002	11.5234232	12.73240448	11.52325991	12.08748359	12.07965183	10.70633825	12.99476805	13.85910099	13.20680736	12.45155715	12.10442495	12.40099827	12.54690569	12.09254049	11.75981132	11.6584674	12.06815971	10.18006444	sp|Q9NZP8|C1RL_HUMAN
sp|Q9P0L0|VAPA_HUMAN	NA	NA	NA	NA	NA	NA	10.65263275	11.54149513	NA	NA	NA	NA	NA	NA	NA	NA	NA	NA	NA	NA	NA	NA	NA	NA	NA	NA	NA	sp|Q9P0L0|VAPA_HUMAN;tr|A8KA83|A8KA83_HUMAN
sp|Q9P1F3|ABRAL_HUMAN	10.33666145	9.094756635	12.88183972	13.67791047	NA	12.51626422	14.85946898	14.6670822	11.1231559	14.61373068	9.430516241	8.843616962	10.2180787	9.76578823	8.293061226	NA	NA	8.812560679	9.195957305	NA	9.793973692	9.959132474	NA	10.65815029	12.06065529	9.838839934	11.26299467	sp|Q9P1F3|ABRAL_HUMAN
sp|Q9P270|SLAI2_HUMAN	13.67243923	NA	NA	NA	NA	13.00569777	13.35098379	14.75377097	NA	NA	NA	NA	NA	NA	NA	NA	NA	NA	NA	NA	NA	NA	NA	NA	13.5180013	12.94166936	13.15615302	sp|Q9P270|SLAI2_HUMAN;tr|A0A024R9T6|A0A024R9T6_HUMAN
sp|Q9UBI6|GBG12_HUMAN	10.15883084	12.05746495	12.39965135	11.14200072	10.5137508	NA	10.94273567	12.98902431	11.22366528	10.86658832	11.00765023	11.15954031	11.96603268	12.27326967	10.52711046	12.31491242	10.89798009	10.95228348	10.83344986	12.405149	11.08752907	12.89932809	11.57557969	11.78154495	11.34300484	11.56430275	12.35534075	sp|Q9UBI6|GBG12_HUMAN;tr|Q53GD1|Q53GD1_HUMAN
sp|Q9UBW5|BIN2_HUMAN	16.12643035	13.501996	16.1604736	12.68623774	11.60600043	16.95916644	17.40143771	17.25894079	15.14837541	16.60994447	13.56323777	12.22617913	12.77330914	15.1418963	14.24718341	11.9167693	14.28871969	12.25759401	13.90180057	13.14947366	13.02510577	13.68789709	13.06351374	14.05227233	15.74567965	14.93220805	16.67424362	sp|Q9UBW5|BIN2_HUMAN;tr|A0A087X188|A0A087X188_HUMAN;tr|A0A0A0MT10|A0A0A0MT10_HUMAN;tr|B2RAR0|B2RAR0_HUMAN;tr|S4R418|S4R418_HUMAN
sp|Q9UBX5|FBLN5_HUMAN	12.32574593	13.07230426	14.41807167	NA	NA	13.40554882	NA	NA	13.68913406	15.23127756	13.87740815	12.67002366	13.84923691	13.10618272	12.85998374	13.03218131	NA	NA	11.96400523	13.83279102	12.13406067	14.33266439	NA	14.25390518	14.82078591	11.9499066	NA	sp|Q9UBX5|FBLN5_HUMAN;tr|A0A024R6G3|A0A024R6G3_HUMAN;tr|G3V3Y2|G3V3Y2_HUMAN;tr|G3V4U0|G3V4U0_HUMAN
sp|Q9UDY8|MALT1_HUMAN	NA	NA	NA	NA	NA	11.8073664	11.31287679	11.26741702	15.07962176	16.26571182	NA	NA	NA	NA	NA	NA	NA	NA	NA	NA	NA	NA	NA	NA	NA	NA	NA	sp|Q9UDY8|MALT1_HUMAN;tr|A8K5S1|A8K5S1_HUMAN
sp|Q9UEY8|ADDG_HUMAN	14.34190609	NA	12.86514897	NA	NA	13.54280211	12.83539702	14.99720113	11.91161837	NA	11.91838124	11.06569856	NA	12.45856374	12.41575545	NA	12.02010746	NA	NA	11.81250129	NA	12.38143026	11.24613977	11.99922833	13.53285796	12.80056353	13.1814925	sp|Q9UEY8|ADDG_HUMAN;tr|Q5VU08|Q5VU08_HUMAN
sp|Q9UGM5|FETUB_HUMAN	NA	12.18377225	13.97499891	12.77772168	12.4364436	11.98134783	13.98343857	13.74719283	11.67261221	12.7220478	13.22316279	12.23904272	12.25122493	12.26072455	13.07708601	11.86397313	12.88868456	12.38081702	NA	12.52069699	13.13583755	12.85209453	10.98111957	NA	NA	11.26079061	NA	sp|Q9UGM5|FETUB_HUMAN
sp|Q9UHB6|LIMA1_HUMAN	NA	NA	NA	NA	NA	NA	13.41651709	13.53401008	NA	NA	NA	NA	NA	NA	NA	NA	NA	NA	NA	NA	NA	NA	NA	NA	NA	NA	NA	sp|Q9UHB6|LIMA1_HUMAN;tr|B3KTW2|B3KTW2_HUMAN;tr|B4DN52|B4DN52_HUMAN;tr|F8VQE1|F8VQE1_HUMAN;tr|F8VS07|F8VS07_HUMAN;tr|Q53GG0|Q53GG0_HUMAN
sp|Q9UHG3|PCYOX_HUMAN	NA	NA	12.51502254	NA	NA	NA	NA	NA	NA	NA	NA	NA	NA	NA	NA	NA	12.55308378	NA	NA	NA	NA	NA	NA	NA	NA	NA	NA	sp|Q9UHG3|PCYOX_HUMAN;tr|B7Z3Y2|B7Z3Y2_HUMAN;tr|B7Z8A2|B7Z8A2_HUMAN;tr|C9JM55|C9JM55_HUMAN;tr|C9K055|C9K055_HUMAN;tr|F8W8W4|F8W8W4_HUMAN;tr|Q584P1|Q584P1_HUMAN
sp|Q9UHY1|NRBP_HUMAN	12.27866438	NA	NA	NA	NA	13.33178158	12.42429383	12.67987513	NA	12.01107395	NA	NA	NA	NA	NA	NA	NA	NA	NA	NA	NA	NA	NA	NA	12.32684935	NA	12.3489453	sp|Q9UHY1|NRBP_HUMAN;tr|C9JDW7|C9JDW7_HUMAN;tr|C9JHZ6|C9JHZ6_HUMAN;tr|F8W6G1|F8W6G1_HUMAN
sp|Q9UIG0|BAZ1B_HUMAN	15.86255719	17.37167891	15.77278053	16.34738381	16.76601673	14.57872409	14.70515151	13.96923839	16.23513249	17.6526043	15.73613711	15.61203954	15.51518111	16.12213723	15.4017338	17.38457347	14.28573669	16.11707223	17.21323052	14.68625304	16.23797061	13.09447296	15.03465512	17.33000942	18.2909367	18.353139	15.2159276	sp|Q9UIG0|BAZ1B_HUMAN
sp|Q9UJA3|MCM8_HUMAN	NA	9.949978846	NA	15.77709292	NA	NA	NA	12.45080139	NA	NA	NA	NA	NA	12.48700868	NA	13.23839622	NA	NA	NA	NA	NA	NA	NA	NA	NA	NA	NA	sp|Q9UJA3|MCM8_HUMAN;tr|A0A0S2Z5Q9|A0A0S2Z5Q9_HUMAN;tr|A0A0S2Z618|A0A0S2Z618_HUMAN;tr|A0A494C100|A0A494C100_HUMAN;tr|Q6ZMK4|Q6ZMK4_HUMAN
sp|Q9UJC5|SH3L2_HUMAN	NA	NA	11.68858951	13.35454402	NA	11.75778631	12.56037578	NA	12.12378948	14.82613833	NA	NA	NA	NA	NA	NA	NA	NA	NA	NA	NA	NA	NA	12.52417945	NA	NA	NA	sp|Q9UJC5|SH3L2_HUMAN
sp|Q9UJU6|DBNL_HUMAN	12.72325669	11.14312116	12.1368558	12.68800001	NA	11.28974886	13.14102228	13.45255769	NA	13.65319757	11.64760426	NA	11.08999332	12.53265461	12.69385423	NA	12.20089036	12.86738897	11.83375448	NA	NA	NA	NA	11.48827829	12.47744711	11.66413295	12.40628803	sp|Q9UJU6|DBNL_HUMAN
sp|Q9UK55|ZPI_HUMAN	10.6540539	11.33635786	11.28080634	10.05253153	10.68307496	13.16017997	12.21460939	11.56702865	11.79444855	12.97794406	12.45036991	9.821664056	10.24178535	11.54732694	10.30564704	11.80323175	9.681655364	10.09254786	11.4328707	10.12725929	11.87176753	10.73480645	10.20700597	11.55104805	11.94973881	8.666600044	9.198220741	sp|Q9UK55|ZPI_HUMAN;tr|A0A024R6I6|A0A024R6I6_HUMAN;tr|G3V2W1|G3V2W1_HUMAN
sp|Q9UKY7|CDV3_HUMAN	NA	NA	NA	10.16041028	NA	9.911848853	9.545408263	10.11693475	NA	12.68784084	NA	NA	NA	NA	NA	NA	NA	NA	NA	NA	NA	NA	NA	NA	NA	NA	NA	sp|Q9UKY7|CDV3_HUMAN
sp|Q9ULH1|ASAP1_HUMAN	NA	NA	NA	NA	NA	14.76312667	15.31533755	NA	NA	13.43896651	NA	NA	NA	NA	NA	NA	NA	NA	NA	NA	NA	NA	NA	NA	NA	NA	NA	sp|Q9ULH1|ASAP1_HUMAN;tr|A0A0A0MRE5|A0A0A0MRE5_HUMAN;tr|H0YBF7|H0YBF7_HUMAN
sp|Q9ULI3|HEG1_HUMAN	NA	13.55320578	NA	NA	14.22069012	NA	13.23757685	12.84617905	12.36099745	13.49346898	13.41894564	NA	NA	13.49279294	14.22533392	NA	12.83796522	13.01075829	13.44256814	14.6927719	NA	11.68768999	NA	14.86723775	14.09859166	12.82950387	13.54145401	sp|Q9ULI3|HEG1_HUMAN
sp|Q9ULV4|COR1C_HUMAN	NA	NA	11.66955341	NA	NA	10.75545918	13.90964788	11.94066214	11.35542539	13.68411046	NA	NA	9.596862776	NA	NA	NA	NA	NA	NA	NA	NA	NA	NA	NA	NA	NA	NA	sp|Q9ULV4|COR1C_HUMAN;tr|A0A024RBI5|A0A024RBI5_HUMAN;tr|B4DMH3|B4DMH3_HUMAN;tr|B4E3S0|B4E3S0_HUMAN;tr|B7Z9V0|B7Z9V0_HUMAN;tr|H0YHL7|H0YHL7_HUMAN;tr|Q59EA2|Q59EA2_HUMAN
sp|Q9ULZ3|ASC_HUMAN	NA	NA	NA	11.75085692	NA	10.60376898	13.02450581	11.95069303	13.69414016	15.69735656	NA	NA	NA	NA	NA	NA	NA	NA	11.07696207	NA	NA	NA	NA	12.24374494	14.98677856	10.49264851	NA	sp|Q9ULZ3|ASC_HUMAN;tr|B2RAZ4|B2RAZ4_HUMAN
sp|Q9UNF0|PACN2_HUMAN	15.90858364	16.94566889	17.27682552	16.9823383	15.56438204	14.34165584	16.52206345	15.59059362	16.44138648	15.51890566	16.59629519	17.15001575	16.37901157	16.75698706	17.06877058	15.95121406	16.42121081	16.41818366	16.03139244	15.69022129	14.70331007	16.07247589	13.71964616	15.69274318	14.32616322	14.46317902	NA	sp|Q9UNF0|PACN2_HUMAN;tr|A0A024R4X1|A0A024R4X1_HUMAN;tr|A0A0U1RR22|A0A0U1RR22_HUMAN;tr|B0QYG7|B0QYG7_HUMAN;tr|B0QYG8|B0QYG8_HUMAN;tr|Q6FIA3|Q6FIA3_HUMAN
sp|Q9UNW1|MINP1_HUMAN	15.32341395	NA	13.95424166	NA	NA	17.65829581	14.45069699	17.33308812	NA	NA	15.77571949	17.11355555	15.69509185	NA	NA	15.1271537	13.87407424	NA	NA	13.62445828	NA	13.74299306	NA	NA	NA	NA	NA	sp|Q9UNW1|MINP1_HUMAN;tr|B2R7D2|B2R7D2_HUMAN
sp|Q9UPN3|MACF1_HUMAN	13.61278192	15.25122813	14.62905625	14.87818169	13.5443619	14.73788185	15.02623118	16.96247821	14.21878302	16.31614104	15.92306538	16.51228766	15.71655171	15.20473769	15.81601089	14.60507888	13.50261829	14.14116397	15.86577259	15.53291817	18.85697147	15.98417004	19.57921353	14.55552483	15.80619347	15.47939207	13.69802035	sp|Q9UPN3|MACF1_HUMAN;tr|H3BPE1|H3BPE1_HUMAN;tr|H3BQK9|H3BQK9_HUMAN
sp|Q9Y251|HPSE_HUMAN	11.91246583	NA	NA	11.20567891	NA	10.70663692	12.77880971	12.37604224	NA	12.46467872	NA	NA	NA	12.88230007	11.46880598	13.13202717	NA	11.88597775	13.84937169	NA	NA	14.61517749	NA	13.14584758	12.50365868	13.64136958	NA	sp|Q9Y251|HPSE_HUMAN;tr|A0A024RDB8|A0A024RDB8_HUMAN;tr|B3KQR6|B3KQR6_HUMAN;tr|D6RAQ1|D6RAQ1_HUMAN;tr|D6RHG4|D6RHG4_HUMAN;tr|D9IUY7|D9IUY7_HUMAN
sp|Q9Y2I6|NINL_HUMAN	11.29380324	11.66107224	NA	12.66475238	12.50579645	NA	NA	NA	12.71698634	13.0474589	10.72974281	11.47200431	11.09851334	11.59301235	11.3936503	11.95918657	NA	12.9123655	12.85665353	12.25693801	12.47716361	11.76281698	12.66550741	13.17871447	13.15360574	13.42561544	12.10675458	sp|Q9Y2I6|NINL_HUMAN
sp|Q9Y2K3|MYH15_HUMAN	NA	12.56211138	NA	NA	12.36726086	NA	NA	NA	NA	NA	NA	12.13083684	NA	12.35800268	11.42391885	12.08314948	NA	13.66072524	13.20363518	14.03397669	13.00444781	NA	NA	12.3730695	NA	12.90711784	13.12258622	sp|Q9Y2K3|MYH15_HUMAN;tr|B3KP05|B3KP05_HUMAN;tr|H9XFA0|H9XFA0_HUMAN
sp|Q9Y2S6|TMA7_HUMAN	NA	NA	NA	13.6475492	NA	12.03670206	11.76938496	12.85831592	NA	12.7831856	NA	NA	NA	NA	NA	NA	NA	NA	NA	NA	NA	NA	NA	NA	12.66271246	10.14708282	NA	sp|Q9Y2S6|TMA7_HUMAN;tr|A0A024R1R8|A0A024R1R8_HUMAN;tr|A0A024R306|A0A024R306_HUMAN
sp|Q9Y2V2|CHSP1_HUMAN	NA	NA	NA	12.57219835	NA	NA	11.75054476	NA	NA	NA	NA	NA	NA	NA	NA	NA	NA	NA	NA	NA	NA	NA	NA	NA	NA	NA	NA	sp|Q9Y2V2|CHSP1_HUMAN
sp|Q9Y2W1|TR150_HUMAN	NA	NA	NA	11.89783922	NA	NA	NA	NA	NA	11.8309702	NA	NA	NA	NA	NA	NA	NA	NA	NA	NA	NA	NA	NA	NA	NA	NA	NA	sp|Q9Y2W1|TR150_HUMAN;tr|A0A3B3ITZ9|A0A3B3ITZ9_HUMAN;tr|Q05D20|Q05D20_HUMAN;tr|Q6P0P7|Q6P0P7_HUMAN;tr|Q6PJV4|Q6PJV4_HUMAN;tr|Q7Z5U1|Q7Z5U1_HUMAN
sp|Q9Y333|LSM2_HUMAN	NA	NA	NA	14.88639856	NA	NA	NA	NA	NA	14.91401229	NA	NA	NA	NA	NA	NA	NA	NA	NA	NA	NA	NA	NA	NA	13.31188095	NA	NA	sp|Q9Y333|LSM2_HUMAN
sp|Q9Y490|TLN1_HUMAN	NA	11.97393754	15.01826501	11.56070032	NA	19.01494481	17.23150699	15.94284131	13.3640472	14.10859842	13.01349897	11.93434414	NA	13.53357371	12.74499027	11.37643358	15.25888158	12.33517211	13.69392917	NA	12.95358756	NA	13.04927126	14.45245855	14.2290303	15.4480593	NA	sp|Q9Y490|TLN1_HUMAN;tr|A0A1S5UZ07|A0A1S5UZ07_HUMAN
sp|Q9Y5K6|CD2AP_HUMAN	12.80025877	NA	11.33883321	NA	NA	14.09582445	14.31522922	13.69276898	12.62492692	14.06201437	NA	NA	NA	NA	NA	NA	NA	NA	NA	NA	NA	NA	NA	NA	13.50004784	11.16944976	13.33354542	sp|Q9Y5K6|CD2AP_HUMAN
sp|Q9Y5X3|SNX5_HUMAN	NA	NA	NA	NA	NA	12.08918942	NA	NA	NA	NA	NA	NA	NA	NA	NA	NA	NA	NA	NA	NA	NA	NA	NA	NA	11.96093587	NA	NA	sp|Q9Y5X3|SNX5_HUMAN;tr|A0A0S2Z5F1|A0A0S2Z5F1_HUMAN;tr|Q5QPE4|Q5QPE4_HUMAN;tr|Q5QPE5|Q5QPE5_HUMAN;tr|U3KQL0|U3KQL0_HUMAN;tr|U3KQP5|U3KQP5_HUMAN
sp|Q9Y608|LRRF2_HUMAN	15.94791643	12.60820259	14.95559111	NA	NA	15.10604763	17.92759083	16.87133363	13.20219632	NA	13.44894004	12.7598527	NA	13.76667376	13.58517373	12.26902056	13.94177462	NA	13.30915639	12.3468258	NA	11.86695527	12.47931519	13.81923669	14.11645153	14.30014261	14.85226121	sp|Q9Y608|LRRF2_HUMAN;tr|A0A024R2K4|A0A024R2K4_HUMAN;tr|A0A1S5UZ17|A0A1S5UZ17_HUMAN;tr|C9J0U5|C9J0U5_HUMAN;tr|C9J321|C9J321_HUMAN;tr|C9JC17|C9JC17_HUMAN;tr|C9JJC9|C9JJC9_HUMAN;tr|C9JSU1|C9JSU1_HUMAN
sp|Q9Y613|FHOD1_HUMAN	13.71693874	NA	12.70574659	NA	NA	14.32983347	14.2207834	14.03215307	12.62794901	NA	NA	NA	NA	NA	NA	NA	11.7950496	NA	NA	NA	NA	11.73379478	NA	NA	13.71236066	13.70784834	13.90589976	sp|Q9Y613|FHOD1_HUMAN;tr|A0A068F7M9|A0A068F7M9_HUMAN;tr|B4DVN5|B4DVN5_HUMAN
sp|Q9Y6F6|MRVI1_HUMAN	NA	NA	NA	NA	NA	14.3774799	14.92433436	13.89987872	NA	NA	NA	NA	NA	NA	NA	NA	NA	NA	NA	NA	NA	NA	NA	NA	NA	NA	NA	sp|Q9Y6F6|MRVI1_HUMAN;tr|H0YI08|H0YI08_HUMAN
sp|Q9Y6R7|FCGBP_HUMAN	NA	NA	NA	NA	NA	NA	NA	11.97247192	NA	NA	NA	NA	NA	NA	NA	NA	NA	NA	NA	NA	10.65200711	NA	NA	NA	NA	NA	NA	sp|Q9Y6R7|FCGBP_HUMAN
tr|A0A024R462|A0A024R462_HUMAN	15.23761815	15.52732589	17.35692862	17.46544861	15.82868582	16.30047813	17.62836495	16.90645021	14.94913239	17.1011927	16.15108108	16.55175198	16.31674985	16.22588787	16.37065455	16.1334661	15.64636067	16.3042734	15.16875915	17.69626657	15.90576576	18.75372653	16.31553665	16.07556208	15.62897507	15.22902295	15.60282491	tr|A0A024R462|A0A024R462_HUMAN
tr|A0A024R5Q9|A0A024R5Q9_HUMAN	NA	11.78944961	17.14225619	NA	NA	NA	15.81659462	15.98256553	11.01187988	NA	13.56150199	12.62801776	11.96138872	11.3981344	13.34305034	NA	15.80744301	11.85818014	NA	12.0729306	NA	13.97677826	NA	NA	NA	NA	NA	tr|A0A024R5Q9|A0A024R5Q9_HUMAN
tr|A0A024R5W6|A0A024R5W6_HUMAN	NA	NA	NA	NA	NA	NA	12.37629801	NA	NA	12.6631413	NA	NA	NA	NA	NA	NA	NA	NA	NA	NA	NA	NA	NA	NA	NA	15.50452754	11.00869027	tr|A0A024R5W6|A0A024R5W6_HUMAN;tr|Q6ZN40|Q6ZN40_HUMAN
tr|A0A024R6I7|A0A024R6I7_HUMAN	NA	NA	NA	NA	NA	NA	NA	13.53402169	NA	NA	NA	NA	NA	NA	NA	15.71741022	NA	NA	NA	NA	NA	NA	NA	NA	NA	NA	NA	tr|A0A024R6I7|A0A024R6I7_HUMAN
tr|A0A024R9Q1|A0A024R9Q1_HUMAN	14.57726987	NA	NA	13.52507113	13.43807753	12.6541508	NA	NA	NA	14.87470308	13.79219493	NA	NA	14.96058417	NA	14.28447757	15.00063747	NA	13.67935295	NA	NA	NA	NA	NA	NA	NA	NA	tr|A0A024R9Q1|A0A024R9Q1_HUMAN
tr|A0A024RCI3|A0A024RCI3_HUMAN	NA	NA	NA	13.51934173	NA	NA	NA	NA	NA	11.77912027	NA	NA	NA	NA	NA	NA	NA	NA	NA	NA	NA	NA	NA	NA	NA	NA	NA	tr|A0A024RCI3|A0A024RCI3_HUMAN
tr|A0A068LKQ8|A0A068LKQ8_HUMAN	16.38814983	15.79564189	16.75137639	15.56145025	16.82708305	16.28852143	16.45472784	16.44000493	16.01317571	15.54653388	16.37426715	17.01045615	16.3983785	16.50272854	17.41002465	15.71092698	15.97397671	15.89786818	17.68513547	17.74592761	16.48616884	16.25028342	15.65117137	17.20268859	16.72627696	15.58312053	15.78188328	tr|A0A068LKQ8|A0A068LKQ8_HUMAN
tr|A0A068LKR7|A0A068LKR7_HUMAN	21.73942583	21.42655615	22.94165055	22.00681199	21.52725754	21.57572671	21.09997915	21.14278921	21.97675494	21.64242193	21.27332197	21.75665043	22.2104623	22.24960455	21.7906163	20.73118722	22.4676021	22.40727686	22.63214978	22.58952069	22.01323722	21.57333124	20.00419707	21.28297919	22.459485	21.03612122	21.76441776	tr|A0A068LKR7|A0A068LKR7_HUMAN;tr|A2J1N2|A2J1N2_HUMAN
tr|A0A068LL56|A0A068LL56_HUMAN	19.71613365	18.47379986	19.5335449	17.84279625	19.38244359	20.25498022	16.69705099	18.42010756	19.90016658	18.46854896	17.95324258	19.86241312	20.01263682	19.85496497	19.27061292	20.28049753	19.00550608	20.12277401	20.75237619	20.04974874	19.57837421	18.6976269	19.6782509	19.63922409	19.485982	19.31061451	20.0682035	tr|A0A068LL56|A0A068LL56_HUMAN
tr|A0A068LL62|A0A068LL62_HUMAN	19.92944103	17.92814327	19.36166209	17.91132129	19.21440419	21.64599243	19.05783823	19.78966059	19.14616891	19.10871563	19.68446969	19.23747399	21.51082362	20.06407861	20.12818864	17.64957324	19.38995107	20.03150665	20.85716504	19.74172396	20.37096927	18.86509606	18.70106106	20.50346135	20.65499994	18.36181716	19.39690902	tr|A0A068LL62|A0A068LL62_HUMAN;tr|Q7Z3Y6|Q7Z3Y6_HUMAN
tr|A0A068LN11|A0A068LN11_HUMAN	19.65666091	17.40752727	17.32620924	20.21233691	19.92571341	20.39214043	16.5539747	16.1917544	16.96215994	17.02470913	16.28287095	18.02799541	17.14200847	18.29160033	16.73178991	16.50145104	20.58737512	20.43025469	21.45096832	17.71477956	16.97969456	16.52970171	16.05581536	20.75484932	20.83590681	19.96255956	16.84009136	tr|A0A068LN11|A0A068LN11_HUMAN
tr|A0A068LN17|A0A068LN17_HUMAN	17.15317049	17.55128734	18.979626	17.21906661	17.17293801	17.97280824	17.41801337	17.32614802	17.90238867	17.22085006	17.05725036	17.35029374	16.83128462	17.77861749	17.50443487	19.19137997	17.27070194	17.81399253	18.69734469	18.78179359	17.47489639	17.97232443	16.9945891	19.04340329	19.18769922	17.50324625	18.30355249	tr|A0A068LN17|A0A068LN17_HUMAN
tr|A0A068LRV5|A0A068LRV5_HUMAN	18.95961504	19.635224	19.81322832	18.83535381	18.50249091	19.09289464	15.46623456	18.86097034	20.4035399	19.14052928	18.40837704	19.47405895	19.13103305	20.78662289	20.37235512	18.83509748	18.65318933	18.88651564	20.06483691	20.40090751	19.7115983	18.04594665	19.95712845	21.07589308	18.95029762	19.5441046	18.59593248	tr|A0A068LRV5|A0A068LRV5_HUMAN
tr|A0A075B6H7|A0A075B6H7_HUMAN	19.41516418	20.03836138	20.80641163	19.45904623	19.77290293	20.05142501	19.40318003	18.69090263	19.45225176	18.93587898	20.93297189	19.41459481	20.10186577	20.29362911	20.3780196	18.50365431	19.68879725	19.52016572	19.41190348	19.53446171	19.50867469	19.07930938	18.31967053	18.82156737	19.69566716	18.55294194	19.33166944	tr|A0A075B6H7|A0A075B6H7_HUMAN
tr|A0A075B6J2|A0A075B6J2_HUMAN	12.61096669	9.688298387	13.98449562	10.21664246	10.23463371	11.90434745	11.81555021	NA	11.274557	10.86453241	12.31715343	11.48563819	12.75257672	12.66441383	13.19876592	9.408638186	11.07918362	12.46476797	12.30354884	12.19369774	11.26907193	12.27161762	NA	10.99050183	11.41486979	9.443094793	9.989756443	tr|A0A075B6J2|A0A075B6J2_HUMAN;tr|Q5NV66|Q5NV66_HUMAN
tr|A0A075B6S9|A0A075B6S9_HUMAN	15.67127906	16.35158073	17.49110316	16.16538779	16.76667795	15.49743253	16.35885289	16.94392185	16.55502491	16.10279668	16.68905359	17.0067288	16.35020069	17.00332395	17.3359268	16.02645849	15.89884346	16.80943419	17.06050847	16.10393342	15.29930344	15.37448656	14.68209458	16.49572146	16.12405961	15.61248538	15.95864495	tr|A0A075B6S9|A0A075B6S9_HUMAN
tr|A0A075B7D0|A0A075B7D0_HUMAN	13.91550528	13.18199228	13.52577858	13.00887268	13.23281011	13.29737968	15.60866559	11.34120107	13.33695466	11.39015021	14.38538484	12.91145486	13.64993118	13.63440959	13.37556475	13.74648856	13.90707166	14.16678435	12.88153438	13.23394057	13.65142007	11.83141413	13.65974175	12.20649546	13.45138981	14.82204206	11.83321455	tr|A0A075B7D0|A0A075B7D0_HUMAN
tr|A0A087X0Q4|A0A087X0Q4_HUMAN	13.85197463	12.84264923	14.98724508	13.35961876	13.05407386	NA	14.09570162	14.89605382	13.23737975	NA	14.33026148	13.35771502	NA	12.8617395	13.13229072	NA	15.0960414	13.50167452	NA	NA	NA	12.57351627	NA	13.82659198	NA	NA	NA	tr|A0A087X0Q4|A0A087X0Q4_HUMAN
tr|A0A087X177|A0A087X177_HUMAN	15.19447831	15.34778545	NA	15.75515575	14.61309263	14.63955996	NA	NA	14.15944408	14.44967747	15.15969107	16.06416542	15.80074255	15.65887222	15.6735874	14.23198443	NA	15.89725894	NA	15.22186925	14.16241822	10.09461828	11.12019354	14.76777334	NA	13.3984878	13.81532144	tr|A0A087X177|A0A087X177_HUMAN
tr|A0A096LPE2|A0A096LPE2_HUMAN	24.25235186	24.23582727	25.17999427	23.46082213	23.27350587	23.1705356	24.24544584	24.30293841	23.47334116	24.07620445	24.28033556	23.63144683	24.79518069	24.18367517	23.68694328	24.26803003	24.55626297	24.65508757	23.70420165	23.94898644	21.61026574	22.41813204	23.33094417	24.37822104	21.21649187	23.08047053	21.27212717	tr|A0A096LPE2|A0A096LPE2_HUMAN
tr|A0A0B7MGD3|A0A0B7MGD3_HUMAN	37.81870199	26.74329014	NA	NA	NA	NA	NA	21.58602325	NA	NA	NA	NA	NA	13.62527915	NA	NA	13.75714535	6.611236519	NA	35.36300241	NA	13.76199815	29.98372216	22.78530287	NA	NA	9.648649628	tr|A0A0B7MGD3|A0A0B7MGD3_HUMAN
tr|A0A0C4DGB6|A0A0C4DGB6_HUMAN	20.41702038	20.59655433	25.54165313	20.51486184	17.84316038	18.56304337	24.50009593	23.78353518	20.15420966	19.78165995	21.35944898	21.29988446	21.21509361	20.31178578	21.42239542	18.82093573	24.38092102	20.60636399	18.40997079	20.45223054	15.57591777	23.17223462	18.77839762	17.13130128	16.37143514	17.27140078	19.55141447	tr|A0A0C4DGB6|A0A0C4DGB6_HUMAN
tr|A0A0C4DH36|A0A0C4DH36_HUMAN	15.8372783	15.90061697	13.53014194	16.45947626	15.01527094	16.04140643	12.36320854	12.45199001	15.92675754	15.7211232	16.84854213	16.82217134	15.84435831	17.26923896	16.88133811	14.85975797	13.36560334	16.08514957	16.73250528	17.24514266	16.4945005	15.90843545	15.70385955	15.96865717	16.02102513	15.69238107	17.15866713	tr|A0A0C4DH36|A0A0C4DH36_HUMAN
tr|A0A0F7T891|A0A0F7T891_HUMAN	12.19382479	NA	14.98971097	NA	NA	NA	11.44195103	11.7861136	NA	NA	NA	NA	NA	NA	NA	NA	14.31972279	NA	NA	11.43558138	NA	NA	NA	NA	NA	NA	NA	tr|A0A0F7T891|A0A0F7T891_HUMAN
tr|A0A0F7T8B3|A0A0F7T8B3_HUMAN	16.24899727	14.83521617	17.4568976	NA	15.32579988	15.94972105	15.05118489	14.14187206	16.07608055	14.40336131	15.22494906	15.57411625	16.24322526	15.88420414	16.35339359	16.61671473	15.9536084	16.32289016	16.12467939	17.40831699	16.30007208	15.45906563	16.47001034	15.62914585	16.46090011	14.51383436	15.24602811	tr|A0A0F7T8B3|A0A0F7T8B3_HUMAN
tr|A0A0G2JR44|A0A0G2JR44_HUMAN	16.38901408	NA	NA	14.84488605	NA	15.83158952	NA	14.90741329	12.90582914	NA	NA	15.59283865	13.07006127	NA	15.82170033	15.76405001	15.66466848	NA	NA	NA	NA	14.03438722	16.30428765	NA	13.11601951	15.94942988	16.72567981	tr|A0A0G2JR44|A0A0G2JR44_HUMAN
tr|A0A0G2JRQ6|A0A0G2JRQ6_HUMAN	18.39400568	16.80226663	18.10540537	16.84846641	16.71866387	16.11972729	16.16605754	16.30357654	17.0351483	17.651372	17.21628616	17.05120371	17.47083636	19.26437314	18.09142759	16.85824941	17.36596216	17.06992382	17.16713127	16.82040493	16.53475431	16.4433489	17.0043075	17.05219007	17.72410424	17.03740287	17.34191462	tr|A0A0G2JRQ6|A0A0G2JRQ6_HUMAN
tr|A0A0N9Q8N5|A0A0N9Q8N5_HUMAN	12.34531579	13.00969786	14.09011506	NA	12.72056989	13.03017857	14.27788127	10.310395	NA	NA	13.07542656	11.8936534	NA	14.52129432	13.9739336	10.55070667	11.82983643	NA	NA	13.49522257	NA	NA	NA	14.92034638	NA	12.99782501	13.5145504	tr|A0A0N9Q8N5|A0A0N9Q8N5_HUMAN;tr|A0A1G4NQS3|A0A1G4NQS3_HUMAN;tr|B2DFW8|B2DFW8_HUMAN;tr|E5FQ49|E5FQ49_HUMAN
tr|A0A0R7FJH5|A0A0R7FJH5_HUMAN	NA	13.35588245	14.82110384	NA	13.79165753	NA	NA	12.91714467	NA	NA	16.00109385	NA	13.4359975	13.49189779	14.04967929	NA	14.53974992	NA	12.05058171	12.49824518	NA	12.92494225	13.44369466	NA	13.35041923	NA	NA	tr|A0A0R7FJH5|A0A0R7FJH5_HUMAN;tr|A0A346D5N4|A0A346D5N4_HUMAN;tr|Q8IZZ5|Q8IZZ5_HUMAN
tr|A0A0S2Z3V0|A0A0S2Z3V0_HUMAN	12.06419274	NA	NA	NA	NA	NA	NA	NA	13.059707	14.79593649	NA	NA	NA	NA	NA	NA	NA	13.95984085	NA	NA	NA	NA	12.90489511	NA	NA	NA	NA	tr|A0A0S2Z3V0|A0A0S2Z3V0_HUMAN
tr|A0A0S2Z4G4|A0A0S2Z4G4_HUMAN	14.90578191	9.832478092	14.95717503	10.98538283	11.30518867	16.01680179	16.76495649	16.01921551	11.21960003	16.42260258	11.5115609	13.76896094	12.05345178	12.72147655	13.72747472	12.14556019	13.24246115	12.12941221	13.92083807	12.00328396	12.27976339	12.63307035	12.29323086	14.39158693	12.1884749	13.49690992	15.69037292	tr|A0A0S2Z4G4|A0A0S2Z4G4_HUMAN;tr|B2RDE1|B2RDE1_HUMAN;tr|Q5HYB6|Q5HYB6_HUMAN
tr|A0A0U4ERW6|A0A0U4ERW6_HUMAN	20.40745157	21.12360165	22.12831587	23.88438447	20.52450781	21.61166243	24.80494054	20.73461759	21.59634968	21.7726606	21.10361211	22.00055305	22.15443864	21.42295823	20.09009668	22.99074409	20.3913291	22.89651175	21.99018835	22.64502478	21.56625923	20.8904585	21.72910003	23.54456951	21.67819629	19.86734678	20.91625464	tr|A0A0U4ERW6|A0A0U4ERW6_HUMAN
tr|A0A0X9T0I7|A0A0X9T0I7_HUMAN	14.97865574	15.10337354	15.05460728	13.95508053	13.87264514	14.3786557	14.03568205	15.32487197	13.98146855	13.85633663	14.85074893	14.78370094	14.86186859	14.35047482	14.74828828	13.86847474	15.7445275	15.26477077	16.05242873	14.67522176	15.18975389	13.69884314	15.8339668	15.09899171	15.41093641	15.30693598	14.75796916	tr|A0A0X9T0I7|A0A0X9T0I7_HUMAN
tr|A0A0X9T7T4|A0A0X9T7T4_HUMAN	NA	NA	15.86924123	NA	NA	14.59178708	13.84064079	14.60228616	12.72881153	NA	NA	13.55938603	12.59537838	13.32913817	14.0033006	NA	16.04434221	14.30769564	NA	12.20149678	NA	14.78936534	16.8575841	NA	NA	NA	NA	tr|A0A0X9T7T4|A0A0X9T7T4_HUMAN
tr|A0A0X9T7V9|A0A0X9T7V9_HUMAN	14.94590462	16.2222689	17.51936317	15.10948002	15.08800052	15.54139087	15.51181667	16.65750781	14.65351109	13.63109263	14.64099417	16.02513323	15.21031319	15.09772815	16.87287098	13.26034627	17.98808113	15.35646116	16.06267899	16.78158664	15.05314339	15.92640387	16.08163028	15.04266877	14.46749434	12.23377024	16.02270392	tr|A0A0X9T7V9|A0A0X9T7V9_HUMAN
tr|A0A0X9TD23|A0A0X9TD23_HUMAN	13.9002133	13.40203627	15.48762357	NA	13.497654	13.65365961	14.55911798	NA	15.75023396	NA	13.71544434	14.52263707	14.37894946	16.21566138	13.42649095	15.20347006	14.07752382	14.02838866	14.59572243	15.59049218	13.2931117	14.0023095	13.30913308	13.65288719	14.25473757	12.81093737	14.46977957	tr|A0A0X9TD23|A0A0X9TD23_HUMAN;tr|A0A125U0U4|A0A125U0U4_HUMAN
tr|A0A0X9TD47|A0A0X9TD47_HUMAN	24.26328106	24.19696167	25.20694966	23.47989942	23.9889437	24.07374888	24.12236247	23.87431738	24.40231338	22.71330842	24.91445292	24.64399144	24.50977828	24.3445093	24.91503909	22.82931664	24.63938765	23.92788583	24.00391244	24.66715157	22.80000393	24.15342306	23.65875883	24.04242837	24.04581777	23.0713134	23.56683149	tr|A0A0X9TD47|A0A0X9TD47_HUMAN
tr|A0A0X9USK2|A0A0X9USK2_HUMAN	19.48679334	17.38209461	18.97648419	18.6599736	18.51661107	18.41138342	17.71912979	16.32029162	18.65452409	18.05832585	18.26745035	18.2446972	17.98332102	20.71707028	18.30986964	19.31568269	18.70948958	19.36161719	19.59151305	19.88814199	19.03919254	18.05932117	17.31355726	19.14340897	19.60238072	19.28752067	18.76532943	tr|A0A0X9USK2|A0A0X9USK2_HUMAN
tr|A0A0X9USL5|A0A0X9USL5_HUMAN	13.85740814	14.28506485	13.79449079	17.58892592	15.64391505	15.74670867	13.77675444	14.25937366	13.85790626	14.27907133	15.57044906	16.64491693	12.86737376	17.20476314	15.30274825	14.63809732	12.92296139	14.47622236	16.97097474	15.48927597	14.24721946	14.27293491	14.48566565	13.79641672	15.89833651	15.65594288	15.51426257	tr|A0A0X9USL5|A0A0X9USL5_HUMAN
tr|A0A0X9UWJ6|A0A0X9UWJ6_HUMAN	14.6192088	NA	15.46607457	NA	13.55118143	NA	15.49674165	14.74593088	NA	18.40772666	15.33310992	15.16769389	13.76360744	NA	15.16827888	14.31891849	16.13493484	NA	15.11759291	13.44777904	NA	14.27614241	15.94295054	NA	NA	NA	NA	tr|A0A0X9UWJ6|A0A0X9UWJ6_HUMAN
tr|A0A0X9UWK7|A0A0X9UWK7_HUMAN	22.08174653	20.44391064	23.22904484	21.8526334	21.50062275	21.51360486	21.35531354	20.42776929	21.61370935	21.13035774	21.63902677	22.16335436	21.77559846	22.13781719	22.83473457	21.30267354	21.90196904	22.49199058	22.70645437	22.84640065	22.52407856	20.8568119	21.37470821	20.71897301	22.07807099	21.27855911	21.07567586	tr|A0A0X9UWK7|A0A0X9UWK7_HUMAN
tr|A0A0X9UWL5|A0A0X9UWL5_HUMAN	21.08758955	20.82634135	21.3106705	20.56188151	20.07796219	20.75389496	20.85224807	20.20636858	20.82163315	20.69411392	21.64953541	20.77629235	20.81204127	20.50113427	21.56347805	19.91775021	21.09330728	21.22466996	20.70661191	20.84112078	19.98560787	20.29646878	19.9802692	19.72074727	20.11498204	20.3767628	19.60397256	tr|A0A0X9UWL5|A0A0X9UWL5_HUMAN
tr|A0A0X9UWM4|A0A0X9UWM4_HUMAN	18.41962529	16.9081812	18.65799195	17.39748339	17.28174905	18.65036592	16.6667595	16.27303871	17.46825848	17.31653617	17.62006472	18.0286097	17.22739621	18.22349951	19.10355475	18.06932411	17.77476713	19.2938261	19.09627903	19.28008875	18.44266625	17.73493014	18.42100244	17.31108359	18.28815768	17.33497774	16.77883228	tr|A0A0X9UWM4|A0A0X9UWM4_HUMAN
tr|A0A0X9V981|A0A0X9V981_HUMAN	14.40296102	13.81193734	15.56150267	13.35357241	12.55415111	NA	15.01322404	15.01954867	14.14661266	13.42028998	13.88795178	14.39720214	13.50537435	14.72385359	15.57843029	11.88460809	14.70565611	14.21409497	14.83615811	13.78617982	12.05554667	13.08334821	13.38870158	12.9507329	12.89953268	11.43427258	13.16961528	tr|A0A0X9V981|A0A0X9V981_HUMAN
tr|A0A0X9V9B3|A0A0X9V9B3_HUMAN	16.59369152	16.34583159	18.200012	15.59051548	16.17873552	16.04319825	16.56617223	17.44473183	16.4018519	14.86421819	16.50772284	17.12397856	17.23457083	17.15368528	15.21033093	15.74852153	17.31000591	17.15891193	15.92618625	17.04870412	15.22979653	16.53485686	14.86114025	14.46374698	15.206952	15.73819126	15.6481454	tr|A0A0X9V9B3|A0A0X9V9B3_HUMAN
tr|A0A0X9V9C4|A0A0X9V9C4_HUMAN	NA	NA	13.31526147	NA	12.97150559	11.1104742	10.92541326	12.97782853	12.93284723	9.929791828	13.01692246	12.06722958	9.573944296	NA	14.03187913	9.285161741	NA	9.840442371	12.58491648	13.16545505	12.32132307	12.60398291	12.40377611	12.603448	11.90711396	12.94274662	12.65497075	tr|A0A0X9V9C4|A0A0X9V9C4_HUMAN
tr|A0A109PP82|A0A109PP82_HUMAN	16.49707567	16.25285998	17.22556082	15.95399726	15.87557924	15.55792784	15.74770093	15.9683435	16.38370835	15.66722532	16.33820203	16.83515948	15.99116047	17.16932246	16.73909642	15.682014	16.68935064	16.48749237	16.2621122	16.16342822	16.74159529	16.63654257	16.45041232	17.72100109	16.75156529	16.83792332	15.6437405	tr|A0A109PP82|A0A109PP82_HUMAN
tr|A0A109PS32|A0A109PS32_HUMAN	NA	13.44500374	15.31787205	14.79697571	NA	NA	14.10181755	12.35281016	13.34516219	15.17908832	14.42245122	13.310728	13.54275568	13.68793711	13.88798749	NA	14.13898317	13.48239481	13.71275152	14.68026237	NA	14.22840239	13.3402307	NA	14.68438227	14.02309969	14.04818397	tr|A0A109PS32|A0A109PS32_HUMAN
tr|A0A109PS45|A0A109PS45_HUMAN	13.14923923	13.02404634	16.76979435	13.42737153	NA	NA	16.08759334	16.82093414	13.82704511	13.78039704	13.52826524	13.64509073	15.2962131	14.1230506	14.59699319	12.826824	16.52915479	14.65216119	12.34860751	13.74396701	NA	13.58800194	NA	NA	11.16922032	NA	13.7721606	tr|A0A109PS45|A0A109PS45_HUMAN
tr|A0A109PS54|A0A109PS54_HUMAN	14.22322381	14.9764744	16.57670286	15.74166575	17.72872845	17.51595705	14.78382917	14.25177952	17.11999718	14.60868803	15.02715043	16.09367751	15.16465164	15.80823739	15.37323956	17.02672774	16.27063654	14.8319613	17.72576323	18.56615754	17.39180806	11.71322252	16.30219969	17.05185645	17.85197338	17.73355075	18.16850106	tr|A0A109PS54|A0A109PS54_HUMAN
tr|A0A109PSY4|A0A109PSY4_HUMAN	18.03192298	17.92872242	18.65776794	17.57401355	16.86050455	16.90639888	16.00286038	20.25981897	18.0009514	18.07286741	18.2143627	17.89049222	18.7265823	18.28261511	18.0594366	16.24061147	21.22570525	18.1766718	16.46033399	17.56226192	14.32571951	18.15567936	16.46454689	15.57203687	15.12937505	15.32734896	16.78705872	tr|A0A109PSY4|A0A109PSY4_HUMAN
tr|A0A109PT03|A0A109PT03_HUMAN	NA	NA	13.89241347	NA	NA	NA	14.65693926	13.52710855	NA	NA	NA	NA	NA	NA	NA	NA	13.16164148	NA	NA	NA	NA	NA	NA	NA	NA	NA	NA	tr|A0A109PT03|A0A109PT03_HUMAN
tr|A0A109PVK5|A0A109PVK5_HUMAN	15.41799759	14.00854386	16.33826382	15.29420827	12.23228718	14.88079377	12.90285183	14.8488889	14.09013381	14.14553531	14.96165894	15.31937576	15.38855775	15.64381293	15.31159945	13.58022808	15.14846664	15.18950832	16.1640811	15.86572043	14.08005679	15.70748855	13.60566682	14.83271519	15.53713595	13.97491136	14.72602902	tr|A0A109PVK5|A0A109PVK5_HUMAN
tr|A0A109PW33|A0A109PW33_HUMAN	14.84501533	13.60148012	16.11519633	14.55677276	15.81547525	13.25988505	15.47475829	14.2382692	13.77682546	13.08557285	14.48809296	14.59368251	13.76199636	14.83865579	13.96641903	14.27832342	12.52360636	15.28914106	14.08423306	14.74489087	14.60883401	14.00580937	11.64300406	15.06579147	14.15159344	13.69337673	12.36082752	tr|A0A109PW33|A0A109PW33_HUMAN
tr|A0A109PW41|A0A109PW41_HUMAN	NA	13.32907084	13.21432727	NA	NA	NA	14.15911025	14.24941059	12.13312739	NA	13.07156618	NA	NA	12.9515884	13.29954124	NA	13.31753958	12.55449823	NA	NA	NA	NA	14.56332285	NA	13.91052532	12.62513871	NA	tr|A0A109PW41|A0A109PW41_HUMAN
tr|A0A109PW74|A0A109PW74_HUMAN	16.41601868	15.82776395	15.61409601	14.80544386	15.3329762	15.68332349	14.94167086	14.65424546	15.7677084	14.86509336	14.75703122	16.31965511	15.65680918	16.70520617	15.34683676	15.5132625	14.09414808	15.64846601	15.45972593	15.34846105	15.4743549	14.62860774	15.77212028	15.74836118	15.60366253	17.80507956	14.7034551	tr|A0A109PW74|A0A109PW74_HUMAN
tr|A0A120HF56|A0A120HF56_HUMAN	14.88639036	14.15842364	15.92319674	14.13496657	14.10020425	15.21002322	14.19315497	13.41500841	15.28519212	14.93216729	16.35918384	16.21020632	14.72428688	14.82510889	15.31534087	15.10710773	15.83826806	15.49465422	14.75148421	15.63643235	13.7546941	14.60411945	15.46313831	14.36127664	14.49939576	14.60741411	14.42588482	tr|A0A120HF56|A0A120HF56_HUMAN
tr|A0A120HF66|A0A120HF66_HUMAN	11.4755363	11.97938272	14.00475117	12.93197481	NA	NA	15.60516489	14.57327768	NA	13.035109	12.33243578	12.16010011	12.0966601	13.58266948	12.94638189	NA	14.51887986	NA	13.24334694	12.76223564	NA	10.95517822	NA	11.68922151	12.20137025	NA	14.00250833	tr|A0A120HF66|A0A120HF66_HUMAN
tr|A0A125QYY3|A0A125QYY3_HUMAN	10.72128644	10.26569727	11.64490387	10.69615369	11.8403777	NA	11.79360343	10.65874989	10.24941249	11.05336961	13.62424672	10.37297969	11.44472203	11.06338208	11.32362801	NA	8.898429874	11.41029224	12.1725073	10.19624285	10.56653936	10.11410804	NA	11.25101786	12.14247552	9.992753899	NA	tr|A0A125QYY3|A0A125QYY3_HUMAN;tr|A0A2Q2TTZ9|A0A2Q2TTZ9_HUMAN
tr|A0A125U0U7|A0A125U0U7_HUMAN	22.34972017	21.50893673	23.05823988	22.04678663	22.11718127	21.48102271	21.43824735	21.44861396	20.51304757	20.83155279	22.06173202	22.43924142	23.19521997	23.36061384	20.75847764	21.73039888	22.34117166	22.16435468	22.54803193	22.93073276	21.10200299	22.14877285	20.20122003	22.17959359	22.94580693	21.74964659	22.23337281	tr|A0A125U0U7|A0A125U0U7_HUMAN
tr|A0A125U0U8|A0A125U0U8_HUMAN	13.95682516	12.37803356	16.92797196	NA	NA	12.04928346	16.67668874	15.32549378	13.0113907	13.06473733	13.17390642	NA	13.74927695	13.90193665	14.06642915	NA	16.31256407	NA	NA	NA	NA	13.05376148	12.25402398	NA	13.43031415	NA	NA	tr|A0A125U0U8|A0A125U0U8_HUMAN
tr|A0A125U0V1|A0A125U0V1_HUMAN	14.51452359	15.64176033	16.87976423	15.60110532	15.50151078	16.92942998	14.5378757	15.02273973	15.53740997	14.82401433	15.59730394	17.24043225	15.42531512	15.55378315	16.19337355	14.41620183	15.7216289	16.24960289	15.87893196	17.2693963	15.5894942	15.80466909	16.35471728	15.8976896	16.18782012	15.89367691	14.5179504	tr|A0A125U0V1|A0A125U0V1_HUMAN
tr|A0A125U0V4|A0A125U0V4_HUMAN	11.64439889	15.11047183	16.60179121	15.02130813	15.51825448	14.53218544	15.94910581	13.65180053	15.43812379	16.00441819	15.54506027	NA	14.51393643	15.7510206	16.32840595	13.7435219	14.48115446	14.21456978	15.88163937	15.38950147	15.08959363	14.46835258	13.48009427	15.27339548	15.90875253	14.50562994	14.62128809	tr|A0A125U0V4|A0A125U0V4_HUMAN
tr|A0A126LB21|A0A126LB21_HUMAN	NA	13.60354588	16.28801574	13.21482303	NA	NA	14.92687316	16.3180783	NA	13.98805934	13.28363881	13.02053224	14.02458733	13.19908366	13.63356656	NA	16.13271184	13.23323415	NA	NA	NA	13.82281381	NA	NA	NA	NA	NA	tr|A0A126LB21|A0A126LB21_HUMAN
tr|A0A140TA32|A0A140TA32_HUMAN	22.15114914	22.47718557	22.67313363	24.47116639	22.35142049	21.7920083	23.66283626	25.17884572	22.43214258	23.38752944	23.7351766	22.17653526	22.54469022	24.34669471	21.9073194	22.88191982	21.85790654	23.01616616	23.00368331	20.81997159	22.42351611	20.4157632	22.62349074	23.21729094	23.50766201	21.1295486	21.47661583	tr|A0A140TA32|A0A140TA32_HUMAN
tr|A0A193CHQ9|A0A193CHQ9_HUMAN	22.17140417	21.82290106	23.51123523	22.43491115	21.99588448	22.00266276	21.52433173	22.15712764	22.42142665	22.03536391	21.67788391	22.15010777	22.65361638	22.70748695	22.19872663	21.09273467	22.94912566	22.78301176	23.08668666	23.20952308	22.45597568	22.32823912	21.23369887	21.66361139	22.86122781	21.69717352	22.15030141	tr|A0A193CHQ9|A0A193CHQ9_HUMAN
tr|A0A193CHR5|A0A193CHR5_HUMAN	16.66288609	15.87547652	17.38666413	15.90589599	16.48007438	17.02233536	15.69441079	16.8813993	15.55336275	15.81261516	17.73943984	17.60964704	17.68890663	18.39249068	17.84360042	14.87990409	16.50557373	16.46645872	17.27350784	16.50909205	15.70864197	19.46381764	16.78692398	15.89420015	17.14951978	14.87717224	16.69844677	tr|A0A193CHR5|A0A193CHR5_HUMAN
tr|A0A193CHR8|A0A193CHR8_HUMAN	NA	16.23953087	16.87740622	14.68395105	15.5911572	14.30880932	NA	18.03242064	15.80627118	14.69896046	16.11212519	17.22065961	NA	15.98966148	16.80089954	14.52520014	16.52084114	14.99331916	NA	NA	NA	NA	14.15998145	NA	NA	14.64065584	NA	tr|A0A193CHR8|A0A193CHR8_HUMAN
tr|A0A1B0GUB1|A0A1B0GUB1_HUMAN	NA	11.50982107	13.29677465	15.74166809	NA	NA	11.04310203	14.88283968	NA	14.89581742	NA	NA	12.7874857	13.81824451	13.86717606	NA	12.45539559	12.91468234	12.34574822	NA	13.84713018	12.49695407	11.30837667	NA	13.85043882	13.13793821	NA	tr|A0A1B0GUB1|A0A1B0GUB1_HUMAN;tr|B4DFF3|B4DFF3_HUMAN;tr|B4DXV0|B4DXV0_HUMAN;tr|F6TI76|F6TI76_HUMAN;tr|H3BUF8|H3BUF8_HUMAN;tr|O95086|O95086_HUMAN;tr|Q2TA70|Q2TA70_HUMAN
tr|A0A1B1CYC5|A0A1B1CYC5_HUMAN	13.52802927	NA	17.33822674	13.76396639	NA	13.76791101	16.73695759	15.74869378	NA	NA	NA	14.49052763	14.27976835	NA	14.75270541	NA	NA	NA	NA	17.11311583	16.07696366	13.67468283	NA	15.68742955	14.93481711	14.36833201	NA	tr|A0A1B1CYC5|A0A1B1CYC5_HUMAN
tr|A0A1C9J6Q9|A0A1C9J6Q9_HUMAN	14.83451101	14.48114235	15.87112159	14.11717822	14.68040346	14.33473603	14.17600142	13.20764868	15.15113608	14.73288001	14.6038618	15.12661793	14.98918292	15.52309292	15.68653369	NA	16.44309464	15.68858314	15.86685106	15.44539373	15.53559662	14.6116556	14.14652321	14.97755435	15.79095676	NA	14.07842702	tr|A0A1C9J6Q9|A0A1C9J6Q9_HUMAN;tr|A0A1C9J6R6|A0A1C9J6R6_HUMAN;tr|A0A1C9J6R7|A0A1C9J6R7_HUMAN;tr|A0A1C9J6T9|A0A1C9J6T9_HUMAN
tr|A0A1C9J6R0|A0A1C9J6R0_HUMAN	NA	NA	15.2143517	NA	NA	NA	NA	NA	NA	NA	NA	NA	NA	14.77706444	12.24796711	NA	15.78710726	14.83376185	NA	14.94062838	NA	NA	NA	NA	NA	NA	NA	tr|A0A1C9J6R0|A0A1C9J6R0_HUMAN
tr|A0A1C9J6R2|A0A1C9J6R2_HUMAN	16.59040385	19.1666755	16.73073632	19.19683424	18.18403319	17.07008527	18.39250075	18.46421658	17.17816297	18.96826963	19.66024897	17.7311026	19.05108403	17.89537492	20.52502777	18.64905805	16.43211137	20.54676486	18.97839847	17.41171238	18.87696101	20.025416	18.51246458	18.00851936	20.22600883	18.4458021	18.13596909	tr|A0A1C9J6R2|A0A1C9J6R2_HUMAN;tr|A0A1C9J6R3|A0A1C9J6R3_HUMAN
tr|A0A1C9J6R5|A0A1C9J6R5_HUMAN	19.74998033	19.17199655	21.02988533	16.7654369	19.87251703	19.22535308	17.62377519	18.49031159	20.11059946	19.0343085	19.65656002	20.28433005	17.89823193	20.03923484	20.13546651	18.61681095	18.90408714	17.03804766	20.98346705	20.69824974	18.22348737	19.04757028	18.56977006	16.66162126	16.9950862	19.72272807	18.12670767	tr|A0A1C9J6R5|A0A1C9J6R5_HUMAN
tr|A0A1L2BU38|A0A1L2BU38_HUMAN	15.29139441	14.23307092	16.23870873	15.9987201	14.5402821	15.81879723	14.89373136	17.03607089	15.45909796	14.58110134	17.46047856	16.26810666	15.20325525	15.41777536	15.65887181	14.39103181	15.35880351	15.72395907	15.45558934	16.38409329	14.56278663	15.55912636	12.52400477	14.87750431	16.01904631	14.14458221	14.38960015	tr|A0A1L2BU38|A0A1L2BU38_HUMAN
tr|A0A1L2BU40|A0A1L2BU40_HUMAN	14.49737107	18.09570168	14.73129282	NA	13.97357437	13.23294964	13.77191603	14.26411534	14.75188257	NA	13.94390409	15.42550859	14.93867681	NA	16.78215129	14.90010965	14.30052378	NA	14.81615548	14.29128608	NA	14.2531928	12.85569555	16.58666584	11.17668889	14.42830005	14.13810681	tr|A0A1L2BU40|A0A1L2BU40_HUMAN
tr|A0A1L2BU44|A0A1L2BU44_HUMAN	NA	13.48876378	14.38947554	NA	NA	NA	14.50617546	NA	NA	NA	NA	NA	NA	NA	NA	NA	15.31951085	NA	NA	NA	NA	NA	NA	NA	NA	12.91699175	NA	tr|A0A1L2BU44|A0A1L2BU44_HUMAN
tr|A0A1L2BU51|A0A1L2BU51_HUMAN	18.31211982	19.98707108	15.0292628	14.66178281	13.98585223	16.93756828	16.9162765	19.91087847	18.89771918	19.26865592	17.46690004	15.8611441	15.88393933	17.69462199	16.297556	17.20014988	14.62751599	15.07909436	15.05977051	15.1039626	13.60724532	15.0785	18.65083766	14.82094076	15.49369675	18.48794009	13.90279625	tr|A0A1L2BU51|A0A1L2BU51_HUMAN
tr|A0A1L7B5J3|A0A1L7B5J3_HUMAN	NA	NA	13.02469351	NA	NA	NA	14.07879483	15.28485134	NA	NA	NA	NA	NA	NA	12.61897102	NA	14.30082458	NA	NA	14.53863001	13.59900727	NA	NA	14.29654764	NA	NA	NA	tr|A0A1L7B5J3|A0A1L7B5J3_HUMAN
tr|A0A1S5UZ29|A0A1S5UZ29_HUMAN	NA	NA	NA	NA	NA	12.74691599	13.91159778	11.8578585	NA	NA	NA	NA	NA	NA	NA	NA	NA	NA	NA	NA	NA	NA	NA	NA	NA	NA	NA	tr|A0A1S5UZ29|A0A1S5UZ29_HUMAN
tr|A0A1S5UZ39|A0A1S5UZ39_HUMAN	24.21586975	27.69503685	27.11176365	29.08582692	25.80258807	24.47751322	29.45942013	28.11165319	26.72538295	29.04117045	26.45134797	24.57949839	27.64719554	28.06922658	27.73290187	24.53076682	26.59011462	27.973185	26.13282946	26.5397664	27.6960749	26.62808418	25.41307864	26.42891825	27.56680993	27.80693831	25.02342556	tr|A0A1S5UZ39|A0A1S5UZ39_HUMAN
tr|A0A1U9WZ84|A0A1U9WZ84_HUMAN	15.11522577	17.25659061	17.86352999	17.29393936	16.60219827	14.26520312	16.90697347	17.99395479	16.49303873	17.94607503	18.33250809	15.80920794	16.94467062	17.00583897	16.28296351	17.49823528	16.69020439	17.17926831	16.79170802	15.58571602	14.97431579	14.17335634	15.11691044	17.86571745	17.31814401	16.74779715	15.82510234	tr|A0A1U9WZ84|A0A1U9WZ84_HUMAN
tr|A0A1U9X793|A0A1U9X793_HUMAN	19.89159153	21.45683983	21.20677166	20.55823262	20.95150491	19.56533587	19.69233949	19.73790024	20.94887771	22.05360807	21.61568525	19.82704831	20.21457908	20.59888222	21.53121964	21.70617085	21.06757815	20.44586047	20.83245771	19.02239699	19.42819943	17.91348372	18.72696231	21.12208131	21.08376577	20.59241278	18.3922596	tr|A0A1U9X793|A0A1U9X793_HUMAN
tr|A0A1U9X8W4|A0A1U9X8W4_HUMAN	15.52918179	15.07964174	17.51934012	15.58823851	14.94751883	14.85586308	17.54770072	18.50086438	15.8834938	14.5203813	16.99112654	16.81087757	16.55524453	16.64267413	16.63465117	16.28767624	16.47854225	13.4848453	15.09354983	16.72596688	16.03792905	17.26437659	16.21838646	15.13857943	15.5710684	15.0295781	15.77126654	tr|A0A1U9X8W4|A0A1U9X8W4_HUMAN;tr|Q53GZ8|Q53GZ8_HUMAN;tr|Q53HP3|Q53HP3_HUMAN
tr|A0A1W2PPE0|A0A1W2PPE0_HUMAN	11.90795064	NA	NA	NA	NA	13.3874607	14.04452107	13.11160422	NA	15.95269153	NA	NA	13.3487127	NA	NA	NA	NA	NA	NA	12.53503042	NA	NA	12.07153249	12.27886751	13.0146372	NA	NA	tr|A0A1W2PPE0|A0A1W2PPE0_HUMAN
tr|A0A1W6IYI3|A0A1W6IYI3_HUMAN	16.68042432	17.51747186	18.41442547	17.10237014	16.23774312	16.3453369	16.88337606	16.66287035	17.18403426	17.40669478	17.51257341	17.09555268	16.99212185	17.91525209	17.11792799	16.83941199	16.98790091	17.31599104	18.11567058	18.16416373	15.30945009	17.54418973	16.0887166	18.37531135	17.80069482	16.95086979	16.4187647	tr|A0A1W6IYI3|A0A1W6IYI3_HUMAN;tr|A0A1W6IYI6|A0A1W6IYI6_HUMAN
tr|A0A1W6IYI5|A0A1W6IYI5_HUMAN	19.92832801	20.75213506	20.72799712	20.34159639	18.37027747	18.77257042	20.50856275	20.32329886	17.79991205	20.08529705	21.25122618	18.78610871	19.76704871	21.3757169	17.9094765	19.79324416	19.72556085	19.93613798	21.01839297	21.7328044	19.80906262	20.09248946	17.14124098	20.76110367	20.75259064	17.59153126	21.0755678	tr|A0A1W6IYI5|A0A1W6IYI5_HUMAN
tr|A0A1W6IYI8|A0A1W6IYI8_HUMAN	18.38837553	17.66055396	18.12596343	18.01501634	18.1417964	16.06375185	17.70078552	17.38275512	16.67948891	17.04293554	18.32562157	18.61996577	17.76356716	18.32654475	18.41968561	17.05329912	17.76694425	18.31983829	18.77342807	17.39861484	17.64230311	17.86800262	17.19419934	15.12702895	18.43199132	17.81661899	17.66340511	tr|A0A1W6IYI8|A0A1W6IYI8_HUMAN
tr|A0A1W6IYI9|A0A1W6IYI9_HUMAN	15.4681793	17.25895979	18.59742379	17.46187575	19.11456778	15.59247163	16.61172965	17.5542809	19.52890806	16.17664129	17.94759041	16.1418087	14.57349282	19.22556025	15.9791276	18.02984708	15.54837045	15.93570935	20.21407048	18.98246998	17.28655533	18.1932567	14.09844152	15.08023387	15.9448353	21.56664574	15.32004007	tr|A0A1W6IYI9|A0A1W6IYI9_HUMAN;tr|A0A1W6IYJ2|A0A1W6IYJ2_HUMAN
tr|A0A1W6IYJ0|A0A1W6IYJ0_HUMAN	15.05748887	16.2269588	16.9030698	15.89447725	15.82451042	14.26491975	11.78754099	14.84904615	16.15677183	15.23506871	14.37866657	15.86559436	15.86067621	15.89690103	15.1430542	13.9169068	14.4974887	15.22482319	15.97032996	16.69462191	16.12157088	15.1669492	14.14020734	15.54580647	16.19085223	14.8240424	15.16483051	tr|A0A1W6IYJ0|A0A1W6IYJ0_HUMAN
tr|A0A1W6IYJ1|A0A1W6IYJ1_HUMAN	14.92692296	14.06172348	15.99744321	14.76898398	13.26731948	13.62337492	14.83648753	14.46150531	14.59066772	14.91641947	15.72656187	15.31118396	14.41879892	14.53190586	14.85538599	14.40576311	16.25259252	15.047554	14.86995851	15.56742615	13.56792217	16.69886581	13.90342335	13.51309576	14.51155274	13.82466846	13.57210631	tr|A0A1W6IYJ1|A0A1W6IYJ1_HUMAN
tr|A0A1W6IYJ4|A0A1W6IYJ4_HUMAN	12.90357354	11.23943725	13.73792473	12.70513072	NA	12.73153906	13.03044176	12.40904845	11.86119952	NA	13.94001476	12.62538686	11.43629016	NA	13.80454958	11.89621206	11.54555973	12.59354337	NA	NA	NA	12.28327911	12.12518422	NA	11.47420799	12.00608641	13.52139883	tr|A0A1W6IYJ4|A0A1W6IYJ4_HUMAN
tr|A0A1W6IYJ9|A0A1W6IYJ9_HUMAN	17.84135047	14.63572697	16.58337496	16.60246997	14.46592319	15.54357604	15.71986629	15.9106161	15.20017245	16.50040881	17.10956941	17.02289732	15.59616564	15.50666351	17.31690532	14.79119081	16.43744675	16.81978294	15.11104569	16.22615348	14.57787831	15.78412124	14.26850472	16.12262605	15.45565232	14.53092785	15.89501277	tr|A0A1W6IYJ9|A0A1W6IYJ9_HUMAN
tr|A0A1W6IYK6|A0A1W6IYK6_HUMAN	14.73441125	15.49619015	14.55717645	12.88281274	13.06035465	12.41831176	12.55105081	15.38248819	12.68807346	13.35167035	12.79604283	14.54393312	13.27858152	13.70394235	13.78538626	12.69748209	12.71578226	14.0346543	13.03763659	13.49249389	11.67614615	13.50507921	11.90055297	13.68958246	12.95393345	12.6342332	11.34189903	tr|A0A1W6IYK6|A0A1W6IYK6_HUMAN
tr|A0A1W6IYK8|A0A1W6IYK8_HUMAN	13.47916426	13.87052784	15.3715626	NA	NA	12.78230026	NA	13.86541076	14.32503074	14.51556271	NA	13.9401169	12.92102626	11.6575789	NA	NA	15.15249449	14.14110618	15.50026564	14.5233694	NA	13.50727298	12.87985243	13.47918861	14.82371667	13.95545601	NA	tr|A0A1W6IYK8|A0A1W6IYK8_HUMAN
tr|A0A1W6IYL8|A0A1W6IYL8_HUMAN	NA	12.88849835	12.81139528	14.51493186	NA	NA	12.67758238	NA	NA	NA	12.57703066	NA	NA	NA	NA	NA	NA	NA	NA	12.32823184	NA	NA	NA	NA	NA	NA	NA	tr|A0A1W6IYL8|A0A1W6IYL8_HUMAN
tr|A0A2H4G024|A0A2H4G024_HUMAN	NA	14.75635132	15.04211194	NA	14.82187442	NA	15.10764983	13.61963538	NA	NA	15.19476502	NA	NA	NA	15.26176062	13.90259598	14.30175636	NA	NA	14.97677113	NA	15.5277904	13.27601425	16.53988191	NA	13.53636797	13.24683472	tr|A0A2H4G024|A0A2H4G024_HUMAN
tr|A0A2R8Y793|A0A2R8Y793_HUMAN	NA	NA	14.45612721	NA	NA	NA	16.28240698	14.83786254	NA	NA	NA	NA	NA	NA	NA	NA	NA	NA	NA	NA	NA	NA	NA	NA	NA	NA	NA	tr|A0A2R8Y793|A0A2R8Y793_HUMAN
tr|A0A2R8YCN4|A0A2R8YCN4_HUMAN	NA	12.41435297	NA	NA	NA	NA	NA	NA	NA	10.6706532	NA	NA	NA	NA	11.83791471	NA	11.88109459	10.59613806	NA	12.10924999	NA	12.55553618	NA	NA	NA	NA	NA	tr|A0A2R8YCN4|A0A2R8YCN4_HUMAN;tr|A0A2R8YG38|A0A2R8YG38_HUMAN
tr|A0A2U8J8H9|A0A2U8J8H9_HUMAN	15.27082343	14.88689637	16.3655701	15.0657707	17.06623067	14.43990023	15.18070469	16.20268512	16.17074709	16.58399595	17.58698614	15.39751512	14.74051855	18.20161067	15.44585316	14.82502046	15.79567793	18.1214105	15.63316225	15.39978767	14.10689028	14.35487024	16.74311299	13.85849103	14.23490569	17.00417099	14.31552364	tr|A0A2U8J8H9|A0A2U8J8H9_HUMAN
tr|A0A2U8J8J4|A0A2U8J8J4_HUMAN	17.16525754	14.36783379	16.82083887	16.18240583	15.868698	17.02339077	15.36120384	14.73376828	17.23588569	16.10309329	16.43144154	16.91153893	16.77379155	17.14686118	17.38649874	17.28914846	18.93295062	16.57517127	17.3230283	17.57750901	17.32842317	17.68424939	13.7330804	16.47229792	17.17443091	18.68482256	18.08531205	tr|A0A2U8J8J4|A0A2U8J8J4_HUMAN;tr|A0A2U8J8J6|A0A2U8J8J6_HUMAN
tr|A0A2U8J8K9|A0A2U8J8K9_HUMAN	14.22746729	14.45831975	15.0569999	14.75605252	NA	14.9580558	14.56832054	12.77557541	14.11903055	13.42414483	14.87279633	16.8653686	20.25644924	13.58805424	14.3778545	12.70684193	15.99465459	15.69903905	13.69401298	15.113477	13.0105155	13.08758943	14.53204672	13.22556049	13.95993574	13.57113232	13.81367621	tr|A0A2U8J8K9|A0A2U8J8K9_HUMAN
tr|A0A2U8J8N7|A0A2U8J8N7_HUMAN	13.20035341	11.81186053	14.36275611	12.3588339	12.29128506	12.98632297	NA	12.8237945	13.85791984	11.35929545	13.26558913	12.36919487	13.14383457	13.18187711	14.82592347	13.23645523	15.66166537	14.16011698	14.73287768	14.83449614	14.9935886	14.21573025	13.57751405	12.83744825	13.15009827	13.10578915	NA	tr|A0A2U8J8N7|A0A2U8J8N7_HUMAN
tr|A0A2U8J8N8|A0A2U8J8N8_HUMAN	17.62999029	16.27105201	16.81085747	19.19380318	16.59116223	19.34865261	16.29501675	15.83181388	17.66442686	19.07212588	16.78224115	15.6318591	16.61453625	17.53441579	18.53380127	16.30219948	17.96282825	17.18428267	17.47825017	17.86473278	15.91431633	16.61035289	17.1672819	19.2183623	20.15252993	16.59855656	17.54601466	tr|A0A2U8J8N8|A0A2U8J8N8_HUMAN;tr|A0A2U8J9D6|A0A2U8J9D6_HUMAN
tr|A0A2U8J8Q1|A0A2U8J8Q1_HUMAN	12.95016214	13.76896514	14.21486085	13.45503376	13.31062385	13.38135182	13.01191337	16.01577542	14.1631303	12.79248111	11.79101304	14.21185839	13.26288905	14.42145791	13.94434833	12.71448107	12.83849798	14.74223201	14.55015938	14.68217874	14.02010805	13.6332813	12.9398888	12.64090184	14.95561933	11.76169831	10.58859228	tr|A0A2U8J8Q1|A0A2U8J8Q1_HUMAN
tr|A0A2U8J8R0|A0A2U8J8R0_HUMAN	13.85940274	14.42145325	15.75907763	14.79497959	15.0209842	15.39380734	13.91042102	14.5494174	15.23531079	14.88005452	15.64589586	15.42231721	14.8717841	15.88940327	16.48556474	15.05214443	15.95331357	15.28589968	15.49581932	16.08076788	16.26613331	17.03292137	14.65746007	14.57876811	15.97380847	14.5968142	15.25978571	tr|A0A2U8J8R0|A0A2U8J8R0_HUMAN
tr|A0A2U8J8R6|A0A2U8J8R6_HUMAN	NA	NA	15.7532125	NA	NA	NA	12.58178579	13.5504574	NA	NA	NA	NA	NA	NA	11.90294823	NA	14.40400323	11.06471502	NA	11.43582226	NA	15.96062178	NA	NA	NA	NA	NA	tr|A0A2U8J8R6|A0A2U8J8R6_HUMAN;tr|A0A2U8J970|A0A2U8J970_HUMAN
tr|A0A2U8J8S6|A0A2U8J8S6_HUMAN	15.64568177	15.55995082	19.27062243	15.48965096	12.44412118	15.27342475	19.11980087	18.73707843	15.87730288	15.0856786	16.27885915	16.13811992	15.95574475	16.68947602	15.55252268	15.20762292	20.2795926	15.80710499	15.6161339	16.30021219	12.83580153	16.08204939	14.2276464	12.87743332	16.05863347	12.32521746	14.37323913	tr|A0A2U8J8S6|A0A2U8J8S6_HUMAN
tr|A0A2U8J8T9|A0A2U8J8T9_HUMAN	14.33040854	15.86444404	17.66049051	16.8382043	15.70433343	16.31591606	16.56551932	16.12664734	14.74763282	16.65593053	16.96441806	14.68375885	16.33053657	16.90886229	17.41430207	16.96549997	17.69668393	17.34952439	18.40827736	13.92318144	16.15556786	16.39928855	16.1958645	16.48240898	17.60131364	14.35099008	16.57033951	tr|A0A2U8J8T9|A0A2U8J8T9_HUMAN
tr|A0A2U8J8X1|A0A2U8J8X1_HUMAN	12.13741612	NA	NA	12.71130368	12.81676766	13.06216212	NA	12.92224617	NA	NA	11.97569731	13.00875188	NA	13.3594733	NA	11.80300606	NA	13.51423813	13.34097256	14.06232361	13.3567742	NA	NA	NA	NA	11.86671761	13.62454438	tr|A0A2U8J8X1|A0A2U8J8X1_HUMAN
tr|A0A2U8J8X8|A0A2U8J8X8_HUMAN	NA	NA	15.53559657	NA	NA	NA	12.95880389	14.70724106	NA	13.99066968	NA	12.65941051	NA	11.40337171	11.19485727	NA	15.48331619	NA	NA	11.79565921	NA	NA	NA	NA	NA	NA	NA	tr|A0A2U8J8X8|A0A2U8J8X8_HUMAN
tr|A0A2U8J8Z1|A0A2U8J8Z1_HUMAN	NA	NA	12.48396733	NA	NA	NA	12.00065119	12.21130202	NA	NA	NA	NA	NA	NA	NA	NA	14.6333942	NA	NA	NA	NA	NA	NA	NA	NA	NA	NA	tr|A0A2U8J8Z1|A0A2U8J8Z1_HUMAN
tr|A0A2U8J8Z4|A0A2U8J8Z4_HUMAN	12.9303319	NA	15.16638386	NA	NA	12.53095677	15.05425251	14.29386068	NA	NA	11.92196847	12.24050036	11.08221017	NA	13.91511413	11.5580665	15.47764832	NA	12.32467147	12.87655964	NA	13.03445165	11.75816676	11.74171339	12.80924725	12.54446834	11.90977628	tr|A0A2U8J8Z4|A0A2U8J8Z4_HUMAN
tr|A0A2U8J8Z6|A0A2U8J8Z6_HUMAN	NA	14.35071706	14.59366085	12.08164651	12.43569291	17.42854544	13.56981521	13.68754864	15.45032183	NA	13.01844932	12.58979297	NA	NA	12.77896946	15.71212792	14.08590355	12.79452194	12.28964106	13.45827673	NA	12.51345281	15.22593515	11.44794742	12.32704508	15.39254742	14.83547423	tr|A0A2U8J8Z6|A0A2U8J8Z6_HUMAN
tr|A0A2U8J909|A0A2U8J909_HUMAN	15.04462841	13.48467249	17.45531772	14.98267424	15.03600547	16.23398514	15.42947562	15.10344158	14.8230272	13.47688427	14.81354011	16.15863653	16.92550499	16.52061411	16.293352	14.31020716	17.55976706	15.63900442	15.6985568	15.93615487	15.11687561	15.36003632	15.09600426	15.07138318	14.97325945	14.87873673	14.44528354	tr|A0A2U8J909|A0A2U8J909_HUMAN
tr|A0A2U8J931|A0A2U8J931_HUMAN	13.94185328	16.6379355	16.84894507	13.88308784	15.75908039	12.24154001	16.050599	13.31958708	15.98863147	13.46325454	14.30798557	14.43263021	13.7281836	17.04804203	16.69585111	15.21985849	14.23932133	17.09768836	16.84241704	15.04696272	16.28795127	16.12774698	13.64105926	16.20254537	17.39001905	15.97131757	16.82841967	tr|A0A2U8J931|A0A2U8J931_HUMAN;tr|A0A2U8J977|A0A2U8J977_HUMAN
tr|A0A2U8J936|A0A2U8J936_HUMAN	15.15881708	14.92635446	18.12348153	13.52689543	12.4550324	15.07023317	16.71248905	16.96182301	15.66711991	12.20122625	14.37943225	15.0138149	14.67527458	13.1625492	14.3084824	13.2076724	19.43918849	15.58163035	13.42890321	15.25199178	12.27606955	14.94883834	13.54963557	11.54430635	NA	12.2285125	15.13741097	tr|A0A2U8J936|A0A2U8J936_HUMAN
tr|A0A2U8J942|A0A2U8J942_HUMAN	13.41340851	16.40954152	14.86683031	13.06640763	15.13181709	14.71747222	13.74100584	12.45587177	12.48636971	12.42891972	12.5067767	13.03255473	14.29411154	15.91826221	14.93817045	13.64800694	14.65236125	15.1320133	12.8584704	15.35421841	14.29780282	13.70180208	13.88333968	14.5911949	15.37294096	14.61034498	13.75557941	tr|A0A2U8J942|A0A2U8J942_HUMAN
tr|A0A2U8J945|A0A2U8J945_HUMAN	NA	NA	13.4311733	NA	NA	NA	NA	11.33307682	NA	NA	NA	NA	NA	NA	NA	NA	14.18515132	NA	NA	NA	NA	NA	NA	NA	NA	NA	NA	tr|A0A2U8J945|A0A2U8J945_HUMAN
tr|A0A2U8J947|A0A2U8J947_HUMAN	16.37304435	15.26171157	14.96208592	14.03734834	12.94669382	13.72650687	14.50387003	14.15539119	13.87594819	14.50268607	15.24200521	13.83285652	13.21898228	16.09631455	13.76082602	16.27342115	15.99896151	15.33530129	14.90574343	16.52469428	14.50920845	12.86492723	14.0953221	14.68097729	14.75224978	13.79604008	13.8182531	tr|A0A2U8J947|A0A2U8J947_HUMAN
tr|A0A2U8J950|A0A2U8J950_HUMAN	19.18487671	19.25875407	19.26198541	18.77844562	19.15250669	20.35550217	18.00049924	18.00837284	19.43219924	17.0798125	19.90273079	19.03258778	19.38280788	20.41508712	17.98171374	19.34327743	18.58829646	19.02882928	20.57680447	19.54868447	19.88343906	16.5045529	18.35949441	18.81164994	19.52887313	19.32880166	18.55598106	tr|A0A2U8J950|A0A2U8J950_HUMAN
tr|A0A2U8J954|A0A2U8J954_HUMAN	16.15398527	16.06906636	16.25355846	NA	NA	15.38488707	14.32160636	14.46512567	16.0491096	15.18050846	15.78972732	16.3606737	15.616052	17.37584391	17.55740314	14.93446123	15.77877424	16.83052671	16.97569042	16.69648318	16.40541163	15.22027261	14.77927929	NA	16.71788966	14.96909396	14.63160629	tr|A0A2U8J954|A0A2U8J954_HUMAN
tr|A0A2U8J959|A0A2U8J959_HUMAN	17.76869231	16.89322269	18.53693518	17.2088639	16.87034462	18.0888122	15.20189394	16.22437329	17.65181911	16.69256656	17.25866677	18.52135801	19.10906339	18.31687019	18.00197066	16.34803409	17.72864217	18.0182892	16.58124577	18.00390635	16.88434941	17.42084923	16.81397838	16.31700279	14.74652168	17.07537313	17.42491434	tr|A0A2U8J959|A0A2U8J959_HUMAN
tr|A0A2U8J967|A0A2U8J967_HUMAN	16.83895952	16.05877564	20.85049795	16.46746366	14.36426931	16.77539225	21.28555752	20.50408348	17.13371755	16.17888261	17.37997814	17.11148456	18.75191423	17.56450212	16.96462821	15.69657764	20.859673	17.30043425	16.10817735	17.32702789	13.69316226	17.24454099	16.10678448	13.92727753	NA	14.2928468	16.32517062	tr|A0A2U8J967|A0A2U8J967_HUMAN
tr|A0A2U8J969|A0A2U8J969_HUMAN	14.86389724	15.75522472	16.05301709	14.25405052	15.31621386	19.43308099	NA	15.37674427	16.99304415	16.37872439	16.62860157	15.96421855	18.47022682	18.17354464	18.35490152	14.30973415	17.52097872	16.6732698	17.34768504	16.30095565	17.3218181	14.70030118	16.06148571	18.24607259	15.80798511	16.02003078	17.70740115	tr|A0A2U8J969|A0A2U8J969_HUMAN
tr|A0A2U8J974|A0A2U8J974_HUMAN	NA	NA	15.8683037	NA	NA	15.40196135	16.01979637	14.73364839	NA	NA	NA	16.370981	NA	13.39136164	13.46013206	NA	17.26764283	17.23763378	NA	16.46621846	NA	11.64454461	15.60394212	NA	16.28527645	NA	NA	tr|A0A2U8J974|A0A2U8J974_HUMAN
tr|A0A2U8J978|A0A2U8J978_HUMAN	16.49441248	15.00456131	15.63622527	15.96686972	14.4642921	14.76113854	14.62252745	14.79533399	16.35787446	15.36292883	15.16710736	15.22980134	15.13357869	15.30528911	14.78805589	13.8420831	16.14085715	15.29939499	15.68784077	15.84796709	14.52610056	16.12664861	15.20502664	14.55988274	15.81626342	15.46606433	14.36751626	tr|A0A2U8J978|A0A2U8J978_HUMAN
tr|A0A2U8J983|A0A2U8J983_HUMAN	NA	NA	15.13502945	NA	NA	NA	12.45497204	NA	NA	NA	NA	NA	NA	NA	NA	NA	14.80933132	NA	NA	NA	NA	NA	NA	NA	NA	NA	NA	tr|A0A2U8J983|A0A2U8J983_HUMAN
tr|A0A2U8J987|A0A2U8J987_HUMAN	16.17995198	15.96887171	16.58791879	15.81411455	15.41116276	16.20853926	16.2772238	14.96387695	15.94389343	17.07151743	15.50421638	14.57730623	15.24647339	15.38801587	16.34659567	15.24549325	14.83862579	16.26456991	14.97396928	15.7075933	15.88394787	16.10791711	15.70724473	13.81890587	15.10336654	14.8688262	16.2506027	tr|A0A2U8J987|A0A2U8J987_HUMAN
tr|A0A2U8J989|A0A2U8J989_HUMAN	15.23976242	12.79738245	16.17808886	14.32979078	12.41983806	13.17172112	15.1394214	14.33181273	14.60987974	13.30742819	13.11770375	13.46574123	12.25751853	13.98839657	15.30858513	15.19374482	16.49792824	14.6904716	12.94490313	14.28296783	14.99609015	14.65932531	13.28214439	14.49564912	13.41245011	12.60893519	11.9036967	tr|A0A2U8J989|A0A2U8J989_HUMAN
tr|A0A2U8J991|A0A2U8J991_HUMAN	15.13416849	15.23976864	15.95399823	14.78854336	14.4080235	13.6211637	13.08359887	14.15430674	15.35215509	15.0768705	14.27409674	15.25169798	13.54393046	15.64153556	15.94204863	15.28331793	15.13150065	15.29234896	16.30704422	15.84059812	15.58434955	15.03077382	13.97497839	14.65724713	13.99448445	13.12493815	16.98917695	tr|A0A2U8J991|A0A2U8J991_HUMAN
tr|A0A2U8J9A9|A0A2U8J9A9_HUMAN	12.95004783	NA	14.38404621	11.49152149	NA	NA	12.54470404	13.82762643	NA	NA	11.12723667	NA	NA	13.76499242	12.85895636	NA	14.85325071	13.56866665	NA	12.84282424	NA	12.56602916	NA	NA	NA	NA	NA	tr|A0A2U8J9A9|A0A2U8J9A9_HUMAN
tr|A0A2U8J9C3|A0A2U8J9C3_HUMAN	14.59251834	14.38186136	15.89577482	14.32405722	13.41010597	13.40305285	14.75787576	12.92697237	13.69543043	15.89544274	13.17079873	13.78088952	14.7764051	15.37762322	16.56849764	15.05820802	15.09087031	13.88442871	15.52277868	14.66365916	14.66461789	14.17479293	12.64257694	14.38395375	12.70637106	13.49886219	13.5594137	tr|A0A2U8J9C3|A0A2U8J9C3_HUMAN
tr|A0A2Y9CYE2|A0A2Y9CYE2_HUMAN	NA	NA	14.16536757	NA	NA	NA	13.67937638	13.03433413	NA	NA	NA	NA	NA	9.931652446	NA	NA	12.70410642	11.57415052	NA	NA	NA	NA	NA	NA	NA	NA	NA	tr|A0A2Y9CYE2|A0A2Y9CYE2_HUMAN
tr|A0A2Y9CYE4|A0A2Y9CYE4_HUMAN	12.59295879	NA	16.06488804	NA	NA	NA	16.15192607	14.92445123	NA	NA	13.51476011	13.9664439	NA	NA	NA	NA	16.0724351	NA	NA	NA	NA	12.65878008	NA	NA	NA	NA	NA	tr|A0A2Y9CYE4|A0A2Y9CYE4_HUMAN
tr|A0A2Y9CYF0|A0A2Y9CYF0_HUMAN	14.28346901	13.64467565	18.20204113	13.48548114	13.64268595	14.4060255	14.96291159	15.8487868	15.51310694	13.85411871	13.48108695	14.64612428	12.78792664	15.4451528	14.88290541	13.2615414	14.20097585	14.81766523	13.50545972	14.8556287	13.34471838	14.91324874	13.86741555	12.82137118	13.72698465	13.25772128	13.41598973	tr|A0A2Y9CYF0|A0A2Y9CYF0_HUMAN
tr|A0A2Y9CYF3|A0A2Y9CYF3_HUMAN	17.24136218	16.79506699	17.52626415	16.87628119	15.7750807	16.61083244	15.96846386	15.26224416	16.96082047	17.15901517	17.73739101	17.86755062	16.8526136	17.50651484	17.75729918	16.10336987	16.99594353	17.67917299	17.53848597	17.6459163	16.6572935	17.23128264	16.57924961	16.27141821	17.01910105	16.7598665	17.31572977	tr|A0A2Y9CYF3|A0A2Y9CYF3_HUMAN
tr|A0A2Y9CYF7|A0A2Y9CYF7_HUMAN	NA	NA	14.43929178	NA	NA	NA	13.31459911	13.96061264	12.43163643	NA	NA	12.35781851	11.66081487	11.43736772	NA	NA	14.42135491	12.56475658	NA	11.84400596	NA	NA	NA	NA	12.73414306	NA	NA	tr|A0A2Y9CYF7|A0A2Y9CYF7_HUMAN
tr|A0A2Y9CYF9|A0A2Y9CYF9_HUMAN	NA	NA	16.76362884	NA	NA	NA	16.45158991	NA	NA	NA	NA	NA	NA	NA	NA	NA	NA	NA	NA	NA	NA	NA	NA	NA	NA	NA	NA	tr|A0A2Y9CYF9|A0A2Y9CYF9_HUMAN
tr|A0A384MDQ7|A0A384MDQ7_HUMAN	15.42235588	NA	NA	NA	NA	13.6514452	17.75094138	15.4085178	15.20139465	17.28023213	14.8884659	13.62936989	15.292295	NA	NA	NA	NA	NA	NA	14.9941833	NA	12.80173689	NA	NA	NA	NA	13.36351641	tr|A0A384MDQ7|A0A384MDQ7_HUMAN
tr|A0A384MR50|A0A384MR50_HUMAN	11.71279531	NA	NA	NA	NA	12.79041486	12.39990354	12.94777891	NA	NA	NA	NA	NA	NA	NA	NA	NA	NA	NA	NA	NA	NA	NA	11.28606228	12.25081445	NA	11.11995437	tr|A0A384MR50|A0A384MR50_HUMAN;tr|B1AK87|B1AK87_HUMAN;tr|B1AK88|B1AK88_HUMAN;tr|B2R7T8|B2R7T8_HUMAN;tr|B4DWA6|B4DWA6_HUMAN;tr|Q7L4N0|Q7L4N0_HUMAN
tr|A0A384NL10|A0A384NL10_HUMAN	13.18220436	12.69735365	14.55005378	13.72106295	12.78776739	13.90251405	14.91977507	15.15430356	13.59989101	14.31358008	14.75969874	NA	12.20577354	12.88234544	12.69093546	12.37304427	14.26898511	NA	12.35545146	12.63168243	NA	15.64860944	NA	13.45929772	12.95568035	11.02107112	NA	tr|A0A384NL10|A0A384NL10_HUMAN;tr|E1U340|E1U340_HUMAN
tr|A0A385HVZ2|A0A385HVZ2_HUMAN	NA	14.1291225	NA	16.53923408	12.81258502	NA	13.05612487	14.13791463	NA	16.30245815	NA	NA	11.80116128	14.53637175	NA	NA	14.08104631	14.19272552	12.85977761	NA	14.49102326	NA	NA	NA	14.52925723	15.40543354	NA	tr|A0A385HVZ2|A0A385HVZ2_HUMAN
tr|A0A385HW21|A0A385HW21_HUMAN	NA	16.21940626	15.08650879	18.46078102	15.54851485	NA	17.31476782	15.97050239	14.38816126	18.53303567	13.44018841	NA	14.74619657	15.7259011	16.33293188	NA	NA	15.77791877	15.27187159	NA	15.68792255	12.46270458	11.98057743	15.13985483	16.05887468	15.96141868	NA	tr|A0A385HW21|A0A385HW21_HUMAN
tr|A0A3B3ISA6|A0A3B3ISA6_HUMAN	16.5121316	16.92474249	17.0692887	18.21499358	15.82900044	16.01133365	16.68949323	17.62266972	16.68541099	17.27908749	17.76414115	15.81599539	16.21321816	15.94191094	16.04559048	16.30235652	15.90662334	16.51928241	15.27539087	15.66478797	16.00976159	14.79795972	15.98441316	16.43247369	15.48614258	15.80136119	16.00961116	tr|A0A3B3ISA6|A0A3B3ISA6_HUMAN
tr|A0A3B3ISR2|A0A3B3ISR2_HUMAN	13.48558363	13.98734189	13.98850845	13.96259104	15.30353483	15.75123591	14.94097137	14.17719095	12.53724833	14.13040897	14.57785307	14.13553392	13.9374781	13.77814091	14.80123355	15.72795584	15.01473279	15.08255071	14.00321755	14.52686687	14.42687879	13.74340231	15.30806553	14.51593071	14.3619734	14.99797184	15.22142998	tr|A0A3B3ISR2|A0A3B3ISR2_HUMAN;tr|B4DPQ0|B4DPQ0_HUMAN;tr|F5H2D0|F5H2D0_HUMAN;tr|Q53HT9|Q53HT9_HUMAN;tr|Q53HU9|Q53HU9_HUMAN
tr|A0A3B3ISW6|A0A3B3ISW6_HUMAN	14.06286789	15.47380605	14.9572518	12.77282683	15.50618122	17.37697646	15.45610639	15.13299893	13.72491928	15.20104252	15.09941537	14.33332123	13.85706454	13.90745891	16.22134016	15.86081472	15.30427247	15.22414715	15.07082565	15.73786957	14.93431838	15.73016886	12.83406954	14.6850608	14.45469687	15.49244523	14.22015354	tr|A0A3B3ISW6|A0A3B3ISW6_HUMAN;tr|V9GYE7|V9GYE7_HUMAN
tr|A0A449C188|A0A449C188_HUMAN	18.11320774	17.25408022	15.20736744	16.88047183	16.10376187	16.92086893	15.94697071	15.26127943	16.82067933	17.15213294	16.50805264	18.38826433	18.05728238	15.03889499	13.15103363	15.53597785	17.89632426	17.71041435	18.02707587	17.66692983	15.52477024	16.5635606	15.79472061	17.18131607	14.63177618	14.32138212	15.30773378	tr|A0A449C188|A0A449C188_HUMAN
tr|A0A449C189|A0A449C189_HUMAN	NA	15.01607874	16.74222671	NA	NA	15.37862434	15.51194143	14.01494555	NA	NA	NA	14.81344475	NA	17.58407321	15.36912324	14.67506557	NA	NA	17.60706215	16.86929748	NA	15.24596412	NA	16.64564363	NA	NA	NA	tr|A0A449C189|A0A449C189_HUMAN
tr|A0A449C1A8|A0A449C1A8_HUMAN	19.13612095	17.01960766	18.71305299	18.12345347	18.83916734	19.53950573	17.79100347	16.87141328	18.81631018	18.04393378	18.92930314	18.83276658	19.36494071	19.41056855	18.81474389	17.72615726	18.88486553	19.13001168	19.21886336	20.13743503	19.63555813	18.59875114	17.82016789	17.60763004	18.78736851	17.19409165	17.88300306	tr|A0A449C1A8|A0A449C1A8_HUMAN
tr|A0A4E0W274|A0A4E0W274_HUMAN	15.44070928	15.4990255	16.58562975	14.68053367	14.91479828	15.47576839	14.28744866	15.73605438	17.37763072	15.08776389	17.4987049	16.1986711	15.68912806	15.78045693	16.23860011	15.89380727	16.39566242	14.94850535	15.88967116	16.65974242	14.3449785	15.31371082	14.37373632	15.68781677	15.41843283	16.3479529	14.65604574	tr|A0A4E0W274|A0A4E0W274_HUMAN
tr|A0N4Z8|A0N4Z8_HUMAN	17.35275369	18.33749209	18.83854243	18.20204431	14.62880967	17.71472097	15.84433363	15.10786165	17.41644398	18.22151751	18.1793599	17.60133634	15.44392178	18.01917178	15.68111343	17.13633776	15.29675444	17.93629855	18.00732717	17.8617703	15.19910818	18.69799425	14.9140068	15.07700033	17.60021543	14.80436385	18.31894322	tr|A0N4Z8|A0N4Z8_HUMAN
tr|A0N5G1|A0N5G1_HUMAN	20.09396509	19.82088851	20.48278532	19.99829571	19.75317391	20.02673092	20.17582243	18.86246904	19.94671617	20.26047061	20.4276484	20.50382236	20.34954876	20.53462111	20.98992445	19.15517359	21.89495201	19.99301043	20.44077825	20.08094697	19.98434078	18.77885416	18.11954022	20.05017149	20.40468378	19.27131393	19.37066233	tr|A0N5G1|A0N5G1_HUMAN
tr|A0N5G3|A0N5G3_HUMAN	17.55427287	18.07438704	17.90709613	18.00779493	16.84206096	16.61160065	16.54177347	16.56299908	17.10333789	17.88923289	17.78486757	19.38783648	18.44645117	17.6203885	17.34156395	15.59403768	18.06137885	17.60957495	17.92811233	16.94425666	16.17554884	17.06736002	16.12671819	17.488091	17.6839801	17.07579215	17.78315496	tr|A0N5G3|A0N5G3_HUMAN
tr|A0N5G7|A0N5G7_HUMAN	14.92988874	14.76865421	15.94205059	14.74713335	14.14850974	14.29356036	15.61645851	14.01029848	15.52323164	14.15178302	15.85619344	16.28044946	14.85976225	15.70240277	14.95754168	13.76821125	15.36506556	15.92221917	15.01909395	15.58127073	15.06221748	15.67490589	16.0262179	15.21125348	14.08466947	14.86556562	15.12180957	tr|A0N5G7|A0N5G7_HUMAN
tr|A0N7I9|A0N7I9_HUMAN	12.72309468	18.48033353	17.073494	16.00268264	17.44053483	16.93013236	14.43782107	13.70511247	16.0834221	20.7415354	13.77149034	18.71939372	14.91928467	20.73019721	14.82332445	14.16464181	13.98483201	18.50992914	19.16573901	18.08572312	16.66528708	17.45219328	18.21566481	15.56852852	17.10932093	13.67001771	15.24326353	tr|A0N7I9|A0N7I9_HUMAN
tr|A0N7J6|A0N7J6_HUMAN	15.42221	16.28191373	16.24056071	16.48401634	16.00979247	15.43136874	16.50789629	17.39615744	15.97837293	15.76903579	16.92425664	16.39472887	16.21693216	17.0529856	17.20756613	14.86505265	16.28439519	16.63231868	16.3419844	15.78603765	15.30350163	15.18253709	15.48843941	16.86387379	15.94826907	14.77881974	15.67648338	tr|A0N7J6|A0N7J6_HUMAN
tr|A0PJA6|A0PJA6_HUMAN	NA	NA	NA	NA	NA	NA	13.74294067	NA	NA	NA	NA	NA	NA	NA	NA	NA	11.60785374	12.96929485	NA	NA	NA	NA	NA	NA	NA	NA	NA	tr|A0PJA6|A0PJA6_HUMAN
tr|A0T064|A0T064_HUMAN	13.51631615	14.87639144	11.50024703	13.29289586	11.6750305	13.03838673	13.25399976	NA	13.42473637	13.80956439	13.55583242	13.29049261	12.62009709	14.76742185	13.14791946	14.21988906	13.62967979	13.81519471	14.13472338	11.72298562	13.55896467	NA	14.51317216	15.00700895	14.41521015	12.44428542	14.72924389	tr|A0T064|A0T064_HUMAN
tr|A2IPI2|A2IPI2_HUMAN	15.82092468	16.50354992	16.38531649	15.34837451	14.61215799	14.56537855	15.33784064	12.46133963	14.51000612	15.04158633	13.63926956	16.48943557	15.65967635	16.43931907	17.4503465	14.21699095	13.18988963	15.23327622	15.50562603	15.90215598	14.62608277	14.82600009	14.44103117	15.20917519	15.46408545	14.56812613	15.36025429	tr|A2IPI2|A2IPI2_HUMAN
tr|A2IPI4|A2IPI4_HUMAN	17.49378252	17.28852626	18.70586624	17.3730433	18.30173353	16.57382565	19.19395969	18.1424818	17.40916348	18.21258713	17.65483183	17.61563364	18.89900749	18.47071527	18.57516106	16.54917154	17.06795447	17.97690907	17.80702625	17.1558516	17.6953584	16.39094836	14.81583047	18.0588039	18.92915584	16.14937692	17.25152227	tr|A2IPI4|A2IPI4_HUMAN
tr|A2IPI5|A2IPI5_HUMAN	17.21543753	14.73993713	16.12570262	15.77450559	14.40058112	14.93451535	14.17772192	13.71475664	15.74395559	14.70312696	15.61592282	16.02724621	15.99023346	16.08572054	15.40671806	14.24298607	13.79985019	15.16005006	15.33591862	15.45341867	15.27382341	13.66645542	14.23515103	14.73341699	14.83606696	15.01140483	14.78184664	tr|A2IPI5|A2IPI5_HUMAN
tr|A2IPI6|A2IPI6_HUMAN	17.77552977	17.3294019	18.45640225	17.68907163	17.97801402	16.85234017	15.28743677	17.06265476	17.58546833	17.76047542	18.58877937	17.99241592	17.43889715	17.87173781	17.76241675	16.75628655	16.82785848	17.41208212	18.16231239	17.44465106	16.37353785	17.01856194	16.23469565	17.24658664	17.48166639	16.66286922	17.00120891	tr|A2IPI6|A2IPI6_HUMAN
tr|A2J1M2|A2J1M2_HUMAN	15.93670337	16.46332217	16.46124053	12.92761624	15.05744783	14.28123852	14.8827313	14.19813538	14.89694259	14.12178195	14.98540317	13.22193519	15.8874179	15.78795211	14.69209625	14.21339311	14.37456815	15.71739324	16.09437332	18.1799328	15.65128023	16.29366451	16.20648255	15.88571353	16.53129805	13.62476226	14.4630755	tr|A2J1M2|A2J1M2_HUMAN
tr|A2J1M3|A2J1M3_HUMAN	14.43717394	13.36168638	15.43449524	14.22987585	13.92492247	14.08136157	13.70453855	12.72410798	14.12215153	14.02674891	13.75464145	14.54899359	14.37786917	14.77341853	15.13422413	13.80015427	13.98116963	14.89166513	15.04222771	15.3988243	15.12506019	14.41106813	14.01259393	14.42910356	14.81733326	NA	13.43509828	tr|A2J1M3|A2J1M3_HUMAN
tr|A2J1M4|A2J1M4_HUMAN	21.9504222	21.92893098	17.43647786	21.9576174	22.11676475	22.39463459	18.92987808	20.48839695	21.91002785	21.74120097	22.0812927	22.38608695	23.17971724	23.96291909	22.51062538	17.66627601	21.61763687	23.18798827	23.45217683	23.08663955	22.4802327	16.58947441	21.52195657	22.5646807	18.0528257	22.02909776	22.17316675	tr|A2J1M4|A2J1M4_HUMAN
tr|A2J1M8|A2J1M8_HUMAN	16.66019393	18.63498223	17.57272224	18.9370394	15.34526909	17.10623578	16.65287784	16.29204439	16.99132127	16.37537612	16.72846567	17.29451345	15.67434865	19.0513888	17.5742397	15.5432338	16.64807571	16.28085117	18.9094657	16.6724548	16.91656219	17.06984715	16.54098121	18.47236916	16.98683785	15.96052365	17.93177245	tr|A2J1M8|A2J1M8_HUMAN
tr|A2J1N0|A2J1N0_HUMAN	17.63179254	16.81867182	17.89454879	16.51208934	16.61289658	15.94472196	16.4295232	16.81423109	16.92296388	16.80704087	17.56788424	16.98382131	16.52880391	17.52348404	19.00488886	15.73560995	17.81395	18.60518376	17.25959848	17.96994133	16.49005885	16.99772481	16.2415924	17.11209928	17.34829548	16.9148415	17.75033434	tr|A2J1N0|A2J1N0_HUMAN
tr|A2J1N4|A2J1N4_HUMAN	16.8192499	15.36089346	16.50110491	NA	15.52708897	15.61579523	14.18984902	NA	NA	14.06454635	16.04606366	16.17491761	16.66555107	17.0524986	NA	15.85058925	15.98767194	16.0928224	15.31172141	16.47636303	NA	15.53507968	13.93226251	NA	14.29055939	15.52070398	15.61723581	tr|A2J1N4|A2J1N4_HUMAN
tr|A2J1N6|A2J1N6_HUMAN	16.19404342	16.58997046	17.8241147	16.39865519	15.03209304	14.95905534	14.84381928	15.03500522	17.03871964	17.06841223	16.56547321	16.76467103	16.49261381	17.35202645	16.31165964	14.81832386	15.70387039	16.65146271	16.73237083	17.25071916	15.97745406	15.54265345	15.58491643	15.88256445	16.76975956	15.84862031	15.41728253	tr|A2J1N6|A2J1N6_HUMAN
tr|A2J1N7|A2J1N7_HUMAN	17.02235354	16.86987309	18.58095753	17.44402643	16.8269144	17.30887983	16.44734116	17.00729438	17.06430978	16.64529109	16.39193819	16.77403176	17.73575701	17.65130922	17.30686621	16.02762062	18.19195607	17.72826428	17.97631028	18.2320319	17.31091875	17.54995479	16.49129482	16.83388205	17.98158085	16.84337538	17.28231751	tr|A2J1N7|A2J1N7_HUMAN
tr|A2J1N9|A2J1N9_HUMAN	12.09368781	11.58612364	14.86401052	12.59652477	14.03255046	12.72809212	12.6517093	NA	13.05225208	12.00701213	13.38374051	12.98057006	12.19196407	12.18363402	13.08113233	14.12955286	12.53608099	13.46251449	13.7322608	15.40061011	13.11103664	13.76133798	NA	14.42530578	13.48179187	11.71276451	11.85358025	tr|A2J1N9|A2J1N9_HUMAN
tr|A2J423|A2J423_HUMAN	17.08017902	17.15963164	18.22198429	15.79886484	16.84346852	17.45498605	13.911388	15.26212828	18.26218216	NA	16.7258533	18.66735383	18.04057604	18.01280115	16.78666069	16.22129292	16.92098859	17.92743808	17.62545365	17.16845065	16.83413995	16.76038155	16.88273716	16.27920369	16.50407935	17.6358979	18.42224445	tr|A2J423|A2J423_HUMAN
tr|A2JA15|A2JA15_HUMAN	12.15503557	12.16811862	13.33864369	12.10184797	11.45511063	12.42759555	11.16906579	11.24899084	11.89821204	14.12796951	14.77445309	16.43908026	16.97142097	11.89691864	15.23503832	11.29284722	12.31753386	13.97374602	12.31426601	11.86889465	11.02946483	11.14685073	10.94269159	11.63372089	11.55335775	11.5905306	11.53483203	tr|A2JA15|A2JA15_HUMAN
tr|A2JA16|A2JA16_HUMAN	15.20269028	13.69984205	16.64575794	11.35349659	12.98572254	12.10426675	14.00480404	13.35014825	13.28139477	12.7507693	12.67681938	14.41353227	12.59595965	15.24851581	NA	12.10406591	16.43320322	13.59587378	NA	13.46997174	NA	13.83081987	NA	NA	15.67274577	13.79711595	NA	tr|A2JA16|A2JA16_HUMAN
tr|A2JA17|A2JA17_HUMAN	NA	12.23836521	12.7270461	NA	NA	NA	10.94036744	NA	NA	NA	NA	NA	NA	NA	NA	NA	NA	NA	NA	NA	NA	NA	NA	NA	NA	NA	NA	tr|A2JA17|A2JA17_HUMAN
tr|A2JA19|A2JA19_HUMAN	14.56803108	13.96811668	16.85973741	12.28620105	11.30058789	10.26819113	14.46200645	15.14273179	13.77485496	12.14835247	12.79054644	12.87258079	14.59989718	14.30438549	15.48371711	10.9539672	15.83729659	13.23243323	14.86319575	14.63266163	NA	13.2092766	10.01151204	14.43876565	NA	NA	13.72126003	tr|A2JA19|A2JA19_HUMAN
tr|A2KBC1|A2KBC1_HUMAN	14.62503126	14.92071257	15.63046201	14.53138527	14.69949971	15.27463378	13.13577823	14.68801777	13.73170333	15.60744951	14.49315556	15.41824916	17.43125783	14.82319036	14.625055	14.64812242	14.25270313	14.59909458	13.89682575	14.55401031	13.62669333	13.37681778	13.40658287	14.20441972	15.53338524	13.86591768	13.56936503	tr|A2KBC1|A2KBC1_HUMAN
tr|A2KBC4|A2KBC4_HUMAN	22.75234536	22.40316207	23.97081602	22.7604429	23.20000121	23.6288535	21.81739865	22.26731833	22.81409814	22.53479187	23.37445363	23.23218398	22.24027731	23.73495662	23.30292972	21.79729868	22.82544454	22.66590789	23.56851993	23.72360238	22.53473813	22.29761095	21.70818737	23.18762194	23.57601379	21.94203233	22.72093784	tr|A2KBC4|A2KBC4_HUMAN
tr|A2MYC9|A2MYC9_HUMAN	11.34706761	14.13566052	15.73155809	15.48823554	9.872149601	12.92200033	13.16503316	15.79033128	14.48344744	13.03455349	12.26423137	14.13838658	16.17512203	12.94052691	15.30867245	13.11785543	13.14956173	14.76590088	15.72467123	14.23500001	13.25811913	13.30090898	10.63104447	13.98039437	14.83532458	13.18345193	14.59876385	tr|A2MYC9|A2MYC9_HUMAN
tr|A2MYD2|A2MYD2_HUMAN	25.46889317	24.69685994	25.94374187	24.0172893	24.08841896	24.21355459	23.67096835	23.64029717	24.6109874	23.33612237	23.79588515	26.07764521	25.05324051	25.57673562	24.81381077	23.80728851	25.20090854	24.74278305	25.19159163	25.36726749	23.31679021	24.26256588	23.24353412	24.85045916	25.27369184	24.38247941	24.40217351	tr|A2MYD2|A2MYD2_HUMAN
tr|A2MYD6|A2MYD6_HUMAN	14.32593608	15.92271334	17.23670278	16.0593148	15.25288592	13.20747856	16.74529573	15.54529893	14.19048556	15.62208015	16.32495661	15.9251612	16.9270076	16.82093079	15.63693072	13.33553941	13.46081126	15.5138673	16.48514154	14.97601204	15.13468323	15.1754726	NA	16.04409398	17.00984685	13.16565376	14.94453837	tr|A2MYD6|A2MYD6_HUMAN
tr|A2MYE1|A2MYE1_HUMAN	18.13903995	17.61354796	19.50901252	17.98397512	18.66888405	17.55348385	17.11923359	19.01713007	17.37534378	17.22256945	18.21469779	18.13293966	19.20449553	18.85563617	18.71731754	16.61073778	18.70512357	18.62815582	18.13908631	17.44434745	17.23294804	17.67852104	15.85461818	17.9313271	18.07327027	17.47967408	16.94422575	tr|A2MYE1|A2MYE1_HUMAN;tr|A2MYE2|A2MYE2_HUMAN
tr|A2N011|A2N011_HUMAN	14.35849446	15.9073453	16.86456599	15.08904357	14.67825901	15.21934299	16.27210182	14.29448135	15.01815609	15.49641864	15.81901847	14.90039292	14.49917672	15.93296768	15.69171189	15.90739005	15.28638524	16.04027363	16.10471095	17.82069687	15.35744867	15.82897772	14.80649953	15.00460584	15.73084346	15.31124755	14.80258338	tr|A2N011|A2N011_HUMAN
tr|A2N0U0|A2N0U0_HUMAN	12.84681333	NA	13.71601691	12.82391592	NA	11.82528839	15.38653646	12.36207383	12.9941458	12.96898426	NA	12.32261885	13.86354191	12.85583077	NA	13.32818149	15.7202043	13.76742121	13.16326967	14.84548797	NA	12.20687476	10.45091763	14.57736686	12.66785803	NA	NA	tr|A2N0U0|A2N0U0_HUMAN
tr|A2N2F4|A2N2F4_HUMAN	19.60210006	19.78884004	17.67651743	16.29087376	18.8806599	17.99866818	19.33152512	18.92758904	18.82352793	19.3661457	19.72669157	17.6396581	18.9871122	16.87570676	20.12211729	17.51564275	18.87607583	16.51609892	20.02895066	16.03040147	19.01321893	18.59412072	17.51230508	19.31721308	18.79439288	18.05232104	18.01857042	tr|A2N2F4|A2N2F4_HUMAN
tr|A2N2G5|A2N2G5_HUMAN	15.46286529	16.61385873	16.70213195	16.03474497	16.36883179	15.23177872	15.22557187	14.17625881	16.27818863	15.73177876	15.92698426	16.2235061	15.53951985	17.17963052	16.5617688	15.26352599	15.81106465	16.90220643	16.2787084	16.89567719	15.68455261	15.7032492	16.4525555	16.40184213	17.10375758	15.27466978	15.70569644	tr|A2N2G5|A2N2G5_HUMAN
tr|A2N2W8|A2N2W8_HUMAN	16.28172055	15.86418133	15.44000527	16.36534347	15.38627731	16.71132146	17.51082713	18.30540945	15.98925413	15.84454249	16.98320824	16.68888832	17.06613737	17.51833923	17.38468273	14.93746948	18.19497059	16.87366652	16.26053385	16.89371666	14.35496814	16.4401577	15.57004455	16.14806797	16.55828564	14.23949555	15.58744193	tr|A2N2W8|A2N2W8_HUMAN
tr|A2N2X0|A2N2X0_HUMAN	15.76282286	15.26272356	16.32244976	NA	13.99871065	14.50947937	15.53420022	13.14393632	15.56495214	15.03117774	15.16511073	15.0563728	12.82479737	15.61015944	13.99506938	13.86807113	16.13636417	14.92647559	14.35711857	15.08941699	12.37517475	14.41050775	13.01592595	14.08905489	12.21363617	14.5416581	13.58851201	tr|A2N2X0|A2N2X0_HUMAN
tr|A2N7P4|A2N7P4_HUMAN	12.30187285	10.88287459	17.49510403	13.74000084	10.40012764	14.262378	16.50242893	17.40862407	10.23262493	13.68644946	14.46725333	13.0666499	15.82121856	15.38151432	15.09084999	14.30256591	17.68692953	14.64761029	12.46485337	14.78717918	10.69234054	13.86663952	10.83807545	13.84850591	14.1910269	12.83720786	14.25415925	tr|A2N7P4|A2N7P4_HUMAN
tr|A2NB44|A2NB44_HUMAN	16.60350508	15.63941123	16.96822431	16.02016173	15.32513383	16.04622635	16.02473399	18.6349588	16.62264263	16.00040857	17.33166277	16.73579549	15.30683452	16.73949448	16.86988414	16.60134432	16.67157782	19.52322871	17.23861508	17.00567365	16.48266276	16.54880776	15.24130411	16.24183212	16.65226851	16.18908516	16.08960559	tr|A2NB44|A2NB44_HUMAN
tr|A2NB45|A2NB45_HUMAN	19.27606617	17.16605248	18.60999673	17.50093635	18.5685257	17.84122189	17.83929398	17.30325191	18.41411258	16.18162932	18.33285243	18.30924215	18.35004652	18.01812355	18.15967057	17.36735488	18.75098676	18.26013781	17.77042418	17.74747468	17.07797888	16.56954777	16.94365785	18.73105916	17.16676733	17.54919337	17.39298504	tr|A2NB45|A2NB45_HUMAN
tr|A2NB46|A2NB46_HUMAN	25.04396411	25.0920466	26.36500438	24.46316188	25.17195265	25.02984643	24.97108645	24.6748214	25.07918459	24.22835165	25.37444536	25.40240558	25.66755064	25.86696916	25.46930506	24.5917663	25.50424774	25.18109465	25.62846181	25.86135767	24.09894714	25.23434493	24.03081181	25.58431334	25.24949444	24.31657522	24.955321	tr|A2NB46|A2NB46_HUMAN
tr|A2NH53|A2NH53_HUMAN	15.7996126	16.43752558	15.51687681	15.99286476	14.91298936	15.0720226	14.65256514	14.27841421	16.13701046	14.15597284	15.77935179	16.29373437	15.3863344	15.72396474	16.59418682	13.41173178	16.77207832	15.67843239	16.28154747	15.86750354	14.52399196	15.59482403	14.42331072	17.41967224	15.48186229	14.90641123	14.90208423	tr|A2NH53|A2NH53_HUMAN;tr|A2NH54|A2NH54_HUMAN;tr|A2NH55|A2NH55_HUMAN
tr|A2NKM7|A2NKM7_HUMAN	13.85024537	13.58526424	14.6331671	12.7559552	NA	14.74398899	13.53820275	15.60927841	13.36789335	12.25902735	13.28128785	12.81497271	11.95368016	14.22971209	13.2983751	NA	15.80036185	11.61410726	13.63945448	13.23189508	13.29930023	13.13665022	NA	10.88032231	11.60582928	11.13750015	12.53371256	tr|A2NKM7|A2NKM7_HUMAN
tr|A2NV54|A2NV54_HUMAN	17.88700887	16.9519408	16.81919141	17.2698073	16.35438696	15.43374362	17.66490224	16.26002277	16.97733723	17.0146806	17.31280172	17.80343172	17.48386896	16.85161539	17.40753657	15.30389685	15.7089135	16.14925364	16.31645714	16.68237552	16.24605552	14.53308494	14.05091511	15.86118459	16.52351775	15.94923468	14.85123794	tr|A2NV54|A2NV54_HUMAN
tr|A2NV55|A2NV55_HUMAN	16.92492555	17.10583265	17.74267103	15.61457234	15.10758743	15.90988956	13.78256126	14.71727496	16.67931953	15.82861818	15.99077278	16.12238166	15.04838634	17.90868725	17.38059096	16.11421453	15.84153298	16.51066254	17.07548951	17.35522661	16.57017098	15.81110984	15.99057893	18.95179884	16.91976263	15.89488967	16.09463509	tr|A2NV55|A2NV55_HUMAN
tr|A2NW97|A2NW97_HUMAN	NA	12.06129765	14.94996381	NA	NA	NA	NA	NA	NA	NA	NA	NA	NA	NA	NA	NA	NA	NA	NA	NA	NA	NA	NA	NA	NA	NA	NA	tr|A2NW97|A2NW97_HUMAN
tr|A2NXP8|A2NXP8_HUMAN	15.74002038	17.16036171	17.69061212	17.02795161	15.52778404	15.74620514	15.71944353	14.56284356	16.71965004	15.74806723	16.78622215	16.58310794	16.37493812	17.64857139	16.4867399	15.62787131	15.90159555	16.43475384	17.03070361	17.3302678	17.59161666	16.75563162	15.59529409	16.50394448	17.4452724	15.89192966	17.68791498	tr|A2NXP8|A2NXP8_HUMAN
tr|A2NXP9|A2NXP9_HUMAN	15.06394202	15.23199409	15.37280818	14.72455851	14.6679946	13.89769673	14.54848998	13.69300507	15.25977008	16.84871178	14.72717268	15.54204458	15.79098273	15.7711457	15.63176608	14.32352758	14.88125084	15.83381484	14.74904441	15.21177771	15.04986461	14.53825095	14.4252446	14.15409404	15.77043615	15.99956668	16.46668079	tr|A2NXP9|A2NXP9_HUMAN
tr|A2NYQ7|A2NYQ7_HUMAN	14.50316596	12.9276066	15.54060356	13.66371861	13.67575323	NA	15.26276179	13.94335479	11.81636216	14.75896629	13.72335289	15.83724968	14.2588133	13.91739168	14.0458299	13.81618083	13.25281339	13.85097948	14.87137985	13.45247219	13.92425022	13.21900912	NA	13.34871305	14.28285984	13.28425766	13.26419129	tr|A2NYQ7|A2NYQ7_HUMAN;tr|Q5NV89|Q5NV89_HUMAN
tr|A2NYQ9|A2NYQ9_HUMAN	20.13380447	20.14425811	21.26976583	19.37087083	20.34482274	19.70489085	19.33320121	18.78648173	19.48609226	18.24197052	19.83415544	20.22227942	20.58195181	20.89953773	19.45757716	20.74688415	20.47644512	20.40031185	20.43552024	20.94449147	19.36119025	19.7251407	18.97488507	20.49635302	20.15325604	20.19874622	19.68256067	tr|A2NYQ9|A2NYQ9_HUMAN
tr|A2NYU9|A2NYU9_HUMAN	15.57401928	13.66619113	NA	11.32384373	12.74135204	14.41824386	14.33882025	14.87134791	NA	NA	13.93521236	16.24727005	NA	NA	14.93451151	15.57956827	NA	17.7124979	15.76299206	15.51990828	12.78653176	14.81940912	14.20968923	13.61595792	15.73565137	13.94847439	NA	tr|A2NYU9|A2NYU9_HUMAN
tr|A2NYV1|A2NYV1_HUMAN	15.46902564	16.70762853	16.5036133	NA	14.88179379	16.3456759	13.91197824	14.9016808	14.29516585	14.90019562	15.70987126	15.81945374	16.48017538	15.59632534	15.47445959	14.62739699	15.68960737	NA	11.98149782	16.04306762	NA	15.23435497	13.88507236	NA	15.83469974	13.51968587	NA	tr|A2NYV1|A2NYV1_HUMAN
tr|A2NZ55|A2NZ55_HUMAN	18.98460674	19.05763789	20.73255035	18.91332688	18.87653571	18.9516629	18.08993094	19.48987468	19.98878215	18.24737073	19.18335785	19.90458914	19.34102771	18.76756175	19.68469917	18.78622629	19.64175093	19.90252449	20.38465376	20.66681105	18.89692032	19.73462966	18.04768615	18.96362946	20.17215461	18.59976019	19.50463881	tr|A2NZ55|A2NZ55_HUMAN
tr|A5YAK2|A5YAK2_HUMAN	16.42018375	18.03752658	20.61363401	16.15250182	15.94827818	16.3262841	18.92718035	18.66136431	16.15763602	17.27189123	17.46639476	16.82372866	17.39647091	16.97833268	16.91746453	18.22937806	21.06917771	17.54159033	14.84906692	15.33981786	13.08715781	13.08793152	16.87612024	13.87003747	13.80852852	13.80545225	14.70221144	tr|A5YAK2|A5YAK2_HUMAN
tr|A6XND9|A6XND9_HUMAN	18.61702274	19.75381129	19.45692992	19.49026052	19.07779954	17.81157742	19.10554717	19.05653187	18.43513066	19.34761073	19.69033057	19.04077524	19.4039405	20.11077302	20.04375385	19.01393704	19.49110713	19.24777145	18.55127285	19.42723421	19.70693838	20.59974779	17.58469274	20.42053761	19.56745994	17.74215119	18.165702	tr|A6XND9|A6XND9_HUMAN
tr|A8K5T0|A8K5T0_HUMAN	NA	NA	16.84277886	13.02111636	NA	NA	17.47914853	17.90954454	14.22851295	13.61409601	13.79778606	NA	15.08280443	NA	12.68593093	13.30067197	16.50887641	NA	NA	NA	NA	NA	NA	NA	NA	NA	NA	tr|A8K5T0|A8K5T0_HUMAN
tr|A8K6T3|A8K6T3_HUMAN	12.50794398	13.85547858	14.12869515	12.15252098	12.11704886	NA	14.73021297	14.52546068	12.95085732	13.22428833	13.29967347	12.96084359	12.85455689	13.07379139	11.69038228	12.83018244	12.50479622	13.04409386	11.60342213	11.67799824	NA	12.20948829	NA	NA	NA	12.32205386	11.58877106	tr|A8K6T3|A8K6T3_HUMAN
tr|A8K8Z4|A8K8Z4_HUMAN	NA	13.21435988	13.78945302	12.71485031	NA	NA	13.03239105	12.61248459	NA	NA	13.71305676	NA	13.64314279	NA	13.96775535	NA	12.71382905	NA	NA	NA	11.66033515	13.88095528	NA	12.93075737	12.59005174	NA	NA	tr|A8K8Z4|A8K8Z4_HUMAN
tr|B1N7B8|B1N7B8_HUMAN	17.60248281	16.24554793	17.02827759	15.21304047	16.53482179	15.98062122	15.86758771	14.77923742	15.80603318	14.86478848	17.4927181	16.45149589	16.2945198	17.19662928	16.52322439	14.18221364	16.70604809	15.9875757	16.10973489	15.7769532	13.86083104	15.69846489	15.35177718	16.03363246	15.96086692	15.47939006	14.57610087	tr|B1N7B8|B1N7B8_HUMAN
tr|B1N7B9|B1N7B9_HUMAN	14.4478192	14.38449928	15.29059529	15.26160134	11.89179619	13.42723426	12.89009477	13.51618371	14.26867245	13.46677922	13.91154297	16.54934854	14.20644988	15.22860946	15.58712942	13.14979466	15.54448906	14.79626798	15.18982568	14.29047317	13.05918667	13.39824596	12.01159969	13.86131863	13.8439983	13.59152391	12.98027304	tr|B1N7B9|B1N7B9_HUMAN
tr|B2MUX6|B2MUX6_HUMAN	NA	14.91121501	14.04155001	NA	NA	13.71254486	NA	NA	NA	14.13286042	13.539821	14.9687939	15.90350555	13.00867691	14.05447005	14.63814191	14.44194031	12.78353771	13.92629698	15.97067724	NA	13.18001152	14.47879148	13.83272584	NA	12.78518525	12.57862052	tr|B2MUX6|B2MUX6_HUMAN
tr|B2R582|B2R582_HUMAN	17.17831987	17.30171613	19.3772867	17.39346659	17.94376541	17.29299199	17.56100382	17.67099744	17.83824043	17.70138281	18.87326427	18.417171	18.4630682	17.88121531	19.32533512	17.01550452	18.81138644	18.19706153	17.86313428	16.6543299	14.98683496	17.64176824	16.59754406	18.24253339	18.03626591	17.79865225	16.15361054	tr|B2R582|B2R582_HUMAN
tr|B2R5G8|B2R5G8_HUMAN	13.0454343	13.89278583	12.47031172	12.91806365	13.16816739	NA	13.09436422	12.25501863	12.4328352	13.47205561	13.43624836	11.74832349	12.57295659	12.355714	12.57872709	14.29381491	13.86403952	13.54191594	13.20265296	11.03323371	9.738323784	10.01832139	NA	14.0032214	14.12523828	12.68231236	NA	tr|B2R5G8|B2R5G8_HUMAN
tr|B2R6W1|B2R6W1_HUMAN	NA	12.18077068	12.22488793	NA	NA	NA	12.28676542	11.36658366	NA	11.72707657	12.15717957	11.98779956	NA	11.75963702	13.39906458	NA	NA	10.74788549	NA	NA	11.93048514	12.71793888	NA	10.92348159	11.9854286	NA	12.46115744	tr|B2R6W1|B2R6W1_HUMAN
tr|B2R8I2|B2R8I2_HUMAN	18.79451814	17.97955628	21.79246595	19.69652166	19.76730746	17.84618184	20.59331566	21.57477136	20.32076541	21.6098992	19.47668014	20.42645007	19.9007035	20.26368634	19.22078151	20.09788442	NA	19.96075171	21.044641	19.30406214	17.95388515	18.59187562	19.09875365	19.67637314	19.47660043	19.30481293	16.1661524	tr|B2R8I2|B2R8I2_HUMAN
tr|B2RDY9|B2RDY9_HUMAN	12.13926759	NA	12.95322998	NA	NA	14.72454492	14.36243979	13.89079174	14.15160016	15.58873767	NA	NA	NA	NA	NA	11.76304686	NA	NA	NA	NA	NA	NA	12.62950849	NA	NA	12.41254429	13.53918196	tr|B2RDY9|B2RDY9_HUMAN;tr|D3DPU2|D3DPU2_HUMAN
tr|B3KTS7|B3KTS7_HUMAN	NA	NA	12.19012827	NA	NA	NA	12.91567481	13.10926118	NA	NA	NA	NA	NA	NA	NA	NA	NA	NA	NA	NA	NA	NA	NA	NA	NA	NA	NA	tr|B3KTS7|B3KTS7_HUMAN
tr|B4DEA7|B4DEA7_HUMAN	NA	NA	NA	NA	14.93928074	NA	NA	14.30997749	NA	NA	15.9400199	NA	NA	NA	NA	NA	15.16656306	NA	NA	NA	NA	16.12517757	NA	NA	NA	NA	NA	tr|B4DEA7|B4DEA7_HUMAN
tr|B4DPP8|B4DPP8_HUMAN	18.54186441	20.05660877	16.03631775	19.20559912	20.10667416	17.53009039	20.24298072	20.32215405	20.45573944	19.58902197	18.19982211	15.96094479	17.78463043	20.16969404	16.54810482	20.27884841	17.27515673	19.50500898	19.30943085	18.97519489	15.77659364	20.24438216	17.33004425	17.83519114	21.8047175	16.66166805	18.17831129	tr|B4DPP8|B4DPP8_HUMAN;tr|D3DNU8|D3DNU8_HUMAN
tr|B4DPR2|B4DPR2_HUMAN	17.81602711	18.49081841	13.32929564	17.39876221	17.35852567	NA	NA	NA	17.68340456	16.62854055	15.48176702	18.25392204	17.67281084	18.45136508	17.0622538	17.26594142	NA	17.87620024	18.16900321	17.48861929	18.0823269	15.22954186	16.08559972	18.69280924	18.31122717	17.71015766	18.55576091	tr|B4DPR2|B4DPR2_HUMAN
tr|B4DUJ2|B4DUJ2_HUMAN	NA	NA	NA	NA	NA	14.23741555	NA	NA	NA	NA	13.22628952	NA	NA	NA	13.58853309	NA	12.93455483	NA	NA	13.8581428	NA	16.28108414	NA	NA	NA	NA	NA	tr|B4DUJ2|B4DUJ2_HUMAN;tr|U6FVB0|U6FVB0_HUMAN
tr|B4DWS3|B4DWS3_HUMAN	11.64050856	13.37538288	NA	10.59427051	11.32812415	12.30747962	7.315724994	15.33825169	16.12941532	13.1973642	9.84463956	11.69831515	13.29721109	11.90940225	11.15669129	11.35162308	8.042286128	11.6555065	12.20694349	11.64479285	11.90386917	12.80844879	11.31121729	13.87012957	11.95820325	11.03732174	11.83606857	tr|B4DWS3|B4DWS3_HUMAN
tr|B4E1B2|B4E1B2_HUMAN	15.36446023	17.92309661	NA	NA	NA	9.392070448	18.0271256	14.97036903	16.21405944	NA	NA	NA	NA	15.70661594	NA	NA	17.9343942	17.96689198	16.84732068	11.25362089	NA	16.35082738	14.86172243	NA	NA	12.70549745	9.670574249	tr|B4E1B2|B4E1B2_HUMAN
tr|B4E1Z4|B4E1Z4_HUMAN	18.58591137	19.50556004	19.32128099	19.99498203	18.13946865	18.61055032	19.27982711	19.43698173	19.0565468	20.01104244	19.39167351	18.32131616	19.1872994	18.57713079	19.13086704	19.54612671	18.84279256	19.14010708	18.7896793	20.23551752	20.62687296	20.73455696	19.08824443	18.6772082	19.15136376	18.14826803	19.29207181	tr|B4E1Z4|B4E1Z4_HUMAN
tr|B6EDE2|B6EDE2_HUMAN	13.56948092	13.30490756	15.22403798	13.6651439	13.07122193	13.77961618	13.17932344	13.27696073	13.00590266	NA	14.06429841	15.21692355	13.95246393	14.64799543	14.26330545	NA	13.76576964	12.86486161	13.63339659	14.99285502	13.86752015	NA	NA	12.43725091	14.34964375	11.6772611	13.74035136	tr|B6EDE2|B6EDE2_HUMAN
tr|B7Z1F8|B7Z1F8_HUMAN	18.05735474	17.82127062	17.57050336	19.51092745	NA	15.17384393	18.15646487	15.7369436	16.99016799	19.07304222	20.01565592	17.43277107	16.74088238	13.68098701	18.37093294	NA	14.33660724	18.10453827	15.85760206	15.93174902	18.19872051	16.55177256	17.99074106	16.21178423	16.06223893	17.16155016	17.64901482	tr|B7Z1F8|B7Z1F8_HUMAN
tr|B7Z2X4|B7Z2X4_HUMAN	NA	14.23735064	13.67113623	NA	NA	NA	NA	NA	NA	13.89511944	NA	NA	NA	NA	14.13627338	13.43602702	NA	13.37730024	NA	NA	NA	NA	12.80744367	NA	NA	13.94178681	NA	tr|B7Z2X4|B7Z2X4_HUMAN
tr|B7Z6U8|B7Z6U8_HUMAN	NA	NA	NA	NA	NA	10.43732253	11.76545078	NA	10.96925151	13.16623625	NA	NA	NA	NA	NA	NA	11.33458304	NA	NA	NA	NA	NA	NA	NA	NA	NA	NA	tr|B7Z6U8|B7Z6U8_HUMAN;tr|Q53FI7|Q53FI7_HUMAN
tr|B7Z722|B7Z722_HUMAN	11.2596716	12.02461122	11.87738556	10.56842657	NA	11.86709141	15.28936046	13.79539993	NA	12.29091573	NA	NA	12.06132933	NA	11.43916308	NA	NA	NA	NA	NA	NA	NA	NA	10.29707993	10.47537644	NA	NA	tr|B7Z722|B7Z722_HUMAN;tr|H7BYY1|H7BYY1_HUMAN
tr|B7ZKJ8|B7ZKJ8_HUMAN	14.43355039	15.08835166	NA	12.31225775	16.54255474	16.25414283	16.70670906	17.86753417	14.55144471	11.98324626	17.35245418	NA	12.772865	16.42662791	14.97892867	15.54072282	15.40705671	15.86773889	13.6506964	16.46289037	16.16122723	17.91872497	14.99308414	14.95659961	17.9683254	14.05171756	14.96728168	tr|B7ZKJ8|B7ZKJ8_HUMAN
tr|B7ZMG8|B7ZMG8_HUMAN	12.7460445	NA	14.79852874	15.49696813	NA	15.26889906	14.16195848	21.23476033	NA	15.82030791	16.15191635	15.4107967	18.27773922	15.32875724	15.98939702	NA	14.60729404	15.22137277	13.85792069	15.28644346	14.11138336	15.71874859	15.33972541	13.25939618	14.31598432	NA	14.67634566	tr|B7ZMG8|B7ZMG8_HUMAN
tr|B9A054|B9A054_HUMAN	NA	NA	NA	12.87070813	NA	NA	NA	NA	NA	NA	NA	14.29941496	14.46903801	NA	NA	NA	NA	NA	NA	NA	NA	NA	NA	NA	NA	NA	NA	tr|B9A054|B9A054_HUMAN
tr|C0JYY2|C0JYY2_HUMAN	18.6646691	19.03130264	18.56471836	18.33573569	19.45427912	19.95945015	19.05398527	18.33869722	18.9889214	18.75169272	18.92365739	18.30463393	18.50528697	18.78911288	18.04126152	19.50789065	18.81640123	18.3564987	18.53968134	19.85665225	20.04255475	19.55055824	19.7163479	19.48314152	19.44159161	19.67955419	17.9130559	tr|C0JYY2|C0JYY2_HUMAN
tr|C8C504|C8C504_HUMAN	16.01169824	18.54486688	17.30018369	15.29948167	16.1624691	14.85204581	18.31143831	18.09612998	17.59596885	15.30533402	17.42140073	15.46088564	18.31390788	13.83184955	13.42371534	14.92459583	14.79539846	18.45179794	15.25653022	16.80219002	13.77902111	17.00945764	15.41825394	15.39780231	15.7051284	17.8264224	14.14065356	tr|C8C504|C8C504_HUMAN
tr|D3DQX7|D3DQX7_HUMAN	NA	NA	NA	21.22673675	NA	NA	NA	NA	NA	15.05414835	NA	NA	NA	NA	NA	14.42668808	NA	NA	NA	19.40739942	16.70563001	19.71848514	NA	NA	16.83349259	NA	15.1837221	tr|D3DQX7|D3DQX7_HUMAN
tr|D3DTX7|D3DTX7_HUMAN	13.62612859	13.61415713	14.92167073	NA	12.95227209	14.55657248	13.22134207	15.40626767	11.83017829	12.11343497	15.10458962	13.65566617	13.7397709	13.77068466	14.81874464	12.91345394	14.09873764	13.08766725	NA	15.19649206	11.98853418	16.46789831	13.58404154	14.45290723	12.79080435	12.89522878	13.92726599	tr|D3DTX7|D3DTX7_HUMAN
tr|D6RIR5|D6RIR5_HUMAN	15.46728367	16.96192448	NA	NA	16.36889542	15.32456477	NA	NA	15.80452799	14.73473416	14.03674049	15.19766101	15.57404573	16.29654398	15.78481974	14.98953888	NA	15.78755732	14.9141864	16.31389034	16.77489141	14.92022702	15.05202428	17.0951436	16.90051124	14.51245105	17.57548757	tr|D6RIR5|D6RIR5_HUMAN
tr|D9IWP9|D9IWP9_HUMAN	19.02406927	20.21422158	20.49958969	20.3295046	19.11666865	19.16027681	20.82336881	20.76539922	19.50042549	20.33171336	20.27106042	19.76920134	20.40301085	19.38838346	20.54208076	19.43055102	20.52161225	19.25608637	18.73554946	19.334428	18.76727447	19.71445185	19.20414608	19.63639743	18.87364992	19.07853972	18.00152998	tr|D9IWP9|D9IWP9_HUMAN
tr|E1B4S9|E1B4S9_HUMAN	NA	NA	NA	NA	NA	NA	NA	NA	NA	NA	11.89368966	NA	NA	NA	NA	NA	NA	NA	NA	12.50589789	12.85359298	12.15679872	NA	NA	12.66006108	11.39821583	NA	tr|E1B4S9|E1B4S9_HUMAN
tr|E9LUX2|E9LUX2_HUMAN	NA	12.5939835	NA	13.0387823	NA	NA	13.49443933	11.60435787	NA	12.15659971	NA	NA	14.00774804	NA	NA	NA	12.464756	14.00476859	NA	NA	NA	NA	NA	NA	NA	NA	NA	tr|E9LUX2|E9LUX2_HUMAN
tr|F6KPG5|F6KPG5_HUMAN	25.04797043	25.87266718	26.05495643	25.97421841	25.15404734	25.1467511	26.29241447	25.97555751	25.14444673	25.04076977	25.73798434	25.75625946	24.96880488	25.41689203	26.2358889	24.58486492	25.73927393	25.43025497	25.33456546	25.75061308	25.55263487	26.62684136	25.0058275	25.36677197	25.1030537	25.05229357	26.12145236	tr|F6KPG5|F6KPG5_HUMAN
tr|G1FM91|G1FM91_HUMAN	15.27171393	13.93336976	16.13424445	13.75901585	14.26607209	15.57731417	15.17847382	14.68935036	14.40472405	13.25709314	14.1574448	14.58496911	15.20419721	14.86258309	14.61568204	15.56064542	16.13540266	16.41304048	16.09229744	16.64322226	13.59710092	14.63575884	14.52946186	15.07027971	14.62283613	14.64576284	16.42520494	tr|G1FM91|G1FM91_HUMAN
tr|G3V1N2|G3V1N2_HUMAN	16.61001226	20.19672744	16.77571086	22.36367793	18.71766485	15.56413647	16.35807987	16.87842759	19.02174497	21.55695331	16.33588722	16.68665398	19.34027618	20.23851901	18.7255928	17.85693995	15.96511835	20.11431683	18.98674207	18.17810842	21.84004923	16.61011812	17.92751901	19.68335318	21.51617323	21.7161674	17.91063794	tr|G3V1N2|G3V1N2_HUMAN
tr|G3V3A0|G3V3A0_HUMAN	NA	NA	NA	NA	NA	10.42602558	NA	NA	NA	NA	NA	NA	NA	NA	NA	NA	NA	NA	NA	NA	12.10155895	11.80112917	NA	NA	NA	NA	11.73610303	tr|G3V3A0|G3V3A0_HUMAN
tr|H0Y300|H0Y300_HUMAN	23.34456893	23.97636925	26.31599541	25.74363657	23.11697759	23.6621972	25.92713203	25.76247899	24.51444221	24.24091933	25.49347402	24.21205047	24.85201399	24.05395215	23.85829122	25.24462382	25.30584532	25.63372759	24.87336588	23.79725641	23.84706153	22.58278172	23.92527684	26.17546156	24.50800786	23.82366131	22.8715058	tr|H0Y300|H0Y300_HUMAN
tr|I1SRC5|I1SRC5_HUMAN	NA	NA	NA	13.23779637	NA	NA	13.44951408	NA	NA	14.31550804	NA	NA	NA	NA	NA	13.44780956	NA	NA	NA	NA	NA	NA	NA	NA	NA	NA	NA	tr|I1SRC5|I1SRC5_HUMAN
tr|I3L3R2|I3L3R2_HUMAN	10.637785	11.25728638	14.3024014	9.854773482	9.949216588	NA	17.43038134	18.06979552	11.41739576	14.34561571	10.26524132	NA	11.54413351	11.2982945	10.65063145	NA	15.17226763	11.85966457	11.07480095	11.06173015	NA	12.18202181	NA	NA	11.42988556	NA	10.1498318	tr|I3L3R2|I3L3R2_HUMAN;tr|J3KT65|J3KT65_HUMAN;tr|K7EM38|K7EM38_HUMAN
tr|K7ER74|K7ER74_HUMAN	18.18141336	20.30355302	19.6256622	19.28307827	20.1890726	20.0352204	19.24222893	18.83164239	19.17175539	19.86264331	19.72495751	16.81964434	18.51394814	18.31044757	18.62996009	20.08960174	19.3587101	18.88303683	17.70280634	17.39798152	18.23798331	15.57198882	17.27290544	17.50936163	19.69220561	18.94808475	17.93544462	tr|K7ER74|K7ER74_HUMAN
tr|L8E8E1|L8E8E1_HUMAN	NA	NA	NA	16.85444876	NA	13.78213089	NA	NA	NA	11.91856947	NA	NA	NA	NA	NA	NA	NA	NA	NA	17.08733405	16.86465967	NA	15.15673344	15.78012768	15.60190714	NA	15.65387561	tr|L8E8E1|L8E8E1_HUMAN
tr|Q0QD42|Q0QD42_HUMAN	14.89689195	NA	NA	15.34090448	16.62704235	16.93941154	NA	18.18653971	NA	NA	18.34796424	NA	13.52601554	18.6943635	18.84928407	16.45892691	17.93860057	18.78390487	17.73587798	16.09823698	16.14905452	16.27089307	18.40264094	19.66082562	NA	15.33535829	NA	tr|Q0QD42|Q0QD42_HUMAN
tr|Q0ZCF6|Q0ZCF6_HUMAN	18.43727214	17.97290716	19.04802354	19.17485529	17.40949053	17.52925919	17.75415593	17.63000516	18.13040135	18.29152766	19.33916441	18.57226471	17.81908389	20.15067832	18.95403159	16.76623453	18.18839332	18.31820827	18.72276912	19.27174512	19.47248979	17.21453218	17.17166095	17.62770152	19.02812646	17.45088002	18.3541592	tr|Q0ZCF6|Q0ZCF6_HUMAN
tr|Q0ZCF9|Q0ZCF9_HUMAN	15.31439284	15.64546063	17.5489873	15.26773765	14.54611908	15.37468693	15.19138517	14.51625844	15.31625707	14.48354166	15.0935035	15.3160856	14.97533856	16.23109243	15.83575092	15.26611696	15.31886019	15.62571182	16.32457217	16.73910452	14.74761781	15.70184859	14.2027877	16.33307896	16.66705962	15.37780852	14.4714518	tr|Q0ZCF9|Q0ZCF9_HUMAN
tr|Q0ZCH1|Q0ZCH1_HUMAN	14.949078	15.52891313	16.62388205	17.16819116	14.34055307	14.80897837	14.99503111	14.77130492	15.92378247	15.7890068	16.27272224	15.82382076	15.0517535	17.27275653	16.47017364	14.90092117	16.29173612	15.18930539	16.64463894	16.86261905	16.07220452	15.60553421	14.78163256	15.83899074	16.41984697	14.61405725	15.60972342	tr|Q0ZCH1|Q0ZCH1_HUMAN
tr|Q0ZCH4|Q0ZCH4_HUMAN	15.83600819	14.46131749	18.76698207	16.17945536	15.30330708	15.69999202	16.23509177	15.25858586	16.42663648	15.09991873	16.43096791	16.24620409	15.94602087	16.70669584	16.19629169	15.68245248	18.15422605	14.88617498	17.22282513	17.05215281	16.20602009	16.27060263	14.7981891	15.86230635	16.94281628	15.10932406	15.39033521	tr|Q0ZCH4|Q0ZCH4_HUMAN
tr|Q0ZCI0|Q0ZCI0_HUMAN	NA	NA	11.26096859	NA	NA	NA	14.40592148	14.07685902	NA	12.42707397	NA	NA	NA	13.05296997	NA	NA	14.21664752	NA	NA	NA	NA	11.90009859	NA	NA	NA	NA	NA	tr|Q0ZCI0|Q0ZCI0_HUMAN
tr|Q0ZCI2|Q0ZCI2_HUMAN	12.98745271	NA	12.82764761	12.61847921	11.26766683	10.05058806	12.33460846	9.467181214	12.43843245	11.92285219	12.00010152	10.34476628	NA	10.70454901	NA	11.25418767	10.99563812	12.82691955	NA	11.18235197	11.9095568	9.902573499	11.99027983	11.96651215	12.03935812	10.09453726	11.64379288	tr|Q0ZCI2|Q0ZCI2_HUMAN
tr|Q0ZCI6|Q0ZCI6_HUMAN	11.80963359	NA	17.13251633	NA	NA	11.86720397	14.06926511	14.52875829	NA	NA	NA	13.4105544	13.45946756	NA	NA	NA	14.62954384	NA	NA	NA	NA	12.85576177	11.86792497	NA	NA	NA	NA	tr|Q0ZCI6|Q0ZCI6_HUMAN
tr|Q0ZCI8|Q0ZCI8_HUMAN	15.32302458	17.17207904	16.79062427	14.9016637	14.56247703	13.92123626	14.60827319	14.71416131	15.1950222	16.54312876	15.61186624	16.49611878	15.13451624	15.93819389	15.45032554	14.90887091	15.79819183	15.34459283	16.44194164	15.58485081	14.53485142	14.90177631	15.06385328	15.93505953	15.09668367	14.54472367	17.34788043	tr|Q0ZCI8|Q0ZCI8_HUMAN
tr|Q15430|Q15430_HUMAN	NA	NA	14.93482687	NA	NA	12.78047488	NA	NA	NA	NA	13.60290349	13.46375526	NA	NA	NA	NA	13.45211155	NA	NA	NA	NA	NA	NA	NA	NA	NA	NA	tr|Q15430|Q15430_HUMAN
tr|Q4TZM4|Q4TZM4_HUMAN	17.94953023	NA	21.79308749	NA	NA	18.24514109	23.35901579	22.61247344	NA	NA	NA	NA	NA	NA	22.32840324	18.20315938	20.48260751	NA	20.06386958	20.14198954	NA	18.89387013	NA	12.07075939	NA	13.13376774	18.19244346	tr|Q4TZM4|Q4TZM4_HUMAN
tr|Q53FE8|Q53FE8_HUMAN	NA	12.60754585	NA	NA	NA	12.81324498	14.28077699	NA	11.83166128	14.84115246	NA	NA	NA	NA	NA	NA	NA	NA	NA	NA	NA	12.4656532	NA	NA	NA	NA	NA	tr|Q53FE8|Q53FE8_HUMAN;tr|Q53FF5|Q53FF5_HUMAN
tr|Q53G99|Q53G99_HUMAN	18.41717153	15.57207269	17.86282256	19.25214794	16.69398456	20.65627159	20.28464145	18.94590705	19.49058782	22.49222805	15.29435283	15.71548797	17.27945349	17.26746215	16.2087349	15.28796873	15.35838259	16.44498844	17.70987022	16.4233578	16.35690969	17.19970625	14.34326153	17.02796836	19.26179581	17.63390336	20.29868763	tr|Q53G99|Q53G99_HUMAN
tr|Q53GY3|Q53GY3_HUMAN	16.08820746	15.67178238	17.28023099	16.64110418	14.62692764	16.11897118	16.88625398	15.8477516	15.52796322	17.1165908	17.50240294	16.01725989	15.69046889	16.34416117	16.50129043	15.95374112	15.60888313	16.43787039	16.54234428	17.56541381	16.87067263	18.07569333	15.9775811	17.42281774	17.91699533	15.88683913	16.60783963	tr|Q53GY3|Q53GY3_HUMAN;tr|Q53YY1|Q53YY1_HUMAN;tr|Q59EP2|Q59EP2_HUMAN;tr|Q86U78|Q86U78_HUMAN
tr|Q53H26|Q53H26_HUMAN	20.47181813	23.17994878	22.20899481	22.11727563	21.65867498	20.05502313	22.84347521	22.00473517	20.22065376	21.80654449	22.86529095	21.39374759	21.50632708	21.53912897	23.12922605	20.79978769	22.42556305	21.74020783	21.24793586	20.48037562	19.39585531	21.48196825	20.37428377	20.38238524	20.38311918	20.41829509	19.73395845	tr|Q53H26|Q53H26_HUMAN
tr|Q53TR0|Q53TR0_HUMAN	14.98949515	NA	14.8700917	NA	NA	NA	NA	11.8996755	NA	NA	NA	15.63181481	NA	NA	NA	NA	NA	14.68296721	15.20601232	14.34685232	NA	NA	13.95108097	NA	NA	NA	15.47534456	tr|Q53TR0|Q53TR0_HUMAN
tr|Q569I7|Q569I7_HUMAN	15.83682658	15.6937989	16.52474354	16.18996208	15.80039518	15.18921177	15.18762563	15.64240475	15.68024504	16.49092498	16.02918316	16.2122445	15.95535403	16.63798572	16.69594859	15.40271922	16.44006135	16.37752168	16.74191004	15.90242006	15.90937344	15.37655794	13.58347914	15.56586267	16.15615241	15.19462665	15.33267543	tr|Q569I7|Q569I7_HUMAN
tr|Q56G89|Q56G89_HUMAN	16.56506225	16.01928951	NA	15.92859765	13.36136083	16.61795785	NA	NA	16.73433778	14.33830486	15.39250638	15.96237319	15.16356342	14.83773131	16.02369205	15.34298098	NA	15.49501808	15.73937383	16.01057969	17.37599815	13.47343841	16.69945141	17.3852655	18.88508219	17.7936627	14.33018176	tr|Q56G89|Q56G89_HUMAN
tr|Q59HB3|Q59HB3_HUMAN	NA	13.41151201	12.7809582	13.32331578	13.7549588	NA	NA	NA	NA	13.98600773	12.4785863	NA	NA	13.14227001	NA	13.88209055	NA	12.52504219	13.51701166	14.43966947	15.01813332	13.60886323	NA	NA	14.32928214	13.92101528	NA	tr|Q59HB3|Q59HB3_HUMAN
tr|Q5CZ94|Q5CZ94_HUMAN	12.32514282	12.59121325	11.15070319	12.6523457	11.49511386	NA	12.70019986	12.26200542	NA	11.6886617	12.15693003	15.69089476	15.18430762	13.24629105	14.09733935	NA	14.60956672	12.56144224	12.69860455	11.8771832	NA	12.60320942	11.31152617	12.00221865	12.63514256	NA	NA	tr|Q5CZ94|Q5CZ94_HUMAN
tr|Q5EFE6|Q5EFE6_HUMAN	16.33376612	14.63067596	14.67486467	16.60892181	16.17673659	15.82171416	14.6506748	15.08588433	15.7829918	13.27503106	16.21506039	16.19791484	16.27099067	15.53793559	NA	15.23359563	16.61431288	17.10142283	16.72037712	15.74838169	16.08709497	16.54880595	13.97618892	14.53471456	15.11201968	15.24328767	15.33006912	tr|Q5EFE6|Q5EFE6_HUMAN
tr|Q5FWF9|Q5FWF9_HUMAN	18.41255845	17.96974463	17.859968	18.38065852	16.64677574	17.16683333	17.57244284	18.8115974	17.50629077	17.92095033	18.15256817	19.81975871	18.41652316	18.93871738	18.33338949	17.33734635	18.89994249	18.52207968	18.75374177	16.62211144	17.3679864	17.49653989	16.56634455	18.30203587	18.52954682	17.25879373	18.15969985	tr|Q5FWF9|Q5FWF9_HUMAN
tr|Q5H9Q3|Q5H9Q3_HUMAN	NA	NA	13.74504006	14.0487688	12.51247475	NA	13.61068463	13.16802388	12.50475298	14.00535922	13.93356288	NA	NA	NA	14.11800265	NA	12.72232465	14.30957875	12.53430373	NA	NA	13.77270307	NA	12.55343134	13.11977397	14.65025115	NA	tr|Q5H9Q3|Q5H9Q3_HUMAN
tr|Q5NV65|Q5NV65_HUMAN	14.88163798	15.55177474	17.42707269	12.88284518	14.37147968	13.75153801	15.95475267	16.8693287	13.04097913	14.27504747	12.75726805	16.35341663	15.8683701	16.22182263	16.51911032	12.61571471	15.69089486	16.07809803	15.34193931	15.68461923	14.09925216	15.64333235	10.72913113	15.13287509	13.02330999	13.98479983	15.58528947	tr|Q5NV65|Q5NV65_HUMAN
tr|Q5NV67|Q5NV67_HUMAN	15.98083562	13.29285602	14.92800848	15.04097717	15.87615697	15.02356098	16.02499692	15.71383853	15.41200719	14.88950256	15.1367314	16.43166362	15.1666666	15.18345271	15.18747055	15.7305983	14.94571428	16.03891865	16.99402579	16.50759306	14.65062298	15.00472947	12.69029741	14.82974737	15.60370008	13.21370418	15.95873132	tr|Q5NV67|Q5NV67_HUMAN;tr|Q5NV70|Q5NV70_HUMAN
tr|Q5NV68|Q5NV68_HUMAN	16.20433728	14.59738657	17.05259272	17.07144996	17.20432977	14.95310608	17.75082063	13.3412146	NA	15.260863	17.50601915	17.68266545	14.6298357	16.35460915	17.49697769	13.40469332	15.83949904	16.6620839	16.13943791	17.84020403	16.18145383	16.02243937	12.87266116	15.60643825	17.2735937	16.23183788	14.60983656	tr|Q5NV68|Q5NV68_HUMAN
tr|Q5NV69|Q5NV69_HUMAN	24.40535743	24.17732671	25.08542647	23.41937429	24.09955898	23.501367	22.97318802	22.82007474	23.89963434	22.4667118	23.0884241	24.99882007	24.42962398	24.68710409	24.1542932	23.71661478	24.58810335	23.98214062	24.01247469	24.71120678	22.66638124	23.77499411	22.94948905	23.96735189	24.51656756	23.58533621	24.41614183	tr|Q5NV69|Q5NV69_HUMAN
tr|Q5NV74|Q5NV74_HUMAN	16.8403625	19.98567023	18.15141766	16.54061456	19.50168851	15.3034717	13.83775214	18.77784694	15.82355616	18.33311422	15.49204786	16.44433463	16.94186729	16.1938331	17.61961127	15.75264474	16.37236428	16.83752955	16.91205708	18.64771442	17.06150825	18.60919907	15.48767733	17.42616301	16.40517713	19.07354152	17.14401005	tr|Q5NV74|Q5NV74_HUMAN
tr|Q5NV79|Q5NV79_HUMAN	12.84214771	15.49958888	16.68210451	14.05638266	14.29279136	13.36112809	12.77404299	11.78833612	15.68815903	14.57624494	13.68273968	16.25909407	14.95992404	15.06783056	11.84860573	13.23446157	11.37019774	15.82919817	15.67506521	15.13234704	13.5644804	14.41857784	12.68156775	15.26169536	16.25487176	12.88541078	14.82201993	tr|Q5NV79|Q5NV79_HUMAN
tr|Q5NV81|Q5NV81_HUMAN	24.73749892	24.67124261	25.56656232	24.33895162	24.67635124	23.61797447	24.44773511	23.90807071	24.54645565	23.76782663	24.28143639	25.54631484	24.92350883	25.41684844	24.69577639	24.66898614	24.4342278	25.08184853	25.16334383	25.37740064	23.91805605	24.1386473	22.69298188	24.15207222	24.85253427	24.16566773	24.61258012	tr|Q5NV81|Q5NV81_HUMAN
tr|Q5NV82|Q5NV82_HUMAN	16.73620976	15.96570787	18.33758517	17.71804455	16.60396073	16.16433267	16.32798401	17.28262892	16.35686076	16.09045476	17.48309559	18.25597651	18.14818899	17.21608461	16.83597401	16.49466563	17.07781419	17.7186624	18.40795191	16.97569763	16.33370069	16.40948856	14.72120267	17.46291617	17.44913976	16.65349213	17.38465361	tr|Q5NV82|Q5NV82_HUMAN
tr|Q5NV84|Q5NV84_HUMAN	12.61078183	12.6056777	14.85289998	13.58641626	13.29237442	12.18360062	14.06126929	13.46749384	14.065934	13.2698186	13.20644759	14.89625455	13.5791765	14.80761729	13.88499702	13.86924855	14.12179811	15.17579662	14.52483528	14.42836912	13.56291302	12.22301297	11.53010795	12.45003505	14.01964684	12.59864047	12.2097241	tr|Q5NV84|Q5NV84_HUMAN
tr|Q5NV88|Q5NV88_HUMAN	17.22102404	16.08116184	17.96788442	14.51617291	17.07806071	18.83024616	16.98557105	18.39749938	17.44867427	16.07406158	17.30519518	16.69546777	16.80624021	18.00484631	15.2002366	16.28307031	18.36943784	16.84181676	16.86820688	17.05193127	14.41288521	16.71666166	15.78005769	16.82394704	15.34531346	16.4577118	16.81358269	tr|Q5NV88|Q5NV88_HUMAN
tr|Q5NV90|Q5NV90_HUMAN	20.5500119	20.8568829	23.3868234	22.51223131	21.23954151	22.07454158	21.68719471	22.57206817	20.11768679	20.80918828	21.11260323	21.71727303	21.76711466	22.21096573	23.04317925	19.83878095	21.39402496	22.22965092	22.81544499	24.35051373	22.31268135	22.43687936	19.79147386	22.57592917	22.81388943	20.69954341	20.85873614	tr|Q5NV90|Q5NV90_HUMAN
tr|Q5NV91|Q5NV91_HUMAN	15.15352247	14.82921305	16.0516755	15.09676596	14.51061517	15.41310588	14.20332792	14.9356527	14.01523638	15.33787777	14.21524076	15.35354392	15.20308595	15.30569642	15.44329039	13.96753352	15.67052881	15.45886207	15.438123	16.82804159	15.25162057	16.46503782	13.43921119	15.61918221	15.35859886	14.13889995	14.55034897	tr|Q5NV91|Q5NV91_HUMAN
tr|Q5NV92|Q5NV92_HUMAN	18.04958862	18.33171825	19.48233945	19.26955777	18.26589502	14.51754469	18.46679476	16.66250698	17.22595454	17.69003723	18.4824833	18.2965094	15.22746798	18.44348087	19.00833781	17.1295483	17.23101802	18.3164096	19.26103633	17.30858248	17.4213393	17.53399092	16.18256333	17.96661608	18.50986019	16.48150346	17.25325218	tr|Q5NV92|Q5NV92_HUMAN
tr|Q5TEC6|Q5TEC6_HUMAN	11.89656935	11.80593998	NA	15.80823195	NA	12.36695825	13.94926243	12.93442756	13.71729562	17.01209281	NA	NA	12.29027938	NA	10.43060075	12.35192169	NA	12.16642963	NA	NA	NA	13.82001353	NA	11.96833781	14.0625106	10.28591247	12.1241423	tr|Q5TEC6|Q5TEC6_HUMAN
tr|Q5U7J2|Q5U7J2_HUMAN	12.07880099	NA	12.09839211	NA	NA	NA	14.67361344	NA	NA	NA	NA	NA	NA	NA	NA	12.83459746	NA	NA	12.16238808	NA	NA	NA	12.95044238	NA	NA	NA	NA	tr|Q5U7J2|Q5U7J2_HUMAN
tr|Q5XTR9|Q5XTR9_HUMAN	14.06195499	17.25001164	16.77426916	19.47353051	15.84902403	13.43782092	19.24264642	17.66675048	16.87503133	18.62865736	15.90958692	14.40007449	17.78183308	17.22431348	17.41262369	13.31920192	15.78276436	17.51170457	15.81823344	16.08201997	16.04201935	14.85954703	13.62953708	16.10400825	17.43985927	17.63323178	14.47663943	tr|Q5XTR9|Q5XTR9_HUMAN
tr|Q65ZC9|Q65ZC9_HUMAN	22.6829183	22.44819726	23.60111869	22.34000641	22.97265205	21.93079772	21.68731863	21.25430303	23.26164274	20.8962779	21.91708274	22.7764233	22.34485425	22.47650091	22.85300836	22.32375013	22.27410663	22.97701208	23.13325348	23.19861721	22.12638381	21.7156601	21.13740697	22.7330823	23.15412934	22.62777901	22.63901464	tr|Q65ZC9|Q65ZC9_HUMAN
tr|Q68DM0|Q68DM0_HUMAN	NA	NA	NA	NA	NA	15.08996124	NA	NA	12.82497674	15.45538031	13.44445025	NA	NA	NA	NA	13.47593227	NA	NA	13.15089655	NA	NA	NA	NA	13.01680171	14.15653858	NA	NA	tr|Q68DM0|Q68DM0_HUMAN
tr|Q6DHW4|Q6DHW4_HUMAN	13.13736976	15.26103076	15.07313312	14.29904263	14.30655962	12.5587716	14.60012127	14.57123184	14.56124958	14.30542659	13.91000346	15.46187221	14.99994545	14.10408275	14.34710782	13.52307065	13.8988714	14.36786536	17.18057052	15.09995565	14.63498538	12.9205423	13.67848616	13.29635179	15.40788562	12.31015589	12.72442481	tr|Q6DHW4|Q6DHW4_HUMAN
tr|Q6GMV7|Q6GMV7_HUMAN	16.39444496	15.4337791	17.27315145	16.6276715	16.67590833	15.93541089	16.87149765	15.72424544	16.29454317	16.49717929	15.80276015	16.97714201	14.28797892	16.8022821	16.85684412	14.31393805	15.85461643	16.57072541	17.00648132	16.69475477	15.83561131	16.53087963	12.97438071	15.82993157	17.36111433	15.40340109	16.0286393	tr|Q6GMV7|Q6GMV7_HUMAN
tr|Q6GMW4|Q6GMW4_HUMAN	NA	15.95310435	NA	NA	NA	15.42632802	NA	NA	NA	NA	NA	15.75149226	NA	18.71750713	NA	NA	NA	NA	NA	12.67613175	NA	19.36262351	NA	NA	NA	NA	16.17217761	tr|Q6GMW4|Q6GMW4_HUMAN
tr|Q6GMW6|Q6GMW6_HUMAN	NA	NA	14.6778408	13.40124287	NA	NA	11.16019613	NA	NA	NA	NA	15.05493595	NA	13.84987791	NA	NA	NA	NA	NA	NA	NA	NA	NA	NA	NA	NA	NA	tr|Q6GMW6|Q6GMW6_HUMAN
tr|Q6GMX0|Q6GMX0_HUMAN	12.94848099	13.88660211	14.0803267	12.57855589	13.09669644	NA	11.63916809	NA	NA	13.43706383	13.28741336	13.50589058	NA	12.32064545	14.84018509	NA	NA	12.55820495	13.03126211	12.6301054	NA	12.00391866	NA	NA	13.06219879	NA	NA	tr|Q6GMX0|Q6GMX0_HUMAN
tr|Q6IPQ0|Q6IPQ0_HUMAN	13.85549614	15.89228788	15.92402232	15.16675443	16.38238846	13.87848017	15.2580624	13.50658642	14.70449325	14.75295026	15.08747834	14.64820709	14.06196111	15.73724449	15.60541394	14.263218	15.45925562	16.37445665	14.31999469	13.68041723	13.03776177	13.11582567	NA	NA	13.85525437	NA	15.25761227	tr|Q6IPQ0|Q6IPQ0_HUMAN
tr|Q6JSD9|Q6JSD9_HUMAN	13.70833879	16.4762877	NA	NA	NA	16.03071651	NA	NA	NA	NA	17.07431165	17.19915157	NA	NA	17.12366549	14.52495057	NA	17.05895847	17.44327504	17.60293053	NA	16.74310209	16.12697975	NA	16.77119414	NA	15.49528017	tr|Q6JSD9|Q6JSD9_HUMAN
tr|Q6LAM1|Q6LAM1_HUMAN	NA	9.119113792	10.47154037	12.23430908	8.782778329	8.661683174	11.42796027	11.09003933	NA	9.040800949	8.409292362	NA	NA	9.274531227	9.346285552	8.965388522	NA	8.199104705	8.673180244	9.168485259	NA	9.489917271	NA	NA	8.862553116	NA	NA	tr|Q6LAM1|Q6LAM1_HUMAN
tr|Q6MZQ6|Q6MZQ6_HUMAN	18.59501634	19.2912964	19.65415128	18.72173567	18.06753887	18.06354627	17.46594239	17.5227634	18.83050877	18.4751796	19.29716623	19.02997789	18.80340592	19.74220592	19.28805411	18.06614172	18.68573976	19.20208285	19.21931978	19.81755249	18.75494411	17.97414314	17.35884678	18.6598827	19.12037817	18.18232168	18.73107141	tr|Q6MZQ6|Q6MZQ6_HUMAN
tr|Q6MZU6|Q6MZU6_HUMAN	NA	NA	13.38209011	11.95357056	12.26338929	13.7519098	10.08645956	NA	NA	NA	9.985870057	NA	NA	11.38083498	10.02037708	13.48689585	12.80029324	NA	NA	13.67081832	12.90822575	NA	14.15136983	NA	NA	14.70338492	12.181774	tr|Q6MZU6|Q6MZU6_HUMAN
tr|Q6MZW0|Q6MZW0_HUMAN	12.74122755	12.85692428	NA	12.02337014	NA	NA	NA	NA	NA	NA	13.65544108	NA	NA	12.56143479	13.22223433	12.44039954	12.01103193	NA	13.79259203	14.14792895	NA	12.28838232	NA	12.35172979	12.26405074	NA	NA	tr|Q6MZW0|Q6MZW0_HUMAN
tr|Q6MZX7|Q6MZX7_HUMAN	20.14817064	21.11203571	19.55688416	19.19262334	15.48611309	17.95233592	18.82115996	17.87753902	20.71409609	19.37670318	21.89185074	20.44888546	19.27506155	18.08242099	20.19093297	17.63115907	21.30257714	21.36466854	22.06358123	19.85978814	17.07544153	20.15873106	19.21150127	16.43903935	16.62594094	18.70777873	17.66761037	tr|Q6MZX7|Q6MZX7_HUMAN
tr|Q6N041|Q6N041_HUMAN	14.2434471	NA	12.15062464	NA	NA	NA	11.84984609	13.45074209	NA	NA	NA	NA	NA	NA	NA	NA	NA	NA	10.46895878	NA	NA	NA	NA	NA	NA	NA	NA	tr|Q6N041|Q6N041_HUMAN
tr|Q6N091|Q6N091_HUMAN	13.76866632	11.54628589	15.37577134	13.9348704	11.63275924	13.80005301	14.26738922	14.59334772	11.96883312	13.5483366	14.72953793	14.42810791	14.69040881	13.72329071	13.32189607	10.94877999	15.10596889	13.58319742	12.25412709	13.44302437	11.64457128	13.08265308	11.5259524	14.14326657	14.50281502	11.79954703	13.9802271	tr|Q6N091|Q6N091_HUMAN
tr|Q6N093|Q6N093_HUMAN	15.42167656	15.3746186	16.54820702	14.89461878	14.61731613	14.36887827	14.40184891	14.23945543	14.88186275	14.22379811	15.40845558	16.21427224	15.78236384	16.61812103	15.34686263	15.47114006	15.71339262	15.31752195	15.2815646	16.25644158	15.25684515	15.49634521	13.40232172	14.13477692	14.56988779	14.20084605	16.02399305	tr|Q6N093|Q6N093_HUMAN
tr|Q6N096|Q6N096_HUMAN	NA	NA	11.71899287	NA	NA	NA	NA	NA	NA	NA	NA	12.14434431	NA	NA	NA	NA	NA	NA	13.20426735	NA	11.0847531	NA	NA	NA	11.36817805	NA	NA	tr|Q6N096|Q6N096_HUMAN
tr|Q6NS95|Q6NS95_HUMAN	15.99285378	16.97378601	17.76486417	16.72974144	16.13790402	14.97829494	14.97050033	16.33916716	16.35338288	16.50795756	16.72422461	17.172869	18.4309213	17.43702656	18.077973	14.62871191	16.75385742	17.83151231	16.70617876	16.48291222	15.19121813	16.36137934	14.41112079	14.80581208	14.02151113	15.83696896	16.79337798	tr|Q6NS95|Q6NS95_HUMAN
tr|Q6P089|Q6P089_HUMAN	16.99192885	16.28999232	16.88261323	16.54693084	16.98647494	17.11104284	16.38732556	14.85618196	17.12137295	15.86961049	16.50994641	17.15395767	19.09286798	19.85243006	17.54320865	18.14481275	18.23719037	16.75325436	17.10977725	15.52777481	17.59968488	17.40056778	18.21126014	15.33410078	17.1083325	18.07880447	20.77099879	tr|Q6P089|Q6P089_HUMAN
tr|Q6P2J1|Q6P2J1_HUMAN	NA	NA	12.96257518	NA	NA	NA	NA	NA	NA	NA	12.10008144	15.49141314	NA	NA	11.68748649	NA	13.74921019	NA	13.97383308	NA	NA	NA	NA	NA	NA	NA	NA	tr|Q6P2J1|Q6P2J1_HUMAN
tr|Q6P5S3|Q6P5S3_HUMAN	15.99949864	13.99489252	17.34114015	12.92491997	15.37635118	14.79805257	14.34822868	12.59016332	14.81289022	16.32624963	15.33203607	16.77121962	15.42116669	16.10557325	15.61122072	11.71534464	15.82492013	16.28838673	14.69792824	14.51870541	15.31770769	14.02701738	13.8212989	15.28497905	15.10257365	13.18625853	13.86764696	tr|Q6P5S3|Q6P5S3_HUMAN
tr|Q6P5S8|Q6P5S8_HUMAN	16.87157687	16.98978716	18.03792543	17.5119303	15.95190906	15.11978361	17.14496699	17.18761938	16.89613743	16.77227658	18.21282069	17.33426472	16.68851293	16.61311853	17.2309359	15.23970574	16.91845517	16.50797852	17.56395611	16.43140689	14.80984897	16.45839232	14.36997323	16.52535936	17.16460274	14.26211893	15.99926348	tr|Q6P5S8|Q6P5S8_HUMAN
tr|Q6PIK1|Q6PIK1_HUMAN	13.84377615	13.09028792	18.42516963	14.97700253	16.68911423	15.47964798	17.29524279	17.65112861	12.22457302	17.65934878	14.93057939	14.83377718	14.38429019	14.23997897	17.72937711	12.71948955	18.76276706	13.87481121	17.6172778	16.92774332	16.47613972	16.74561297	16.55726406	17.40501796	17.85366658	17.14660725	17.57724209	tr|Q6PIK1|Q6PIK1_HUMAN
tr|Q6PIL8|Q6PIL8_HUMAN	16.01520457	15.38180128	16.56341804	15.52860444	14.96821317	15.20120993	15.91707473	15.29837934	15.29804552	18.48508218	16.2966851	15.95910059	15.24219035	15.89683488	16.59134005	15.16035544	15.93690995	15.61119812	16.12348025	16.06487141	14.85584211	15.07295258	14.07308509	15.20297301	15.74976678	16.60726656	14.96019913	tr|Q6PIL8|Q6PIL8_HUMAN
tr|Q6PIQ7|Q6PIQ7_HUMAN	11.6845878	12.50606895	13.91231895	11.87298158	11.55924648	NA	13.44881729	12.21806066	NA	11.94938569	12.04310187	13.74102764	NA	NA	NA	10.665905	12.15408037	12.39074101	11.70066041	10.82221962	13.12517856	NA	NA	10.84406765	NA	NA	NA	tr|Q6PIQ7|Q6PIQ7_HUMAN
tr|Q6VFQ6|Q6VFQ6_HUMAN	22.4190263	26.02707281	25.36151669	27.48803469	NA	22.18510415	17.60788294	25.72982771	25.00356592	27.5721002	24.88195388	22.45060292	25.47813479	25.95851092	25.95255562	22.59652	24.43092074	25.88714787	24.50823187	24.04140398	25.35760641	NA	22.63499493	25.44038475	26.39423206	26.42744832	NA	tr|Q6VFQ6|Q6VFQ6_HUMAN
tr|Q6ZSQ7|Q6ZSQ7_HUMAN	NA	12.38752527	NA	NA	NA	NA	NA	NA	13.04470305	NA	12.3855083	NA	NA	12.93756543	NA	14.20567871	NA	12.62826635	NA	NA	NA	NA	NA	13.64585254	12.55196078	NA	NA	tr|Q6ZSQ7|Q6ZSQ7_HUMAN
tr|Q6ZW64|Q6ZW64_HUMAN	21.57749966	21.23049477	22.4698609	21.00328186	22.46894323	21.95359985	21.75541969	21.1679086	20.49704035	20.01004848	21.34950073	21.95644143	21.20607779	22.77176939	22.55669572	20.35350235	20.97769941	22.43309249	22.10936451	21.32773879	21.64138906	21.75786052	20.9686314	21.37731962	22.14252851	21.50907182	22.77390996	tr|Q6ZW64|Q6ZW64_HUMAN
tr|Q7M4S4|Q7M4S4_HUMAN	14.45688929	16.54423356	15.54246394	16.16750501	NA	18.5093913	16.17060727	18.12773592	NA	NA	NA	14.86984958	15.65464647	15.51721489	15.47146539	12.86045116	16.97695537	14.65202493	NA	15.07248806	NA	15.1385035	18.23715295	14.36121162	NA	NA	NA	tr|Q7M4S4|Q7M4S4_HUMAN
tr|Q7Z2U7|Q7Z2U7_HUMAN	13.08932274	14.63664179	13.51158624	13.59115961	13.51220693	11.65901625	13.00422556	14.12941041	11.87734032	12.4896925	12.98107771	14.74880667	14.12980948	13.4084933	13.4772892	10.37374993	13.49433071	13.14280283	13.59777427	12.84132293	11.56871256	12.49772958	11.44609973	12.10632026	11.71085942	11.96584332	11.87025637	tr|Q7Z2U7|Q7Z2U7_HUMAN
tr|Q7Z351|Q7Z351_HUMAN	15.91122533	NA	NA	15.88211353	15.79468308	NA	NA	NA	NA	17.51336296	NA	NA	NA	17.2551427	NA	12.57331193	NA	NA	19.99738637	NA	16.20691235	18.93210316	18.13024638	17.26521694	20.31521429	NA	NA	tr|Q7Z351|Q7Z351_HUMAN
tr|Q7Z3Y4|Q7Z3Y4_HUMAN	14.74905405	14.74288439	15.76527992	14.95558823	12.95544862	14.33710423	14.46103072	12.74171246	13.57454824	13.60772636	15.96224895	14.29991668	15.10330742	14.85579573	14.3467228	14.20488248	14.91926794	15.52117947	14.76050142	14.73023754	14.29982302	14.40172742	13.36466835	14.69453755	14.6056328	14.7786015	14.23930054	tr|Q7Z3Y4|Q7Z3Y4_HUMAN
tr|Q86TT1|Q86TT1_HUMAN	12.02587543	20.8769726	16.93416076	10.51745635	NA	13.10108128	15.564653	14.55257302	NA	NA	14.43554202	NA	14.12186205	NA	12.01267179	10.81876983	17.52949282	12.70169867	9.03697019	NA	NA	12.77936508	12.05958391	8.467379984	NA	NA	10.35044786	tr|Q86TT1|Q86TT1_HUMAN
tr|Q8IZD7|Q8IZD7_HUMAN	18.4590785	18.32877034	17.25080438	17.5570305	16.68661372	18.55636165	15.53860478	17.23320817	18.20187334	16.98821589	16.1521531	17.52855315	16.43170527	17.70437287	16.527771	18.07971892	16.67873723	17.43087865	17.4871848	17.75005693	16.6864997	16.05664919	17.70676831	17.09819294	18.51329416	17.90999377	16.56915814	tr|Q8IZD7|Q8IZD7_HUMAN
tr|Q8N355|Q8N355_HUMAN	26.54364822	26.71827479	27.83855467	26.63351475	26.21873228	26.00444435	26.66651861	26.8584875	26.46286982	25.62521265	26.5447649	27.96874757	24.4896652	26.73086635	27.1891013	26.40692528	27.79989093	26.85531755	26.74331829	26.60326369	25.467979	26.3209036	25.65539332	26.53442541	26.33728349	25.90573097	26.74942137	tr|Q8N355|Q8N355_HUMAN
tr|Q8N5F4|Q8N5F4_HUMAN	14.24842394	14.42470732	15.94150223	16.02479187	14.1603919	15.5489936	16.52280284	16.5139779	14.42773999	15.43430666	15.55175652	16.38050456	15.44423778	16.73955355	16.04896936	14.71676572	16.5154308	16.05965523	16.06515479	14.6411746	15.26542506	15.45275405	15.28350451	15.86524255	14.32419185	15.18015124	15.63636301	tr|Q8N5F4|Q8N5F4_HUMAN
tr|Q8NCL6|Q8NCL6_HUMAN	16.03941347	17.07904521	17.21992775	16.10982098	15.6814608	15.56747805	15.28707405	15.05612937	15.89492042	15.81390196	15.98323188	16.93820394	15.75803182	16.92783898	16.70087622	16.86080316	16.21686449	16.01552587	16.65354469	16.88074942	16.10446905	15.75204186	14.55539722	15.7833698	16.93562033	15.24224525	16.34831083	tr|Q8NCL6|Q8NCL6_HUMAN
tr|Q8NEJ1|Q8NEJ1_HUMAN	18.99346935	19.05684081	20.16553527	19.63354148	18.2579842	17.78460201	18.88920288	19.16851718	19.17878938	18.21533102	18.72277906	20.09798143	19.57541971	20.47094114	19.4996387	18.50376835	19.26998052	20.02869468	20.19644952	19.00409165	18.54046732	18.31964837	16.76045332	18.60508929	19.11229733	18.83315672	18.30552374	tr|Q8NEJ1|Q8NEJ1_HUMAN
tr|Q8TCD0|Q8TCD0_HUMAN	27.72330235	27.77652182	28.76405133	27.70141879	27.48926332	27.69778947	27.05591098	27.33680744	27.66788458	26.77404878	28.65950999	28.3455331	28.08768455	28.31289884	28.48046001	27.25506256	28.53396928	28.04426951	26.71615148	27.8087558	27.21267661	27.35954814	25.44097194	27.85027901	27.48100752	27.47931677	27.67790285	tr|Q8TCD0|Q8TCD0_HUMAN
tr|Q8TE63|Q8TE63_HUMAN	15.44529501	15.97402652	18.16140718	15.68300697	14.97418768	14.82842699	14.4492982	16.09135799	15.86980118	14.2227503	15.53411033	16.86558507	17.09521911	16.90218501	16.44097178	15.07795194	17.0694103	16.06965063	16.59957617	16.0134687	13.26915135	14.70823648	14.24576712	13.79602818	14.76007846	14.85090065	16.82869579	tr|Q8TE63|Q8TE63_HUMAN
tr|Q96JD2|Q96JD2_HUMAN	NA	NA	14.4902495	NA	NA	NA	13.03735994	NA	NA	NA	NA	NA	NA	12.67080837	NA	NA	12.56962829	11.27895231	NA	NA	NA	NA	NA	NA	NA	NA	NA	tr|Q96JD2|Q96JD2_HUMAN
tr|Q96K68|Q96K68_HUMAN	16.88787227	17.76630933	17.33806461	16.55516201	16.5269403	15.90647905	14.78834224	16.26961657	16.70054484	16.39597075	16.48447799	16.98771279	16.16989613	17.87100592	16.88873477	15.8258766	16.62547856	17.00936253	17.45216071	17.25171844	16.67305132	17.02606111	16.67920912	16.61291382	17.74889582	15.53699747	18.01591054	tr|Q96K68|Q96K68_HUMAN
tr|Q96SB0|Q96SB0_HUMAN	15.15573637	16.16356907	17.34185171	16.54262732	14.92551205	14.7021324	15.89909298	15.02609122	14.54424072	16.28411892	15.7121545	17.2590158	15.20876903	15.4454866	16.11065032	15.98726106	16.17889848	15.93177317	16.71580503	16.48240183	15.73196224	15.81133961	14.09590302	14.53447609	15.90661942	14.1209534	16.03291985	tr|Q96SB0|Q96SB0_HUMAN
tr|Q9BWU5|Q9BWU5_HUMAN	18.38313909	22.61675331	22.33203141	24.88503652	20.27478478	19.4623448	24.50398877	23.25677391	21.5875511	24.28142024	21.68553904	18.3069829	22.09392586	22.97910634	23.04526158	18.3404863	21.37655007	22.758759	20.69746787	20.51431748	21.22743022	20.19899752	19.50985766	21.70187257	22.89845534	22.99824298	18.57596134	tr|Q9BWU5|Q9BWU5_HUMAN
tr|Q9GZL9|Q9GZL9_HUMAN	NA	10.22398673	NA	11.97150421	NA	NA	10.30681086	NA	NA	11.87951207	NA	NA	NA	10.23495407	9.6111151	NA	NA	9.207701892	8.333768604	NA	10.13751249	NA	NA	10.71232512	10.34827955	NA	NA	tr|Q9GZL9|Q9GZL9_HUMAN
tr|Q9NP29|Q9NP29_HUMAN	14.805392	15.67305651	15.7984974	14.93817151	14.11188011	13.82293022	14.63551902	14.91135075	13.79324593	13.3810638	16.12249214	15.54589094	13.97023183	14.95243291	16.16964263	13.13015147	15.05010353	15.58890646	14.20364266	15.31816473	12.06011761	14.70952062	13.51142424	14.04725464	14.54416771	13.64033526	13.70480588	tr|Q9NP29|Q9NP29_HUMAN
tr|Q9NPP6|Q9NPP6_HUMAN	21.52618898	21.3485125	22.24729722	21.01623594	22.70614434	21.83831828	22.15445987	21.74279388	20.48965881	20.01102865	21.24562449	21.47750624	21.14680187	22.06996124	22.38011219	20.18561379	21.08086987	21.3121901	21.79069489	20.89993233	21.16565747	21.84963448	21.01986149	21.25049641	21.72619278	20.90935211	22.47664324	tr|Q9NPP6|Q9NPP6_HUMAN
tr|Q9UJ49|Q9UJ49_HUMAN	12.98082594	12.56428226	NA	11.86932197	NA	13.35590488	NA	NA	NA	12.69433645	13.39679181	13.55859694	14.50156351	NA	12.73740226	12.85807428	NA	NA	12.74339981	15.39086133	12.58556142	14.79249942	14.51548411	12.38831504	NA	13.29494823	13.65951314	tr|Q9UJ49|Q9UJ49_HUMAN
tr|Q9UK54|Q9UK54_HUMAN	13.49499192	17.38749979	16.71450036	19.08530116	15.06154368	14.02929887	19.1473342	17.16826008	15.85199905	18.5338336	15.98598972	13.540945	16.83836825	17.01141382	17.25309559	13.68292644	15.80250139	16.70186006	15.40357161	15.23979516	16.03749809	17.82314417	14.28560633	16.32050956	17.28987885	17.54319915	14.14936015	tr|Q9UK54|Q9UK54_HUMAN
tr|Q9UL70|Q9UL70_HUMAN	16.93038995	17.16441822	18.18127181	17.33285969	16.78399312	15.84740788	20.78579392	16.44004363	16.61174747	17.38229623	17.28344765	17.51143586	16.00063512	17.95180997	18.22619352	15.98985415	16.52663491	17.04087889	17.67026363	17.01876115	16.96506816	16.70338035	15.63065438	17.31904682	17.387153	16.17112957	16.015014	tr|Q9UL70|Q9UL70_HUMAN
tr|Q9UL72|Q9UL72_HUMAN	24.36416701	23.8936005	25.54558304	18.84666825	24.69734135	24.20643886	24.04627187	23.83742617	24.6510343	23.32999098	24.37974069	24.73472084	24.91399096	24.93819286	25.08385007	23.4008894	24.08315847	24.92291864	25.64423904	25.58450136	24.31560143	24.78464459	23.18451321	24.46371794	25.28682856	24.13253296	24.2425973	tr|Q9UL72|Q9UL72_HUMAN
tr|Q9UL81|Q9UL81_HUMAN	20.27103616	20.33580471	18.77815642	20.13171865	19.33105276	19.27460765	17.49803632	16.88859898	20.29994594	20.49796273	20.74839616	20.46408017	21.38911598	21.18133369	21.11090449	18.64461005	17.89698846	20.61319707	18.44443307	19.70939784	18.64643324	19.76464075	19.85408357	17.11926082	17.30249496	17.69612772	18.33786355	tr|Q9UL81|Q9UL81_HUMAN
tr|Q9UL82|Q9UL82_HUMAN	12.83249563	13.44610154	13.58996322	12.84473002	13.01814516	11.12464882	10.96900817	11.77400714	12.44843632	12.92560983	12.84569532	14.6170652	13.78054284	13.76590027	13.56659228	12.90929299	13.5151212	13.92454736	13.23033591	12.90742359	12.21569531	12.51843531	11.66225457	12.6421079	12.52124582	11.86264417	12.75879908	tr|Q9UL82|Q9UL82_HUMAN
tr|Q9UL83|Q9UL83_HUMAN	19.30828847	18.98074786	20.44254321	19.41153331	20.02007916	20.4077245	20.1368076	20.04024944	19.59336554	19.53289452	20.21188007	20.09695422	21.41256706	19.81427948	19.68565684	17.51964053	20.7102751	20.38048066	20.15292356	19.6830633	19.06784427	19.12567189	19.07726676	19.1842676	20.12754605	19.0697544	21.06373972	tr|Q9UL83|Q9UL83_HUMAN
tr|Q9UL86|Q9UL86_HUMAN	18.02593964	17.82787367	18.52626524	18.10303214	15.07966578	15.37343852	16.44042555	17.04420268	17.72786719	18.32521714	16.83808808	18.054431	18.07443351	19.23769035	18.8074367	16.87665048	14.62431635	18.90790005	18.65625143	15.04735362	18.07084328	15.81326988	16.34898797	20.30336272	18.42322118	16.65400914	17.23688376	tr|Q9UL86|Q9UL86_HUMAN
tr|Q9UL88|Q9UL88_HUMAN	15.47453868	15.89783105	16.88735757	16.74137477	15.19913047	14.87623798	14.91057526	13.02554444	15.20814964	15.94566243	16.09180418	15.74433866	15.41451176	15.69958211	16.22310349	14.10189058	17.6874864	15.57999896	16.17046327	16.6348925	15.75962059	15.63233539	14.12169833	14.94614391	15.80308105	15.70983503	15.3774683	tr|Q9UL88|Q9UL88_HUMAN
tr|Q9UL89|Q9UL89_HUMAN	15.4368652	15.23962235	19.35696146	14.56720792	13.87168423	14.60885507	17.35637295	18.55748554	13.6396924	13.98744407	14.33993704	15.95058339	15.81124615	17.29512733	15.72120463	13.43598496	16.69277124	15.76355361	14.0353864	15.18403701	12.90120269	15.69260931	15.76024256	13.7048775	14.01651201	13.3311332	13.30713356	tr|Q9UL89|Q9UL89_HUMAN
tr|Q9UL93|Q9UL93_HUMAN	12.0065753	15.94697846	16.92178086	15.6447222	13.42610271	13.30237142	15.32764623	14.15200094	16.83181199	13.96747748	15.07881079	14.74927767	14.96634696	16.00672421	15.89600787	12.30010212	15.18104919	14.35589435	14.67892236	15.7257096	14.77027909	14.99448716	15.04366234	14.49176044	16.44588187	14.14967896	14.57998094	tr|Q9UL93|Q9UL93_HUMAN
tr|Q9UNL6|Q9UNL6_HUMAN	NA	NA	NA	13.91769053	NA	NA	15.8025964	12.79233654	NA	17.26554005	13.01099325	NA	13.66028093	NA	NA	NA	NA	NA	NA	NA	NA	NA	NA	NA	NA	NA	NA	tr|Q9UNL6|Q9UNL6_HUMAN
tr|Q9Y509|Q9Y509_HUMAN	16.44566438	17.41986322	18.96879593	17.24051713	15.79188648	16.06390664	16.49857727	14.90230783	16.49513442	16.84800899	17.65016692	16.67123248	16.60779318	17.95339823	18.07316225	15.77374051	17.78936334	16.97494243	17.31419291	18.19426735	16.54988155	17.45297212	15.63619137	16.71347757	17.2041431	16.3750723	17.23536887	tr|Q9Y509|Q9Y509_HUMAN
tr|S6AWD3|S6AWD3_HUMAN	19.72789155	20.08701056	20.72704133	20.26459989	19.54678496	19.15745778	20.04460856	18.28762678	19.50944079	19.6323141	19.58139107	19.2994018	19.66052523	20.20338223	20.4221807	19.47350154	20.196875	19.42241499	19.58627745	19.40119233	19.43884291	17.53936112	18.76320916	19.05567738	19.72725705	18.7837125	19.27431947	tr|S6AWD3|S6AWD3_HUMAN
tr|S6AWD6|S6AWD6_HUMAN	NA	NA	13.67226623	NA	NA	NA	11.99651389	13.00345934	NA	NA	12.64880217	14.91993511	NA	13.37535862	14.07801283	15.68651296	15.52703396	NA	18.5796336	13.54619871	NA	12.0564854	NA	NA	NA	14.67042208	NA	tr|S6AWD6|S6AWD6_HUMAN
tr|S6AWE6|S6AWE6_HUMAN	20.88743976	19.94787195	21.84652946	20.82174532	20.80937139	19.64299266	19.95377726	20.88908315	20.54399031	19.86282286	20.57218255	22.35225891	21.11926061	20.51893318	21.39367534	19.86001028	20.60502909	21.30436308	21.4300767	20.30100701	19.74940668	19.87103373	18.64030559	20.58587634	20.66641744	19.38870692	20.66831986	tr|S6AWE6|S6AWE6_HUMAN;tr|S6BGF9|S6BGF9_HUMAN
tr|S6B294|S6B294_HUMAN	17.48308429	19.09402108	18.57301705	18.57594309	18.89175506	16.41037433	17.6410086	17.30429079	17.12853406	18.18312587	18.97808214	17.63400886	17.3598464	19.17586402	18.80829683	17.43094581	16.468781	19.45183114	18.59085034	18.32830136	18.04165303	17.85206724	15.33461943	18.71229877	19.08683705	17.22989187	17.30042622	tr|S6B294|S6B294_HUMAN
tr|S6B2A6|S6B2A6_HUMAN	16.21195672	15.41576147	16.86962061	15.99588693	15.82689264	14.76130081	15.14736592	13.56220821	15.87310755	15.89120137	14.71631728	15.52666511	14.99445642	16.475712	15.56780223	14.87764	16.06738536	15.7216324	15.46712452	15.86801674	16.40541137	14.89682932	15.4979764	14.9423856	15.24942553	14.37324033	16.70304445	tr|S6B2A6|S6B2A6_HUMAN
tr|S6B2B0|S6B2B0_HUMAN	14.23109168	13.94385767	17.32021429	15.32013383	13.42911406	12.10628291	15.87069103	14.09887525	13.87961428	14.28776501	14.35696275	16.49162695	14.87023221	16.13815759	16.73387256	12.65896167	16.88307075	15.12729116	14.53435472	13.15775233	14.01943143	13.43956983	12.97962855	14.9103773	13.35018088	14.72159085	14.61521617	tr|S6B2B0|S6B2B0_HUMAN
tr|S6B2C3|S6B2C3_HUMAN	NA	15.72336674	13.26528464	NA	11.95183192	14.59770277	13.79212265	10.47649264	14.53841765	NA	14.39096075	14.67266196	11.78231152	NA	16.79799664	13.77485086	13.83573407	11.87487623	12.22091044	13.54711555	NA	11.07866072	13.18690786	NA	14.93623431	NA	14.19377444	tr|S6B2C3|S6B2C3_HUMAN
tr|S6BAM6|S6BAM6_HUMAN	12.42438434	NA	15.0223697	11.45677513	11.06230526	11.79251537	13.21492547	NA	12.72772258	13.23700308	11.56625028	11.326129	12.25080321	12.93115452	12.54852247	10.39474848	12.48666378	12.90610762	13.62543898	13.89189649	NA	13.50290274	10.55458841	12.29161735	13.49316054	NA	11.0455084	tr|S6BAM6|S6BAM6_HUMAN
tr|S6BAN6|S6BAN6_HUMAN	16.03018081	15.90382938	17.17448954	16.3453618	15.75796776	14.8343586	15.98760035	16.21817941	16.30438859	15.37341484	15.58293323	16.85894363	16.07699623	16.54627469	16.72079774	15.79163297	15.91115085	15.81955913	15.4573388	15.74684915	15.56176792	14.74060257	14.88771014	15.398906	15.7601621	16.28064948	15.54413251	tr|S6BAN6|S6BAN6_HUMAN
tr|S6BAP8|S6BAP8_HUMAN	14.78723436	14.95412214	15.83882178	15.11931173	16.31023603	12.91353557	15.70838534	13.84301308	14.32005572	16.03467823	14.24020108	15.27651771	14.973537	14.43475246	15.03169675	12.98780183	16.12588523	14.20854186	15.04890324	15.01404668	13.49580364	14.65638746	14.56704545	15.3670052	14.88218105	13.70208892	14.96705974	tr|S6BAP8|S6BAP8_HUMAN
tr|S6BAR0|S6BAR0_HUMAN	12.59876532	13.07140291	14.13333817	12.74475696	12.80557796	11.78941444	12.43117331	12.40766138	13.29060722	12.81285251	12.32657811	13.93339862	12.2760446	13.44119348	14.0337372	13.07417603	13.65222596	12.81848122	12.44561265	12.83850645	12.24912407	12.87289639	10.11828942	12.75599799	13.00410843	11.84924817	NA	tr|S6BAR0|S6BAR0_HUMAN
tr|S6BGD4|S6BGD4_HUMAN	17.7341734	17.17343045	17.63828341	16.70368787	16.2158882	16.4086215	15.64076132	15.49387355	16.75570215	15.75628398	16.81349402	16.98165395	16.76991231	17.98184865	17.46401	16.14762359	17.16337955	17.50874045	17.7766376	17.93574113	17.49781199	16.28044449	15.7763429	16.28224108	18.16067683	16.34701615	16.52880878	tr|S6BGD4|S6BGD4_HUMAN
tr|S6BGD6|S6BGD6_HUMAN	12.65019925	12.69846567	14.81400628	13.76092663	12.74693882	13.70023397	13.82774168	14.59676764	12.48451124	13.85453784	13.58046068	15.15349529	14.12958356	14.56038739	14.15735248	13.44319165	14.20747133	13.84403922	14.55040854	14.00793946	13.74930941	11.55556756	12.85284265	14.09394148	12.95502567	14.05097808	13.58744067	tr|S6BGD6|S6BGD6_HUMAN
tr|S6BGE0|S6BGE0_HUMAN	12.37811229	9.490019799	15.26786415	9.527896507	8.73819737	9.011809448	10.83511025	8.786269639	9.710104419	12.65037846	9.954134033	11.43426762	9.419392103	13.08845228	10.1435374	12.22735857	9.588287486	12.79670267	12.88831677	13.07213496	9.529848836	9.166812064	13.99397172	12.76607864	9.676242117	8.936671239	11.06474017	tr|S6BGE0|S6BGE0_HUMAN
tr|S6C4Q9|S6C4Q9_HUMAN	NA	NA	NA	NA	NA	NA	NA	NA	NA	NA	NA	NA	13.1249973	NA	NA	NA	14.52005323	NA	NA	NA	NA	NA	NA	NA	NA	NA	NA	tr|S6C4Q9|S6C4Q9_HUMAN
tr|S6C4R2|S6C4R2_HUMAN	15.14998417	15.31211394	15.4300671	14.40923607	14.64503275	15.74396786	13.10694773	14.06922569	15.37027216	15.3738802	13.37866179	14.57375178	13.92753046	15.61638219	15.54340696	13.93447525	13.46170223	15.78423564	14.80658514	15.72338093	14.75650998	14.23039622	14.25725471	15.47294916	15.44191685	14.3567873	14.38685865	tr|S6C4R2|S6C4R2_HUMAN
tr|U3PXP0|U3PXP0_HUMAN	15.88656525	19.93775803	21.26243015	21.69629044	17.61899125	16.88878636	22.92796606	21.69892259	18.3817606	21.01294485	20.44088924	16.66753274	20.02231504	20.07760144	20.95240253	16.27933957	20.88986531	19.82332576	17.87363031	18.15029473	19.01228846	18.32346738	17.46680209	17.60631006	19.12725311	19.64961531	17.12002949	tr|U3PXP0|U3PXP0_HUMAN
tr|V9GYE3|V9GYE3_HUMAN	19.11579996	19.89474829	11.71120888	20.08767655	19.89552353	18.78713274	19.85434346	16.29579074	19.74223117	20.82673154	19.7686836	18.96019008	19.26591149	NA	19.86856544	NA	19.55450664	19.42517351	19.21641377	18.34355841	NA	19.06435951	18.34126381	NA	NA	20.63009193	17.22200186	tr|V9GYE3|V9GYE3_HUMAN
tr|V9H1D9|V9H1D9_HUMAN	11.86112274	15.77302357	15.92940243	18.99578209	14.49542207	14.14355031	18.26074627	16.43420328	15.15105669	18.37153497	15.02335643	12.92770252	16.10135938	16.53176374	16.53079432	12.85676664	14.97438731	16.47702942	14.99336098	15.79320292	16.46208395	15.5983525	14.14218134	14.68220201	16.64903321	16.19481802	14.24885851	tr|V9H1D9|V9H1D9_HUMAN
tr|V9HW25|V9HW25_HUMAN	14.3775278	13.26498914	13.90030131	NA	NA	14.97102013	14.81171874	14.8418841	13.5704102	12.47791126	NA	12.45662231	12.6676762	12.57198312	13.18625388	NA	11.73923928	12.92533638	NA	13.86509092	NA	13.60787093	NA	NA	NA	NA	NA	tr|V9HW25|V9HW25_HUMAN
tr|V9HW34|V9HW34_HUMAN	19.16368566	19.33382726	20.61566644	19.58378097	19.279664	18.7325445	18.49773408	19.23073534	18.74319918	18.21762535	19.69767183	19.73344975	19.43431784	19.761051	20.07534198	17.9388528	19.55438629	19.39753368	19.29988364	19.33976776	18.62378496	18.89304452	18.12214204	18.70775484	18.78792252	17.95899372	18.65236089	tr|V9HW34|V9HW34_HUMAN
tr|V9HW68|V9HW68_HUMAN	27.58884372	27.55896432	28.66942087	27.43639328	27.29280315	27.61806345	27.13250442	26.76615715	27.2284501	26.92544994	28.07171933	28.41203572	27.80881446	28.26537263	28.55704125	26.82668115	28.39443266	28.25852826	28.46914754	28.60891165	28.33390301	28.44086329	27.25113934	27.51980955	28.06888338	26.8775961	27.82228847	tr|V9HW68|V9HW68_HUMAN
tr|V9HWI6|V9HWI6_HUMAN	NA	12.56660519	14.29394236	12.70238143	12.5718825	NA	15.06148192	13.08059285	NA	13.20730116	12.78383878	12.63422007	NA	12.30605082	12.91342675	11.12260111	NA	11.58688562	13.24373843	13.44833539	12.92826309	14.22798069	13.4800102	14.60403472	13.28887559	NA	NA	tr|V9HWI6|V9HWI6_HUMAN
tr|W8QEY1|W8QEY1_HUMAN	NA	NA	14.89140717	NA	NA	15.84615668	16.56296617	14.37206071	NA	NA	NA	NA	15.07947266	NA	NA	NA	NA	NA	12.96163459	NA	NA	NA	NA	14.25897401	14.42265801	NA	13.18557895	tr|W8QEY1|W8QEY1_HUMAN
