# Supplementary material for: Proteomics and metabonomics analyses of Covid-19 complications in patients with pulmonary fibrosis
Source: Sci Rep. 2021 Jul 16;11:14601. doi: 10.1038/s41598-021-94256-8 (PMC8285535; doi:10.1038/s41598-021-94256-8)
Supplement: Supplementary file 9 — Supplementary Information 9. [file 41598_2021_94256_MOESM9_ESM.xlsx]

## Sheet: sheet1
Supplementary table 5. A total of 3020 positive compounds were identified and quantified in 28 samples
Compound ID	Name	Formula	Molecular.Weight	Actual.RT	KEGG.ID	ID	HMDB.ID	mzVault.Best.Match	mzCloud.Best.Match	level	Super.class	Class	Sub.class	Pathway	QC_BEHC18_POS_06	QC_BEHC18_POS_07	QC_BEHC18_POS_08	QC_BEHC18_POS_09	QC_BEHC18_POS_10	QC_BEHC18_POS_11	QC_BEHC18_POS_12	QC_BEHC18_POS_13	QC_BEHC18_POS_14	QC_BEHC18_POS_15	QC_BEHC18_POS_16	20P03760001_BEHC18_POS	20P03760002_BEHC18_POS	20P03760003_BEHC18_POS	20P03760004_BEHC18_POS	20P03760005_BEHC18_POS	20P03760006_BEHC18_POS	20P03760007_BEHC18_POS	20P03760008_BEHC18_POS	20P03760009_BEHC18_POS	20P03760010_BEHC18_POS	20P03760011_BEHC18_POS	20P03760012_BEHC18_POS	20P03760013_BEHC18_POS	20P03760014_BEHC18_POS	20P03760015_BEHC18_POS	20P03760016_BEHC18_POS	20P03760017_BEHC18_POS	20P03760018_BEHC18_POS	20P03760057_BEHC18_POS	20P03760058_BEHC18_POS	20P03760059_BEHC18_POS	20P03760060_BEHC18_POS	20P03760061_BEHC18_POS	20P03760062_BEHC18_POS
0.604_213.9103	NA	C H N2 O5 P3	213.91	0.604	NA	NA	NA	NA	NA	level5	NA	NA	NA	NA	19350.3	18697.8	19755.6	16236.9	20438.9	17590	18210.4	20868.5	17706.2	19233.9	18269	31.6622	30.015	34.9189	18.9228	20.6278	53.1827	96637.9	148465	29.2754	531906	270815	36.446	28.9643	19.6698	23.3363	33.5496	52.3821	89.6579	34.6196	27.5589	160.653	38.394	24.1988	26.1251
0.616_128.9719	NA	NA	128.972	0.616	NA	NA	NA	NA	NA	level5	NA	NA	NA	NA	178060	182712	172424	174749	170163	175737	172719	177453	170250	170935	185713	15916.7	13359.3	14775.9	8356.45	6056.85	15981.7	1.70054e+06	1.9025e+06	8779.9	1.74254e+06	1.096e+06	12283.2	12602.7	8136.36	11237	16312.2	11146.4	9799.16	15199.9	8185	25331.2	16960.1	10699.2	12305
0.616_191.9947	NA	C5 H N6 O P	191.995	0.616	NA	NA	NA	NA	NA	level5	NA	NA	NA	NA	1.00962e+06	866643	1.02253e+06	941196	926611	984115	946848	940488	1.02611e+06	865068	990806	30596.1	51700.4	40225.1	28250.3	111008	60984.5	3.13621e+06	2.7949e+06	164066	3.86507e+06	2.78612e+06	37939.2	38469.7	45911.6	55507.4	45866.6	64460.9	99343.8	53682.7	49119.4	243331	127638	71863.7	64276.8
0.617_157.1579	NA	C8 H19 N3	157.158	0.617	NA	NA	NA	NA	NA	level5	NA	NA	NA	NA	115058	95649	93443.8	101751	106823	102270	102247	113094	97208.1	106460	97386.5	8592.25	7367.27	8206.4	126225	676632	7873.64	61926.7	64154.5	7388.41	62542.8	49287.4	8038.37	7150.31	4104.13	6231.28	6192.64	8704.36	6854.47	11055.1	16300.8	16517.5	8363.9	54888.6	14355.1
0.618_232.9927	NA	C8 H10 Cl N O P2	232.993	0.618	NA	NA	NA	NA	NA	level5	NA	NA	NA	NA	49463.7	19307.3	42790.5	39430.2	46384.5	24400.2	41203.6	52344.1	30958.3	37919.6	32028.8	7161.28	10631	24931	5567.25	6345.64	19442.3	660659	920664	8483.58	862879	622926	8334.94	8107.94	5407.49	5978.99	10201.6	15713.2	5733.15	10333.1	4602.44	60822.6	7374.38	4456.51	15880.9
0.619_158.0066	NA	C5 H7 N2 P S	158.007	0.619	NA	NA	NA	NA	NA	level5	NA	NA	NA	NA	4.26834e+06	4.31266e+06	4.13067e+06	3.84439e+06	4.49061e+06	4.21075e+06	4.24636e+06	4.13642e+06	4.32228e+06	4.12911e+06	4.20372e+06	3.14732e+06	4.07266e+06	4.25544e+06	1.09133e+06	235544	3.72031e+06	6.55182e+06	5.83193e+06	2.13371e+06	9.04836e+06	9.137e+06	3.15853e+06	2.52063e+06	1.55888e+06	2.5182e+06	4.18996e+06	4.77297e+06	3.59038e+06	5.17174e+06	2.29237e+06	1.63843e+06	2.39032e+06	1.75578e+06	2.51413e+06
0.62_148.9455	NA	C H2 N3 P3	148.946	0.62	NA	NA	NA	NA	NA	level5	NA	NA	NA	NA	1.86583e+06	2.53506e+06	2.37252e+06	1.94569e+06	1.83408e+06	2.52281e+06	2.49761e+06	1.6849e+06	3.40084e+06	2.10996e+06	1.53032e+06	4.11819e+06	7.05013e+06	6.93677e+06	4.46774e+06	2.06812e+07	6.74223e+06	3.70319e+06	1.29967e+07	2.35022e+06	3.82735e+06	3.63675e+06	2.24717e+06	2.97007e+06	2.43317e+06	2.19395e+06	2.24351e+06	3.52149e+06	2.7048e+06	5.72331e+06	2.94795e+06	2.59811e+06	6.17793e+06	4.83936e+06	4.22775e+06
0.62_174.0205	NA	C4 H6 N4 O2 S	174.02	0.62	NA	NA	NA	NA	NA	level5	NA	NA	NA	NA	2.33935e+06	2.41514e+06	2.35807e+06	2.29176e+06	2.38266e+06	2.36368e+06	2.36025e+06	2.3514e+06	2.39404e+06	2.29688e+06	2.38743e+06	1.89885e+06	2.11439e+06	2.21415e+06	445517	244866	2.10587e+06	6.35115e+06	6.52578e+06	1.29198e+06	7.4378e+06	5.86719e+06	1.61872e+06	1.34767e+06	808936	1.2168e+06	1.7457e+06	2.1118e+06	1.61189e+06	2.85466e+06	1.27424e+06	3.11562e+06	1.32801e+06	1.22129e+06	1.37873e+06
0.621_187.1685	N(1)-acetylspermidine	C9 H21 N3 O	187.168	0.621	C00612	S482	HMDB0001276	NA	NA	level4	Organic acids and derivatives	Carboximidic acids and derivatives	Carboximidic acids	NULL	284545	264811	277278	259860	338956	280976	298870	282271	253410	292790	299439	301296	140460	311117	300466	2.24031e+06	230267	179626	186175	170260	181961	143887	150383	164960	81819.3	160914	145683	259100	99944.1	250658	142353	322896	319694	256090	433737
0.622_173.9841	NA	C3 H2 N4 O3 S	173.984	0.622	NA	NA	NA	NA	NA	level5	NA	NA	NA	NA	1.34271e+06	1.1091e+06	1.35355e+06	1.22837e+06	1.23194e+06	1.29874e+06	1.2387e+06	1.23604e+06	1.35827e+06	1.10807e+06	1.32463e+06	33205.6	72034.8	70105.9	50985.2	103864	123097	4.36492e+06	3.94545e+06	232376	5.25112e+06	3.85268e+06	39064.9	65583.3	73551.3	52219.5	78956.3	91825.9	151093	58656.4	76644.9	314752	171515	157209	103579
0.622_176.0171	NA	C5 H9 N2 O P S	176.017	0.622	NA	NA	NA	NA	NA	level5	NA	NA	NA	NA	6.44458e+06	6.56453e+06	6.43185e+06	6.02581e+06	6.67944e+06	6.44216e+06	6.4625e+06	6.3624e+06	6.60773e+06	6.22304e+06	6.49469e+06	5.57821e+06	6.65328e+06	6.88727e+06	1.83578e+06	389196	6.35475e+06	9.62824e+06	9.36612e+06	3.70991e+06	1.32613e+07	1.35674e+07	5.28983e+06	4.40743e+06	2.66508e+06	4.20001e+06	6.5655e+06	7.56642e+06	5.71807e+06	8.47046e+06	3.84523e+06	8.17663e+06	4.03486e+06	3.20991e+06	4.30463e+06
0.623_212.0535	NA	C6 H12 O8	212.054	0.623	NA	NA	NA	NA	NA	level5	NA	NA	NA	NA	1.39016e+06	1.22671e+06	1.52677e+06	1.01244e+06	1.66707e+06	1.40871e+06	1.33194e+06	1.29936e+06	1.34734e+06	1.36632e+06	1.35598e+06	947274	1.00649e+06	1.21279e+06	223204	62933.4	815754	4.52821e+06	5.11982e+06	447690	4.97863e+06	4.6846e+06	805841	571043	357252	437092	885463	1.28831e+06	997403	1.08791e+06	409892	1.66202e+06	650701	409078	607889
0.624_170.9844	NA	C3 H N5 O2 S	170.984	0.624	NA	NA	NA	NA	NA	level5	NA	NA	NA	NA	129279	143017	126790	135115	137922	140425	138028	133033	129362	131793	142618	3454	2633.82	2747.68	1828.56	1886.58	3630.72	283921	1.34015e+06	1287.86	198927	805564	5244.05	1043.35	2442.9	2151.72	2468.32	9759.42	10085.2	4808.62	1514.08	17149.4	6063.96	1727.73	2705.38
0.624_228.0311	Benurestat	C9 H9 Cl N2 O3	228.031	0.624	NA	S34835	NA	NA	NA	level4	NA	NA	NA	NA	233644	206736	238575	159298	238119	240800	209462	243301	192472	217894	219136	28990.4	17112.5	12818.5	18885.9	6574.96	20990.2	1.3022e+06	1.47339e+06	26870.8	1.41316e+06	916465	19622.4	8915.43	10201.4	15570.8	31563.8	42313	41474.8	26620.4	24066	54830.3	28160.4	5719.43	21293.5
0.625_105.9559	[similar to: cycloheximide; δmass: -175.2068 da]	NA	105.956	0.625	NA	NA	NA	NA	NA	level5	NA	NA	NA	NA	507777	492801	502009	465760	508794	491423	499126	496872	492997	490843	499774	21866.8	18961.3	17640.6	22908.9	34533.7	22191.5	4.47969e+06	4.91263e+06	11201.1	4.37164e+06	2.79031e+06	12898	16227.5	15287.4	21803	32604.8	31637.7	41931.8	31757.2	25440.5	78235.5	37086.7	16952.4	18690.2
0.625_105.9936	NA	C H3 N2 O2 P	105.994	0.625	NA	NA	NA	NA	NA	level5	NA	NA	NA	NA	3.893e+06	3.82652e+06	3.84329e+06	3.80042e+06	3.80582e+06	3.77811e+06	4.00203e+06	3.84632e+06	3.66711e+06	3.97381e+06	3.81539e+06	2.35905e+06	2.42837e+06	3.00018e+06	466848	121279	2.11876e+06	1.85825e+07	2.13324e+07	992649	1.80129e+07	2.42016e+07	1.98005e+06	1.33577e+06	693983	1.21938e+06	2.08967e+06	3.2687e+06	2.31265e+06	2.62633e+06	906046	3.9081e+06	1.6331e+06	958355	1.55617e+06
0.625_185.0365	NA	C4 H11 N O5 S	185.036	0.625	NA	NA	NA	NA	NA	level5	NA	NA	NA	NA	133436	135954	132070	133920	139125	132314	135839	130896	132106	138720	135158	14004.7	6917.13	6823.87	3199.23	4282.26	10838.4	1.17787e+06	1.26461e+06	2793.31	1.20435e+06	851935	3436.5	3724.03	2790.18	3060.77	8173.58	13654.4	16198.9	7254.79	3650.46	24200.1	6632.23	2888.23	2852.23
0.625_213.9814	NA	C6 H4 Cl N4 O P	213.981	0.625	NA	NA	NA	NA	NA	level5	NA	NA	NA	NA	133252	133252	133252	133252	133252	133252	133252	133252	133252	133252	133252	72655.8	100817	70133.4	48042.6	116598	50215.7	2.64698e+06	2.7914e+06	55759.9	2.7718e+06	4.65678e+06	42903.6	50516.8	46840.4	35711.2	19514.2	52705.9	35407.5	112135	59070.2	76945.6	116416	48419	71486.3
0.626_146.0065	NA	C4 H7 N2 P S	146.006	0.626	NA	NA	NA	NA	NA	level5	NA	NA	NA	NA	1.74244e+06	1.66446e+06	1.73482e+06	1.72197e+06	1.72223e+06	1.70806e+06	1.72318e+06	1.71561e+06	1.72206e+06	1.6859e+06	1.73962e+06	999656	1.2377e+06	1.40097e+06	227963	46511.7	846115	9.84198e+06	9.41362e+06	383831	8.89252e+06	1.00215e+07	789012	645043	307556	437331	819117	1.44175e+06	1.00963e+06	1.23373e+06	468536	1.89208e+06	782163	405061	564922
0.626_146.0429	[similar to: tacrolimus; δmass: -657.4391 da]	NA	146.043	0.626	NA	NA	NA	NA	NA	level5	NA	NA	NA	NA	1.15927e+07	1.1286e+07	1.15909e+07	1.08818e+07	1.17265e+07	1.1325e+07	1.15982e+07	1.13056e+07	1.10893e+07	1.15413e+07	1.16068e+07	7.13865e+06	7.38966e+06	8.4982e+06	1.57962e+06	393861	6.08205e+06	5.89858e+07	5.84223e+07	3.09064e+06	6.1509e+07	6.54221e+07	5.94866e+06	4.3753e+06	2.31755e+06	3.54279e+06	6.1832e+06	9.25761e+06	6.86942e+06	8.00491e+06	2.91482e+06	1.121e+07	5.04532e+06	2.80959e+06	4.48404e+06
0.626_147.9685	[similar to: sinapinic acid; δmass: -76.1000 da]	NA	147.969	0.626	NA	NA	NA	NA	NA	level5	NA	NA	NA	NA	978977	914818	932451	916501	972520	943313	971302	947370	928993	949699	941004	29294.2	36754	45143.5	29434.3	20093.5	45849.8	8.47046e+06	8.95522e+06	47076.5	8.17292e+06	5.60313e+06	27149.5	38353.8	26786.4	25376.9	34369.2	70320.9	94186.6	35185.1	27236.6	147987	57762	27804.1	35414.6
0.626_159.0382	[similar to: cis,cis-muconic acid; δmass: 17.0116 da]	NA	159.038	0.626	NA	NA	NA	NA	NA	level5	NA	NA	NA	NA	9.88109e+06	9.88109e+06	9.88109e+06	9.88109e+06	9.88109e+06	9.88109e+06	9.88109e+06	9.88109e+06	9.88109e+06	9.88109e+06	9.88109e+06	6.26094e+06	6.31081e+06	8.4117e+06	1.28572e+06	373404	5.27743e+06	4.37129e+07	4.67539e+07	2.55703e+06	5.17424e+07	5.27656e+07	5.43877e+06	3.47711e+06	1.80163e+06	3.1811e+06	5.28087e+06	8.29751e+06	6.26742e+06	7.10624e+06	2.52505e+06	9.92416e+06	3.988e+06	2.29606e+06	4.02111e+06
0.626_162.0205	NA	C3 H6 N4 O2 S	162.02	0.626	NA	NA	NA	NA	NA	level5	NA	NA	NA	NA	3.70658e+06	3.50324e+06	3.57419e+06	3.51021e+06	3.66062e+06	3.52801e+06	3.66455e+06	3.61361e+06	3.50122e+06	3.59591e+06	3.62964e+06	583112	693395	762456	110779	74876.6	612600	2.87747e+07	3.1318e+07	259777	2.88649e+07	2.10497e+07	469669	407406	168550	303028	601106	931822	895673	776082	234546	1.02974e+06	498064	337484	468539
0.626_166.0055	NA	C4 H2 N6 S	166.006	0.626	NA	NA	NA	NA	NA	level5	NA	NA	NA	NA	183449	153531	173993	178637	180380	176006	180348	171804	171178	174354	174893	4101.16	7377.44	6033.63	6247.96	4710.62	6766.52	1.5738e+06	1.67305e+06	5681.56	1.61266e+06	1.07803e+06	4550.31	5056.16	5242.34	3875.05	4949.48	11475.5	17427.1	9887.59	5610.39	29622.6	6125.46	9332.63	3151.85
0.627_101.9629	NA	NA	101.963	0.627	NA	NA	NA	NA	NA	level5	NA	NA	NA	NA	3.3939e+07	2.85831e+07	3.31918e+07	3.33176e+07	3.39785e+07	3.26301e+07	3.10397e+07	3.32119e+07	3.17714e+07	3.26004e+07	3.29162e+07	1.75814e+06	2.77232e+06	2.90228e+06	1.86421e+06	2.75958e+06	2.92535e+06	3.28604e+08	3.63908e+08	4.04816e+06	3.23049e+08	2.04876e+08	1.64285e+06	2.98721e+06	1.93697e+06	2.39239e+06	2.77173e+06	4.09072e+06	5.22721e+06	3.04026e+06	2.73353e+06	7.60899e+06	5.0656e+06	3.11093e+06	2.01178e+06
0.627_103.996	[similar to: n-acetyl-l-cysteine; δmass: -59.0343 da]	NA	103.996	0.627	NA	NA	NA	NA	NA	level5	NA	NA	NA	NA	2.86453e+07	2.84044e+07	2.79971e+07	2.83911e+07	2.84911e+07	2.76652e+07	2.97811e+07	2.86984e+07	2.76482e+07	2.87544e+07	2.81349e+07	1.79311e+07	1.92784e+07	2.24877e+07	3.97858e+06	1.11632e+06	1.51375e+07	1.39517e+08	1.509e+08	8.41294e+06	1.50845e+08	1.68148e+08	1.59402e+07	1.06984e+07	5.76873e+06	9.41677e+06	1.62619e+07	2.32039e+07	1.78936e+07	1.96202e+07	6.84557e+06	2.78842e+07	1.2981e+07	8.1428e+06	1.21987e+07
0.627_109.0014	NA	C H3 N O5	109.001	0.627	NA	NA	NA	NA	NA	level5	NA	NA	NA	NA	8.43138e+07	8.36228e+07	8.64365e+07	8.10949e+07	8.61236e+07	8.35751e+07	8.45918e+07	8.70969e+07	8.25507e+07	8.39407e+07	8.43851e+07	4.9392e+07	5.05141e+07	6.25513e+07	1.07407e+07	3.61215e+06	4.19591e+07	4.74117e+08	4.76577e+08	2.06691e+07	4.98192e+08	5.03502e+08	4.28762e+07	2.89877e+07	1.61945e+07	2.4457e+07	4.3832e+07	6.58636e+07	4.80898e+07	5.55485e+07	1.84984e+07	8.15809e+07	3.56054e+07	2.1783e+07	3.13792e+07
0.627_113.9804	[similar to: l-(+)-citrulline; δmass: -61.1153 da]	NA	113.98	0.627	NA	NA	NA	NA	NA	level5	NA	NA	NA	NA	3.61801e+06	3.16548e+06	3.72879e+06	3.6711e+06	3.69982e+06	3.47422e+06	3.64608e+06	3.64884e+06	3.55657e+06	3.75443e+06	3.31276e+06	1.92841e+06	2.07252e+06	2.49103e+06	393873	105509	1.58469e+06	2.2459e+07	2.00609e+07	912744	2.34334e+07	2.11865e+07	1.5412e+06	1.21526e+06	685850	1.0077e+06	1.69412e+06	2.70119e+06	2.08085e+06	2.51022e+06	853005	3.80587e+06	1.4068e+06	867305	1.19224e+06
0.627_118.0117	[similar to: 2-ethyl-2-phenylmalonamide; δmass: -88.0938 da]	NA	118.012	0.627	NA	NA	NA	NA	NA	level5	NA	NA	NA	NA	2.24189e+07	2.19083e+07	2.24848e+07	2.16371e+07	2.23637e+07	2.17156e+07	2.26447e+07	2.25918e+07	2.11848e+07	2.23418e+07	2.24844e+07	1.37629e+07	1.44411e+07	1.79884e+07	3.02196e+06	839860	1.15782e+07	1.15369e+08	1.17865e+08	6.31233e+06	1.2217e+08	1.33596e+08	1.24448e+07	8.7392e+06	4.49671e+06	6.69733e+06	1.27588e+07	1.85383e+07	1.37394e+07	1.5523e+07	5.974e+06	2.23143e+07	9.36477e+06	5.82107e+06	8.72345e+06
0.627_127.012	[similar to: n-acetyl-l-cysteine; δmass: -36.0183 da]	NA	127.012	0.627	NA	NA	NA	NA	NA	level5	NA	NA	NA	NA	1.64239e+08	1.64652e+08	1.659e+08	1.6185e+08	1.68948e+08	1.62857e+08	1.66669e+08	1.68753e+08	1.61938e+08	1.64631e+08	1.65345e+08	1.05097e+08	1.10025e+08	1.34129e+08	2.40154e+07	7.43815e+06	8.55434e+07	8.43134e+08	8.68298e+08	4.43163e+07	8.8853e+08	9.30636e+08	9.23306e+07	6.09777e+07	3.34153e+07	5.36599e+07	9.52317e+07	1.39135e+08	1.03153e+08	1.18473e+08	4.27398e+07	1.65235e+08	7.39516e+07	4.52031e+07	6.88783e+07
0.627_128.0128	NA	NA	128.013	0.627	NA	NA	NA	NA	NA	level5	NA	NA	NA	NA	1.88234e+07	1.94437e+07	1.90446e+07	1.84699e+07	1.95951e+07	1.85287e+07	1.91106e+07	1.94016e+07	1.86734e+07	1.91015e+07	1.90732e+07	1.14175e+07	1.25968e+07	1.54754e+07	2.56712e+06	815976	9.66355e+06	9.76816e+07	1.01394e+08	5.41838e+06	1.0338e+08	1.09491e+08	1.02431e+07	7.30739e+06	4.01736e+06	6.06815e+06	1.07845e+07	1.5252e+07	1.19553e+07	1.31908e+07	4.94312e+06	1.89401e+07	8.71951e+06	5.08341e+06	7.65528e+06
0.627_129.0095	3-amino-6-chloropyridazine	C4 H4 Cl N3	129.01	0.627	null	S20342	HMDB0062200	NA	NA	level4	Organoheterocyclic compounds	Diazines	Pyridazines and derivatives	NA	2.23642e+07	2.24351e+07	2.26524e+07	2.16399e+07	2.27838e+07	2.18282e+07	2.23782e+07	2.28245e+07	2.18825e+07	2.2316e+07	2.24968e+07	1.39534e+07	1.52525e+07	1.72654e+07	3.12725e+06	966478	1.29429e+07	1.14811e+08	1.18195e+08	6.47288e+06	1.22121e+08	1.32717e+08	1.21918e+07	8.80248e+06	4.93407e+06	6.66487e+06	1.23885e+07	1.89426e+07	1.3595e+07	1.59645e+07	5.89081e+06	2.25984e+07	1.02917e+07	6.93388e+06	9.30929e+06
0.627_132.9917	[similar to: d-(+)-proline; δmass: 17.9284 da]	NA	132.992	0.627	NA	NA	NA	NA	NA	level5	NA	NA	NA	NA	806686	751096	826279	691671	815209	780347	803945	821132	710829	793419	795765	469747	476953	599311	96219.6	81835.3	388034	4.48865e+06	4.24278e+06	190227	4.75319e+06	4.78851e+06	392521	243027	153046	218488	382498	606054	441155	525142	179599	768184	279364	176671	294168
0.627_141.0277	NA	C2 H7 N O6	141.028	0.627	NA	NA	NA	NA	NA	level5	NA	NA	NA	NA	9.28869e+06	9.28869e+06	9.28869e+06	9.28869e+06	9.28869e+06	9.28869e+06	9.28869e+06	9.28869e+06	9.28869e+06	9.28869e+06	9.28869e+06	5.79523e+06	5.81936e+06	7.77258e+06	1.30564e+06	336573	4.88785e+06	4.10051e+07	4.38636e+07	2.34477e+06	4.88123e+07	4.97588e+07	5.06425e+06	3.24134e+06	1.65834e+06	2.92456e+06	4.88839e+06	7.62324e+06	5.72562e+06	6.55527e+06	2.33416e+06	9.2079e+06	3.71226e+06	2.12722e+06	3.75562e+06
0.627_142.9895	NA	NA	142.989	0.627	NA	NA	NA	NA	NA	level5	NA	NA	NA	NA	1.12687e+07	1.19472e+07	1.15924e+07	9.84259e+06	1.15242e+07	1.13407e+07	1.18344e+07	1.13382e+07	1.10415e+07	1.10525e+07	1.14196e+07	566106	663542	994062	530352	876102	1.03599e+06	1.02878e+08	1.12716e+08	952258	1.01633e+08	6.63879e+07	589240	737705	630055	655242	873689	1.20629e+06	1.58718e+06	951464	612649	2.4782e+06	1.72794e+06	1.01159e+06	599826
0.627_145.0225	[similar to: spermidine; δmass: -0.1354 da]	NA	145.023	0.627	NA	NA	NA	NA	NA	level5	NA	NA	NA	NA	8.2501e+07	8.39618e+07	8.17706e+07	8.40735e+07	8.58157e+07	8.19916e+07	8.51183e+07	8.44883e+07	8.21875e+07	8.34082e+07	8.37429e+07	5.90866e+07	6.33822e+07	7.60921e+07	1.42333e+07	4.04592e+06	4.61413e+07	3.6953e+08	3.95223e+08	2.52621e+07	3.91575e+08	4.32924e+08	5.2639e+07	3.40297e+07	1.8273e+07	3.11839e+07	5.45978e+07	7.74934e+07	5.83244e+07	6.67565e+07	2.6118e+07	8.76774e+07	4.06353e+07	2.48299e+07	3.99562e+07
0.627_150.028	NA	C3 H6 N2 O5	150.028	0.627	NA	NA	NA	NA	NA	level5	NA	NA	NA	NA	1.17991e+07	1.19042e+07	1.16896e+07	1.1798e+07	1.2125e+07	1.18428e+07	1.19728e+07	1.19081e+07	1.13611e+07	1.22878e+07	1.18619e+07	7.54046e+06	7.96461e+06	9.85324e+06	1.50918e+06	444648	6.28832e+06	6.19122e+07	6.16868e+07	3.51548e+06	6.33045e+07	6.94542e+07	6.33293e+06	4.62398e+06	2.24636e+06	3.68004e+06	6.72433e+06	9.74768e+06	7.17186e+06	8.2978e+06	3.11097e+06	1.17891e+07	5.44221e+06	3.31249e+06	4.54394e+06
0.627_155.0068	NA	C2 H5 N O7	155.007	0.627	NA	NA	NA	NA	NA	level5	NA	NA	NA	NA	3.13019e+06	3.18259e+06	3.1233e+06	3.19596e+06	3.12508e+06	3.15044e+06	3.15178e+06	3.15271e+06	3.12929e+06	3.17842e+06	3.14443e+06	1.56393e+06	1.75347e+06	2.22956e+06	295989	84139.3	1.23947e+06	1.77709e+07	1.79002e+07	697665	1.77727e+07	1.78923e+07	1.24893e+06	863659	514053	819252	1.53956e+06	2.55787e+06	1.72561e+06	1.75305e+06	622436	2.94671e+06	1.12369e+06	645447	958967
0.627_160.0586	NA	NA	160.059	0.627	NA	NA	NA	NA	NA	level5	NA	NA	NA	NA	1.51928e+06	1.47044e+06	1.60127e+06	1.31366e+06	1.54281e+06	1.49173e+06	1.50535e+06	1.48436e+06	1.45643e+06	1.44989e+06	1.55401e+06	879127	889028	1.1621e+06	186787	48771.3	706655	7.7346e+06	7.83179e+06	328953	7.51426e+06	8.86298e+06	793446	536670	283433	402748	845349	1.33693e+06	928950	1.0342e+06	352082	1.50572e+06	684053	349439	502860
0.627_169.0589	NA	C4 H11 N O6	169.059	0.627	NA	NA	NA	NA	NA	level5	NA	NA	NA	NA	1.09931e+07	1.08538e+07	1.0804e+07	1.07001e+07	1.13998e+07	1.08264e+07	1.09173e+07	1.09806e+07	1.11123e+07	1.11077e+07	1.05854e+07	6.97366e+06	6.62216e+06	8.80137e+06	1.53659e+06	468477	5.90536e+06	5.72139e+07	5.73277e+07	3.21403e+06	5.84537e+07	6.44998e+07	5.66666e+06	4.11353e+06	2.10155e+06	3.12168e+06	5.77329e+06	9.26545e+06	6.20716e+06	7.71329e+06	2.88992e+06	1.09977e+07	5.17192e+06	3.01127e+06	4.03652e+06
0.627_173.0174	NA	C2 H7 N O8	173.017	0.627	NA	NA	NA	NA	NA	level5	NA	NA	NA	NA	3.8374e+06	3.88998e+06	3.85364e+06	3.8931e+06	3.84175e+06	3.86105e+06	3.8636e+06	3.86596e+06	3.82949e+06	3.89946e+06	3.85685e+06	2.0408e+06	2.21083e+06	2.84274e+06	414430	125943	1.72459e+06	2.08187e+07	2.09934e+07	932612	2.07319e+07	2.13684e+07	1.68153e+06	1.23698e+06	684234	1.08875e+06	2.00217e+06	3.29403e+06	2.23995e+06	2.27337e+06	806019	3.68676e+06	1.47335e+06	889082	1.26866e+06
0.627_81.0065	NA	NA	81.0065	0.627	NA	NA	NA	NA	NA	level5	NA	NA	NA	NA	4.16421e+06	4.03876e+06	3.96658e+06	3.87263e+06	4.08749e+06	4.05048e+06	4.04532e+06	4.00554e+06	4.05177e+06	4.09095e+06	3.96159e+06	2.62835e+06	3.04145e+06	2.93493e+06	476833	138703	2.10598e+06	1.94453e+07	2.38092e+07	1.07813e+06	2.22446e+07	2.41923e+07	1.89072e+06	1.43575e+06	716982	1.07448e+06	2.1958e+06	3.43689e+06	2.50305e+06	2.903e+06	960065	3.77893e+06	1.64129e+06	1.05363e+06	1.59891e+06
0.627_98.5238	[similar to: d-glucose 6-phosphate; δmass: -161.5059 da]	NA	98.5238	0.627	NA	NA	NA	NA	NA	level5	NA	NA	NA	NA	2.50773e+06	2.27719e+06	2.34707e+06	2.51934e+06	2.47207e+06	2.33092e+06	2.42726e+06	2.44617e+06	2.4437e+06	2.32158e+06	2.46216e+06	274860	312513	299690	225447	293728	315128	1.71105e+07	1.82814e+07	345732	1.69277e+07	1.10028e+07	335116	329820	254038	271837	410974	216777	320224	252467	158564	573682	492148	224243	319658
0.627_99.0171	[similar to: d-glucose 6-phosphate; δmass: -161.0127 da]	NA	99.0171	0.627	NA	NA	NA	NA	NA	level5	NA	NA	NA	NA	5.6177e+06	5.67168e+06	5.4178e+06	5.50204e+06	5.66824e+06	5.57285e+06	5.58772e+06	5.57756e+06	5.47929e+06	5.66554e+06	5.57466e+06	3.71049e+06	4.2265e+06	4.33816e+06	700217	186977	2.96137e+06	2.53731e+07	3.08582e+07	1.51047e+06	2.86578e+07	3.20108e+07	2.77854e+06	1.9907e+06	1.02712e+06	1.67443e+06	3.1433e+06	5.02211e+06	3.55457e+06	4.22986e+06	1.37016e+06	5.35734e+06	2.39463e+06	1.49097e+06	2.21296e+06
0.628_111.0797	Histamine	C5 H9 N3	111.08	0.628	C00388	S753	HMDB0000870	19.7	NA	level4	Organic nitrogen compounds	Organonitrogen compounds	Amines	map00340 Histidine metabolism; map01100 Metabolic pathways; map04080 Neuroactive ligand-receptor interaction; map04664 Fc epsilon RI signaling pathway; map04721 Synaptic vesicle cycle; map04750 Inflammatory mediator regulation of TRP channels; map04971 Gastric acid secretion; map04974 Protein digestion and absorption; map05310 Asthma;	141735	176646	142304	157608	204941	157128	163898	161848	183535	148670	155240	108155	116198	34831.4	388982	468092	25032	158342	164886	18515.1	163882	1.04389e+06	98728.3	76205.1	14173.2	22531.8	47649.5	51257.7	33151	56212.7	21669.5	21967.1	29223.7	52017.8	57429.1
0.628_119.0125	[similar to: 2-(14,15-epoxyeicosatrienoyl) glycerol; δmass: -275.2594 da]	NA	119.013	0.628	NA	NA	NA	NA	NA	level5	NA	NA	NA	NA	2.47855e+06	2.43287e+06	2.48013e+06	2.30321e+06	2.45193e+06	2.33588e+06	2.47113e+06	2.33623e+06	2.46621e+06	2.47766e+06	2.38175e+06	1.49807e+06	1.55819e+06	2.00847e+06	314551	70699.7	1.30667e+06	1.29598e+07	1.26706e+07	653791	1.43023e+07	1.54655e+07	1.2508e+06	853414	448613	725556	1.39908e+06	2.08187e+06	1.45563e+06	1.66644e+06	568289	2.53545e+06	1.02455e+06	608133	929811
0.628_120.0092	NA	C2 H5 N2 O2 P	120.009	0.628	NA	NA	NA	NA	NA	level5	NA	NA	NA	NA	3.17181e+06	3.00545e+06	3.09915e+06	3.21365e+06	3.11543e+06	2.9909e+06	2.79339e+06	3.29753e+06	3.03724e+06	3.0855e+06	3.16362e+06	1.9474e+06	1.97112e+06	2.59993e+06	395662	84746.7	1.76165e+06	1.68814e+07	1.63526e+07	918912	1.54126e+07	1.86404e+07	1.60777e+06	1.09795e+06	619557	892205	1.67116e+06	2.70416e+06	1.88551e+06	2.22795e+06	758805	3.26036e+06	1.33966e+06	816510	1.19028e+06
0.628_131.9909	[similar to: l(+)-ornithine; δmass: -0.0989 da]	NA	131.991	0.628	NA	NA	NA	NA	NA	level5	NA	NA	NA	NA	8.67126e+06	7.86205e+06	8.79804e+06	8.38779e+06	8.83542e+06	8.20793e+06	8.88524e+06	8.83456e+06	8.20589e+06	8.7109e+06	8.22891e+06	5.04469e+06	5.50295e+06	6.5797e+06	1.00011e+06	290450	4.41169e+06	4.7874e+07	4.61262e+07	2.33043e+06	5.09191e+07	4.99374e+07	4.24704e+06	2.93884e+06	1.63653e+06	2.51892e+06	4.54846e+06	6.7862e+06	5.19588e+06	6.19716e+06	2.14239e+06	9.08435e+06	3.49783e+06	2.12658e+06	3.39566e+06
0.628_133.9892	[similar to: betaine; δmass: 16.9102 da]	NA	133.989	0.628	NA	NA	NA	NA	NA	level5	NA	NA	NA	NA	980490	979812	949791	982252	968423	974803	989915	983841	932598	979677	993400	45214.4	46415.3	57944.8	28347.6	28948.4	54097	8.27413e+06	9.37181e+06	40754.8	8.28248e+06	5.91648e+06	37257.1	39117.1	20305.3	52865.9	50297.5	76450.3	105596	54358.4	43139.7	130345	97419.7	46831.7	48555.3
0.628_147.0437	NA	C7 H5 N3 O	147.044	0.628	NA	NA	NA	NA	NA	level5	NA	NA	NA	NA	1.21056e+06	1.20167e+06	1.22888e+06	1.18844e+06	1.20994e+06	1.20701e+06	1.21053e+06	1.20894e+06	1.18928e+06	1.22608e+06	1.20687e+06	749136	741789	958323	145546	66768.4	551528	6.40023e+06	6.75038e+06	296071	7.00654e+06	7.23982e+06	604446	405830	217125	345336	672815	948982	700952	877558	300316	1.11362e+06	526024	267503	441556
0.629_104.9968	NA	NA	104.997	0.629	NA	NA	NA	NA	NA	level5	NA	NA	NA	NA	3.38495e+06	3.40251e+06	3.38826e+06	3.33201e+06	3.3657e+06	3.37766e+06	3.39113e+06	3.35937e+06	3.3526e+06	3.46887e+06	3.3166e+06	2.25855e+06	2.36553e+06	2.77779e+06	437119	114534	1.69535e+06	1.69021e+07	1.59146e+07	914569	1.69908e+07	1.93374e+07	1.77553e+06	1.16597e+06	693520	1.05037e+06	1.87877e+06	2.84273e+06	2.18505e+06	2.3275e+06	833871	3.58021e+06	1.5547e+06	898129	1.25544e+06
0.629_115.9786	[similar to: betaine; δmass: -1.1003 da]	NA	115.979	0.629	NA	NA	NA	NA	NA	level5	NA	NA	NA	NA	733402	725440	722430	731162	726393	723178	740423	739557	708430	727725	735941	33645.9	34593.5	32344.2	13793.8	16292.3	40701.6	6.37679e+06	7.2059e+06	30881.1	6.30398e+06	4.5105e+06	27602	29083.6	9488.6	35310.9	38553.7	59375.2	70685.5	41252.7	30062.9	95202	67704.1	28918.5	32648.6
0.629_188.0899	NA	NA	188.09	0.629	NA	NA	NA	NA	NA	level5	NA	NA	NA	NA	1.2092e+06	1.17129e+06	1.17623e+06	1.07199e+06	1.29943e+06	1.19686e+06	1.16106e+06	1.25839e+06	1.2238e+06	1.20758e+06	1.0889e+06	722040	752128	892335	148025	31125.4	627978	6.37301e+06	6.16946e+06	333979	6.97793e+06	7.31308e+06	646288	446413	240011	355176	678199	933663	827357	872089	281112	1.21839e+06	477106	329941	442217
0.63_148.0405	NA	C4 H9 N2 O2 P	148.041	0.63	NA	NA	NA	NA	NA	level5	NA	NA	NA	NA	1.54469e+06	1.53576e+06	1.54866e+06	1.52982e+06	1.63308e+06	1.5496e+06	1.54328e+06	1.63235e+06	1.55382e+06	1.49591e+06	1.57444e+06	963415	959162	1.26484e+06	189530	63739.7	775834	7.61335e+06	7.95515e+06	367564	7.39361e+06	8.97799e+06	850216	562491	331784	469266	801418	1.26251e+06	1.00505e+06	1.04131e+06	356687	1.5912e+06	641844	394500	580516
0.63_161.9841	NA	C2 H2 N4 O3 S	161.984	0.63	NA	NA	NA	NA	NA	level5	NA	NA	NA	NA	88145.7	88145.7	88145.7	88145.7	88145.7	88145.7	88145.7	88145.7	88145.7	88145.7	88145.7	4638.61	4407.43	3861.85	4006.26	5186.82	4868.64	714894	877008	4741.41	780215	551121	4894.02	4283.04	2539.77	3852.98	4501.66	8546.11	6293.97	3599.29	4109.45	11677.8	5609.21	4787.56	3485.93
0.63_87.983	NA	C H N2 O P	87.983	0.63	NA	NA	NA	NA	NA	level5	NA	NA	NA	NA	3.19311e+06	3.07988e+06	3.13812e+06	3.04383e+06	3.13853e+06	3.08019e+06	3.21638e+06	3.13207e+06	3.01301e+06	3.25381e+06	3.06072e+06	1.82702e+06	1.85e+06	2.29439e+06	342328	114889	1.66226e+06	1.58599e+07	1.78084e+07	776560	1.53809e+07	1.94704e+07	1.66048e+06	1.03252e+06	523774	956308	1.62898e+06	2.60522e+06	1.83155e+06	2.07528e+06	690144	3.17998e+06	1.26097e+06	754070	1.24252e+06
0.631_132.0273	[similar to: l(+)-ornithine; δmass: -0.0626 da]	NA	132.027	0.631	NA	NA	NA	NA	NA	level5	NA	NA	NA	NA	1.13819e+06	1.12328e+06	1.17493e+06	1.1606e+06	1.24651e+06	1.16311e+06	1.21765e+06	1.06414e+06	1.14098e+06	1.26177e+06	1.15156e+06	673356	684768	952245	158295	38653.3	553984	6.10988e+06	6.52744e+06	226460	6.53141e+06	7.98532e+06	576380	396898	205905	338406	577458	941994	667685	733669	227051	1.21949e+06	497105	279658	421804
0.631_143.0252	NA	C4 H6 N3 O P	143.025	0.631	NA	NA	NA	NA	NA	level5	NA	NA	NA	NA	1.56017e+06	1.45407e+06	1.528e+06	1.37442e+06	1.57228e+06	1.52801e+06	1.46001e+06	1.43207e+06	1.52143e+06	1.53838e+06	1.48698e+06	958928	1.04268e+06	1.29227e+06	219358	29830.9	926187	6.30495e+06	7.77044e+06	430970	1.06834e+07	8.70427e+06	847869	651813	331337	482292	836185	1.35258e+06	947039	1.0819e+06	338964	1.5713e+06	678026	403521	574922
0.633_247.9696	NA	C3 H5 Cl N2 O9	247.97	0.633	NA	NA	NA	NA	NA	level5	NA	NA	NA	NA	74002.9	60892.1	69372.8	74589.4	74292	76384.4	71454.9	68248	70783.1	73358.1	69136.7	6210.65	6495.95	6027.79	6186.64	7901.83	7403.18	1.40564e+06	1.47933e+06	5347.7	1.63261e+06	1.50416e+06	6614.15	6682.58	3957.5	6015.72	5529.64	6293.66	6426.59	6112.94	5072.31	9387	8584.58	5528.19	5475.49
0.635_215.9434	NA	C2 H7 N2 O2 P3 S	215.943	0.635	NA	NA	NA	NA	NA	level5	NA	NA	NA	NA	299727	327771	326028	290620	355821	297914	323513	348307	290944	334619	307495	8843.43	7331.09	11993	1994.48	2563.13	6535.82	6.05893e+06	6.05924e+06	2001.17	7.00381e+06	6.06525e+06	4696.06	3699.46	1319.67	3768.56	10805.2	23275.3	21565.1	13378.7	1735.73	52576.3	4505.05	4639.69	4485.1
0.635_240.9923	NA	C7 H5 Cl N5 O P	240.992	0.635	NA	NA	NA	NA	NA	level5	NA	NA	NA	NA	454788	420358	388696	431529	431042	414130	385160	440180	435242	404327	433190	148729	139900	164664	51407.7	29110	102117	6.1848e+06	5.48977e+06	78552.4	7.06058e+06	1.06927e+07	52111.6	102615	37263.8	53260.8	76820.2	268567	158012	163270	59803.7	452419	93834.2	52740.6	97893.4
0.635_254.9368	NA	C3 H4 N3 O5 P3	254.937	0.635	NA	NA	NA	NA	NA	level5	NA	NA	NA	NA	42587.8	35395.2	38889.6	35935.8	36223.5	42294.6	40027.1	36454.1	36965.5	38463.9	39429.6	2419.05	2053.48	1898.2	1928.02	2438.74	2281.56	734447	991667	2836.47	928681	430724	2690.81	2112.64	1255.83	1938.98	1789.32	2060.55	2112.23	1777.72	2350.37	2033.88	2641.24	1703.03	1703.01
0.635_256.9698	NA	C2 H3 N5 O8 S	256.97	0.635	NA	NA	NA	NA	NA	level5	NA	NA	NA	NA	78360.6	67719.1	66863.1	64334.3	78678.1	77358.4	71775.4	72948.8	65376.7	80923.3	67470.9	3903.19	3677.7	3411.76	3498.93	4464.32	6237.94	1.44725e+06	1.15759e+06	3015	1.645e+06	1.34321e+06	3723.19	3758.76	2225.4	3379.26	5186.9	3849.39	3605.35	3415.79	3563.89	12207.9	4846.26	3117.58	3083.83
0.635_276.0009	NA	C6 H5 Cl N6 O5	276.001	0.635	NA	NA	NA	NA	NA	level5	NA	NA	NA	NA	54334.6	55591.2	65826.5	69865.9	56313.6	64129.1	58357.3	65800.5	58206.4	56676.8	62493.2	11515.2	9875.06	9948.23	10169.2	12919.8	12088.7	1.34476e+06	1.59588e+06	8654.57	1.76086e+06	1.31724e+06	10624.9	10695.9	6326.64	8600.53	8787.9	9335.34	9201.08	9269.98	10518.9	12809.2	13116.6	7950.83	8817.41
0.636_199.9658	NA	C3 H5 Cl N2 O4 S	199.966	0.636	NA	NA	NA	NA	NA	level5	NA	NA	NA	NA	969476	774731	1.13722e+06	934366	1.17319e+06	1.34277e+06	771582	971445	1.03519e+06	847983	1.20935e+06	387106	328917	619110	138197	471297	491172	1.49147e+07	1.62317e+07	456161	2.07266e+07	2.82595e+07	447482	463941	238847	483090	492493	574671	383126	416644	401478	928602	852450	385263	433340
0.636_231.9209	NA	C H3 N2 O6 P3	231.921	0.636	NA	NA	NA	NA	NA	level5	NA	NA	NA	NA	73064.4	73328	74388.3	60757.4	76710.3	67328.2	70277.2	78848.5	63863.7	74484.7	71260.2	519.864	449.692	418.242	432.233	557.161	523.202	1.4613e+06	1.68283e+06	384.061	1.92204e+06	1.00639e+06	481.606	489.953	290.823	446.155	411.047	585.001	1019.04	432.671	524.004	1634.36	609.488	396.113	396.868
0.636_257.9903	NA	C5 H3 N6 O5 P	257.99	0.636	NA	NA	NA	NA	NA	level5	NA	NA	NA	NA	52092.8	53471.9	46640	63984	44764.4	56071.9	51346.9	54988.1	55068.6	48047.2	51894.3	9840.77	8419.59	11529.2	12055.4	12213.6	13857.6	1.11441e+06	1.45927e+06	11882.1	1.59924e+06	1.13945e+06	11213.5	13157	8647.13	8003.97	9614.09	11659.8	8698.95	9905.09	9709.57	8456.13	11053.1	7135.63	12277.1
0.638_217.9764	NA	C3 H7 Cl N2 O5 S	217.976	0.638	NA	NA	NA	NA	NA	level5	NA	NA	NA	NA	524385	577585	531549	547482	491361	534270	530530	594409	532582	528789	510212	192844	193985	291649	22519.7	11550.7	102614	6.06865e+06	5.94488e+06	27678.2	5.96896e+06	1.21787e+07	52939.6	39989.4	26009.9	38210.6	138997	345884	187856	220013	50246.5	573173	47701.7	29846.9	64914.6
0.638_231.992	NA	C4 H9 Cl N2 O5 S	231.992	0.638	NA	NA	NA	NA	NA	level5	NA	NA	NA	NA	358310	389602	384478	324648	386276	369355	369149	392554	352811	355797	380185	194845	131067	177105	78097.3	70819.5	147531	5.31374e+06	5.29072e+06	35947.8	6.21797e+06	9.88931e+06	38027.4	46921.1	36407.7	40104.5	133238	208415	102949	136830	21863	314712	108678	37787.8	62019.1
0.639_233.9539	4-iodoanisole	C7 H7 I O	233.954	0.639	null	S62877	HMDB0062252	NA	NA	level4	Benzenoids	Phenol ethers	Anisoles	NA	40280.1	40280.1	40280.1	40280.1	40280.1	40280.1	40280.1	40280.1	40280.1	40280.1	40280.1	1505.23	1548.26	1433.34	1326.48	2231.79	1762.19	538756	620305	2152.16	630724	528878	1892.04	1421.61	831.535	1192.16	1080.01	1218.51	1711.57	1489.15	1568.28	8748.43	2064.34	1305.84	1233.1
0.639_260.0233	NA	C8 H10 Cl N4 O2 P	260.023	0.639	NA	NA	NA	NA	NA	level5	NA	NA	NA	NA	133225	198174	220095	143617	161845	177233	179000	172630	159259	172196	170168	63157	47870.4	84057.3	30630.1	34065.8	29047.1	2.28333e+06	2.23098e+06	36817.1	2.90947e+06	4.86324e+06	37175.2	26707.7	19572.7	30356.9	56137.3	112445	62063.2	55817.2	28682.6	142760	47954.8	14557	24476.9
0.64_329.9236	NA	C3 H11 N2 O6 P S4	329.924	0.64	NA	NA	NA	NA	NA	level5	NA	NA	NA	NA	79119	121947	76456.7	89392.1	98484.6	53655.3	75032.6	115967	83855.3	87321.4	83819.3	26585	29621.3	27363.3	28855.2	32400	34402.8	1.85432e+06	2.25124e+06	35037.7	2.33928e+06	3.63278e+06	33610.3	33917.1	21597.3	31910.4	26281.4	31333	33081.2	23924.5	27109.4	32115.5	43584	26431.6	29910
0.64_361.8788	NA	C6 H3 O12 P S2	361.879	0.64	NA	NA	NA	NA	NA	level5	NA	NA	NA	NA	73380.6	74959.7	74110.7	71664.7	93739	76150.2	69785.4	74303	76208.6	89594.3	69185.1	12064.4	10373.3	12000.1	9890.85	15184.9	14629.7	4.31893e+06	5.16741e+06	14753.4	5.3368e+06	2.23073e+06	13821.8	13522.9	6367.51	9690.35	10300.5	10149.8	10367.2	10614.4	12014.9	10498.6	13752.4	8866.4	8794.61
0.641_345.9012	NA	C2 H N6 O9 P3	345.901	0.641	NA	NA	NA	NA	NA	level5	NA	NA	NA	NA	86348.6	81867.6	79213.7	82491.3	93604.5	85653.3	82385.7	85531	77399.5	91185.1	84906.9	8061.13	8359.39	9034.33	7955.77	10071.4	11633.2	2.46706e+06	2.38088e+06	11503.4	3.19093e+06	2.46612e+06	11566.8	13578.5	8893.96	10331.6	9532.86	9693.58	10051.3	7875.9	7603.57	6773.51	9658.62	8414.93	10013.5
0.642_311.9129	NA	C3 H7 Cl N2 O7 P2 S	311.913	0.642	NA	NA	NA	NA	NA	level5	NA	NA	NA	NA	42363.8	58212.6	37533.2	55937.8	56652.5	26476.7	43277.6	61859.2	42110.9	56028.7	38956.4	12882.1	16653.3	15275.4	16104.8	16464.2	18714.4	1.06659e+06	1.29197e+06	16175.5	1.26906e+06	2.00832e+06	15281.1	17904.1	11758	16826	12992.8	15674.1	16773.1	13045.9	12936.8	15668.5	14973.4	14183.3	16734.2
0.644_441.8711	NA	C14 H6 Cl N2 O3 P3 S2	441.871	0.644	NA	NA	NA	NA	NA	level5	NA	NA	NA	NA	31654.3	27094.6	20915.9	22167.3	22938	26524.9	23760.5	27092.8	28349.1	18876.9	27976.1	13429.7	14790.4	14423	15952.2	20246.1	18769	1.99555e+06	2.36517e+06	19832.4	2.60073e+06	1.25407e+06	14260.8	9782.53	5615.32	8235.94	7705.35	9745.66	10449.8	11951	19107.3	17025.7	21120	12324.7	9980.93
0.645_229.959	NA	C H2 N4 O8 S	229.959	0.645	NA	NA	NA	NA	NA	level5	NA	NA	NA	NA	34580	31479.4	29076.8	30865.4	29843.3	36677.7	33613.2	29722.6	32740	33921.2	28975.7	1700.2	1463.43	1358.84	1397.34	2148.31	2439.39	673516	696654	2093.18	818426	711357	1965.17	2295.34	906.614	1381.68	1270.86	1449.24	1480.81	1718.26	1696.83	3514.63	1947.71	1257.5	1249.53
0.651_111.1048	NA	C7 H13 N	111.105	0.651	NA	NA	NA	NA	NA	level5	NA	NA	NA	NA	360191	427499	392060	472061	446128	391963	447260	382181	416795	390517	449613	64476.8	49810.2	53228.6	643297	1.75127e+06	61107.1	125474	130212	58316.1	127654	1.05319e+06	56452.9	54913.6	33807.4	47064.1	42451.1	43063.4	46421.2	122627	116899	91982.1	70802	273940	44251.8
0.655_308.1583	Fructoselysine	C12 H24 N2 O7	308.158	0.655	NA	S8015298	NA	NA	NA	level4	NA	NA	NA	NA	4.33194e+06	5.00355e+06	3.81229e+06	4.35636e+06	4.96194e+06	3.47339e+06	4.73108e+06	3.81358e+06	4.60694e+06	4.56069e+06	4.37339e+06	5.07807e+06	8.73339e+06	8.16084e+06	2.60126e+06	88240.8	9.42622e+06	3.29368e+06	2.83563e+06	4.44443e+06	2.99825e+06	1.60486e+06	8.12946e+06	2.13175e+07	3.40313e+06	1.40906e+07	6.18407e+06	2.34656e+06	6.91557e+06	2.70574e+06	2.97896e+06	1.67388e+06	4.31681e+06	8.10738e+06	5.48966e+06
0.656_294.1427	NA	C11 H22 N2 O7	294.143	0.656	NA	NA	NA	NA	NA	level5	NA	NA	NA	NA	3.46034e+06	4.57932e+06	4.21994e+06	4.59482e+06	4.68538e+06	3.28594e+06	4.59947e+06	4.14623e+06	3.30093e+06	4.73834e+06	4.59249e+06	1.07976e+07	6.37497e+06	4.39085e+06	4.73814e+06	90502.3	2.18599e+07	3.16171e+06	1.76942e+06	2.19754e+06	1.90923e+06	1.74111e+06	1.80901e+07	6.76484e+06	5.01565e+06	1.88915e+07	9.91186e+06	2.71163e+06	1.0847e+07	2.04083e+06	2.47637e+06	1.56191e+06	1.0231e+07	4.6644e+06	9.44615e+06
0.659_146.1054	L-lysine	C6 H14 N2 O2	146.105	0.659	C00047	BGI22	HMDB0000182	88.6	88.5	level1	Peptides	Amino acids	Common amino acids [Fig]	map00310 Lysine degradation; map00780 Biotin metabolism; map00970 Aminoacyl-tRNA biosynthesis; map01100 Metabolic pathways; map01210 2-Oxocarboxylic acid metabolism; map01230 Biosynthesis of amino acids; map02010 ABC transporters; map04974 Protein digestion and absorption;	1.25421e+08	1.31232e+08	1.29179e+08	1.2302e+08	1.25323e+08	1.26882e+08	1.27229e+08	1.26698e+08	1.25674e+08	1.2963e+08	1.25466e+08	1.41748e+08	1.84288e+08	1.38642e+08	2.05884e+08	3.43748e+08	9.42686e+07	1.0637e+08	9.56966e+07	1.64408e+08	8.35184e+07	1.35397e+08	1.21641e+08	2.00937e+08	1.15413e+08	1.26222e+08	1.1985e+08	1.08747e+08	9.50762e+07	1.27183e+08	1.41674e+08	1.42315e+08	1.46771e+08	1.59083e+08	1.51079e+08
0.659_265.9202	NA	C8 H N2 O3 P3	265.92	0.659	NA	NA	NA	NA	NA	level5	NA	NA	NA	NA	60424.9	76980	55325.3	57652.5	68154.1	58007.5	62930.5	62010	63356.2	63283.8	62820.7	3310.73	1399.17	3783.24	1365.06	1967.88	2570.61	603760	653497	1824.28	574891	300365	1651.36	4953.52	1046.14	1510.31	4320.5	3157.05	4486.98	2940.85	1617.3	12488.5	2113.35	1231.69	1469.32
0.66_132.0899	D-ornithine	C5 H12 N2 O2	132.09	0.66	C00515	BGI245	HMDB0003374	94.1	90.6	level1	Organic acids and derivatives	Carboxylic acids and derivatives	Amino acids, peptides, and analogues	map00472 D-Arginine and D-ornithine metabolism; map01100 Metabolic pathways;	7.52732e+07	8.16445e+07	7.67082e+07	7.48591e+07	7.86152e+07	7.72379e+07	7.78941e+07	7.74028e+07	7.66553e+07	7.28348e+07	8.25946e+07	1.50341e+08	7.05744e+07	3.71075e+07	2.30461e+08	3.80677e+08	1.25238e+08	6.3355e+07	3.28443e+07	4.57542e+07	2.49666e+07	7.27515e+07	1.45061e+08	6.8034e+07	1.02543e+08	1.46123e+08	1.23791e+08	9.8462e+07	1.20091e+08	3.77662e+07	6.66637e+07	7.22352e+07	2.34687e+08	5.15774e+07	1.45923e+08
0.662_129.0789	Pipecolate	C6 H11 N O2	129.079	0.662	C00408	BGI478	HMDB0000716	94.8	93	level1	Alkaloids	Alkaloids derived from lysine	Piperidine alkaloids	map00310 Lysine degradation; map01100 Metabolic pathways;	1.24021e+08	1.29852e+08	1.2772e+08	1.21604e+08	1.23989e+08	1.2547e+08	1.25851e+08	1.25275e+08	1.24313e+08	1.28258e+08	1.24014e+08	1.40236e+08	1.82648e+08	1.37272e+08	1.75567e+08	3.40946e+08	9.32069e+07	1.05117e+08	9.44616e+07	1.62666e+08	8.25274e+07	1.3377e+08	1.20273e+08	1.98547e+08	1.14023e+08	1.24781e+08	1.18253e+08	1.07507e+08	9.38713e+07	1.25714e+08	1.40301e+08	1.40758e+08	1.45162e+08	1.57377e+08	1.49638e+08
0.663_167.0695	Spinacine	C7 H9 N3 O2	167.07	0.663	null	S323081	HMDB0029873	NA	NA	level4	Organic acids and derivatives	Carboxylic acids and derivatives	Amino acids, peptides, and analogues	NA	1.50062e+06	1.47531e+06	1.37974e+06	1.29696e+06	1.5291e+06	1.42938e+06	1.41683e+06	1.54921e+06	1.39649e+06	1.53006e+06	1.32424e+06	960614	1.29668e+06	492801	3.06102e+06	2.83261e+06	1.13953e+06	3.54867e+06	1.31e+06	2.02446e+06	2.3017e+06	792196	1.64305e+06	1.93467e+06	1.62167e+06	977700	842136	2.41826e+06	1.60877e+06	1.67432e+06	2.69468e+06	1.37529e+06	6.13355e+06	2.23894e+06	2.18571e+06
0.667_242.9344	NA	C2 H2 N3 O7 P S	242.934	0.667	NA	NA	NA	NA	NA	level5	NA	NA	NA	NA	2.22179e+06	2.71964e+06	2.66571e+06	2.16658e+06	2.30602e+06	2.32076e+06	2.39977e+06	2.42683e+06	2.14904e+06	2.53888e+06	2.5163e+06	3.82366e+06	4.38116e+06	5.58536e+06	3.07284e+06	2.11442e+06	6.19754e+06	4.81852e+06	2.04244e+06	5.01746e+06	2.41669e+06	797691	5.14834e+06	5.6345e+06	3.42847e+06	3.97981e+06	4.9427e+06	4.62735e+06	3.38101e+06	5.07117e+06	4.78919e+06	3.80762e+06	7.13495e+06	4.2246e+06	4.00197e+06
0.667_317.9301	NA	C5 H4 Cl N2 O10 P	317.93	0.667	NA	NA	NA	NA	NA	level5	NA	NA	NA	NA	270596	263417	227976	229492	305732	318062	244777	244138	248674	317124	237534	209774	267155	332159	32900.5	34230.8	115090	1.40859e+06	1.49314e+06	40391.7	1.48977e+06	3.68334e+06	88254.7	109253	27908	33624	128603	356526	192109	246875	38861.9	516088	65927.2	44814.2	37239.2
0.668_135.9623	NA	NA	135.962	0.668	NA	NA	NA	NA	NA	level5	NA	NA	NA	NA	493988	543660	486966	516720	514268	509262	507702	513598	498134	543929	490025	500382	416573	692144	48734.3	52078.3	459156	2.45783e+06	2.01099e+06	212908	2.16873e+06	2.3048e+06	331287	272988	91371.1	151546	452596	510289	381994	524303	227987	735537	461629	289833	271408
0.668_283.9307	NA	C6 H6 O7 P2 S	283.931	0.668	NA	NA	NA	NA	NA	level5	NA	NA	NA	NA	140683	166317	124096	141218	155458	132528	138769	151493	126795	161421	141967	13733	12247.2	14947.9	10108.7	10402.1	15062.9	1.24226e+06	1.37479e+06	13519.6	1.20249e+06	628860	11567.6	13754.3	8069.98	12115.3	15901.9	12121.1	13258.1	10785.9	11896.2	28879.8	16542.1	10738.9	10947.9
0.668_395.8782	NA	C17 H3 O2 P3 S2	395.878	0.668	NA	NA	NA	NA	NA	level5	NA	NA	NA	NA	46254.4	50533.5	55171.3	35010.1	53352.9	45358.3	45018.7	54469.1	41553.4	50290.4	46938.6	14925.8	16675.9	19603.2	18652.1	19570.6	28305.9	1.1417e+06	1.1776e+06	21163.9	930140	283959	18394.5	18240.2	12136.1	13660.1	16952.6	18936.4	16245.1	18550.5	18324.5	15507.2	26775.3	15422.6	18039.7
0.669_128.1313	NA	C7 H16 N2	128.131	0.669	NA	NA	NA	NA	NA	level5	NA	NA	NA	NA	1.08128e+07	9.90269e+06	1.07164e+07	1.0737e+07	1.07933e+07	1.06632e+07	1.06924e+07	1.04781e+07	1.06081e+07	1.09439e+07	1.02643e+07	1.78454e+06	1.19381e+06	938224	1.63761e+07	4.56961e+07	1.38429e+06	3.13258e+06	2.00207e+06	1.25618e+06	1.04489e+06	1.5606e+07	764281	1.29446e+06	843474	931567	947626	1.51954e+06	808669	4.43508e+06	3.03098e+06	3.44555e+06	1.12381e+06	6.77084e+06	1.27411e+06
0.669_385.9174	NA	C2 H5 Cl N6 O11 P2	385.917	0.669	NA	NA	NA	NA	NA	level5	NA	NA	NA	NA	187356	175275	132793	109493	142387	196346	125399	190187	154551	168970	119062	96202.2	116854	187744	31318.9	32781.5	76828.6	978709	985515	39149.1	855725	2.30664e+06	86353.7	40652.4	27458.7	41931.7	92441.5	177527	163837	123622	30960.7	421713	65653.4	45712.6	43773.4
0.67_145.1579	Spermidine	C7 H19 N3	145.158	0.67	C00315	MReference-9	HMDB0001257	71.1	73.5	level1	Organic nitrogen compounds	Organonitrogen compounds	Amines	map00330 Arginine and proline metabolism; map00410 beta-Alanine metabolism; map00480 Glutathione metabolism; map01100 Metabolic pathways; map02010 ABC transporters; map04976 Bile secretion;	9.83564e+06	8.74707e+06	9.67524e+06	9.5874e+06	9.72021e+06	9.63197e+06	9.57871e+06	9.46032e+06	9.57126e+06	9.82094e+06	9.16563e+06	1.56817e+06	1.08156e+06	852541	1.47484e+07	4.0976e+07	1.24175e+06	2.89727e+06	1.79017e+06	1.14942e+06	839933	1.25349e+07	656434	1.17834e+06	785792	856823	871814	1.38027e+06	725471	4.08851e+06	2.71925e+06	3.19119e+06	1.0073e+06	6.02592e+06	1.16246e+06
0.67_463.8657	NA	C13 H4 O11 S4	463.866	0.67	NA	NA	NA	NA	NA	level5	NA	NA	NA	NA	59576.5	56911.4	43608.9	43157.7	53091.1	50810.9	53251.6	54547.1	57213.8	58318.8	38595.6	24190.2	27763.2	25102.7	23315	24409.8	35500	1.14983e+06	1.31737e+06	29165.4	1.12307e+06	333477	28837.4	30302	20468.7	31265.1	29275.9	31825.2	30537.7	24345.1	27319.3	23403.7	39324.4	25974	27057.7
0.671_267.9531	NA	C7 H6 Cl O7 P	267.953	0.671	NA	NA	NA	NA	NA	level5	NA	NA	NA	NA	251364	289939	227917	300962	259311	298135	287559	254621	223451	252810	332707	164115	157042	247335	49870.5	54922.1	100754	1.12812e+06	1.1581e+06	94834.9	1.16057e+06	3.24279e+06	63731.7	104412	51764.6	56175.4	101093	247452	113147	189264	54770.3	343197	127917	51607.3	94801.6
0.671_281.8977	NA	C2 H2 O12 S2	281.898	0.671	NA	NA	NA	NA	NA	level5	NA	NA	NA	NA	76253.5	75453.8	65835.7	68934.7	76894.8	64988.2	75677.5	75001.2	64606.3	78809.5	70995.6	3867.26	4401.34	5166.51	3654.98	4329.04	6116.32	1.15593e+06	1.17632e+06	5500.48	1.00541e+06	151959	4700.94	5098.7	3017.05	4557.07	4623.67	4587.04	4389.15	4356.67	4294.73	3648.39	6045.03	3948.3	4055.84
0.671_599.8405	NA	C7 H11 N2 O18 P3 S3	599.841	0.671	NA	NA	NA	NA	NA	level5	NA	NA	NA	NA	33501.8	70965.6	41700.3	35514.2	56817.6	34179.9	42636.8	40117.5	41172.7	67910.1	34985.4	15721.6	22619.2	20746.7	20051.9	21904.3	32119.9	1.25458e+06	1.20241e+06	27232.1	1.17421e+06	209344	26742.8	27720.1	18614.6	27602.8	25621.4	27067.6	25711.6	19545	19572	20597.3	36067.6	24209	25230.2
0.672_109.064	3,4-diaminopyridine	C5 H7 N3	109.064	0.672	NA	S5705	NA	NA	NA	level4	NA	NA	NA	NA	2.20745e+06	3.69141e+06	1.91062e+06	2.44323e+06	2.31259e+06	2.42333e+06	2.37882e+06	2.15969e+06	2.57173e+06	2.43186e+06	2.57551e+06	3.64885e+06	2.02568e+06	3.1116e+06	4.31895e+06	4.80848e+06	3.02481e+06	2.07114e+06	1.5503e+06	2.47408e+06	1.84541e+06	1.74377e+06	3.58806e+06	3.73992e+06	2.80289e+06	3.74307e+06	3.80636e+06	3.96353e+06	2.74613e+06	1.69275e+06	2.25455e+06	1.44692e+06	3.16958e+06	1.94327e+06	3.41988e+06
0.672_333.9076	NA	C5 H6 Cl N2 O7 P3	333.908	0.672	NA	NA	NA	NA	NA	level5	NA	NA	NA	NA	76644.2	78914.1	74389.7	61386.7	82720.8	74618.5	75805.2	73778.5	72610.2	74401	76648.6	5603.94	5929.92	3483.1	3106.81	3461.27	4318.41	684478	610026	4002.54	544941	260888	3536.66	3511.56	2397.56	3757.84	3518.18	5053.29	6742.8	7533.49	3697.21	19031.5	4616.03	2887.89	2984.53
0.673_151.9398	NA	NA	151.94	0.673	NA	NA	NA	NA	NA	level5	NA	NA	NA	NA	536973	492990	479316	474355	493995	493115	509307	520172	464732	513754	492414	46461	20854.4	30285.2	7968.17	9340.54	49990.1	3.26199e+06	3.1597e+06	21452.9	2.84332e+06	795390	34424.9	34953	7737.88	20416.7	25306.2	54843.9	67686.6	36664	29595.9	116804	57052.5	20153.4	21052.6
0.673_307.2106	NA	C14 H33 N3 S2	307.211	0.673	NA	NA	NA	NA	NA	level5	NA	NA	NA	NA	289665	279584	256611	291299	251514	320506	280957	269000	304692	264738	266848	76160.2	47023.1	46550.7	330993	41731.4	55745.1	95212.8	105434	64535.2	99778	707314	49654.1	115828	35633.6	108552	44473.9	50309.1	43093.9	158398	94207.5	49712	65303.9	450294	43395.3
0.673_453.9049	NA	C7 H10 N4 O9 S5	453.905	0.673	NA	NA	NA	NA	NA	level5	NA	NA	NA	NA	121090	99024.8	80075.3	97185.5	99026.7	112675	102971	109272	89737.1	118464	87382.3	66347.6	59942.7	142190	28555	34065.6	48216.6	710821	602097	43912	588803	1.58006e+06	37936.8	41369.8	24523.8	37309.6	64758.2	166254	61875.3	82070.8	33492.7	208307	47826.7	31463.7	32613.2
0.674_202.2158	Spermine	C10 H26 N4	202.216	0.674	C00750	MReference-598	HMDB0001256	96.5	96.7	level1	Organic nitrogen compounds	Organonitrogen compounds	Amines	map00330 Arginine and proline metabolism; map00410 beta-Alanine metabolism; map00480 Glutathione metabolism; map01100 Metabolic pathways; map04976 Bile secretion;	4.22419e+06	4.41824e+06	4.02757e+06	3.8883e+06	4.17267e+06	4.19301e+06	4.11957e+06	4.22694e+06	4.05439e+06	4.30173e+06	4.06318e+06	1.75278e+06	857621	542898	2.91944e+06	8.53715e+06	656324	389270	623942	778479	368650	1.73315e+07	1.47755e+06	564208	318035	453316	868613	975030	764137	1.52241e+06	1.53663e+06	985238	285771	3.64604e+06	1.15035e+06
0.674_203.9498	NA	C2 H7 O5 P3	203.95	0.674	NA	NA	NA	NA	NA	level5	NA	NA	NA	NA	7.69996e+06	7.9219e+06	7.19449e+06	7.27136e+06	8.18805e+06	7.39908e+06	7.88217e+06	7.71435e+06	7.39538e+06	7.84443e+06	7.54442e+06	8.18866e+06	8.95077e+06	1.10478e+07	1.34779e+06	214738	8.42471e+06	2.70052e+07	2.51841e+07	4.8739e+06	2.44738e+07	2.28562e+07	7.03479e+06	5.40931e+06	1.85991e+06	4.28082e+06	8.2907e+06	1.04553e+07	6.73154e+06	1.02875e+07	4.44655e+06	1.17803e+07	7.85876e+06	4.15849e+06	5.58361e+06
0.674_401.8952	NA	C10 H11 O5 P S5	401.895	0.674	NA	NA	NA	NA	NA	level5	NA	NA	NA	NA	76422.2	78766.7	64862.1	69358.3	81720.5	77898.1	73717	80064.4	69401.3	82613.2	68043.8	4093.53	4647.62	5451.74	4385.34	4555.41	6436.22	737359	706304	5806.76	690112	269079	4997.79	5448.22	3867.26	4922.97	5007.71	12031.8	4807.07	4603.97	4526.28	13589.7	6363.51	4164.86	4898.44
0.676_176.0537	Allantoic acid	C4 H8 N4 O4	176.054	0.676	C00499	S198	HMDB0001209	NA	NA	level4	Organic acids and derivatives	Carboxylic acids and derivatives	Amino acids, peptides, and analogues	map00230 Purine metabolism; map01100 Metabolic pathways;	2.43632e+07	2.35996e+07	2.08083e+07	2.34e+07	2.46837e+07	2.1254e+07	2.73404e+07	2.12808e+07	2.43485e+07	2.3007e+07	2.28142e+07	3.66319e+07	1.82056e+07	9.33303e+06	7.87392e+07	9.72649e+07	3.70872e+07	1.34915e+07	9.55982e+06	1.27905e+07	5.92041e+06	9.52456e+06	4.57934e+07	1.81881e+07	3.94262e+06	4.73746e+06	1.48165e+07	2.3858e+07	4.84959e+07	9.40034e+06	1.66867e+07	2.33072e+07	5.89118e+07	1.52232e+07	5.51813e+07
0.676_349.8852	NA	C2 H N4 O11 P3	349.885	0.676	NA	NA	NA	NA	NA	level5	NA	NA	NA	NA	87740.4	99164.5	73673.5	75475.7	81248.7	81844.8	90263.8	84179.3	77340.7	94358.1	77294.2	6658.81	6894.87	7401.66	5976.85	7080.22	8812.31	1.4202e+06	1.41093e+06	8682.06	1.11383e+06	95944.8	8637.37	7430.12	5267.61	7467.9	6766.65	6958.63	7535.44	6232.61	6165.38	5641.89	10303.8	5978.89	6709.22
0.676_417.8727	NA	C8 H5 O12 P3 S	417.873	0.676	NA	NA	NA	NA	NA	level5	NA	NA	NA	NA	402123	420421	373439	357942	409095	370025	379116	401605	420002	413079	343891	38733.1	371552	43086.3	34811.7	36329.5	51374.4	6.91385e+06	6.69175e+06	355912	6.08394e+06	684414	319722	43445.7	30806.7	434861	39610.5	40757	44143.6	36267.5	35903.1	32873	60091.8	171891	39193.9
0.677_303.8886	NA	C3 H3 N2 O7 P3 S	303.889	0.677	NA	NA	NA	NA	NA	level5	NA	NA	NA	NA	317298	334807	330361	343495	332602	324506	333816	361152	299901	330329	343649	47103.2	73778.6	69084.9	13326.7	19464.4	23656.7	778810	699020	30352.9	775734	1.29611e+06	18069	30150.5	10933.6	26180.9	43269.6	35558.8	71759.1	81974.3	37503.9	48557.2	49427.3	42929.7	43452.9
0.678_667.828	NA	C19 H3 N4 O14 P3 S2	667.828	0.678	NA	NA	NA	NA	NA	level5	NA	NA	NA	NA	49229.4	43825.4	59257.5	44940	55410.5	41969.6	55634.7	48120	55161.8	48031.1	45966.8	25133	36916.6	46788.7	44626.1	45728.2	61019.9	1.77079e+06	1.52044e+06	27644.3	1.06386e+06	289294	15856.1	16430	11667	15859.6	16612.6	19367.9	18907.3	33644.9	44083.8	40509.3	51275.3	22023	16929.7
0.679_169.9504	NA	NA	169.95	0.679	NA	NA	NA	NA	NA	level5	NA	NA	NA	NA	687612	629740	626654	617782	652820	640387	641930	664722	615913	645437	654288	65751.3	37775.6	48280.2	20668.1	23650.7	72630.6	4.13108e+06	3.95017e+06	39504	3.55734e+06	987226	51830.5	51258.4	18961.3	35622	39907.7	74866.7	87614.8	54248.3	44277.9	132262	82863.8	35436.5	35038.9
0.679_271.9371	NA	C8 H O9 P	271.937	0.679	NA	NA	NA	NA	NA	level5	NA	NA	NA	NA	9.16562e+06	9.37142e+06	8.69669e+06	8.51831e+06	9.2227e+06	8.62289e+06	8.96268e+06	9.48033e+06	8.31889e+06	9.4058e+06	8.90951e+06	9.80464e+06	1.14218e+07	1.37192e+07	1.62095e+06	302254	1.14948e+07	3.46175e+07	3.08639e+07	6.09625e+06	2.95504e+07	2.28791e+07	6.37444e+06	6.90702e+06	2.59135e+06	5.65937e+06	9.52045e+06	1.37388e+07	8.50449e+06	1.21111e+07	5.44208e+06	1.46634e+07	9.2386e+06	5.26996e+06	6.32698e+06
0.68_219.9272	NA	C2 H7 O4 P3 S	219.927	0.68	NA	NA	NA	NA	NA	level5	NA	NA	NA	NA	1.99511e+06	2.04149e+06	2.00357e+06	1.92642e+06	2.04162e+06	1.90634e+06	2.00701e+06	2.02993e+06	1.97186e+06	2.03473e+06	1.959e+06	211164	193106	186295	66222.2	39109.5	306993	1.2503e+07	1.14229e+07	154924	1.02716e+07	2.79934e+06	198184	208512	60538.4	130225	172097	259719	330266	231455	135257	501615	242486	159266	117330
0.68_269.9704	NA	C5 H7 N2 O7 P S	269.97	0.68	NA	NA	NA	NA	NA	level5	NA	NA	NA	NA	3.62244e+06	3.79975e+06	3.49931e+06	3.71028e+06	3.59637e+06	3.66437e+06	3.6549e+06	3.6335e+06	3.50216e+06	3.92985e+06	3.52916e+06	5.87312e+06	6.73597e+06	6.79828e+06	5.14355e+06	1.99544e+06	9.65772e+06	3.81503e+06	3.47808e+06	7.73964e+06	4.23733e+06	1.01634e+06	5.52353e+06	8.76236e+06	5.90232e+06	7.39761e+06	8.15414e+06	5.67132e+06	4.36788e+06	9.34828e+06	7.33614e+06	5.86354e+06	8.38505e+06	6.59008e+06	4.83618e+06
0.68_469.8827	NA	C7 H9 N2 O12 P3 S2	469.883	0.68	NA	NA	NA	NA	NA	level5	NA	NA	NA	NA	83732	87021.8	69678.3	71247.5	75095.3	67680.3	77785	78326.5	64051.2	77817.1	88440.4	7450.46	7728.24	8299.74	6706.21	7937.07	10626.3	906077	826204	9656.23	751859	339837	9512.31	9325.65	5755.69	8089.48	7313.29	7468.15	8067.66	7761	6917.09	12288.2	11526.5	6658.81	7415.31
0.681_219.9238	NA	C6 H3 Cl O3 P2	219.924	0.681	NA	NA	NA	NA	NA	level5	NA	NA	NA	NA	56392.7	57625.6	67734	61988.6	55934.1	61469.3	57385.2	59081.6	61052.3	63525.4	56321.8	71548.1	89662.6	81852.2	62941.3	73708.4	98455	123335	130584	88329.6	110343	2.23279e+06	89576.5	84441	52073.2	72980.2	65937.5	72329.7	72589.4	101758	65113.6	91579.8	106346	61003.2	67478
0.681_287.9146	NA	C4 H O13 P	287.915	0.681	NA	NA	NA	NA	NA	level5	NA	NA	NA	NA	2.28161e+06	2.2135e+06	2.17052e+06	2.11749e+06	2.20234e+06	2.08727e+06	2.21279e+06	2.19239e+06	2.05218e+06	2.25694e+06	2.26279e+06	223937	175870	219782	71632.5	35119.1	357198	1.5289e+07	1.41253e+07	200611	1.22855e+07	2.18143e+06	225261	239470	77728.3	141324	165897	286629	326223	232243	144047	382126	324788	157485	151578
0.682_303.8848	NA	C5 H4 Cl O7 P3	303.885	0.682	NA	NA	NA	NA	NA	level5	NA	NA	NA	NA	46216.9	47227.4	55511.8	50803.1	45841.1	50377.5	47030.3	48420.5	50035.6	52062.4	46158.7	58637.6	60195.1	64434.1	51583.9	60408.1	74970.4	101080	107021	72391	78157.4	2.194e+06	70786.8	60370.1	42676.8	59811.2	54039.3	55095.3	59490.9	60655	53364.2	48413.9	87156.5	49995.4	55301.9
0.682_339.9246	NA	C3 H7 N2 O11 P3	339.925	0.682	NA	NA	NA	NA	NA	level5	NA	NA	NA	NA	5.14626e+06	4.84505e+06	4.54619e+06	4.90226e+06	4.7316e+06	4.83052e+06	4.77107e+06	4.90359e+06	4.69269e+06	5.1112e+06	4.69435e+06	5.6466e+06	6.60983e+06	8.10106e+06	1.0251e+06	122592	6.21128e+06	1.82026e+07	1.55514e+07	3.54293e+06	1.57577e+07	1.01031e+07	4.49536e+06	3.83858e+06	1.17494e+06	2.77107e+06	5.34794e+06	7.10617e+06	5.05887e+06	7.25563e+06	3.18091e+06	8.36059e+06	5.66309e+06	3.10067e+06	3.71644e+06
0.682_537.8702	NA	C15 H13 N2 O4 P3 S5	537.87	0.682	NA	NA	NA	NA	NA	level5	NA	NA	NA	NA	82555	86495.3	78010.8	65752.6	79753.3	80089.9	78743.8	79995.8	70570.8	89799.5	75435.8	11358.8	12126.5	13586.8	10606.8	11948.7	15847.3	918020	845989	13537.9	718869	274634	12940.1	12665.3	9241.47	11238.6	11774.8	13643.5	11776	12110.7	10829.2	11920.3	16868.6	9407.83	11400.9
0.683_160.1212	N6-methyllysine	C7 H16 N2 O2	160.121	0.683	C02728	S144469	HMDB0002038	NA	NA	level4	Organic acids and derivatives	Carboxylic acids and derivatives	Amino acids, peptides, and analogues	NULL	3.26322e+06	2.15634e+06	3.05263e+06	3.31989e+06	3.94777e+06	2.99459e+06	3.05854e+06	3.2895e+06	2.96162e+06	3.24713e+06	2.85014e+06	8.0433e+06	3.70297e+06	2.74119e+06	2.38564e+06	5.39515e+06	2.494e+06	3.06498e+06	1.21129e+06	2.32502e+06	6.41747e+06	1.9524e+06	2.49469e+06	4.80182e+06	1.42878e+06	2.28434e+06	4.60839e+06	1.12104e+07	1.95047e+06	3.79217e+06	2.2171e+06	882765	6.08546e+06	1.27294e+06	1.17265e+07
0.683_218.0755	NA	C7 H15 N4 P S	218.076	0.683	NA	NA	NA	NA	NA	level5	NA	NA	NA	NA	5.8487e+06	5.49463e+06	5.32305e+06	6.46145e+06	5.97339e+06	5.04833e+06	6.55246e+06	5.92195e+06	6.46063e+06	5.35104e+06	5.29497e+06	1.16631e+07	1.7155e+07	2.25743e+07	4.23503e+06	905693	2.01757e+07	3.10202e+07	1.15374e+07	1.72184e+07	1.61128e+07	291430	1.77145e+07	2.25361e+07	1.5805e+07	1.50041e+07	1.75519e+07	2.21508e+07	1.89228e+07	2.80794e+07	7.27747e+06	8.78097e+06	2.09641e+07	8.34296e+06	1.15573e+07
0.683_287.9111	NA	C2 H6 Cl O10 P S	287.911	0.683	NA	NA	NA	NA	NA	level5	NA	NA	NA	NA	340555	261023	246625	277028	319847	214903	289357	297577	287465	265282	284161	88910	104977	88490.6	56091.3	22730.3	75172.2	1.31135e+06	1.12697e+06	40580.5	943336	3.41063e+06	43874.8	30520.2	19141.7	51018.6	75820.7	111069	63175.2	147905	56343.3	193608	52898.2	82647.8	46328.2
0.684_407.9121	NA	C6 H11 N4 O5 P3 S3	407.912	0.684	NA	NA	NA	NA	NA	level5	NA	NA	NA	NA	6.11185e+06	5.93603e+06	5.81742e+06	5.52326e+06	6.02491e+06	5.73483e+06	6.1477e+06	5.91362e+06	5.49771e+06	6.14166e+06	5.91712e+06	6.5436e+06	7.80742e+06	9.56573e+06	1.00378e+06	173179	7.71825e+06	2.35588e+07	2.00592e+07	3.76978e+06	2.01859e+07	1.27735e+07	5.12199e+06	4.67753e+06	1.51336e+06	3.96302e+06	6.51827e+06	8.92961e+06	5.64572e+06	8.35222e+06	3.71048e+06	9.76261e+06	6.8645e+06	3.31652e+06	4.18546e+06
0.685_316.1246	Tinoridine	C17 H20 N2 O2 S	316.125	0.685	NA	S5280	NA	NA	NA	level4	NA	NA	NA	NA	1.09124e+06	1.09434e+06	969802	975024	1.01275e+06	1.04137e+06	947547	1.09606e+06	975765	1.04701e+06	1.04651e+06	2.98102e+06	1.43084e+06	1.02598e+06	1.40056e+06	152351	7.00369e+06	462928	345140	856623	371977	308337	9.39516e+06	3.40135e+06	2.081e+06	5.23855e+06	2.7047e+06	876167	2.81303e+06	330214	644173	166820	3.21364e+06	1.39101e+06	2.79187e+06
0.686_330.1402	Oxomemazine	C18 H22 N2 O2 S	330.14	0.686	null	S18281	HMDB0240230	NA	NA	level4	null	null	null	NA	1.04875e+06	1.54345e+06	999457	1.00952e+06	1.11443e+06	1.20635e+06	899942	1.05748e+06	1.08701e+06	1.42377e+06	1.03577e+06	2.18989e+06	2.62799e+06	3.92867e+06	644451	177783	4.02869e+06	644535	435351	1.19766e+06	498387	317478	4.24643e+06	6.28259e+06	1.45242e+06	5.96602e+06	2.74377e+06	607549	2.30452e+06	608722	1.02965e+06	396811	1.16558e+06	2.50955e+06	1.36656e+06
0.686_355.9022	NA	C7 H7 N2 O5 P3 S2	355.902	0.686	NA	NA	NA	NA	NA	level5	NA	NA	NA	NA	1.0332e+06	1.0577e+06	952028	1.01279e+06	1.06571e+06	948243	1.02569e+06	1.02042e+06	947671	1.06737e+06	1.03909e+06	107137	60254	101591	15626.2	11929.3	179974	6.98603e+06	5.74536e+06	98406.1	5.15206e+06	611374	95834.5	93862.2	24762.7	70089.4	70392.8	115930	180357	115693	66963.6	256376	163009	66499.2	70641.9
0.686_475.8997	NA	C11 H6 N6 O6 P2 S3	475.9	0.686	NA	NA	NA	NA	NA	level5	NA	NA	NA	NA	2.75097e+06	2.66158e+06	2.56215e+06	2.95928e+06	2.88421e+06	2.62179e+06	2.80685e+06	2.75479e+06	2.67141e+06	2.62343e+06	2.92626e+06	1.16806e+06	3.5798e+06	4.63523e+06	445286	83646.4	4.06586e+06	1.00483e+07	6.91222e+06	2.07444e+06	8.5378e+06	4.77339e+06	2.5487e+06	2.53358e+06	862623	1.8567e+06	3.40662e+06	4.55732e+06	2.87205e+06	3.81868e+06	1.9917e+06	4.66975e+06	3.29295e+06	1.66888e+06	2.18941e+06
0.686_539.8825	NA	C5 H11 N4 O16 P3 S2	539.883	0.686	NA	NA	NA	NA	NA	level5	NA	NA	NA	NA	99627.3	99627.3	99627.3	99627.3	99627.3	99627.3	99627.3	99627.3	99627.3	99627.3	99627.3	340447	121808	114231	97786.1	97370.6	197358	209849	175124	133651	163995	106876	4.46706e+06	504520	363690	315989	133058	136693	121539	126707	110054	97794	205885	103906	169711
0.686_605.8574	NA	C17 H9 N2 O11 P3 S3	605.857	0.686	NA	NA	NA	NA	NA	level5	NA	NA	NA	NA	89028.5	82582.8	57558.2	68782.3	88616.3	84829.9	79076	76364.8	69909	83519.3	77424.6	12609.9	12934.1	12785.3	9656.68	10754.5	14275.4	764506	710530	12572.8	606017	260387	12481.5	12394.4	9074.54	12646.3	11582	13297.5	11447.4	11849.5	12804.8	11770	16550.9	9018.75	10865.1
0.686_741.8321	NA	C21 H5 N4 O17 P3 S2	741.832	0.686	NA	NA	NA	NA	NA	level5	NA	NA	NA	NA	340201	340201	340201	340201	340201	340201	340201	340201	340201	340201	340201	92443.9	158776	165171	122763	54481.3	205028	2.57964e+06	2.18011e+06	199749	2.18815e+06	609113	44457.9	192170	71860.6	79063.3	126134	117005	75802.1	314617	160864	105117	220716	290114	153907
0.687_423.8897	NA	C10 H7 N2 O7 P3 S2	423.89	0.687	NA	NA	NA	NA	NA	level5	NA	NA	NA	NA	1.07832e+06	1.09311e+06	1.02714e+06	1.04917e+06	1.10171e+06	1.02169e+06	1.01191e+06	1.17674e+06	1.00041e+06	1.08314e+06	1.06265e+06	101681	85901.5	102488	11489.7	11356.2	196821	7.6034e+06	5.69875e+06	105457	5.53202e+06	235433	111616	112976	39675.6	81659	87786.6	139157	191008	120903	73723.4	235457	164805	76815.2	67254.7
0.687_439.8626	NA	NA	439.863	0.687	NA	NA	NA	NA	NA	level5	NA	NA	NA	NA	359108	395138	328638	341376	369277	342016	390344	368255	370782	336371	353575	54449.5	75297.9	71416.7	40741.1	19759.5	114750	951831	560074	71262.8	664973	725775	82505.5	116717	58964.8	73901.5	80247.2	64210.9	77716.9	135074	86481.9	85628.2	157214	65092.5	64185.1
0.687_831.811	NA	C28 H7 N2 O17 P3 S3	831.811	0.687	NA	NA	NA	NA	NA	level5	NA	NA	NA	NA	210410	210410	210410	210410	210410	210410	210410	210410	210410	210410	210410	15752.5	17014.3	39988.9	8852.52	8165.73	22249.4	1.31806e+06	867900	24475.5	803952	222147	10992.1	47045	4641.71	10712.9	21849.8	12469.2	33865.8	39880.6	20649.8	67348.7	46060	27712.6	7528.81
0.689_491.8772	NA	C8 H7 N4 O11 P3 S2	491.877	0.689	NA	NA	NA	NA	NA	level5	NA	NA	NA	NA	827456	782346	772306	759937	814708	806574	808081	824507	734871	846549	775460	104797	81321.9	88187.6	14098.9	14671.5	155421	5.33564e+06	3.792e+06	81749.4	3.72961e+06	217606	98152	109295	35326.5	51827.1	61368.9	126994	151052	110410	75039.7	235978	136916	65615.2	58733.6
0.689_543.8871	NA	C14 H6 N6 O8 P2 S3	543.887	0.689	NA	NA	NA	NA	NA	level5	NA	NA	NA	NA	2.45942e+06	2.48954e+06	2.31413e+06	2.44021e+06	2.42682e+06	2.44068e+06	2.43112e+06	2.43205e+06	2.3234e+06	2.50712e+06	2.44656e+06	2.54814e+06	4.03945e+06	4.69042e+06	434467	72370.5	3.31464e+06	8.35618e+06	6.08381e+06	1.90419e+06	6.88225e+06	4.14711e+06	1.88138e+06	2.2257e+06	762026	1.82184e+06	3.22465e+06	3.76551e+06	2.74156e+06	3.95281e+06	1.80984e+06	3.60502e+06	2.84621e+06	1.42459e+06	1.64006e+06
0.689_611.8745	NA	C18 H7 N4 O11 P3 S2	611.875	0.689	NA	NA	NA	NA	NA	level5	NA	NA	NA	NA	1.99131e+06	1.89088e+06	1.8949e+06	2.21063e+06	2.01022e+06	1.88627e+06	2.13571e+06	1.83407e+06	1.99097e+06	1.98209e+06	2.05382e+06	2.11274e+06	3.07912e+06	3.54576e+06	256735	71722.8	2.84361e+06	6.64578e+06	4.7089e+06	1.51925e+06	5.16561e+06	2.62038e+06	1.83965e+06	1.82491e+06	583473	1.33878e+06	2.60316e+06	2.91606e+06	2.08791e+06	3.09013e+06	1.43126e+06	3.45492e+06	2.29556e+06	1.07911e+06	1.50092e+06
0.689_667.8625	NA	C15 H7 N6 O15 P3 S2	667.862	0.689	NA	NA	NA	NA	NA	level5	NA	NA	NA	NA	4.92809e+06	5.53608e+06	5.01727e+06	5.82657e+06	5.15389e+06	4.78348e+06	5.34904e+06	4.95636e+06	4.96966e+06	5.70109e+06	5.23914e+06	1.20428e+07	1.4145e+07	2.05428e+07	3.67086e+06	691523	2.49554e+07	8.52253e+06	3.28749e+06	1.86966e+07	3.91059e+06	146258	1.4472e+07	1.63845e+07	1.28182e+07	1.45424e+07	1.49414e+07	1.5163e+07	1.18789e+07	1.72014e+07	1.54196e+07	8.7116e+06	2.69698e+07	1.11231e+07	1.37114e+07
0.689_673.8449	NA	C23 H5 N2 O13 P3 S2	673.845	0.689	NA	NA	NA	NA	NA	level5	NA	NA	NA	NA	301116	333366	332111	376342	371637	329348	358100	388716	296619	449226	267370	128456	186355	108236	133346	52038	165831	2.75587e+06	2.01223e+06	156800	2.15103e+06	787528	48097.4	212415	65931.6	149890	51825.7	231814	269754	131468	175782	159846	345107	149356	104158
0.691_154.0718	D-ornithine	C5 H12 N2 O2	154.072	0.691	C00515	NA	HMDB0003374	78.2	NA	level5	Organic acids and derivatives	Carboxylic acids and derivatives	Amino acids, peptides, and analogues	map00472 D-Arginine and D-ornithine metabolism; map01100 Metabolic pathways;	4.54667e+07	4.60315e+07	4.03824e+07	4.25492e+07	4.58642e+07	4.19422e+07	4.86519e+07	4.12216e+07	4.51375e+07	4.43315e+07	4.31674e+07	8.1364e+07	3.87089e+07	2.16662e+07	1.46896e+08	1.93908e+08	8.11674e+07	2.65257e+07	1.90996e+07	2.78823e+07	1.29164e+07	2.95932e+07	9.92743e+07	3.95333e+07	5.07336e+07	4.28475e+07	6.0703e+07	5.19011e+07	8.46665e+07	2.17918e+07	3.73684e+07	4.51781e+07	1.31419e+08	3.16328e+07	1.01293e+08
0.691_559.8646	NA	C6 H7 N6 O15 P3 S2	559.865	0.691	NA	NA	NA	NA	NA	level5	NA	NA	NA	NA	1.00825e+06	1.03245e+06	998382	1.06254e+06	1.21849e+06	969350	1.08245e+06	1.11429e+06	900517	1.26013e+06	978916	206148	233472	214912	24459.4	20528.4	412730	7.50558e+06	5.59078e+06	237732	5.06063e+06	793140	200683	236827	17682.9	117942	237225	250880	381964	257039	188462	435790	284488	114085	64298.1
0.691_627.8518	NA	C17 H3 N4 O15 P3 S	627.852	0.691	NA	NA	NA	NA	NA	level5	NA	NA	NA	NA	1.50747e+06	1.70399e+06	1.32035e+06	1.42977e+06	1.35197e+06	1.24863e+06	1.57713e+06	1.28212e+06	1.36413e+06	1.58926e+06	1.48453e+06	369760	270410	416462	31276.9	30527.4	852139	8.31463e+06	6.45776e+06	508319	7.02827e+06	1.04372e+06	615222	345148	232145	533830	463793	289424	299891	761554	324626	825168	648909	268015	72353.6
0.691_667.9399	NA	C13 H15 N6 O18 P3 S	667.94	0.691	NA	NA	NA	NA	NA	level5	NA	NA	NA	NA	77870.2	78037.9	79700.9	77346.9	71360.5	72377.5	89865.5	76330.9	79717.2	90003.6	61681.6	81701.7	100903	87669.3	783616	1.8806e+06	99944.7	143349	118253	87280.7	105950	88170	79277.1	79829.9	54922.3	74367.2	76079.5	77770.3	69432.6	96394.2	83710.2	71698.7	113424	68602.2	93600.3
0.691_679.8619	NA	C14 H10 N4 O18 P2 S3	679.862	0.691	NA	NA	NA	NA	NA	level5	NA	NA	NA	NA	1.5595e+06	1.83928e+06	1.42911e+06	1.56596e+06	1.63249e+06	1.53605e+06	1.55807e+06	1.61848e+06	1.55876e+06	1.65411e+06	1.57425e+06	1.58753e+06	2.55687e+06	2.75235e+06	150202	68237.5	2.12164e+06	4.97431e+06	3.73161e+06	1.33807e+06	4.90244e+06	2.08623e+06	1.60485e+06	1.54489e+06	385680	1.05852e+06	2.18676e+06	2.58225e+06	1.78929e+06	2.73218e+06	1.28301e+06	2.55091e+06	2.06053e+06	1.15941e+06	1.38845e+06
0.691_787.9407	NA	C23 H15 N6 O18 P3 S	787.941	0.691	NA	NA	NA	NA	NA	level5	NA	NA	NA	NA	434046	453971	446207	449356	401659	430327	426637	482182	383451	485759	421987	1.13058e+06	521563	326254	1.84826e+06	1.78273e+06	1.09828e+06	139982	115779	560520	104003	64428.2	1.24308e+06	406980	739481	1.03225e+06	867670	744423	979238	256478	534618	486012	2.15828e+06	394014	1.13918e+06
0.692_380.016	NA	C5 H13 N6 O10 P S	380.016	0.692	NA	NA	NA	NA	NA	level5	NA	NA	NA	NA	2.19946e+06	2.84907e+06	2.71092e+06	1.96745e+06	2.30975e+06	2.12373e+06	2.55965e+06	1.94814e+06	2.86115e+06	2.12418e+06	2.47083e+06	5.11923e+06	2.61843e+06	1.48589e+06	7.08959e+06	1.06788e+07	6.02592e+06	1.24642e+06	505727	2.26152e+06	400069	476622	7.56465e+06	2.67209e+06	3.03747e+06	5.26815e+06	3.35754e+06	3.32249e+06	4.45071e+06	1.36695e+06	2.6387e+06	2.37926e+06	9.46967e+06	2.21444e+06	5.92413e+06
0.692_463.9776	NA	C10 H13 N2 O15 P S	463.978	0.692	NA	NA	NA	NA	NA	level5	NA	NA	NA	NA	222648	263384	263269	284883	248706	230280	258612	275222	238150	231533	277715	212084	80142.1	76342.5	1.40343e+06	3.71551e+06	249161	137046	113796	87874.4	103933	405382	212619	77988.4	155402	230876	114823	207625	102257	82406.9	79471.6	106253	287474	66756.6	149100
0.692_599.8755	NA	C5 H11 N6 O18 P3 S2	599.875	0.692	NA	NA	NA	NA	NA	level5	NA	NA	NA	NA	4.2452e+06	4.75015e+06	3.91187e+06	4.45324e+06	4.22093e+06	4.68406e+06	3.99552e+06	3.98687e+06	4.7664e+06	4.06932e+06	4.49248e+06	9.18449e+06	1.15959e+07	1.38746e+07	3.37773e+06	694626	1.89174e+07	6.83697e+06	3.22101e+06	1.43061e+07	4.1891e+06	133943	1.038e+07	1.35558e+07	1.03275e+07	1.07403e+07	1.18537e+07	1.26674e+07	9.90146e+06	1.2203e+07	1.16116e+07	7.16345e+06	2.01159e+07	9.06387e+06	9.97024e+06
0.692_665.9817	NA	C16 H21 N4 O17 P3 S	665.982	0.692	NA	NA	NA	NA	NA	level5	NA	NA	NA	NA	1.269e+06	1.23064e+06	1.09969e+06	1.44808e+06	1.43707e+06	1.44962e+06	1.14039e+06	1.37535e+06	1.23448e+06	1.28863e+06	1.33902e+06	1.72889e+06	2.36643e+06	1.66997e+06	2.65267e+06	2.20153e+06	1.69888e+06	288831	311208	2.75039e+06	315316	222719	1.44735e+06	3.21749e+06	1.30479e+06	2.0381e+06	1.81505e+06	1.76397e+06	1.52942e+06	1.8181e+06	1.90606e+06	1.62436e+06	2.18737e+06	2.28207e+06	2.13076e+06
0.692_695.8392	NA	NA	695.839	0.692	NA	NA	NA	NA	NA	level5	NA	NA	NA	NA	1.25222e+06	1.56946e+06	1.25984e+06	1.40582e+06	1.63612e+06	1.20846e+06	1.30449e+06	1.36894e+06	1.13529e+06	1.37699e+06	1.76107e+06	230331	421861	527898	58182.1	31290.4	664952	8.33275e+06	6.51875e+06	692151	5.59442e+06	1.05507e+06	375169	332578	195712	298506	632977	626561	386600	792997	542685	770050	662583	240226	231231
0.693_168.0874	Pyridoxamine	C8 H12 N2 O2	168.087	0.693	C00534	NA	HMDB0001431	NA	62.1	level5	Organoheterocyclic compounds	Pyridines and derivatives	Pyridoxamines	map00750 Vitamin B6 metabolism; map01100 Metabolic pathways; map04977 Vitamin digestion and absorption;	4.60261e+07	5.35306e+07	4.91573e+07	4.27785e+07	4.9293e+07	4.40309e+07	4.92359e+07	4.59638e+07	4.73475e+07	4.91669e+07	4.78478e+07	5.70962e+07	4.15075e+07	5.86512e+07	1.00402e+08	1.25821e+08	4.24621e+07	2.52268e+07	3.41652e+07	6.49292e+07	2.73575e+07	3.78971e+07	4.30585e+07	8.24245e+07	5.20702e+07	5.86765e+07	5.59521e+07	5.16892e+07	4.27954e+07	5.57017e+07	5.76875e+07	5.45998e+07	6.15122e+07	6.42732e+07	6.62477e+07
0.693_244.0412	Eugenol sulfate	C10 H12 O5 S	244.041	0.693	null	S157181	HMDB0135245	NA	NA	level4	Organic acids and derivatives	Organic sulfuric acids and derivatives	Arylsulfates	NA	3.58899e+06	4.13881e+06	3.81014e+06	4.226e+06	3.46072e+06	3.77482e+06	3.83563e+06	3.91873e+06	4.20869e+06	3.52877e+06	3.75213e+06	7.26732e+06	4.08978e+06	2.55245e+06	1.05919e+07	1.76399e+07	7.50195e+06	2.27611e+06	1.26673e+06	2.69198e+06	1.08776e+06	2.06405e+06	7.56617e+06	3.21746e+06	5.05227e+06	8.62888e+06	7.22662e+06	5.17559e+06	7.15597e+06	2.14949e+06	3.90594e+06	3.83792e+06	1.61891e+07	3.15762e+06	8.94635e+06
0.693_260.0152	Bromacil	C9 H13 Br N2 O2	260.015	0.693	NA	S9040	NA	NA	NA	level4	NA	NA	NA	NA	255196	236793	191158	223190	229104	250632	230525	228925	261205	212098	214789	211568	78528.6	89632.4	1.15794e+06	3.12113e+06	101439	135006	112405	96548.9	111502	562458	251400	181977	111912	142081	86989.4	113809	126986	80837.5	77670.8	118910	339980	69525.6	157551
0.693_395.99	NA	C9 H15 N6 O2 P3 S2	395.99	0.693	NA	NA	NA	NA	NA	level5	NA	NA	NA	NA	201734	259162	213836	123170	189631	137578	188432	186260	193366	118598	298189	154705	65192.6	62047.1	909751	2.90689e+06	90255.4	110310	91515.2	88464.2	83289.9	116857	295547	89706.5	88461.6	141786	85352.3	78812.4	140381	130594	184803	59800.8	239761	53591.6	108460
0.693_763.8265	NA	NA	763.827	0.693	NA	NA	NA	NA	NA	level5	NA	NA	NA	NA	1.13449e+06	889465	1.00896e+06	950175	834742	1.15865e+06	848352	843970	967172	1.06999e+06	1.00177e+06	289204	199505	435693	36453.9	31264	606410	4.98507e+06	4.26325e+06	291263	3.52044e+06	785758	357237	271073	171682	70175	239365	263511	225022	469995	358340	684741	419405	169446	245248
0.694_312.0285	NA	C7 H13 N4 O6 P S	312.029	0.694	NA	NA	NA	NA	NA	level5	NA	NA	NA	NA	7.77126e+06	8.1722e+06	7.69627e+06	7.27831e+06	8.23898e+06	7.82906e+06	7.82819e+06	7.80626e+06	7.83247e+06	7.85265e+06	7.7976e+06	1.45978e+07	8.16168e+06	3.59339e+06	1.91044e+07	2.76297e+07	1.61388e+07	4.43359e+06	2.51821e+06	7.31355e+06	1.84429e+06	2.73377e+06	1.92703e+07	1.16947e+07	1.40914e+07	2.35844e+07	1.46535e+07	1.22616e+07	1.656e+07	4.41373e+06	7.32457e+06	6.29453e+06	3.04883e+07	6.69638e+06	2.0382e+07
0.694_328.0025	NA	C9 H15 O7 P3	328.002	0.694	NA	NA	NA	NA	NA	level5	NA	NA	NA	NA	993929	921600	956664	1.03728e+06	910065	1.00432e+06	950668	906777	1.07845e+06	962627	910633	851432	450980	74326.2	4.25925e+06	1.17708e+07	600508	138652	115532	356236	114577	1.13862e+06	1.34541e+06	459456	538759	859974	774923	535669	621078	283194	612539	457414	1.53394e+06	491340	859256
0.694_448.0037	NA	C8 H13 N6 O12 P S	448.004	0.694	NA	NA	NA	NA	NA	level5	NA	NA	NA	NA	2.16428e+06	2.42517e+06	2.70977e+06	3.14909e+06	2.19865e+06	1.80899e+06	2.73857e+06	2.59178e+06	2.50034e+06	2.05277e+06	2.69919e+06	4.44106e+06	2.57343e+06	1.54253e+06	8.20725e+06	8.92133e+06	5.91013e+06	909435	374435	2.02661e+06	275849	1.98006e+06	4.67962e+06	2.27071e+06	3.96893e+06	4.6537e+06	3.9806e+06	2.61458e+06	3.67125e+06	1.5868e+06	2.6228e+06	2.58363e+06	9.77327e+06	1.95472e+06	5.00754e+06
0.694_462.0192	NA	C12 H11 N6 O12 P	462.019	0.694	NA	NA	NA	NA	NA	level5	NA	NA	NA	NA	3.25758e+06	2.88371e+06	2.48644e+06	2.66128e+06	2.60955e+06	3.01685e+06	2.86236e+06	2.83613e+06	3.03882e+06	2.33555e+06	3.03719e+06	3.16551e+06	5.09377e+06	3.23638e+06	5.58696e+06	5.51198e+06	3.07069e+06	1.53602e+06	1.12373e+06	5.35636e+06	1.09679e+06	565820	2.66033e+06	6.93567e+06	3.45764e+06	4.70344e+06	3.15332e+06	4.1842e+06	3.32845e+06	3.52022e+06	4.44945e+06	3.02012e+06	3.924e+06	4.64289e+06	4.34312e+06
0.694_477.9932	NA	C5 H16 N6 O14 P2 S	477.993	0.694	NA	NA	NA	NA	NA	level5	NA	NA	NA	NA	245480	211132	192760	218047	192959	255192	226055	213266	194987	202650	245946	65483.2	125614	72783.6	731520	1.21618e+06	79678.9	117724	97981.8	76197.8	90334.9	474759	94598.3	169344	74634	107883	104964	134725	90956.2	272125	189442	94810	116823	195867	93353.1
0.694_515.9913	NA	C14 H19 N2 O11 P3 S	515.991	0.694	NA	NA	NA	NA	NA	level5	NA	NA	NA	NA	3.34811e+06	3.33203e+06	3.13743e+06	3.28223e+06	3.28907e+06	3.361e+06	3.28237e+06	3.21294e+06	3.5331e+06	2.67132e+06	3.79121e+06	4.99245e+06	3.11617e+06	1.70881e+06	8.68988e+06	1.02005e+07	6.82946e+06	1.35896e+06	500915	3.07462e+06	628611	9.02759e+06	9.08228e+06	3.74059e+06	4.88915e+06	7.4191e+06	6.17891e+06	4.13779e+06	5.6612e+06	1.86984e+06	4.79086e+06	2.33785e+06	1.22583e+07	2.75018e+06	7.75907e+06
0.694_531.9651	NA	C18 H9 N6 O8 P S2	531.965	0.694	NA	NA	NA	NA	NA	level5	NA	NA	NA	NA	211133	148814	106086	193288	160301	193967	170653	160780	174814	179685	135305	152487	49744.6	47284.7	1.10776e+06	2.7418e+06	102303	82905.8	68693.3	51823.6	62204.4	94011.7	190157	45883.1	53925	167985	79933.7	61336.7	36563.7	54990.5	84900.2	81868.9	339252	83100.5	101838
0.694_545.9807	NA	C12 H16 N6 O11 P2 S2	545.981	0.694	NA	NA	NA	NA	NA	level5	NA	NA	NA	NA	209906	228533	208757	209394	219561	215188	215523	214415	212714	218577	214305	59453	164962	57090.9	685440	1.5137e+06	71261.2	108414	91423	124450	90216.5	202798	96977.6	229157	75569.2	132652	112315	71472.3	61390.1	68388.2	148680	123178	130654	206743	164051
0.694_597.9942	NA	C13 H21 N4 O15 P3 S	597.994	0.694	NA	NA	NA	NA	NA	level5	NA	NA	NA	NA	1.9846e+06	1.93761e+06	1.75571e+06	1.79105e+06	1.90468e+06	1.80014e+06	2.12853e+06	1.52396e+06	1.84839e+06	2.16337e+06	1.81526e+06	1.97674e+06	3.40959e+06	2.28968e+06	3.22006e+06	3.24179e+06	2.12718e+06	736967	434480	3.19127e+06	554662	414297	2.52864e+06	4.60251e+06	2.36289e+06	3.52495e+06	2.26599e+06	3.51542e+06	2.34155e+06	2.62647e+06	3.0223e+06	2.64578e+06	3.0478e+06	3.284e+06	2.81248e+06
0.694_651.9659	NA	C15 H19 N4 O17 P3 S	651.966	0.694	NA	NA	NA	NA	NA	level5	NA	NA	NA	NA	1.13432e+06	1.03795e+06	957290	1.13068e+06	995462	1.24433e+06	1.04132e+06	1.02489e+06	1.01946e+06	1.13643e+06	1.05608e+06	2.2108e+06	1.21262e+06	661379	3.76175e+06	3.84426e+06	2.61634e+06	327204	187373	1.06548e+06	119585	108137	3.18504e+06	1.19399e+06	1.61733e+06	2.75205e+06	2.08076e+06	1.62845e+06	1.99487e+06	649384	1.15023e+06	999406	3.92121e+06	922125	2.90794e+06
0.694_719.9533	NA	C20 H14 N6 O18 P2 S	719.953	0.694	NA	NA	NA	NA	NA	level5	NA	NA	NA	NA	717223	635778	704899	791222	664776	678705	673689	710533	690411	750715	658473	1.51134e+06	889247	400349	2.22991e+06	2.72753e+06	1.83875e+06	281617	145356	738532	146495	93523.1	2.31743e+06	825569	1.26174e+06	1.64977e+06	1.66841e+06	1.04694e+06	1.19868e+06	513537	800506	841444	3.37589e+06	684406	1.87216e+06
0.695_258.0568	3-methyl-2-oxo-4-phenylbutyl hydrogen sulfate	C11 H14 O5 S	258.057	0.695	null	S74853418	HMDB0133708	NA	NA	level4	Benzenoids	Benzene and substituted derivatives	Phenylpropanes	NA	3.91472e+06	4.06291e+06	3.68176e+06	3.83731e+06	3.8458e+06	3.92491e+06	3.91713e+06	3.79522e+06	4.20486e+06	3.30307e+06	4.22736e+06	3.81885e+06	5.03941e+06	3.36226e+06	6.88481e+06	7.38206e+06	3.29129e+06	2.22991e+06	2.36375e+06	4.85595e+06	1.93811e+06	2.62304e+06	3.28098e+06	7.8187e+06	4.12847e+06	7.0416e+06	4.52593e+06	6.20126e+06	4.16771e+06	4.35875e+06	3.41264e+06	3.53935e+06	4.15506e+06	5.44297e+06	4.30052e+06
0.695_335.0081	NA	C16 H6 N3 O4 P	335.008	0.695	NA	NA	NA	NA	NA	level5	NA	NA	NA	NA	1.8018e+06	1.90577e+06	1.84793e+06	1.96004e+06	2.03381e+06	1.91283e+06	1.86484e+06	2.01324e+06	1.72573e+06	2.05616e+06	1.87813e+06	2.98454e+06	2.54152e+06	3.38851e+06	3.57147e+06	2.98656e+06	3.83936e+06	1.31389e+06	747394	3.10665e+06	1.08647e+06	584448	4.23398e+06	3.61905e+06	2.88664e+06	4.43513e+06	2.62259e+06	3.32387e+06	3.21983e+06	1.9275e+06	2.35437e+06	1.27138e+06	3.08932e+06	2.30883e+06	3.55247e+06
0.695_394.0318	NA	C10 H19 O12 P S	394.032	0.695	NA	NA	NA	NA	NA	level5	NA	NA	NA	NA	2.16308e+06	2.31843e+06	2.41559e+06	2.653e+06	2.68536e+06	2.45388e+06	2.37943e+06	2.83545e+06	2.43829e+06	2.02175e+06	2.63271e+06	2.58224e+06	3.79374e+06	2.87559e+06	5.51129e+06	5.82186e+06	2.6266e+06	1.37555e+06	1.10335e+06	3.95632e+06	1.06387e+06	677736	2.03533e+06	6.18326e+06	2.5662e+06	3.33679e+06	2.42755e+06	3.3864e+06	2.85845e+06	3.37079e+06	2.75087e+06	2.80106e+06	3.2131e+06	4.01595e+06	3.25976e+06
0.695_410.0058	NA	C10 H17 N6 O2 P3 S2	410.006	0.695	NA	NA	NA	NA	NA	level5	NA	NA	NA	NA	184986	145049	109286	180292	163741	139651	144417	155551	156679	166587	138549	64770.4	121935	64815.9	586512	1.31954e+06	80815.2	118673	98494.4	75782.6	95789	200276	73735	182829	44563	57860.1	58482.4	57485.3	56634.3	91794.9	93492.6	108688	98716.5	186397	75166.7
0.695_530.0068	NA	C8 H16 N6 O17 P2	530.007	0.695	NA	NA	NA	NA	NA	level5	NA	NA	NA	NA	3.36203e+06	2.99945e+06	2.93093e+06	3.21321e+06	3.13377e+06	3.07288e+06	3.02986e+06	3.19262e+06	2.95285e+06	3.31054e+06	3.08828e+06	3.32559e+06	5.64532e+06	3.89189e+06	5.78338e+06	5.41441e+06	3.50931e+06	1.56761e+06	979628	5.60182e+06	1.05512e+06	583378	3.80244e+06	7.4412e+06	3.52522e+06	4.84987e+06	3.47323e+06	4.29428e+06	3.60043e+06	3.84817e+06	4.55537e+06	3.1917e+06	4.18446e+06	5.27159e+06	4.15514e+06
0.695_583.9787	NA	C17 H19 N2 O13 P3 S	583.979	0.695	NA	NA	NA	NA	NA	level5	NA	NA	NA	NA	2.452e+06	2.26987e+06	2.04538e+06	2.00085e+06	2.17471e+06	2.31285e+06	2.0631e+06	2.33691e+06	2.14557e+06	2.19045e+06	2.20104e+06	2.95014e+06	1.71177e+06	896718	5.01902e+06	5.56072e+06	3.43036e+06	572533	273911	1.40769e+06	443101	5.67422e+06	4.15327e+06	1.58663e+06	2.02388e+06	2.96554e+06	2.69662e+06	2.24956e+06	2.63557e+06	901779	1.70314e+06	1.38812e+06	6.27071e+06	1.35672e+06	3.52157e+06
0.696_188.1525	Nepsilon,nepsilon,nepsilon-trimethyllysine	C9 H20 N2 O2	188.153	0.696	C03793	BGI429	HMDB0001325	57.4	54.2	level3	Organic acids and derivatives	Carboxylic acids and derivatives	Amino acids, peptides, and analogues	map00310 Lysine degradation;	8.72548e+06	8.84754e+06	8.31187e+06	7.87523e+06	8.51326e+06	8.99325e+06	8.21691e+06	9.08335e+06	8.61997e+06	7.93606e+06	8.64447e+06	1.77483e+06	1.08014e+07	9.42761e+06	2.5446e+06	1.21542e+07	1.13367e+07	7.93415e+06	5.87088e+06	8.76036e+06	6.46251e+06	1.38446e+07	9.16172e+06	7.49036e+06	3.78506e+06	6.93529e+06	7.47907e+06	4.51573e+06	1.04171e+07	1.17884e+07	1.39134e+07	1.69927e+07	1.48558e+07	4.91085e+06	2.53898e+06
0.696_238.0817	NA	C8 H10 N6 O3	238.082	0.696	NA	NA	NA	NA	NA	level5	NA	NA	NA	NA	4.03609e+06	3.79781e+06	3.85205e+06	3.53211e+06	3.35051e+06	3.83878e+06	3.67442e+06	3.87135e+06	3.57844e+06	3.89589e+06	3.64554e+06	5.37426e+06	5.50908e+06	5.57936e+06	4.48692e+06	3.45977e+06	7.07591e+06	1.03048e+07	9.12634e+06	3.77487e+06	7.90825e+06	3.29598e+06	5.3274e+06	4.84372e+06	3.00236e+06	4.34533e+06	4.62178e+06	5.10199e+06	4.47806e+06	5.66495e+06	3.85556e+06	4.7901e+06	9.57197e+06	3.51853e+06	3.31276e+06
0.696_326.0442	6,8,10-trihydroxy-3a,12c-dihydro-7h-furo[3',2':4,5]furo[2,3-c]xanthen-7-one	C17 H10 O7	326.044	0.696	null	S74854141	HMDB0140672	NA	NA	level4	Phenylpropanoids and polyketides	Sterigmatocystins	null	NA	1.00962e+07	1.0132e+07	8.84871e+06	9.74387e+06	9.88337e+06	1.00217e+07	1.03333e+07	8.27225e+06	1.06169e+07	8.68523e+06	1.10011e+07	1.07081e+07	1.52769e+07	1.08962e+07	1.55221e+07	1.9087e+07	1.05657e+07	6.48715e+06	5.73737e+06	1.59414e+07	6.13606e+06	3.41649e+06	9.73532e+06	2.39775e+07	9.97752e+06	1.59538e+07	1.0543e+07	1.12286e+07	1.32085e+07	1.20003e+07	1.07007e+07	1.07915e+07	1.67378e+07	1.64162e+07	1.57496e+07
0.696_342.0183	NA	C6 H15 O14 P	342.018	0.696	NA	NA	NA	NA	NA	level5	NA	NA	NA	NA	977274	1.07659e+06	996152	1.07536e+06	957527	1.03719e+06	1.0138e+06	995977	1.02525e+06	1.00835e+06	1.03127e+06	544359	729707	420496	3.28146e+06	6.96009e+06	325163	156346	103247	796109	132281	1.25246e+06	528474	1.20936e+06	550311	840335	580055	522266	495400	614628	793806	679265	655348	1.26491e+06	653262
0.696_747.8493	NA	C19 H7 N6 O17 P3 S2	747.849	0.696	NA	NA	NA	NA	NA	level5	NA	NA	NA	NA	1.35544e+06	1.20255e+06	1.20093e+06	1.30799e+06	1.16017e+06	1.39625e+06	1.28849e+06	1.25351e+06	1.24819e+06	1.39155e+06	1.13549e+06	1.5234e+06	2.05633e+06	2.15688e+06	175319	60124.1	1.95784e+06	3.53274e+06	2.7746e+06	1.09818e+06	3.23285e+06	1.62779e+06	1.22197e+06	1.17932e+06	298978	833084	1.76647e+06	2.22787e+06	1.47678e+06	2.39239e+06	957492	2.02026e+06	1.85666e+06	918627	948844
0.696_815.8365	NA	C24 H10 N4 O17 P2 S4	815.837	0.696	NA	NA	NA	NA	NA	level5	NA	NA	NA	NA	856200	818218	845910	746056	920632	794975	848121	850883	828488	842601	813392	1.09436e+06	1.41516e+06	1.76849e+06	67023	57404.4	1.33055e+06	2.60648e+06	1.76318e+06	692392	2.2577e+06	805861	961450	764194	225196	683270	1.21084e+06	1.7033e+06	1.09723e+06	1.6094e+06	644405	1.75538e+06	1.14039e+06	579967	726723
0.698_192.0282	NA	C7 H4 N4 O3	192.028	0.698	NA	NA	NA	NA	NA	level5	NA	NA	NA	NA	994985	973658	1.02703e+06	1.03939e+06	1.05044e+06	1.00791e+06	1.00066e+06	1.03123e+06	957113	1.03514e+06	1.04239e+06	749420	422498	105579	5.46008e+06	1.43956e+07	357405	220514	209930	239205	149397	4.39444e+06	1.26117e+06	461150	330563	955105	687416	495904	539403	284766	409502	583138	1.71485e+06	506636	821414
0.698_300.1338	NA	C14 H16 N6 O2	300.134	0.698	NA	NA	NA	NA	NA	level5	NA	NA	NA	NA	2.30609e+07	2.31908e+07	1.7271e+07	1.7275e+07	2.45444e+07	2.09453e+07	2.18398e+07	2.23415e+07	1.79134e+07	2.43185e+07	1.97432e+07	2.30223e+07	2.73902e+07	3.742e+07	2.41447e+07	2.3045e+07	3.72571e+07	5.46809e+07	4.77228e+07	2.17257e+07	5.27681e+07	2.63231e+07	3.45112e+07	3.5677e+07	2.46952e+07	2.16624e+07	3.15573e+07	2.08625e+07	2.62308e+07	3.10938e+07	3.08312e+07	2.27321e+07	4.59646e+07	2.54644e+07	2.95604e+07
0.698_905.8187	NA	NA	905.819	0.698	NA	NA	NA	NA	NA	level5	NA	NA	NA	NA	7.74469e+06	8.42253e+06	6.81894e+06	7.85296e+06	7.58384e+06	7.7298e+06	7.7139e+06	7.72782e+06	7.33698e+06	7.71068e+06	7.94187e+06	1.51881e+07	1.79066e+07	2.31599e+07	7.30807e+06	2.52736e+06	2.45113e+07	8.66524e+06	3.7446e+06	2.05074e+07	4.95207e+06	669793	1.38845e+07	1.92237e+07	1.39733e+07	1.74204e+07	1.78065e+07	1.82443e+07	1.47939e+07	2.15251e+07	1.96651e+07	1.18417e+07	3.05854e+07	1.37407e+07	1.37042e+07
0.698_973.8066	NA	NA	973.807	0.698	NA	NA	NA	NA	NA	level5	NA	NA	NA	NA	4.19182e+06	4.70042e+06	4.76009e+06	4.30014e+06	4.03496e+06	4.47604e+06	4.08139e+06	4.6004e+06	4.16628e+06	4.58877e+06	4.39321e+06	9.71137e+06	1.14721e+07	1.46651e+07	4.40371e+06	1.26324e+06	1.73821e+07	5.15246e+06	1.76435e+06	1.33628e+07	2.99751e+06	258019	9.13842e+06	1.32764e+07	9.85434e+06	1.04797e+07	1.11897e+07	1.13656e+07	1.03219e+07	1.38454e+07	1.20284e+07	7.25704e+06	2.00267e+07	1.03279e+07	9.66658e+06
0.699_190.0694	NA	C5 H10 N4 O4	190.069	0.699	NA	NA	NA	NA	NA	level5	NA	NA	NA	NA	2.19132e+07	2.33907e+07	2.20101e+07	2.14082e+07	2.18878e+07	2.20173e+07	2.2438e+07	2.18679e+07	2.24829e+07	2.23117e+07	2.17217e+07	2.90962e+07	7.7169e+06	3.09406e+07	4.16397e+07	5.12061e+07	2.32554e+07	1.43451e+07	2.18323e+07	3.44969e+07	1.7203e+07	1.56468e+07	1.82122e+07	3.67845e+07	2.66241e+07	2.9272e+07	2.68037e+07	2.51449e+07	2.27997e+07	2.52448e+07	2.96165e+07	2.65739e+07	3.24341e+07	3.33174e+07	3.70627e+07
0.699_634.3702	NA	C25 H61 N6 O4 P3 S	634.37	0.699	NA	NA	NA	NA	NA	level5	NA	NA	NA	NA	987950	905126	828130	1.07862e+06	757502	897489	965268	821607	931799	1.00364e+06	841779	1.94355e+06	2.52762e+06	3.01746e+06	580427	124369	3.75435e+06	1.41186e+06	695207	3.74759e+06	656042	119209	2.46215e+06	3.57578e+06	2.05852e+06	2.88666e+06	2.99391e+06	2.37293e+06	2.2849e+06	3.16247e+06	2.85457e+06	1.99421e+06	5.0987e+06	1.74391e+06	2.12143e+06
0.699_853.8052	NA	C24 H5 N6 O18 P3 S3	853.805	0.699	NA	NA	NA	NA	NA	level5	NA	NA	NA	NA	1.72867e+06	1.94178e+06	1.678e+06	2.08543e+06	1.64485e+06	1.82515e+06	1.79077e+06	1.68821e+06	1.97304e+06	1.75097e+06	1.80021e+06	866587	1.24175e+06	734075	3.3998e+06	2.76799e+06	1.15521e+06	1.32351e+06	474485	1.38554e+06	732201	1.01417e+06	1.2289e+06	1.61716e+06	698336	1.2915e+06	1.04862e+06	1.04792e+06	746401	1.8664e+06	1.80365e+06	1.20608e+06	2.26054e+06	1.90455e+06	1.016e+06
0.699_921.7926	NA	C28 H9 N6 O15 P3 S5	921.793	0.699	NA	NA	NA	NA	NA	level5	NA	NA	NA	NA	813817	980878	903642	848645	911854	957550	855225	1.03262e+06	917071	800836	894818	418659	650095	290476	1.55256e+06	1.17194e+06	597675	581255	449617	712723	319876	414311	402726	578019	355981	494025	571073	525549	446135	873603	863840	504766	812825	1.03258e+06	420925
0.7_607.8622	NA	C17 H2 N6 O12 P2 S2	607.862	0.7	NA	NA	NA	NA	NA	level5	NA	NA	NA	NA	1.56465e+06	1.59832e+06	1.61499e+06	1.58967e+06	1.60388e+06	1.55988e+06	1.66318e+06	1.65546e+06	1.47068e+06	1.58131e+06	1.66886e+06	1.20924e+06	1.91349e+06	1.29308e+06	1.93704e+06	841827	1.80866e+06	992140	316098	2.37616e+06	414288	209116	1.17343e+06	1.97652e+06	1.21547e+06	1.80196e+06	1.77179e+06	1.71423e+06	1.32148e+06	2.54313e+06	2.2379e+06	1.43482e+06	3.06772e+06	2.26666e+06	1.54204e+06
0.7_621.835	NA	C16 H5 N2 O15 P3 S2	621.835	0.7	NA	NA	NA	NA	NA	level5	NA	NA	NA	NA	2.57781e+06	2.92183e+06	2.90356e+06	2.93314e+06	2.78663e+06	3.09137e+06	2.48052e+06	2.75322e+06	2.86498e+06	2.8028e+06	2.95088e+06	4.83486e+06	4.31993e+06	4.70971e+06	2.01724e+06	670247	7.99735e+06	9.2986e+06	1.01971e+07	5.2497e+06	1.24463e+07	813539	4.53053e+06	5.62828e+06	3.79209e+06	4.1505e+06	5.03064e+06	3.78574e+06	4.97743e+06	6.1311e+06	4.89053e+06	3.16075e+06	1.0086e+07	4.04224e+06	4.58364e+06
0.7_701.8563	NA	NA	701.856	0.7	NA	NA	NA	NA	NA	level5	NA	NA	NA	NA	3.08565e+07	2.9691e+07	2.94652e+07	3.09414e+07	3.02135e+07	3.01826e+07	3.03343e+07	3.02145e+07	2.91871e+07	3.08902e+07	3.0558e+07	4.80792e+07	5.48093e+07	6.50489e+07	3.04069e+07	1.35075e+07	6.37031e+07	4.70248e+07	2.42137e+07	7.12882e+07	2.7466e+07	4.05144e+06	6.02437e+07	6.8084e+07	4.84195e+07	5.68234e+07	6.1339e+07	6.21985e+07	5.09577e+07	6.69044e+07	5.74615e+07	3.93919e+07	9.73726e+07	5.07127e+07	5.12936e+07
0.7_769.8437	NA	NA	769.844	0.7	NA	NA	NA	NA	NA	level5	NA	NA	NA	NA	2.08442e+07	2.05366e+07	1.92299e+07	1.98924e+07	1.94588e+07	2.14577e+07	1.91817e+07	1.92034e+07	2.06038e+07	2.00218e+07	2.04427e+07	3.16941e+07	3.49237e+07	4.14858e+07	1.86582e+07	7.93094e+06	5.10559e+07	2.51792e+07	1.24543e+07	4.36338e+07	1.51051e+07	2.55161e+06	3.79072e+07	4.5282e+07	3.21971e+07	4.01982e+07	4.03769e+07	4.18955e+07	3.55172e+07	4.17142e+07	4.35584e+07	2.47224e+07	6.07821e+07	3.30398e+07	3.29322e+07
0.7_785.8178	NA	NA	785.818	0.7	NA	NA	NA	NA	NA	level5	NA	NA	NA	NA	2.33682e+06	2.49931e+06	2.45798e+06	3.04673e+06	2.16579e+06	2.41246e+06	2.57798e+06	2.23414e+06	2.43127e+06	2.49621e+06	2.64921e+06	1.19505e+06	1.78392e+06	1.10665e+06	4.25943e+06	3.57026e+06	1.50435e+06	944548	648633	2.13375e+06	721723	1.22325e+06	1.39971e+06	1.91941e+06	1.02125e+06	1.5247e+06	1.48338e+06	1.5619e+06	1.10144e+06	2.2924e+06	2.33672e+06	1.30479e+06	2.3971e+06	2.75183e+06	1.25332e+06
0.7_801.7918	NA	C21 H5 N6 O15 P3 S4	801.792	0.7	NA	NA	NA	NA	NA	level5	NA	NA	NA	NA	76515.3	121241	122151	127375	152007	121466	76782.7	118796	112017	102826	141786	24290.2	25485.6	24394.2	318598	616162	31018.1	46167.3	38519.5	30177	35863.6	309031	30732.3	32734	19253	25980	26520	26859.9	23888	50287.5	31130.1	68152.4	38216.5	83034.8	25823.5
0.7_837.8311	NA	NA	837.831	0.7	NA	NA	NA	NA	NA	level5	NA	NA	NA	NA	1.6887e+07	1.56524e+07	1.45745e+07	1.59499e+07	1.5614e+07	1.59054e+07	1.58119e+07	1.57169e+07	1.50046e+07	1.65884e+07	1.56812e+07	2.80423e+07	3.15868e+07	3.84561e+07	1.56413e+07	7.33293e+06	4.79016e+07	2.10494e+07	9.77929e+06	4.1635e+07	1.17272e+07	2.1236e+06	3.24211e+07	3.92796e+07	2.91437e+07	3.25006e+07	3.28009e+07	3.3741e+07	2.83394e+07	3.79951e+07	3.43088e+07	2.4037e+07	5.42452e+07	2.80843e+07	2.81727e+07
0.7_869.7793	NA	C24 H5 N6 O17 P3 S4	869.779	0.7	NA	NA	NA	NA	NA	level5	NA	NA	NA	NA	91230.8	98018.1	67212.5	91253.8	92496	90730.7	88692.8	80398	94863.6	92498.2	80871.7	23242.1	23700.9	22504.6	227261	444313	28668.7	44339.9	37582.5	31003.7	37500.4	270130	34603.2	31956.6	21929.9	27650.8	41139.3	24561.7	20881.1	24471.9	23417.1	26006.8	36183.2	44995.9	28361.6
0.701_170.0458	NA	C3 H11 N2 O4 P	170.046	0.701	NA	NA	NA	NA	NA	level5	NA	NA	NA	NA	2.28712e+06	2.15044e+06	1.97247e+06	2.19443e+06	2.09478e+06	2.23057e+06	2.22306e+06	2.00391e+06	2.27438e+06	2.22618e+06	2.03073e+06	2.34986e+06	1.1174e+06	329262	1.32047e+07	2.84083e+07	1.5959e+06	594453	512030	616649	555994	1.25801e+07	2.51468e+06	958476	1.09516e+06	1.81762e+06	1.48017e+06	883886	1.28913e+06	704832	979245	1.24746e+06	3.33942e+06	1.20502e+06	1.81379e+06
0.701_206.0434	2-methylcitric acid	C7 H10 O7	206.043	0.701	null	S500	HMDB0000379	NA	NA	level4	Organic acids and derivatives	Carboxylic acids and derivatives	Tricarboxylic acids and derivatives	NA	983678	958637	1.04964e+06	906389	1.1529e+06	934071	922506	1.14536e+06	897835	1.14827e+06	905195	421998	819211	347649	3.29374e+06	7.81778e+06	192521	180234	209283	560509	166648	4.37516e+06	417859	827878	427064	499762	450752	463544	365150	601055	661061	664686	428511	839585	492306
0.701_597.8296	NA	C9 H5 N4 O17 P3 S2	597.83	0.701	NA	NA	NA	NA	NA	level5	NA	NA	NA	NA	274704	259659	245930	261325	253841	264149	259680	259842	241181	282086	256441	54319.3	87203.2	30877.3	759273	1.31378e+06	38687.2	50062.9	41675.4	91505.1	42426.1	742120	80928.2	83737.8	31308.9	28348.7	119650	41063.1	24055.2	155941	137596	77435.2	63592.8	115531	32766.5
0.701_633.8689	NA	C13 H9 N4 O16 P3 S2	633.869	0.701	NA	NA	NA	NA	NA	level5	NA	NA	NA	NA	3.16064e+07	3.02745e+07	2.79932e+07	3.15301e+07	2.90135e+07	3.04641e+07	2.96787e+07	2.98652e+07	3.02033e+07	3.00734e+07	3.03011e+07	4.74091e+07	5.67364e+07	6.31826e+07	2.74688e+07	1.56369e+07	7.64227e+07	4.83866e+07	2.25964e+07	7.05175e+07	3.42866e+07	4.37964e+06	7.27366e+07	6.30627e+07	4.70231e+07	5.75162e+07	5.82292e+07	5.78497e+07	4.6282e+07	6.05055e+07	6.28775e+07	4.06229e+07	9.2912e+07	3.48037e+07	4.98274e+07
0.701_657.8301	NA	NA	657.83	0.701	NA	NA	NA	NA	NA	level5	NA	NA	NA	NA	128575	123376	62649.9	72854.5	107130	103324	97310.9	100280	89468.4	78527.3	122555	43265.4	44957	42178.9	252030	345095	40436.4	54447.3	51242.5	34375.5	105487	246353	29434	26235.7	18009.6	24466.1	25107.6	25816.5	23015	52295.8	107918	31331.9	46526.1	108745	25338.9
0.701_665.817	NA	C11 H5 N6 O16 P3 S3	665.817	0.701	NA	NA	NA	NA	NA	level5	NA	NA	NA	NA	116141	136129	135284	105221	126204	118578	144829	104708	126306	111240	141283	21050.6	24547.2	17153.5	310960	518208	22866.3	30078.2	24927.3	31572.1	24191.1	323906	44781.3	24783.9	13071.4	17990.5	24408.2	27984.1	13331.1	33464.8	55269.6	22424.4	28906.1	64380.8	15942.2
0.701_702.3586	NA	C28 H61 N6 O6 P3 S	702.359	0.701	NA	NA	NA	NA	NA	level5	NA	NA	NA	NA	999903	1.23643e+06	851892	951322	1.00976e+06	1.00915e+06	991449	1.08524e+06	1.01812e+06	873248	1.08957e+06	2.43398e+06	2.88498e+06	3.59931e+06	600992	137105	3.58931e+06	1.26877e+06	746237	3.16938e+06	1.7795e+06	120202	2.12019e+06	2.7197e+06	2.20494e+06	2.36803e+06	2.78163e+06	3.32514e+06	3.22343e+06	3.68151e+06	3.01525e+06	1.72841e+06	4.55684e+06	1.84576e+06	1.90913e+06
0.701_717.8302	NA	NA	717.83	0.701	NA	NA	NA	NA	NA	level5	NA	NA	NA	NA	3.16441e+06	2.90058e+06	3.29089e+06	3.70826e+06	3.0763e+06	3.25366e+06	3.15531e+06	3.36117e+06	3.23055e+06	3.32483e+06	3.022e+06	1.91183e+06	2.18222e+06	1.71689e+06	5.81033e+06	6.03248e+06	2.16767e+06	1.62469e+06	899196	2.59753e+06	999655	1.80706e+06	2.11217e+06	2.30586e+06	1.33917e+06	1.95249e+06	1.78745e+06	2.01301e+06	1.56308e+06	3.54513e+06	3.5029e+06	1.92109e+06	3.26616e+06	2.98128e+06	1.76627e+06
0.701_733.8044	NA	C14 H5 N6 O18 P3 S3	733.804	0.701	NA	NA	NA	NA	NA	level5	NA	NA	NA	NA	159034	172391	161042	171926	144460	162088	158107	160385	174666	156661	156962	23953.7	26003.8	25135	495965	800404	33570.5	50189.6	41860.6	34947.2	41268.2	512552	37651.6	70250.3	19071.3	27390.6	48483.8	23749.4	20806	63315.7	68068.7	23863.7	41522	78619.2	27224
0.702_273.866	NA	C4 H Cl O6 P2 S	273.866	0.702	NA	NA	NA	NA	NA	level5	NA	NA	NA	NA	111179	83483.3	117576	116173	115385	110153	114918	98742.8	112152	116415	99753.6	24144.4	24441.6	27753.4	454020	1.84895e+06	30447.4	40191.1	33384.6	25893.2	32876.4	1.77659e+06	26207.7	24150.7	19918.6	26285.1	25226.3	23965.4	24150.5	27355.5	23826.4	19418.2	37736.6	20565.6	24575.7
0.702_461.8545	NA	C6 H8 O14 P2 S3	461.854	0.702	NA	NA	NA	NA	NA	level5	NA	NA	NA	NA	837493	883072	781820	912571	797091	881524	832711	818919	918849	802571	835193	190524	255125	82811.2	2.16215e+06	3.31406e+06	122828	58000.1	48553.4	253572	49283.5	2.69797e+06	286380	266793	87648.5	238116	161302	175809	190142	486234	431496	287931	399612	502661	150199
0.702_477.8286	NA	C2 H2 Cl N6 O13 P3 S	477.829	0.702	NA	NA	NA	NA	NA	level5	NA	NA	NA	NA	160097	160097	160097	160097	160097	160097	160097	160097	160097	160097	160097	747801	920291	1.04539e+06	810236	4.97694e+06	622986	972832	358195	1.16678e+06	322194	1.9125e+06	149329	975536	417111	83442.1	358013	403724	142657	374863	146396	147672	1.62022e+06	208973	1.3496e+06
0.702_529.8423	NA	C4 H8 N2 O18 P2 S3	529.842	0.702	NA	NA	NA	NA	NA	level5	NA	NA	NA	NA	242532	343575	279611	287710	261887	285953	298470	289620	278756	297947	261364	57876.7	81758.9	28260.5	678287	1.32606e+06	88102.2	63725.3	33844.7	95865.6	34380.4	705908	78338.3	48417.2	49174.9	34469.7	40964	75120.5	18760.6	158709	122470	63114.4	74648.3	144306	28229.6
0.702_615.8494	NA	C8 H7 N6 O17 P3 S2	615.849	0.702	NA	NA	NA	NA	NA	level5	NA	NA	NA	NA	373810	354951	326741	474537	329689	348880	418859	351547	404754	419007	295307	82178	185938	73064.1	706656	602233	164812	91423.2	76007.7	259510	74704.8	297340	162303	150615	57765.9	179123	151947	195677	83719.5	296140	294886	178153	278656	375328	155946
0.702_649.8429	NA	C16 H5 N4 O15 P3 S2	649.843	0.702	NA	NA	NA	NA	NA	level5	NA	NA	NA	NA	3.29406e+06	3.37305e+06	3.30415e+06	3.73194e+06	3.18946e+06	3.33124e+06	3.30881e+06	3.23472e+06	3.42429e+06	3.61767e+06	3.1885e+06	1.70172e+06	2.26017e+06	1.46015e+06	5.77106e+06	5.35428e+06	2.61699e+06	1.62054e+06	881155	2.75922e+06	1.24579e+06	2.19057e+06	2.16888e+06	2.70714e+06	1.49402e+06	2.24388e+06	2.03044e+06	2.13372e+06	1.72945e+06	3.00417e+06	3.37464e+06	2.04164e+06	3.60116e+06	2.99881e+06	2.10674e+06
0.702_683.8371	NA	C25 H3 O16 P3 S	683.837	0.702	NA	NA	NA	NA	NA	level5	NA	NA	NA	NA	449128	548124	341221	570055	394740	449433	451486	409993	487199	413238	491275	177200	228236	134858	835142	609582	156446	254333	66295	275356	95227.8	177398	175884	201683	91509.8	169442	152826	236877	99136.1	431660	428247	194836	188550	393695	109166
0.702_845.8182	NA	NA	845.818	0.702	NA	NA	NA	NA	NA	level5	NA	NA	NA	NA	1.1402e+06	1.16704e+06	982254	1.26785e+06	1.13238e+06	1.09605e+06	1.17325e+06	1.25064e+06	1.02486e+06	1.10532e+06	1.18533e+06	1.18179e+06	1.76569e+06	1.31847e+06	1.09663e+06	362128	1.76278e+06	645590	395965	2.19159e+06	355439	208159	1.26309e+06	1.81501e+06	1.07495e+06	1.39841e+06	1.33023e+06	1.32875e+06	1.28177e+06	2.21457e+06	2.24889e+06	820870	2.61086e+06	1.96446e+06	1.02075e+06
0.703_274.0306	NA	C8 H13 N4 O P3	274.031	0.703	NA	NA	NA	NA	NA	level5	NA	NA	NA	NA	286895	262635	257128	255268	267669	244305	231429	259893	291097	309460	216673	75752.9	177502	89578.5	778240	1.72004e+06	107241	146453	120911	100448	119035	854005	96679.6	261309	92228.6	95765.5	89116.1	103932	83648	105579	161680	88025.4	129938	265659	88111
0.703_316.1077	NA	C15 H17 N4 O2 P	316.108	0.703	NA	NA	NA	NA	NA	level5	NA	NA	NA	NA	2.08471e+06	1.63957e+06	1.74868e+06	1.79926e+06	1.92562e+06	1.89853e+06	1.79025e+06	1.74807e+06	1.84185e+06	2.12317e+06	1.65398e+06	1.15979e+06	2.18496e+06	1.97171e+06	2.08689e+06	2.39628e+06	2.1369e+06	1.65097e+06	1.30856e+06	1.4285e+06	3.01131e+06	5.07424e+06	1.29683e+06	1.45429e+06	1.58417e+06	1.5249e+06	1.62882e+06	1.93073e+06	1.62191e+06	1.73418e+06	1.96821e+06	1.73848e+06	1.9369e+06	1.44171e+06	1.67475e+06
0.703_325.8796	NA	C6 H O10 P3	325.88	0.703	NA	NA	NA	NA	NA	level5	NA	NA	NA	NA	441511	431812	398841	466271	436170	457040	464258	365366	438412	479213	432681	89010.9	138775	38017.7	1.00936e+06	2.05159e+06	33569.4	54689.2	37017.6	111098	35658	1.48454e+06	104592	96707.3	40557.2	78698.2	80909.2	73355.2	72939.4	200967	188788	119106	112996	212391	57800.2
0.703_393.8671	NA	C9 H O12 P3	393.867	0.703	NA	NA	NA	NA	NA	level5	NA	NA	NA	NA	858948	1.03922e+06	930401	982292	936894	959536	936794	935640	927110	1.00342e+06	922784	225393	324228	88078.2	2.29706e+06	3.66308e+06	194056	178452	58644.5	311190	131644	2.63352e+06	233087	324515	157133	266572	199735	234402	154751	418002	495455	317238	414539	630471	181266
0.703_429.9065	NA	C6 H5 N6 O9 P3 S	429.906	0.703	NA	NA	NA	NA	NA	level5	NA	NA	NA	NA	1.00392e+08	1.04186e+08	1.01214e+08	1.04574e+08	9.9846e+07	1.01158e+08	1.01159e+08	1.02854e+08	1.00868e+08	1.02823e+08	1.01847e+08	1.55875e+08	1.68193e+08	1.81823e+08	9.75442e+07	5.1837e+07	1.89846e+08	1.84642e+08	1.09231e+08	1.99376e+08	1.31179e+08	2.40209e+07	1.90786e+08	1.97906e+08	1.46433e+08	1.63743e+08	1.52953e+08	1.78943e+08	1.55273e+08	1.9058e+08	1.64365e+08	1.2848e+08	3.0188e+08	1.48274e+08	1.53573e+08
0.703_445.8806	NA	C6 H5 N6 O8 P3 S2	445.881	0.703	NA	NA	NA	NA	NA	level5	NA	NA	NA	NA	1.3241e+07	1.43413e+07	1.33102e+07	1.5407e+07	1.37652e+07	1.35417e+07	1.37061e+07	1.35592e+07	1.40581e+07	1.44817e+07	1.36102e+07	8.45132e+06	1.0373e+07	7.12398e+06	2.05823e+07	1.77927e+07	9.11217e+06	7.001e+06	3.60939e+06	1.14265e+07	5.04594e+06	1.25661e+07	1.08449e+07	1.12805e+07	6.30441e+06	9.57921e+06	8.94123e+06	1.01788e+07	7.97271e+06	1.59104e+07	1.42928e+07	9.06092e+06	1.55236e+07	1.0929e+07	7.91183e+06
0.703_497.894	NA	C7 H8 N4 O14 P2 S2	497.894	0.703	NA	NA	NA	NA	NA	level5	NA	NA	NA	NA	5.08659e+07	4.41544e+07	5.26795e+07	5.54182e+07	5.02712e+07	4.96635e+07	4.9916e+07	5.13666e+07	4.98245e+07	5.04133e+07	5.03816e+07	7.7559e+07	8.61561e+07	8.85985e+07	4.97798e+07	3.05486e+07	9.45743e+07	8.56035e+07	4.92881e+07	9.7993e+07	5.70298e+07	8.78348e+06	9.1083e+07	9.81239e+07	6.74782e+07	8.1471e+07	8.72119e+07	9.01716e+07	6.14995e+07	9.55871e+07	8.08804e+07	6.68858e+07	1.44145e+08	7.64173e+07	7.742e+07
0.703_513.8682	NA	C3 H9 N4 O16 P3 S2	513.868	0.703	NA	NA	NA	NA	NA	level5	NA	NA	NA	NA	6.50558e+06	5.83161e+06	6.711e+06	7.11848e+06	5.8478e+06	6.2642e+06	6.00905e+06	6.56256e+06	6.16052e+06	6.47206e+06	6.45484e+06	3.93341e+06	4.4553e+06	3.42081e+06	9.83158e+06	1.14291e+07	4.43198e+06	3.18023e+06	1.31794e+06	5.31801e+06	1.91493e+06	4.08387e+06	4.20805e+06	5.14576e+06	3.19872e+06	4.46339e+06	4.17178e+06	4.31272e+06	3.46347e+06	7.06008e+06	6.67514e+06	4.40085e+06	7.47444e+06	5.74268e+06	3.75809e+06
0.703_565.8815	NA	C5 H8 N6 O18 P2 S2	565.881	0.703	NA	NA	NA	NA	NA	level5	NA	NA	NA	NA	3.83593e+07	3.78383e+07	3.95635e+07	4.63347e+07	3.68843e+07	3.98673e+07	3.91382e+07	3.92939e+07	4.1245e+07	3.98455e+07	3.82548e+07	5.92442e+07	6.31124e+07	7.1979e+07	3.32076e+07	2.04774e+07	7.17706e+07	6.25325e+07	3.17782e+07	8.12001e+07	4.22367e+07	7.54913e+06	7.69633e+07	8.47304e+07	5.87619e+07	7.28486e+07	7.58708e+07	7.47493e+07	6.25885e+07	8.22983e+07	6.00019e+07	4.66404e+07	1.1779e+08	4.47646e+07	6.35794e+07
0.703_581.8555	NA	C9 H5 N4 O18 P3 S	581.856	0.703	NA	NA	NA	NA	NA	level5	NA	NA	NA	NA	4.09849e+06	5.1577e+06	4.90019e+06	5.54519e+06	4.33834e+06	4.65113e+06	4.54134e+06	4.35517e+06	4.936e+06	5.20194e+06	4.5029e+06	2.50112e+06	3.74349e+06	1.97659e+06	7.46348e+06	7.2822e+06	2.74542e+06	2.58148e+06	1.24543e+06	3.86e+06	1.82623e+06	2.96601e+06	3.17483e+06	3.83015e+06	2.16311e+06	3.21107e+06	3.13029e+06	3.22246e+06	1.99104e+06	4.60467e+06	4.60893e+06	3.04305e+06	5.14345e+06	4.74627e+06	2.56681e+06
0.703_967.7887	NA	C33 H7 N4 O18 P3 S4	967.789	0.703	NA	NA	NA	NA	NA	level5	NA	NA	NA	NA	139688	137341	203076	184689	176052	189549	136171	167246	155164	182225	167660	18893.8	46946.7	37372.7	10851	10727.6	32529.7	760077	429156	39943.1	576537	91961.7	38933.9	14889.7	9154.77	12208.3	12425.2	34414.7	41796	31638.3	37953.1	58176.3	47517.7	17965	14238.8
0.704_377.893	NA	C9 H4 N2 O7 P2 S2	377.893	0.704	NA	NA	NA	NA	NA	level5	NA	NA	NA	NA	1.84514e+07	1.81636e+07	1.69584e+07	1.94463e+07	1.84554e+07	1.7445e+07	1.72414e+07	1.89651e+07	1.772e+07	1.89839e+07	1.77163e+07	1.11966e+07	1.32187e+07	9.22121e+06	2.46638e+07	2.2232e+07	1.05606e+07	1.05201e+07	5.40153e+06	1.42342e+07	7.67776e+06	1.85787e+07	1.36053e+07	1.48684e+07	8.30651e+06	1.2926e+07	1.19162e+07	1.21137e+07	9.92931e+06	1.92891e+07	1.76258e+07	1.17858e+07	2.07395e+07	1.60235e+07	1.01721e+07
0.704_545.8161	NA	C6 H3 N4 O16 P S4	545.816	0.704	NA	NA	NA	NA	NA	level5	NA	NA	NA	NA	57127.7	55967.1	55683.2	58982.6	52214.1	57265.5	63583.2	53616.1	55755.8	54599.2	58084	68013.8	69871.8	79663	169025	803509	88973.3	117499	97551.7	75419.1	95607.5	424510	75395.9	68960.2	56738	62911.2	71142.1	64744.1	57518.8	72003.6	68864	56533.7	97769.6	57256.1	63673.1
0.704_899.8012	NA	NA	899.801	0.704	NA	NA	NA	NA	NA	level5	NA	NA	NA	NA	337828	325453	308577	382228	324186	279688	343950	350366	336648	307822	335417	39658.1	43537.7	48413.7	18165.7	13804.3	105289	1.4856e+06	937848	41620.1	1.01751e+06	200168	38532.5	105568	12691.2	17845	16141.6	111116	132766	85253.8	16757	179088	92170.9	60263.3	23415.7
0.705_166.0606	NA	C5 H6 N6 O	166.061	0.705	NA	NA	NA	NA	38.9	level5	NA	NA	NA	NA	1.2446e+08	1.25397e+08	1.10706e+08	1.36662e+08	1.29219e+08	1.24217e+08	1.251e+08	1.23804e+08	1.17264e+08	1.35492e+08	1.22489e+08	1.47072e+08	1.6406e+08	2.0616e+08	1.27501e+08	8.33308e+07	2.43064e+08	2.24265e+08	2.16078e+08	1.98173e+08	3.16091e+08	1.52715e+08	1.96891e+08	2.2105e+08	2.56487e+08	1.90541e+08	2.79467e+08	2.45853e+08	2.13637e+08	2.67319e+08	2.01201e+08	1.47701e+08	2.48041e+08	2.00105e+08	2.55844e+08
0.705_257.8922	NA	NA	257.892	0.705	NA	NA	NA	NA	NA	level5	NA	NA	NA	NA	4.07897e+06	3.85838e+06	3.71942e+06	4.3361e+06	3.77152e+06	4.09826e+06	3.8158e+06	4.01534e+06	4.12473e+06	3.86042e+06	3.8916e+06	963581	1.38679e+06	540414	7.98417e+06	1.6932e+07	1.00665e+06	740143	587330	1.13033e+06	668436	1.15494e+07	1.14076e+06	1.29821e+06	551280	963855	922287	1.10104e+06	720304	1.86962e+06	1.94779e+06	1.25074e+06	1.86627e+06	2.2973e+06	751705
0.705_309.9055	NA	C4 H N4 O7 P3	309.906	0.705	NA	NA	NA	NA	NA	level5	NA	NA	NA	NA	9.78944e+06	1.08142e+07	9.71646e+06	1.04442e+07	1.06254e+07	1.05552e+07	9.94174e+06	1.01107e+07	1.03761e+07	1.05392e+07	1.00827e+07	5.96179e+06	7.52147e+06	4.60213e+06	1.45769e+07	1.76287e+07	7.34297e+06	6.69541e+06	3.9613e+06	7.25149e+06	5.09555e+06	1.14595e+07	7.04659e+06	8.19736e+06	4.18186e+06	6.31961e+06	6.35919e+06	6.08792e+06	5.48469e+06	7.50368e+06	7.28563e+06	6.18726e+06	1.06435e+07	9.03457e+06	5.41652e+06
0.705_338.1066	NA	C13 H19 N6 O P S	338.107	0.705	NA	NA	NA	NA	NA	level5	NA	NA	NA	NA	488934	527087	460735	499874	388602	500047	476723	503742	496568	479578	434594	1.48175e+06	896087	337051	560018	90888.4	3.47007e+06	219956	203187	133228	171076	215963	2.66478e+06	1.12571e+06	1.05856e+06	2.78342e+06	1.41803e+06	215762	1.54173e+06	123924	263289	103091	1.56226e+06	538605	1.21093e+06
0.705_361.9189	NA	C6 H8 N2 O8 P2 S2	361.919	0.705	NA	NA	NA	NA	NA	level5	NA	NA	NA	NA	1.11984e+08	1.15195e+08	1.09239e+08	1.16818e+08	1.11491e+08	1.1247e+08	1.11313e+08	1.13254e+08	1.11233e+08	1.14886e+08	1.12585e+08	1.66037e+08	1.83273e+08	1.96454e+08	1.08673e+08	5.06963e+07	2.10344e+08	2.16634e+08	1.4071e+08	1.97551e+08	1.60547e+08	3.27933e+07	2.01032e+08	2.08222e+08	1.22603e+08	1.72921e+08	1.84477e+08	1.75051e+08	1.32968e+08	2.16293e+08	1.93425e+08	1.37315e+08	3.28365e+08	1.66615e+08	1.64927e+08
0.706_189.9047	NA	NA	189.905	0.706	NA	NA	NA	NA	NA	level5	NA	NA	NA	NA	505238	537403	492841	474743	516813	499251	571453	497852	486117	513017	507659	87460.4	122943	121236	1.12764e+06	2.95818e+06	56524.8	77744.3	71522.8	96026.5	141094	2.21968e+06	120910	150163	49267.1	70705	64184	66627.6	88910.3	242698	216193	139502	193291	273373	50267.5
0.706_293.9316	NA	NA	293.932	0.706	NA	NA	NA	NA	NA	level5	NA	NA	NA	NA	6.57586e+07	6.78187e+07	6.35073e+07	6.57636e+07	6.51834e+07	6.45563e+07	6.84246e+07	5.49061e+07	6.67501e+07	6.77236e+07	6.88962e+07	9.21922e+07	1.01864e+08	1.08341e+08	6.21351e+07	3.31407e+07	1.11334e+08	1.37675e+08	9.55208e+07	1.06559e+08	8.77722e+07	2.46395e+07	1.16495e+08	1.22496e+08	8.31618e+07	9.60891e+07	9.18957e+07	9.60427e+07	9.60055e+07	1.15375e+08	7.67666e+07	7.76278e+07	1.77081e+08	9.29311e+07	9.39634e+07
0.706_341.8536	NA	C3 H5 Cl N2 O5 P2 S3	341.854	0.706	NA	NA	NA	NA	NA	level5	NA	NA	NA	NA	63431.9	72373.1	61092	65511.8	58197	64929.5	73528.8	59731.3	63072.8	58928.5	72008.2	75246.9	77942	89099.5	204201	899374	101215	134120	113659	86177.4	109197	818766	85536.9	77696.1	63756.7	82468.2	78774.2	73823	74061.6	80102.8	77410.7	63976.4	125838	68548	80878.1
0.708_173.9308	NA	C3 H N2 O P3	173.931	0.708	NA	NA	NA	NA	NA	level5	NA	NA	NA	NA	9.17126e+06	9.22744e+06	8.87121e+06	9.44889e+06	8.98745e+06	9.17371e+06	9.16164e+06	9.1417e+06	9.04665e+06	8.95848e+06	9.41199e+06	5.11773e+06	6.07835e+06	4.16655e+06	1.23561e+07	1.6769e+07	6.32359e+06	6.58647e+06	4.26603e+06	5.38975e+06	4.7257e+06	1.04803e+07	5.54823e+06	6.46082e+06	3.4288e+06	4.81191e+06	5.57398e+06	5.15789e+06	4.42238e+06	7.82383e+06	6.46579e+06	5.00386e+06	9.15652e+06	7.77372e+06	4.78786e+06
0.708_241.9182	NA	NA	241.918	0.708	NA	NA	NA	NA	NA	level5	NA	NA	NA	NA	7.68999e+07	8.04102e+07	7.20025e+07	7.55944e+07	7.74426e+07	8.21713e+07	7.64753e+07	7.5859e+07	7.56756e+07	7.77363e+07	7.75125e+07	4.60383e+07	5.45803e+07	3.96258e+07	1.02047e+08	1.16495e+08	5.54466e+07	5.66511e+07	4.17435e+07	5.5175e+07	4.92609e+07	6.98102e+07	5.42116e+07	5.92093e+07	3.36156e+07	4.53696e+07	4.87512e+07	4.79408e+07	4.30681e+07	5.90281e+07	6.57044e+07	4.79227e+07	8.42848e+07	6.95661e+07	4.26471e+07
0.708_380.0183	6-thioxanthine 5'-monophosphate	C10 H13 N4 O8 P S	380.018	0.708	C16618	S2339000	HMDB0060418	NA	NA	level4	Nucleosides, nucleotides, and analogues	Purine nucleotides	Purine ribonucleotides	map00983 Drug metabolism - other enzymes;	409855	264477	251340	267116	421832	373749	410820	326665	424989	184313	382269	38464.8	39525	45205.4	111142	31256.6	50628.2	65870.8	54655.1	43154.1	52920.3	6.97707e+06	41446.3	38438.9	30165.9	37591.3	37615.2	36725.8	33323.1	42037.3	111928	31927.9	60754.2	33137.1	38883.7
0.708_485.8602	NA	C11 H5 O14 P3 S	485.86	0.708	NA	NA	NA	NA	NA	level5	NA	NA	NA	NA	4.85951e+06	5.4333e+06	5.57543e+06	5.37614e+06	5.41922e+06	5.71581e+06	5.19864e+06	5.31593e+06	5.30109e+06	5.82996e+06	4.9711e+06	7.7766e+06	8.22628e+06	8.87034e+06	3.43509e+06	1.69001e+06	1.23842e+07	3.21297e+07	1.18483e+07	8.44455e+06	9.51446e+06	719602	7.24207e+06	8.98221e+06	5.84966e+06	6.97466e+06	8.67354e+06	6.91516e+06	7.83744e+06	9.14787e+06	7.79843e+06	5.8063e+06	1.66109e+07	6.69526e+06	6.8614e+06
0.708_553.8477	NA	C6 H9 N2 O18 P3 S2	553.848	0.708	NA	NA	NA	NA	NA	level5	NA	NA	NA	NA	3.11999e+06	4.29269e+06	3.79601e+06	4.02741e+06	4.08801e+06	3.99724e+06	3.86836e+06	3.96315e+06	4.13941e+06	3.70649e+06	3.60605e+06	5.5778e+06	5.38817e+06	5.75659e+06	2.14626e+06	1.01924e+06	9.82611e+06	2.33389e+07	9.59817e+06	6.23241e+06	7.56869e+06	541449	5.63614e+06	6.0707e+06	4.39156e+06	5.45549e+06	6.447e+06	4.6562e+06	6.65503e+06	7.3776e+06	5.76036e+06	3.82193e+06	1.22922e+07	4.99618e+06	5.82409e+06
0.709_157.9568	NA	NA	157.957	0.709	NA	NA	NA	NA	NA	level5	NA	NA	NA	NA	1.51359e+08	1.51359e+08	1.51359e+08	1.51359e+08	1.51359e+08	1.51359e+08	1.51359e+08	1.51359e+08	1.51359e+08	1.51359e+08	1.51359e+08	1.95652e+08	1.65295e+08	2.34722e+08	1.42424e+08	1.05881e+08	2.366e+08	3.46762e+08	3.47674e+08	2.0508e+08	2.36284e+08	5.59327e+07	2.2627e+08	2.69512e+08	1.60973e+08	1.82017e+08	2.48818e+08	2.22751e+08	2.12249e+08	1.87496e+08	1.74735e+08	1.63782e+08	2.71718e+08	1.89554e+08	1.96773e+08
0.709_225.944	(2e)-2,5-dichloro-4-oxo-2-hexenedioic acid	C6 H4 Cl2 O5	225.944	0.709	C12835	S4445367	HMDB0060363	NA	NA	level4	Organic acids and derivatives	Keto acids and derivatives	Medium-chain keto acids and derivatives	map01100 Metabolic pathways;	6.30927e+08	6.41445e+08	6.2118e+08	6.48217e+08	7.01839e+08	6.7271e+08	6.76302e+08	5.76101e+08	6.77869e+08	6.02104e+08	7.09991e+08	8.9873e+08	9.75468e+08	1.08335e+09	5.92307e+08	3.3537e+08	1.13878e+09	1.54395e+09	1.30744e+09	1.1599e+09	1.06728e+09	2.0153e+08	1.06156e+09	1.18865e+09	7.94342e+08	9.46007e+08	1.0741e+09	9.82655e+08	9.63799e+08	8.65786e+08	7.80959e+08	7.62636e+08	1.25378e+09	8.88831e+08	9.209e+08
0.709_314.0724	Valdecoxib	C16 H14 N2 O3 S	314.072	0.709	C21552	S106796	HMDB0005033	NA	NA	level4	Benzenoids	Benzene and substituted derivatives	Benzenesulfonamides	NULL	130678	141776	96014.8	131782	125648	110516	141696	90009.6	141687	130162	121454	8499.91	8851.54	9674.89	7352.77	7113.93	11366.1	15560.7	11805.4	10069.9	12782.5	6.06498e+06	10102.5	9225.64	7222.83	9460.32	9199.25	8742.95	7601.47	9080.74	8838.34	7343.64	12913.1	7632.33	9247.87
0.71_105.9433	NA	NA	105.943	0.71	NA	NA	NA	NA	NA	level5	NA	NA	NA	NA	1.21303e+07	1.19707e+07	1.30084e+07	1.21528e+07	1.2174e+07	1.28347e+07	1.26153e+07	1.17249e+07	1.24258e+07	1.27052e+07	1.21318e+07	6.54222e+06	8.21418e+06	6.18007e+06	1.59929e+07	2.4568e+07	7.57331e+06	9.27501e+06	6.52344e+06	7.49455e+06	9.26481e+06	1.45409e+07	7.80857e+06	7.96321e+06	4.87416e+06	6.38274e+06	6.99916e+06	6.11414e+06	6.21025e+06	1.01078e+07	1.08035e+07	7.1215e+06	1.14616e+07	1.05005e+07	5.89552e+06
0.711_426.0242	NA	C11 H17 N4 O8 P3	426.024	0.711	NA	NA	NA	NA	NA	level5	NA	NA	NA	NA	1.25829e+06	1.38127e+06	798158	1.81362e+06	805244	1.15102e+06	735345	1.3642e+06	1.2332e+06	1.01447e+06	1.23048e+06	83903.1	328935	323085	1.34247e+06	68100.7	111240	145455	122577	95756.2	266211	1.46926e+07	88458.1	529884	876657	73424.5	72142.5	61881.1	416632	286833	1.34529e+06	87226.1	1.29493e+06	319290	82269
0.711_469.9881	NA	C13 H17 N2 O9 P3 S	469.988	0.711	NA	NA	NA	NA	NA	level5	NA	NA	NA	NA	69445.7	83550.5	61473.7	65235.4	76058.9	77562.7	57496.5	63428.1	85192	70636	67637.9	5478.41	5684.06	6501.34	4698.48	4523.57	7652.52	9846.14	8348.71	6669.54	8038.74	1.13469e+06	6569.48	6496.54	4717	6114.88	5844.2	5485.98	5506.76	6410.7	6263.48	4681.13	9233.07	5040.69	5963.88
0.711_89.9694	NA	NA	89.9694	0.711	NA	NA	NA	NA	NA	level5	NA	NA	NA	NA	3.50477e+08	3.50795e+08	3.67927e+08	3.51237e+08	3.57061e+08	3.4834e+08	3.62686e+08	3.29361e+08	3.52749e+08	3.6736e+08	3.59381e+08	4.36744e+08	4.76281e+08	5.33743e+08	3.52287e+08	2.81567e+08	5.88552e+08	8.69011e+08	9.51146e+08	4.65077e+08	6.37334e+08	3.22092e+08	4.85032e+08	5.44536e+08	3.69324e+08	4.07669e+08	4.77807e+08	4.48896e+08	4.22804e+08	6.71068e+07	4.49106e+08	3.83124e+08	7.59063e+08	4.26063e+08	4.5197e+08
0.712_199.0334	NA	C5 H5 N5 O4	199.033	0.712	NA	NA	NA	NA	NA	level5	NA	NA	NA	NA	6.68796e+06	7.11238e+06	6.50791e+06	6.64611e+06	6.68763e+06	6.84458e+06	6.65359e+06	6.50814e+06	6.87918e+06	6.66668e+06	6.82951e+06	1.04405e+07	8.88758e+06	1.25579e+07	1.36572e+07	1.2912e+07	1.01549e+07	5.74239e+06	5.79357e+06	1.05939e+07	6.64592e+06	4.83985e+06	1.22966e+07	1.19567e+07	8.87021e+06	1.07566e+07	5.93731e+06	1.23196e+07	1.97381e+06	5.57598e+06	7.32711e+06	4.41976e+06	7.38805e+06	7.55307e+06	1.08333e+07
0.712_396.9959	NA	C13 H19 N O3 S5	396.996	0.712	NA	NA	NA	NA	NA	level5	NA	NA	NA	NA	55630.9	63565.5	56632.3	58452.2	51339.4	58208	48397.4	60708.2	56632.8	55360	59352	66477.5	69161.4	79177.8	57377.5	55442.8	93877.9	121118	102792	82341.6	99335.8	1.7301e+06	81549.9	80864.7	58767.6	76461	73142.9	68847.1	69170.8	77932	76419.7	57269.7	113474	62175.3	73897.8
0.713_367.8852	NA	C3 H3 N2 O13 P3	367.885	0.713	NA	NA	NA	NA	NA	level5	NA	NA	NA	NA	175410	169162	226358	151991	177809	173481	183822	176943	205721	162926	170486	28821.4	34399.5	12336.9	60229.2	301960	33024.9	423264	497960	29438.6	420205	45453.5	7767.47	30549.5	7876.96	14139.6	20503.3	36554	19608	34947.7	19388.7	7444.57	15714.8	18884.9	7290.63
0.714_330.0378	3',5'-cyclic imp	C10 H11 N4 O7 P	330.038	0.714	NA	S18004	NA	NA	NA	level4	NA	NA	NA	NA	103037	117767	103436	107681	92560.6	118777	90309.1	103513	106283	103924	111450	123303	128391	147028	106638	103140	169374	225618	191534	148815	185307	1.01534e+07	148639	133708	109911	143166	136993	129058	129702	131720	138091	106498	211317	115919	137971
0.714_358.0364	2-hydroxy-2-(9-hydroxy-7-oxo-2,3-dihydro-7h-furo[3,2-g]chromen-2-yl)propyl hydrogen sulfate	C14 H14 O9 S	358.036	0.714	null	S74853050	HMDB0132923	NA	NA	level4	Phenylpropanoids and polyketides	Coumarins and derivatives	Furanocoumarins	NA	111112	104851	74387.6	95626.2	119222	123135	104802	93785.4	114211	95436.2	98566.9	5881.68	6121.88	7050.59	5266.84	4913.42	8220.42	10740.1	9116.34	7163.95	8815.12	3.02366e+06	7131.39	6857.1	5222.11	6798.42	6778.25	6125.11	6154.83	6654.54	6767.38	5073.81	10060.7	5515.83	6560.68
0.714_391.0095	NA	C10 H11 N5 O8 P2	391.01	0.714	NA	NA	NA	NA	NA	level5	NA	NA	NA	NA	92003.8	105106	93623.4	96613.2	84840.3	95984.9	87477.4	101693	92825.7	90721.8	97244.9	109835	114203	131438	97918.3	91407.4	152711	199529	169305	135543	163486	3.68812e+06	131850	126285	96550	125521	124814	112934	113443	123781	126114	94456.1	186972	102367	121549
0.714_420.0073	NA	C12 H14 N4 O7 P2 S	420.007	0.714	NA	NA	NA	NA	NA	level5	NA	NA	NA	NA	99381.9	99381.9	99381.9	99381.9	99381.9	99381.9	99381.9	99381.9	99381.9	99381.9	99381.9	102238	101092	116691	91261.4	94676.5	162300	225661	194162	157365	188325	3.07399e+06	135225	114596	84942	104882	105348	105764	106824	110298	115016	92657.9	207733	119020	131191
0.714_503.8504	NA	NA	503.85	0.714	NA	NA	NA	NA	NA	level5	NA	NA	NA	NA	1.11793e+06	728816	990370	1.01428e+06	889460	946668	951890	928883	899077	1.02992e+06	901775	1.24974e+06	1.23501e+06	1.26455e+06	878398	279670	934650	1.71328e+06	1.52513e+06	1.04944e+06	1.57454e+06	1.2759e+06	818303	1.35859e+06	737228	1.15381e+06	1.25931e+06	470609	935425	1.48451e+06	1.09664e+06	2.51628e+06	725688	339250	924986
0.714_503.8602	NA	NA	503.86	0.714	NA	NA	NA	NA	NA	level5	NA	NA	NA	NA	152250	191780	288541	249054	111201	259725	220439	176652	209106	221751	158181	16914.3	84175.5	17633.2	93593	373514	112050	591589	656874	33998.9	540204	525459	11169.2	10006.8	13012.9	10395.3	33477.4	13535.1	9146.37	54022.3	29379.9	33120.3	45621.8	23186.6	10663.6
0.714_689.8226	NA	C19 H5 N2 O17 P3 S2	689.823	0.714	NA	NA	NA	NA	NA	level5	NA	NA	NA	NA	2.53658e+06	2.7149e+06	2.52216e+06	2.68038e+06	2.54381e+06	2.66386e+06	2.54829e+06	2.59926e+06	2.68831e+06	2.46566e+06	2.67212e+06	4.00818e+06	4.09855e+06	4.26119e+06	1.85246e+06	626212	6.24893e+06	1.72001e+07	1.27572e+07	5.22816e+06	6.16033e+06	890938	4.62823e+06	5.2418e+06	3.82579e+06	4.24255e+06	4.91512e+06	3.77149e+06	4.19749e+06	4.91267e+06	3.85483e+06	3.04e+06	9.66171e+06	4.16011e+06	4.19324e+06
0.714_757.8097	NA	NA	757.81	0.714	NA	NA	NA	NA	NA	level5	NA	NA	NA	NA	1.70745e+06	2.16675e+06	1.95298e+06	2.13175e+06	1.94968e+06	2.40224e+06	1.61912e+06	1.78539e+06	2.10197e+06	1.97301e+06	2.12568e+06	6.599e+06	3.17829e+06	3.42851e+06	1.34461e+06	508226	5.09772e+06	1.10623e+07	7.3575e+06	3.54948e+06	8.85597e+06	903330	3.18753e+06	3.61371e+06	2.76051e+06	5.74215e+06	3.71976e+06	4.54538e+06	3.34752e+06	3.56324e+06	2.9967e+06	1.96484e+06	6.84968e+06	3.00383e+06	4.29352e+06
0.715_374.0021	NA	C10 H13 N6 O2 P3 S	374.002	0.715	NA	NA	NA	NA	NA	level5	NA	NA	NA	NA	85446	97550.9	86838.2	89553.4	82619.5	88195	91181.4	91837.2	86640.4	84810.2	91050.9	101671	105481	121299	90124	83908.2	140101	182806	155051	124034	149591	4.38859e+06	122823	115785	88681.4	115785	115220	107932	105388	114329	116217	86850.7	171383	93692.2	111258
0.715_374.0104	NA	C11 H13 N4 O5 P3	374.01	0.715	NA	NA	NA	NA	NA	level5	NA	NA	NA	NA	141152	207451	109733	137343	181712	201296	155943	147215	197955	141553	135709	88557.1	108804	98138.3	125593	67190.4	113704	146724	139789	100172	121050	2.31615e+07	100529	100584	73337.6	96773.4	99378	93254.5	106729	96229.5	95725.3	78326.4	141545	85328.1	90624.6
0.716_262.0058	NA	C4 H12 Cl N4 O3 P S	262.006	0.716	NA	NA	NA	NA	NA	level5	NA	NA	NA	NA	327713	358980	218202	357690	307679	353421	334583	318654	277800	291973	360884	344873	266551	405148	416397	1.33578e+06	161411	379430	311142	348360	191658	130336	452065	149213	195304	175829	110139	170686	109479	267459	593085	247266	1.27911e+06	265928	309809
0.717_215.0074	4-nitro-6-oxohepta-2,4-dienedioic acid	C7 H5 N O7	215.007	0.717	NA	S28533122	NA	NA	NA	level4	NA	NA	NA	NA	449782	372766	442532	467618	417725	429888	423222	427326	442151	441809	405781	240864	152161	338398	1.21017e+06	2.13869e+06	189480	233390	243592	214998	240093	1.87423e+06	246995	253819	212805	273144	160854	333478	177160	174423	168270	141110	234661	279923	202253
0.718_179.8871	NA	NA	179.887	0.718	NA	NA	NA	NA	NA	level5	NA	NA	NA	NA	368434	387312	387888	385534	399423	375140	409399	381523	377116	372036	400638	169464	170092	115196	723633	818752	114978	59687.4	151348	243611	144718	604610	130555	192981	84090.4	190816	137338	41680.6	106573	241347	222014	551476	149547	159776	172281
0.718_231.9102	NA	C2 H3 O7 P3	231.91	0.718	NA	NA	NA	NA	NA	level5	NA	NA	NA	NA	750529	712999	705596	728000	713420	740433	715640	723267	702536	749811	720271	210528	354132	85492.4	589858	3.55179e+06	698646	2.39043e+06	3.3148e+06	70264.3	2.13918e+06	739709	74136.5	74069.2	53777	181935	274021	345311	62843.3	267435	101576	45756.8	90712.8	179717	73930.1
0.718_389.9842	NA	C10 H17 O8 P3 S	389.984	0.718	NA	NA	NA	NA	NA	level5	NA	NA	NA	NA	77356.7	85503.5	81999.1	84394.3	80592.4	85603.4	84781.3	79269.8	81761.2	90040	76427	96497.1	111987	116252	86349.3	72743.6	136712	159795	155978	101799	134159	5.88556e+06	108352	111749	74828.3	96423.5	108128	92236.7	105357	111555	100553	80418.8	144700	86823.3	91624.3
0.719_169.0851	1-methylhistidine	C7 H11 N3 O2	169.085	0.719	C01152	MReference-125	HMDB0000479	84	85.3	level2	Organic acids and derivatives	Carboxylic acids and derivatives	Amino acids, peptides, and analogues	map00340 Histidine metabolism;	4.58875e+06	8.47466e+06	8.96238e+06	7.98837e+06	8.51944e+06	8.11385e+06	5.68515e+06	7.4476e+06	7.39966e+06	8.50354e+06	6.93506e+06	9.23489e+06	7.56658e+06	5.75745e+06	1.57474e+07	8.50428e+06	1.0746e+07	5.08746e+06	2.69272e+06	2.00733e+07	6.25625e+06	630693	8.36202e+06	1.99235e+07	6.00374e+06	9.33241e+06	6.12405e+06	4.3966e+06	4.15003e+06	2.95289e+06	4.86473e+06	3.90903e+06	7.04253e+06	2.08903e+06	3.62538e+07
0.719_177.0514	NA	NA	177.051	0.719	NA	NA	NA	NA	NA	level5	NA	NA	NA	NA	1.96229e+07	1.36882e+07	2.11696e+07	1.89883e+07	1.97784e+07	2.04048e+07	1.97602e+07	1.98187e+07	1.30154e+07	2.10926e+07	2.13676e+07	3.20722e+07	2.38959e+07	3.34814e+07	4.05803e+07	4.40799e+07	2.65598e+07	1.35173e+07	1.09871e+07	2.78228e+07	1.30079e+07	1.41648e+07	3.4586e+07	3.38608e+07	2.62638e+07	3.16012e+07	1.78016e+07	3.15152e+07	1.93883e+07	1.67236e+07	2.53637e+07	1.29999e+07	2.39558e+07	1.70485e+07	2.83411e+07
0.719_336.0545	NA	C11 H19 N2 O4 P3	336.055	0.719	NA	NA	NA	NA	NA	level5	NA	NA	NA	NA	108539	112226	75125.4	105696	124835	113747	107297	88984.2	117608	103332	102453	4165.46	4658.85	4650.37	3535.69	3217.58	5450.52	6950.7	6731.33	4772.72	5756.37	3.18191e+06	4720.05	4677.04	3398.18	4417.05	4517.93	4187.38	4434.33	4535.55	4563.46	3565.58	6697.47	3870.11	4279.2
0.72_299.8976	NA	C5 H3 O9 P3	299.898	0.72	NA	NA	NA	NA	NA	level5	NA	NA	NA	NA	658104	635884	590787	699796	869062	539934	909602	587944	562648	894970	610357	137941	206831	84327.6	343194	1.72912e+06	439989	2.27354e+06	2.17865e+06	74849.9	1.62358e+06	227362	33787.6	160939	51141.7	77489.5	80230.6	196869	79305.6	152254	108542	20526.3	264801	67785.4	51068.5
0.721_595.9346	NA	C11 H11 Cl N6 O17 P2	595.935	0.721	NA	NA	NA	NA	NA	level5	NA	NA	NA	NA	116625	83741.6	64956.9	151331	73540	109273	88770.4	90656.6	94565.9	87003.9	105875	21662.3	22738.2	22860.1	15846.1	13764.4	26833.5	34507	38295.9	30489.3	42774.4	963338	43053.9	46275.8	30360.3	35887.6	35026.2	26910.6	28427.9	393564	742846	544892	31390.1	24353	34053.8
0.722_827.8032	NA	C21 H10 N4 O18 P2 S5	827.803	0.722	NA	NA	NA	NA	NA	level5	NA	NA	NA	NA	1.52313e+06	1.15685e+06	967321	1.22007e+06	988045	1.21169e+06	929518	1.22645e+06	1.25141e+06	1.06987e+06	1.20821e+06	1.80123e+06	2.38241e+06	2.07093e+06	975690	178253	2.71198e+06	3.17828e+06	1.84436e+06	2.0795e+06	2.01312e+06	58084.5	3.13304e+06	3.12596e+06	2.29791e+06	3.18866e+06	2.81989e+06	2.62792e+06	2.79796e+06	1.74582e+06	1.88685e+06	1.27752e+06	4.06037e+06	1.90056e+06	2.39805e+06
0.723_505.9651	NA	C10 H14 Cl N6 O10 P3	505.965	0.723	NA	NA	NA	NA	NA	level5	NA	NA	NA	NA	397440	417331	608740	302732	550904	424574	405447	420722	584442	341416	448077	195755	243119	242486	698031	534416	369053	432824	455060	308004	393092	7.69951e+06	916034	310866	211936	285168	756844	339090	394447	229871	271392	476924	652560	448363	726896
0.723_691.8276	NA	C7 H12 Cl N6 O18 P3 S3	691.828	0.723	NA	NA	NA	NA	NA	level5	NA	NA	NA	NA	3.51186e+06	3.98361e+06	3.58955e+06	3.80244e+06	3.67891e+06	3.77051e+06	3.64721e+06	3.66653e+06	3.97883e+06	3.53585e+06	3.68469e+06	5.92519e+06	6.24406e+06	6.31209e+06	6.2735e+06	740525	9.24835e+06	1.24905e+07	1.24721e+07	7.98487e+06	6.72954e+06	98303.7	6.86998e+06	8.21869e+06	5.40656e+06	6.35045e+06	7.42286e+06	5.42493e+06	6.45645e+06	7.14661e+06	5.8544e+06	4.45285e+06	1.38365e+07	6.07297e+06	6.35869e+06
0.724_481.8484	NA	C3 H4 Cl N4 O16 P S2	481.848	0.724	NA	NA	NA	NA	NA	level5	NA	NA	NA	NA	111801	202622	122832	157449	135195	131419	143060	147933	136390	151749	134270	69824.7	106758	109410	108027	118917	187407	1.28719e+06	3.13445e+06	125028	1.42338e+06	78546.3	94904.3	143651	61278.1	84225.2	68669.7	69705.6	71698.8	94312	113414	126210	221441	124708	107637
0.725_413.8608	NA	C8 H2 Cl N2 O10 P3	413.861	0.725	NA	NA	NA	NA	NA	level5	NA	NA	NA	NA	84601.8	115056	105387	69675.8	95479.8	112980	116378	76454.2	120381	70857	106405	33586.5	33834.6	35076.1	25923.9	27972.3	40532	952943	1.76398e+06	37054.1	1.19237e+06	201139	30262.8	30649.3	20395.3	29388.7	28545.6	29594.7	29322.1	33744.6	35554.6	42871.2	46154.6	28578.2	27985.3
0.726_419.8777	NA	C5 H4 Cl N6 O7 P3 S	419.878	0.726	NA	NA	NA	NA	NA	level5	NA	NA	NA	NA	1.31333e+07	1.46937e+07	1.35357e+07	1.38035e+07	1.37794e+07	1.48056e+07	1.35857e+07	1.43736e+07	1.4364e+07	1.37869e+07	1.31438e+07	2.05914e+07	2.09188e+07	2.07428e+07	8.91972e+06	4.99456e+06	3.35072e+07	5.7326e+07	4.71221e+07	2.14911e+07	5.64448e+07	5.46604e+06	2.07157e+07	2.51212e+07	1.52257e+07	1.66508e+07	2.52283e+07	1.57746e+07	2.12652e+07	2.45469e+07	2.04113e+07	1.54798e+07	3.95286e+07	1.65694e+07	2.32065e+07
0.726_487.8654	NA	C6 H7 Cl N4 O12 P2 S2	487.865	0.726	NA	NA	NA	NA	NA	level5	NA	NA	NA	NA	7.51153e+06	7.51153e+06	7.51153e+06	7.51153e+06	7.51153e+06	7.51153e+06	7.51153e+06	7.51153e+06	7.51153e+06	7.51153e+06	7.51153e+06	9.61298e+06	1.10733e+07	1.11509e+07	2.12948e+07	2.08217e+06	1.70534e+07	2.6998e+07	2.33933e+07	1.19502e+07	2.98242e+07	2.38105e+06	1.3061e+07	1.44306e+07	9.41488e+06	1.13049e+07	1.41805e+07	1.03949e+07	1.24848e+07	1.25214e+07	9.60374e+06	8.04727e+06	2.3238e+07	9.88604e+06	1.17563e+07
0.727_326.008	NA	C11 H13 N4 P3 S	326.008	0.727	NA	NA	NA	NA	NA	level5	NA	NA	NA	NA	1.77222e+06	1.77222e+06	1.77222e+06	1.77222e+06	1.77222e+06	1.77222e+06	1.77222e+06	1.77222e+06	1.77222e+06	1.77222e+06	1.77222e+06	2.3425e+06	1.95701e+06	1.69748e+06	42474.7	1.19509e+07	1.7887e+06	2.75578e+06	5.19545e+06	1.63312e+06	3.4791e+06	1.48972e+06	3.81949e+06	2.38808e+06	2.81343e+06	2.99943e+06	2.43824e+06	1.67793e+06	1.70718e+06	1.52497e+06	1.61669e+06	937477	3.89326e+06	1.26802e+06	2.01779e+06
0.727_623.8402	NA	C7 H9 N6 O16 P S5	623.84	0.727	NA	NA	NA	NA	NA	level5	NA	NA	NA	NA	3.66662e+06	4.368e+06	4.08229e+06	4.24762e+06	3.93184e+06	4.45615e+06	3.52265e+06	3.97139e+06	4.09885e+06	3.92535e+06	4.36574e+06	7.17538e+06	6.75763e+06	6.78459e+06	2.90205e+06	727878	1.13715e+07	1.46869e+07	1.43598e+07	7.73124e+06	8.58217e+06	156697	6.59818e+06	7.84894e+06	5.46651e+06	6.34205e+06	7.33817e+06	5.50699e+06	7.465e+06	8.07081e+06	6.72857e+06	4.64714e+06	1.43215e+07	6.02168e+06	7.47972e+06
0.728_141.9408	NA	NA	141.941	0.728	NA	NA	NA	NA	NA	level5	NA	NA	NA	NA	2.12219e+06	2.32597e+06	2.69753e+06	2.8526e+06	1.98314e+06	2.29047e+06	2.62044e+06	2.64086e+06	1.8608e+06	2.56876e+06	2.51209e+06	438888	909080	333719	2.71618e+06	1.94648e+07	2.00374e+06	4.70882e+06	6.55573e+06	172285	5.20236e+06	6.75702e+06	200246	157708	137302	290377	436854	820734	182597	770223	375257	147830	226527	635070	165728
0.728_218.0755	NA	C7 H15 N4 P S	218.076	0.728	NA	NA	NA	NA	NA	level5	NA	NA	NA	NA	1.13355e+07	1.06942e+07	1.02555e+07	1.08306e+07	1.15317e+07	1.09912e+07	1.06388e+07	1.05331e+07	1.0972e+07	1.16595e+07	1.04768e+07	1.91874e+07	3.78659e+07	1.99853e+07	5.8399e+06	886355	3.3741e+07	1.93744e+07	3.27357e+07	2.4731e+07	2.93124e+07	3.08406e+06	2.89529e+07	3.30772e+07	3.94217e+07	1.94558e+07	3.99287e+07	4.66674e+07	2.47535e+07	2.46255e+07	1.89429e+07	1.67553e+07	4.32077e+07	1.70917e+07	2.05708e+07
0.728_354.0504	Thiodicarb	C10 H18 N4 O4 S3	354.05	0.728	NA	S10441969	NA	NA	NA	level4	NA	NA	NA	NA	900007	1.38396e+06	900695	1.48283e+06	980413	825679	764488	1.32824e+06	1.10095e+06	977685	1.10926e+06	2.19699e+06	2.4826e+06	2.7397e+06	187374	129182	2.35033e+06	1.64015e+06	1.61987e+06	2.32364e+06	2.742e+06	133135	2.06966e+06	2.58615e+06	1.18384e+06	1.62726e+06	1.38661e+06	2.09494e+06	1.83328e+06	1.34556e+06	2.54526e+06	688719	4.3017e+06	1.59309e+06	1.52053e+06
0.729_289.8687	NA	C8 H2 Cl O2 P3 S	289.869	0.729	NA	NA	NA	NA	NA	level5	NA	NA	NA	NA	338695	321852	392295	337468	330476	343497	342887	344093	351359	324856	354062	116291	230460	66051.4	316573	2.21891e+06	432952	1.84526e+06	2.9642e+06	85906.5	2.00638e+06	714530	77068.8	65057.6	42419.2	66191.8	67401.8	193224	64379	143022	66454.4	60572.8	107026	68559.1	67393
0.73_351.8903	NA	C6 H8 Cl O7 P3 S	351.89	0.73	NA	NA	NA	NA	NA	level5	NA	NA	NA	NA	2.33725e+07	2.32248e+07	2.19099e+07	2.29347e+07	2.41453e+07	2.43421e+07	2.31965e+07	2.40204e+07	2.39522e+07	2.49577e+07	2.0448e+07	3.03672e+07	3.35725e+07	3.52155e+07	1.66156e+07	8.27523e+06	4.6152e+07	9.35229e+07	1.6585e+08	3.42896e+07	9.74193e+07	1.2167e+07	3.42541e+07	3.97608e+07	2.62749e+07	2.80452e+07	3.6556e+07	2.75206e+07	3.43173e+07	3.81034e+07	3.09891e+07	2.73278e+07	6.16844e+07	2.78095e+07	3.36097e+07
0.73_367.8644	NA	C4 H Cl N2 O12 S2	367.864	0.73	NA	NA	NA	NA	NA	level5	NA	NA	NA	NA	4.47585e+06	4.58061e+06	4.2967e+06	4.41772e+06	4.57075e+06	4.46623e+06	4.46462e+06	4.46549e+06	4.39562e+06	4.63982e+06	4.3719e+06	2.34462e+06	2.53306e+06	1.68188e+06	4.26863e+06	4.55621e+06	3.11033e+06	5.50243e+06	7.34649e+06	2.82868e+06	5.60824e+06	8.30951e+06	3.00139e+06	3.15118e+06	1.47462e+06	1.90196e+06	2.38942e+06	1.88399e+06	2.24251e+06	3.56122e+06	2.91458e+06	2.18596e+06	4.89272e+06	3.6241e+06	2.25817e+06
0.73_435.8519	NA	C3 H2 Cl N2 O17 P S	435.852	0.73	NA	NA	NA	NA	NA	level5	NA	NA	NA	NA	2.48924e+06	2.53398e+06	2.63831e+06	2.43099e+06	2.54866e+06	2.54169e+06	2.5106e+06	2.5315e+06	2.48497e+06	2.66643e+06	2.44115e+06	1.33448e+06	1.57497e+06	989395	2.09847e+06	1.77811e+06	1.99488e+06	3.14649e+06	3.80974e+06	1.61698e+06	3.87322e+06	5.06761e+06	1.75668e+06	1.99336e+06	916161	1.104e+06	1.51592e+06	1.23154e+06	1.24134e+06	2.21885e+06	1.8539e+06	1.26482e+06	3.22097e+06	2.35799e+06	1.54505e+06
0.731_453.9513	NA	C8 H11 Cl N4 O12 S2	453.951	0.731	NA	NA	NA	NA	NA	level5	NA	NA	NA	NA	101147	101252	125043	105715	108914	127241	92494.2	180098	105022	111284	84333.6	107865	125877	119913	98011.9	85046.4	146331	159672	162152	111791	136675	4.90006e+06	107721	111080	79737.4	117836	96528.6	96786	98453	120015	138029	104690	174067	107679	112771
0.731_613.8113	NA	C7 H7 Cl N4 O17 S5	613.811	0.731	NA	NA	NA	NA	NA	level5	NA	NA	NA	NA	3.52033e+06	3.71376e+06	3.51543e+06	3.45228e+06	3.38724e+06	4.07448e+06	3.4593e+06	3.69527e+06	3.52089e+06	3.77673e+06	3.31294e+06	5.13322e+06	5.50485e+06	5.68849e+06	1.60824e+06	1.10634e+06	9.26792e+06	1.66353e+07	2.07861e+07	5.58209e+06	1.60439e+07	338705	5.48645e+06	7.15992e+06	5.16066e+06	5.17297e+06	6.68339e+06	4.90367e+06	6.39424e+06	6.76467e+06	5.45228e+06	3.85451e+06	1.23806e+07	4.89447e+06	4.93565e+06
0.732_163.9229	NA	NA	163.923	0.732	NA	NA	NA	NA	NA	level5	NA	NA	NA	NA	2.22654e+06	1.37052e+06	2.284e+06	2.70525e+06	1.8752e+06	1.97009e+06	2.14469e+06	2.29059e+06	1.8534e+06	2.4387e+06	1.70238e+06	331235	702868	218912	1.70181e+06	1.1932e+07	2.16709e+06	4.71877e+06	5.52912e+06	106060	5.05103e+06	3.25842e+06	102303	101129	93057.3	190359	501275	831953	106629	634666	251512	85192.3	145668	686352	108146
0.733_243.8633	NA	C4 H2 Cl O2 P S3	243.863	0.733	NA	NA	NA	NA	NA	level5	NA	NA	NA	NA	198802	128181	235175	108713	223832	196040	165400	197186	210548	136631	165892	49140.8	82818.7	54445.4	130097	975763	159877	885356	591063	59845.6	828503	173253	60142.4	60247.1	43935.2	69634.7	58149.5	153003	64394.7	70483.8	62649.7	47704.9	81046.4	51694.2	57091.3
0.733_283.9028	NA	C3 H3 Cl N6 P2 S2	283.903	0.733	NA	NA	NA	NA	NA	level5	NA	NA	NA	NA	1.39925e+07	1.44169e+07	1.40268e+07	1.29759e+07	1.38764e+07	1.46501e+07	1.37738e+07	1.43166e+07	1.39584e+07	1.43982e+07	1.32147e+07	1.79245e+07	1.95599e+07	2.18425e+07	1.21392e+07	5.83346e+06	2.50331e+07	5.07832e+07	9.05773e+07	1.73426e+07	5.75972e+07	9.34978e+06	1.84688e+07	2.13381e+07	1.52405e+07	1.71185e+07	2.18357e+07	1.67901e+07	2.0071e+07	2.17597e+07	1.74578e+07	1.55693e+07	2.99696e+07	1.60102e+07	1.88132e+07
0.733_305.8428	NA	C2 H Cl N4 O2 P2 S3	305.843	0.733	NA	NA	NA	NA	NA	level5	NA	NA	NA	NA	142947	68263.8	146053	74744.3	83998.2	93452	101751	77214	127954	69757.6	123800	79623.5	99138	96272.2	362836	2.93072e+06	132504	148771	152215	106674	130871	1.16127e+06	103351	105283	75086.3	106698	86268.8	82664.3	82697.1	92646.5	90631.4	91284.7	160811	102293	108453
0.733_477.8366	NA	C2 H7 Cl N2 O16 S4	477.837	0.733	NA	NA	NA	NA	NA	level5	NA	NA	NA	NA	7.47284e+06	7.6167e+06	7.25809e+06	7.54286e+06	7.63042e+06	8.21136e+06	7.2759e+06	8.04015e+06	7.62591e+06	7.97267e+06	6.85222e+06	9.35474e+06	1.09339e+07	1.13446e+07	5.20838e+06	2.59804e+06	1.71919e+07	3.6497e+07	6.10682e+07	1.01174e+07	3.69415e+07	2.84878e+06	1.04624e+07	1.07435e+07	7.78395e+06	1.7242e+07	1.12164e+07	8.67932e+06	1.19178e+07	1.26011e+07	1.02627e+07	8.68888e+06	1.80971e+07	8.62288e+06	1.00902e+07
0.733_493.8106	NA	C8 H6 Cl N4 O5 P3 S4	493.811	0.733	NA	NA	NA	NA	NA	level5	NA	NA	NA	NA	1.42448e+06	1.57048e+06	1.55667e+06	1.61258e+06	1.72e+06	1.49318e+06	1.72674e+06	1.61959e+06	1.63531e+06	1.80371e+06	1.25369e+06	658918	922563	628293	1.44931e+06	1.60429e+06	1.11598e+06	2.34111e+06	3.56989e+06	911517	2.20246e+06	2.91465e+06	712833	829368	505814	538702	762240	544338	881694	1.4722e+06	1.25111e+06	798529	1.58737e+06	1.0551e+06	725515
0.735_299.8768	NA	C4 H2 Cl N4 O2 P S3	299.877	0.735	NA	NA	NA	NA	NA	level5	NA	NA	NA	NA	3.02803e+06	3.22957e+06	3.06052e+06	3.03781e+06	3.25903e+06	3.12997e+06	3.13648e+06	3.0793e+06	3.08906e+06	3.23846e+06	3.05588e+06	1.69989e+06	2.02957e+06	1.33464e+06	3.60888e+06	3.91764e+06	1.8853e+06	3.41636e+06	4.95555e+06	1.5571e+06	4.0202e+06	7.45748e+06	1.80238e+06	2.06717e+06	1.02044e+06	1.61214e+06	1.63786e+06	1.63599e+06	1.71894e+06	2.77098e+06	2.21281e+06	1.68379e+06	2.90831e+06	2.28877e+06	1.38217e+06
0.735_383.8384	NA	C3 H3 Cl N4 O6 P2 S3	383.838	0.735	NA	NA	NA	NA	NA	level5	NA	NA	NA	NA	174903	190712	189529	154124	207359	191455	183195	190409	158117	193353	192900	23528.9	28611.4	27310.5	301621	677070	34164.3	37803.5	43020.5	28755.2	33292.6	1.31564e+06	43850.7	90865.6	20704.1	31570.5	26067.8	26764.3	66114.5	91985.9	68160.9	46258.6	56741.6	62174.5	28019
0.735_409.849	NA	C4 H5 Cl N6 O3 P2 S4	409.849	0.735	NA	NA	NA	NA	NA	level5	NA	NA	NA	NA	1.5171e+07	1.46783e+07	1.59895e+07	1.65062e+07	1.57589e+07	1.62529e+07	1.51632e+07	1.61414e+07	1.53906e+07	1.69316e+07	1.44308e+07	2.02708e+07	2.27043e+07	2.57914e+07	1.21401e+07	6.13686e+06	2.87954e+07	6.44948e+07	1.16277e+08	1.79534e+07	7.04846e+07	7.54967e+06	1.9146e+07	2.39771e+07	1.78829e+07	1.85439e+07	2.50596e+07	2.05836e+07	2.31008e+07	2.42633e+07	1.97402e+07	1.85184e+07	3.23878e+07	1.63647e+07	2.1825e+07
0.736_215.9154	Mutagen x	C5 H3 Cl3 O3	215.915	0.736	NA	S48451	NA	NA	NA	level4	NA	NA	NA	NA	1.93319e+08	1.95128e+08	2.1092e+08	1.95534e+08	1.78392e+08	1.94865e+08	1.9867e+08	1.99578e+08	2.10173e+08	1.66834e+08	2.0669e+08	2.6473e+08	2.78299e+08	3.40837e+08	1.91964e+08	1.16707e+08	3.27458e+08	6.4532e+08	1.00838e+09	2.37381e+08	7.03437e+08	1.34417e+08	2.6502e+08	2.96058e+08	2.26237e+08	2.44267e+08	3.25323e+08	2.98972e+08	2.69105e+08	3.04944e+08	2.56121e+08	2.33835e+08	3.75192e+08	2.1332e+08	2.78081e+08
0.736_363.0463	NA	C11 H14 N3 O9 P	363.046	0.736	NA	NA	NA	NA	NA	level5	NA	NA	NA	NA	1.52693e+06	1.40351e+06	1.5135e+06	1.47881e+06	1.50055e+06	1.56929e+06	1.42396e+06	1.60107e+06	1.57963e+06	1.62795e+06	1.24826e+06	378940	436609	511901	2.11108e+06	4.49363e+06	537030	171288	406698	566608	453456	1.27886e+07	443359	618321	457863	560922	651753	1.18942e+06	702780	1.77137e+06	759694	729328	562966	819231	1.05437e+06
0.737_231.8894	NA	C3 H Cl O6 S2	231.889	0.737	NA	NA	NA	NA	NA	level5	NA	NA	NA	NA	3.82053e+07	3.76133e+07	3.86544e+07	3.77285e+07	3.75127e+07	3.93263e+07	3.76855e+07	3.86465e+07	3.77307e+07	3.84699e+07	3.76008e+07	2.15836e+07	2.5476e+07	1.82466e+07	5.25945e+07	5.57593e+07	2.29678e+07	4.00218e+07	5.59589e+07	2.01469e+07	4.50078e+07	8.203e+07	2.35577e+07	2.38812e+07	1.46529e+07	1.93637e+07	2.34613e+07	2.1119e+07	2.02032e+07	3.29677e+07	2.92317e+07	2.45791e+07	3.2021e+07	2.72455e+07	2.15412e+07
0.737_347.0723	Flumipropyn	C18 H15 Cl F N O3	347.072	0.737	NA	S139377	NA	NA	NA	level4	NA	NA	NA	NA	1.09296e+07	1.07433e+07	1.08548e+07	1.08593e+07	1.08781e+07	1.08523e+07	1.08516e+07	1.0852e+07	1.07282e+07	1.1118e+07	1.07177e+07	7.20273e+06	6.75282e+06	1.14406e+07	1.00736e+07	1.34715e+07	1.20138e+07	5.49044e+06	1.63414e+07	1.06841e+07	1.39088e+07	3.64842e+07	7.4646e+06	1.11281e+07	1.06918e+07	8.50877e+06	1.27887e+07	1.70298e+07	1.1277e+07	1.78183e+07	8.06915e+06	8.48253e+06	1.32409e+07	1.04848e+07	2.12683e+07
0.737_425.8231	NA	C11 H3 Cl O6 S5	425.823	0.737	NA	NA	NA	NA	NA	level5	NA	NA	NA	NA	3.22181e+06	3.52419e+06	3.483e+06	3.38172e+06	3.37625e+06	3.45421e+06	3.29504e+06	3.68575e+06	3.41456e+06	3.54022e+06	3.11419e+06	1.77397e+06	2.54625e+06	1.42657e+06	3.79165e+06	4.10307e+06	2.35973e+06	4.42016e+06	6.62903e+06	1.66414e+06	4.812e+06	6.01717e+06	1.89225e+06	2.05772e+06	1.1996e+06	1.74997e+06	1.80879e+06	1.50156e+06	1.85529e+06	3.27746e+06	2.58498e+06	2.00982e+06	3.573e+06	2.29242e+06	1.76027e+06
0.737_535.7952	NA	NA	535.795	0.737	NA	NA	NA	NA	NA	level5	NA	NA	NA	NA	5.20803e+06	3.24747e+06	3.69971e+06	3.4967e+06	3.39348e+06	6.3234e+06	3.42851e+06	3.80731e+06	3.21244e+06	4.04671e+06	4.67071e+06	7.84937e+06	5.57383e+06	6.34609e+06	1.88876e+06	771506	7.772e+06	1.71423e+07	2.75932e+07	5.31663e+06	1.87367e+07	1.2134e+06	8.14691e+06	5.17744e+06	6.35063e+06	4.17336e+06	4.76918e+06	4.7312e+06	5.61625e+06	6.48439e+06	5.67637e+06	8.29228e+06	8.92128e+06	6.922e+06	5.16299e+06
0.737_545.824	NA	C7 H10 Cl N6 O5 P3 S5	545.824	0.737	NA	NA	NA	NA	NA	level5	NA	NA	NA	NA	4.49254e+06	5.05749e+06	4.91036e+06	5.08387e+06	4.77974e+06	4.97238e+06	5.16181e+06	4.66436e+06	4.99919e+06	5.48436e+06	4.26956e+06	5.78675e+06	7.41794e+06	7.64405e+06	2.43295e+06	957907	1.09619e+07	2.15325e+07	4.44904e+07	6.72096e+06	2.2956e+07	375234	6.74413e+06	8.04381e+06	5.61986e+06	6.11061e+06	7.76859e+06	6.5144e+06	8.66932e+06	8.81558e+06	7.50323e+06	4.80334e+06	1.22929e+07	5.74834e+06	7.02205e+06
0.737_551.7693	NA	C H2 Cl N4 O18 P S4	551.769	0.737	NA	NA	NA	NA	NA	level5	NA	NA	NA	NA	1.52809e+06	1.18046e+06	1.37874e+06	1.19827e+06	1.37939e+06	1.56711e+06	1.18822e+06	1.3925e+06	1.28477e+06	1.43588e+06	1.31156e+06	603971	822968	672185	980497	1.15083e+06	833327	1.94746e+06	2.81933e+06	637384	2.27087e+06	2.3134e+06	791241	720170	421567	496272	673718	530532	616932	1.29285e+06	1.04467e+06	601438	1.34874e+06	1.0027e+06	600506
0.737_749.7862	NA	C10 H14 Cl N4 O17 P3 S5	749.786	0.737	NA	NA	NA	NA	NA	level5	NA	NA	NA	NA	1.82373e+06	1.77011e+06	1.89935e+06	1.77578e+06	1.8247e+06	1.81658e+06	1.81864e+06	1.81894e+06	1.82091e+06	1.80145e+06	1.83061e+06	2.56371e+06	2.6511e+06	8.37598e+06	1.68083e+06	160977	4.83265e+06	6.55666e+06	1.11219e+07	1.75464e+06	4.46743e+06	79094.4	5.73012e+06	3.07056e+06	2.27899e+06	2.70107e+06	1.17415e+07	2.38615e+06	3.43449e+06	3.47198e+06	2.89404e+06	2.28205e+06	6.6875e+06	2.15784e+06	2.406e+06
0.738_134.9699	NA	NA	134.97	0.738	NA	NA	NA	NA	NA	level5	NA	NA	NA	NA	208429	253872	232764	208183	250935	235079	232131	227199	250849	226079	216563	96502.5	231456	129460	645111	1.41317e+06	125823	128476	128023	108242	119460	940137	118572	99207.4	100157	127297	103197	104740	109455	115510	149748	88959.1	131540	153028	104336
0.738_247.8633	NA	NA	247.863	0.738	NA	NA	NA	NA	NA	level5	NA	NA	NA	NA	2.36967e+06	2.31132e+06	2.43315e+06	2.30652e+06	2.45847e+06	2.39957e+06	2.408e+06	2.33187e+06	2.50338e+06	2.40173e+06	2.25541e+06	498129	783051	299315	5.20658e+06	1.05093e+07	484047	803493	986708	561150	1.03003e+06	1.69764e+07	633151	603538	246055	505339	479598	539450	463100	1.12006e+06	1.14461e+06	764629	909448	1.17256e+06	346959
0.739_212.0674	NA	C4 H13 N4 O4 P	212.067	0.739	NA	NA	NA	NA	NA	level5	NA	NA	NA	NA	2.01824e+06	1.86072e+06	1.96579e+06	1.87958e+06	1.83967e+06	2.37168e+06	1.84691e+06	1.91912e+06	1.9454e+06	1.83015e+06	2.07611e+06	1.52746e+06	3.36034e+06	1.76879e+06	2.32349e+06	852743	2.1542e+06	579435	1.40776e+06	2.20193e+06	1.82327e+06	1.64504e+06	2.26618e+06	2.38478e+06	1.86643e+06	2.07667e+06	2.03555e+06	2.57438e+06	2.14127e+06	2.08352e+06	2.28715e+06	1.05694e+06	3.38043e+06	2.10889e+06	1.45406e+06
0.739_341.8615	NA	C4 H8 Cl N2 O2 P S5	341.861	0.739	NA	NA	NA	NA	NA	level5	NA	NA	NA	NA	2.13562e+07	1.99751e+07	2.22293e+07	2.24302e+07	2.13849e+07	2.19081e+07	2.07241e+07	2.42832e+07	2.17434e+07	2.34983e+07	1.81621e+07	2.78212e+07	3.11277e+07	4.18873e+07	1.90493e+07	9.90636e+06	3.86677e+07	7.34762e+07	1.21522e+08	2.5749e+07	8.71394e+07	1.201e+07	2.78016e+07	2.8879e+07	2.55128e+07	2.81862e+07	3.61256e+07	3.15971e+07	3.01555e+07	3.40361e+07	2.82454e+07	2.71283e+07	3.91654e+07	2.11119e+07	3.00757e+07
0.739_415.0597	NA	C8 H23 N3 O10 P2 S	415.06	0.739	NA	NA	NA	NA	NA	level5	NA	NA	NA	NA	1.41657e+06	1.19964e+06	1.22179e+06	1.4032e+06	1.34209e+06	1.29525e+06	1.30137e+06	1.38552e+06	1.52142e+06	1.30483e+06	1.11427e+06	941345	935898	1.52708e+06	1.16064e+06	1.49391e+06	1.49075e+06	569663	1.79373e+06	1.18033e+06	1.37537e+06	3.25366e+06	728967	1.22137e+06	1.11181e+06	872757	1.31187e+06	2.05497e+06	1.30355e+06	2.50605e+06	1.25713e+06	1.10456e+06	1.63573e+06	1.28251e+06	2.29175e+06
0.739_483.7819	NA	C4 H8 Cl N2 O7 P3 S5	483.782	0.739	NA	NA	NA	NA	NA	level5	NA	NA	NA	NA	2.07335e+06	1.91305e+06	2.00244e+06	1.03383e+06	1.76245e+06	1.27668e+06	2.09017e+06	1.35284e+06	1.99293e+06	1.3395e+06	2.00574e+06	1.07088e+06	1.24253e+06	792925	1.80719e+06	1.59593e+06	1.26563e+06	2.55542e+06	3.69422e+06	1.02787e+06	3.10564e+06	2.22664e+06	1.20701e+06	1.18787e+06	927115	905534	1.17725e+06	1.23305e+06	1.11211e+06	1.78561e+06	1.75302e+06	1.34149e+06	1.84754e+06	1.96563e+06	1.11391e+06
0.74_196.0936	L-arginine	C6 H14 N4 O2	196.094	0.74	C00062	NA	HMDB0000517	35.1	NA	level5	Organic acids and derivatives	Carboxylic acids and derivatives	Amino acids, peptides, and analogues	map00220 Arginine biosynthesis; map00330 Arginine and proline metabolism; map00472 D-Arginine and D-ornithine metabolism; map00970 Aminoacyl-tRNA biosynthesis; map01100 Metabolic pathways; map01230 Biosynthesis of amino acids; map02010 ABC transporters; map04150 mTOR signaling pathway; map04974 Protein digestion and absorption; map05014 Amyotrophic lateral sclerosis (ALS); map05132 Salmonella inf…	2.13708e+07	2.03358e+07	2.12868e+07	2.10942e+07	2.15645e+07	2.17813e+07	2.15126e+07	2.09852e+07	1.955e+07	2.2369e+07	2.15925e+07	3.79401e+07	7.48046e+07	5.74088e+07	1.46941e+07	2.73706e+06	6.10982e+07	2.83208e+07	4.83441e+07	4.26908e+07	4.54956e+07	6.05182e+06	5.84922e+07	6.14874e+07	5.75769e+07	4.0744e+07	4.86477e+07	5.67542e+07	4.80888e+07	2.55084e+07	3.32342e+07	1.83585e+07	8.13849e+07	3.26059e+07	4.1819e+07
0.74_315.8509	NA	C2 H2 Cl O10 P S2	315.851	0.74	NA	NA	NA	NA	NA	level5	NA	NA	NA	NA	134572	140799	168103	125628	155180	95812.6	145492	163096	143015	118590	147758	40547.7	55631	59494.5	288379	811372	62191.1	71867.4	82396.8	53367.1	67917.9	1.94157e+06	51940	51574.1	47528.7	62116.3	52812.7	52941.5	59932.7	59275.6	54455.9	64722.1	73837.5	149098	54742.6
0.74_357.8354	NA	C4 H3 Cl O9 S4	357.835	0.74	NA	NA	NA	NA	NA	level5	NA	NA	NA	NA	4.90465e+06	5.2786e+06	5.03796e+06	4.85302e+06	4.82458e+06	5.40999e+06	4.87283e+06	5.33998e+06	4.93227e+06	5.17532e+06	4.75816e+06	2.51085e+06	3.36598e+06	2.37239e+06	7.10318e+06	6.64119e+06	2.73933e+06	5.04917e+06	7.46734e+06	2.43965e+06	6.67926e+06	1.16116e+07	2.88426e+06	2.99796e+06	1.89276e+06	2.43008e+06	2.64735e+06	2.84644e+06	2.67076e+06	3.93005e+06	3.50123e+06	3.00569e+06	4.35192e+06	3.33638e+06	2.76709e+06
0.74_555.8529	NA	C5 H8 Cl N4 O17 P3 S	555.853	0.74	NA	NA	NA	NA	NA	level5	NA	NA	NA	NA	3.95065e+06	5.68143e+06	5.03145e+06	4.99635e+06	5.39831e+06	5.31038e+06	4.99714e+06	4.66797e+06	5.28444e+06	4.71771e+06	5.11466e+06	7.51735e+06	7.24163e+06	8.87805e+06	3.09556e+06	1.0151e+06	1.26023e+07	1.6602e+07	2.73365e+07	8.56406e+06	1.11116e+07	608406	8.40125e+06	8.19511e+06	6.18845e+06	6.97334e+06	8.6206e+06	6.09697e+06	8.21101e+06	9.00689e+06	7.48322e+06	5.21398e+06	1.6446e+07	6.37381e+06	7.85957e+06
0.741_263.8374	NA	C3 H4 Cl P3 S3	263.837	0.741	NA	NA	NA	NA	NA	level5	NA	NA	NA	NA	122928	142634	185306	84489	116626	146003	166927	132358	87505.5	170689	128894	38470.4	41641.2	47223.2	425855	2.00631e+06	50395.6	58690.4	59219.1	44035.5	56187.1	4.46083e+06	43528.3	43558.5	40245.9	53145.4	45302.5	45766.8	51944.8	46806.6	43448	39156.9	60143.4	42944.9	45640.3
0.741_525.7665	NA	NA	525.766	0.741	NA	NA	NA	NA	NA	level5	NA	NA	NA	NA	4.12601e+06	3.36546e+06	4.23901e+06	4.32681e+06	4.02852e+06	4.15306e+06	3.66699e+06	5.65343e+06	3.58597e+06	3.92764e+06	3.73455e+06	5.65549e+06	5.69483e+06	7.33695e+06	3.61509e+06	1.50767e+06	7.14941e+06	1.50734e+07	1.91822e+07	4.85646e+06	1.52585e+07	1.04039e+06	5.89954e+06	5.879e+06	4.99727e+06	4.7384e+06	6.18075e+06	5.97636e+06	6.10939e+06	7.00645e+06	5.87679e+06	5.15297e+06	7.7452e+06	4.7386e+06	5.7978e+06
0.742_273.874	NA	NA	273.874	0.742	NA	NA	NA	NA	NA	level5	NA	NA	NA	NA	2.63523e+07	2.46287e+07	2.39698e+07	2.5459e+07	2.61832e+07	2.59273e+07	2.51903e+07	2.636e+07	2.47366e+07	2.66256e+07	2.4135e+07	3.20456e+07	3.38407e+07	4.44491e+07	2.95918e+07	1.74236e+07	4.12283e+07	7.86742e+07	1.10779e+08	3.2059e+07	9.59645e+07	1.55553e+07	3.47227e+07	3.61396e+07	3.23255e+07	3.46996e+07	4.39827e+07	3.9757e+07	3.31813e+07	4.00463e+07	3.21803e+07	3.37352e+07	4.14045e+07	2.86668e+07	3.70785e+07
0.742_279.0848	NA	NA	279.085	0.742	NA	NA	NA	NA	NA	level5	NA	NA	NA	NA	4.12841e+07	3.95779e+07	4.146e+07	4.12692e+07	4.1661e+07	4.23654e+07	4.15251e+07	4.01113e+07	4.23172e+07	4.2992e+07	3.87725e+07	2.25767e+07	2.90003e+07	4.34243e+07	4.39149e+07	8.05795e+07	3.99721e+07	1.54259e+07	4.52137e+07	3.17805e+07	3.11449e+07	1.84862e+08	2.09427e+07	3.71462e+07	4.30696e+07	3.28888e+07	3.71239e+07	6.81398e+07	3.82587e+07	6.7975e+07	3.24198e+07	2.95232e+07	4.8712e+07	4.6481e+07	7.35084e+07
0.742_399.8202	NA	NA	399.82	0.742	NA	NA	NA	NA	NA	level5	NA	NA	NA	NA	1.08839e+07	9.64239e+06	1.8376e+07	1.11702e+07	1.10649e+07	1.16039e+07	1.02846e+07	1.14648e+07	1.76326e+07	1.09481e+07	9.29758e+06	1.31188e+07	1.49564e+07	2.03756e+07	1.19521e+07	5.21302e+06	1.89991e+07	3.83966e+07	5.24284e+07	1.35149e+07	4.49697e+07	8.96461e+06	1.48438e+07	1.53444e+07	1.4671e+07	1.45353e+07	1.80204e+07	1.66394e+07	1.48454e+07	1.72534e+07	1.53187e+07	1.42032e+07	2.01755e+07	1.32923e+07	1.71471e+07
0.742_417.7909	NA	C2 H Cl N4 O7 P2 S4	417.791	0.742	NA	NA	NA	NA	NA	level5	NA	NA	NA	NA	2.89294e+06	2.4561e+06	2.64984e+06	2.72704e+06	2.79729e+06	2.76491e+06	2.67082e+06	2.84418e+06	2.71982e+06	2.71545e+06	2.60245e+06	1.46462e+06	1.73681e+06	1.45356e+06	4.53353e+06	4.08623e+06	1.67171e+06	2.50665e+06	3.45085e+06	1.46728e+06	3.2917e+06	4.78537e+06	1.43486e+06	1.58304e+06	1.19141e+06	1.37756e+06	1.72507e+06	1.57001e+06	1.41988e+06	2.42434e+06	2.3218e+06	1.97477e+06	1.87129e+06	2.10304e+06	1.54527e+06
0.742_437.9775	NA	C9 H17 Cl N4 O6 P2 S2	437.978	0.742	NA	NA	NA	NA	NA	level5	NA	NA	NA	NA	433448	651316	606299	446130	717817	430143	644165	559767	548772	525999	543305	258123	323258	346331	667422	214414	427766	357479	375897	339751	331896	7.22933e+06	327421	303632	291670	334636	280279	258678	289458	312406	304513	263543	434409	338198	290822
0.742_603.7825	NA	C5 H6 Cl N4 O16 P S5	603.783	0.742	NA	NA	NA	NA	NA	level5	NA	NA	NA	NA	3.9402e+06	3.9402e+06	3.9402e+06	3.9402e+06	3.9402e+06	3.9402e+06	3.9402e+06	3.9402e+06	3.9402e+06	3.9402e+06	3.9402e+06	4.30186e+06	4.55262e+06	5.93803e+06	1.59549e+06	624254	8.37152e+06	1.92925e+07	2.06546e+07	5.39001e+06	1.33681e+07	869155	7.53998e+06	1.03221e+07	6.45895e+06	9.01043e+06	8.49271e+06	7.89993e+06	9.57022e+06	6.58967e+06	5.1193e+06	4.6317e+06	9.44791e+06	4.83507e+06	6.75411e+06
0.742_653.7093	NA	C7 H2 Cl N4 O14 P3 S5	653.709	0.742	NA	NA	NA	NA	NA	level5	NA	NA	NA	NA	3.31452e+06	2.47264e+06	2.90638e+06	3.00642e+06	2.48966e+06	3.24538e+06	2.81363e+06	3.18371e+06	2.54488e+06	3.19323e+06	2.67534e+06	4.63927e+06	4.58096e+06	6.43799e+06	2.05981e+06	356822	7.23935e+06	1.31509e+07	1.67501e+07	4.66587e+06	1.69294e+07	90497.9	5.41918e+06	4.65324e+06	2.62526e+06	4.20177e+06	5.68173e+06	4.52991e+06	5.14021e+06	6.00446e+06	5.04283e+06	4.35938e+06	6.82934e+06	3.26055e+06	5.51907e+06
0.743_295.0588	NA	C7 H15 N5 O4 P2	295.059	0.743	NA	NA	NA	NA	NA	level5	NA	NA	NA	NA	9.60152e+06	8.48274e+06	8.16739e+06	9.00559e+06	8.80996e+06	8.72427e+06	8.27125e+06	9.06064e+06	9.10898e+06	9.06201e+06	8.25903e+06	2.36074e+06	3.21189e+06	3.10752e+06	1.37147e+07	3.75968e+07	3.33385e+06	989297	2.08624e+06	3.24761e+06	2.25833e+06	1.19395e+08	2.39291e+06	3.84373e+06	4.00026e+06	3.22743e+06	4.06097e+06	7.3609e+06	4.35085e+06	9.85352e+06	4.18465e+06	3.90424e+06	3.93723e+06	6.17492e+06	6.63589e+06
0.743_441.7971	NA	C4 H10 Cl O6 P3 S5	441.797	0.743	NA	NA	NA	NA	NA	level5	NA	NA	NA	NA	201833	133948	170619	146320	161142	172625	168890	150621	154674	187813	153347	29508.3	45090.6	35729.9	281019	627563	37101	42766.4	43004.4	31651.7	40248.1	1.72014e+06	30651.5	30359.6	27955	36413.3	30933.6	30931.6	34987.1	63277.6	52661.6	54572.5	99749.4	38366.3	32359.3
0.743_527.7634	NA	C4 H3 Cl N2 O14 P2 S4	527.763	0.743	NA	NA	NA	NA	NA	level5	NA	NA	NA	NA	4.79293e+06	3.97122e+06	4.47209e+06	4.67456e+06	4.69896e+06	4.65335e+06	4.35489e+06	4.98771e+06	4.46457e+06	4.91024e+06	3.99126e+06	6.30543e+06	6.60367e+06	8.09069e+06	4.29233e+06	1.9024e+06	9.75277e+06	1.84839e+07	2.35399e+07	5.96595e+06	2.09221e+07	1.10158e+06	6.48386e+06	6.80134e+06	5.88676e+06	5.7977e+06	8.12346e+06	7.01876e+06	6.7178e+06	8.47501e+06	7.38153e+06	4.91637e+06	8.96774e+06	5.69398e+06	7.21767e+06
0.743_543.7376	NA	NA	543.738	0.743	NA	NA	NA	NA	NA	level5	NA	NA	NA	NA	1.3755e+06	1.10859e+06	1.22723e+06	1.36532e+06	1.14904e+06	1.48815e+06	1.08925e+06	1.44417e+06	1.18973e+06	1.21366e+06	1.28881e+06	668523	664560	596171	1.59808e+06	1.54143e+06	689201	1.30898e+06	1.41245e+06	812407	1.15259e+06	1.64994e+06	730474	675855	544379	764328	758384	749344	646122	1.11988e+06	1.08151e+06	821414	982845	1.10892e+06	638623
0.743_739.7573	NA	NA	739.757	0.743	NA	NA	NA	NA	NA	level5	NA	NA	NA	NA	1.06461e+06	1.25358e+06	1.2558e+06	1.36676e+06	1.11769e+06	1.32179e+06	1.19278e+06	1.19089e+06	1.26566e+06	1.35528e+06	1.05664e+06	1.70321e+06	7.7139e+06	2.15765e+06	583264	135927	3.24686e+06	6.33502e+06	1.35627e+07	837109	5.99058e+06	152481	1.73533e+06	2.14065e+06	5.12724e+06	1.71312e+06	2.54942e+06	1.97659e+06	2.67092e+06	2.56583e+06	1.68836e+06	1.57134e+06	3.80192e+06	1.37263e+06	2.07566e+06
0.744_147.928	NA	NA	147.928	0.744	NA	NA	NA	NA	NA	level5	NA	NA	NA	NA	1.38071e+07	1.39764e+07	1.37332e+07	1.30287e+07	1.39208e+07	1.41129e+07	1.35262e+07	1.44265e+07	1.35366e+07	1.34209e+07	1.38119e+07	1.66969e+07	1.68844e+07	2.05029e+07	1.78426e+07	1.20302e+07	1.85493e+07	3.43859e+07	5.3159e+07	1.64597e+07	4.43147e+07	1.2698e+07	1.82567e+07	1.97929e+07	1.4877e+07	1.70852e+07	2.09322e+07	1.84749e+07	1.45226e+07	1.99151e+07	1.54393e+07	1.65329e+07	2.12793e+07	1.51438e+07	1.80541e+07
0.744_251.0744	NA	C7 H13 N3 O7	251.074	0.744	NA	NA	NA	NA	NA	level5	NA	NA	NA	NA	1.21632e+06	1.21632e+06	1.21632e+06	1.21632e+06	1.21632e+06	1.21632e+06	1.21632e+06	1.21632e+06	1.21632e+06	1.21632e+06	1.21632e+06	2.20652e+06	2.09237e+06	4.22548e+06	1.39083e+06	346179	3.06323e+06	2.8578e+06	9.42631e+06	3.27299e+06	1.33777e+07	1.33308e+06	3.11454e+06	2.6346e+06	2.32595e+06	1.88303e+06	3.5855e+06	2.31478e+06	2.32776e+06	4.45901e+06	2.83505e+06	1.7959e+06	3.40611e+06	2.687e+06	3.28362e+06
0.744_289.8479	NA	NA	289.848	0.744	NA	NA	NA	NA	NA	level5	NA	NA	NA	NA	5.31361e+06	4.7215e+06	4.81487e+06	4.83701e+06	3.04228e+06	5.37298e+06	4.51742e+06	5.01033e+06	4.64205e+06	4.37292e+06	4.439e+06	2.64267e+06	3.1809e+06	2.54945e+06	8.9006e+06	9.92447e+06	2.50078e+06	3.88845e+06	5.35235e+06	2.42207e+06	5.11086e+06	1.19791e+07	2.53101e+06	2.94713e+06	1.99421e+06	2.29257e+06	2.87589e+06	2.97248e+06	2.22649e+06	4.0189e+06	3.35308e+06	3.48462e+06	3.40956e+06	3.36857e+06	2.51791e+06
0.744_431.7682	NA	NA	431.768	0.744	NA	NA	NA	NA	NA	level5	NA	NA	NA	NA	202591	194983	183580	215116	220344	196970	164575	241380	176641	203349	212527	40912	43909.7	49654.9	575713	1.02793e+06	51804.1	59820.6	60188.8	51160.4	123091	1.59021e+06	43128	56116.4	39426.7	51477.2	43756.4	43831	49607	129915	55529.4	90591	88693.7	86464.8	45477.3
0.744_595.7508	NA	C H2 Cl N6 O17 P S5	595.751	0.744	NA	NA	NA	NA	NA	level5	NA	NA	NA	NA	3.62012e+06	2.82973e+06	3.00064e+06	3.56929e+06	3.10825e+06	3.33267e+06	3.30196e+06	3.40663e+06	2.90274e+06	3.49896e+06	3.14809e+06	4.85997e+06	4.49374e+06	6.63743e+06	2.31656e+06	516955	7.44214e+06	1.61374e+07	1.58551e+07	4.65504e+06	1.29699e+07	437304	4.85781e+06	4.8673e+06	3.96137e+06	4.18638e+06	5.21791e+06	4.62493e+06	5.31354e+06	6.45743e+06	5.71529e+06	4.42653e+06	7.70341e+06	4.76325e+06	4.72947e+06
0.744_601.6962	NA	C6 H Cl O17 P2 S5	601.696	0.744	NA	NA	NA	NA	NA	level5	NA	NA	NA	NA	1.20702e+06	936003	1.09298e+06	1.01917e+06	1.06408e+06	1.08445e+06	972866	1.24966e+06	1.00167e+06	1.06956e+06	1.03244e+06	684967	702522	360969	1.62309e+06	1.1311e+06	698790	821340	261246	670452	1.11007e+06	687280	585658	579602	570253	532354	616281	860240	520697	1.00973e+06	835187	833827	633370	1.02859e+06	543091
0.744_671.7699	NA	NA	671.77	0.744	NA	NA	NA	NA	NA	level5	NA	NA	NA	NA	2.97932e+06	3.26833e+06	2.93379e+06	2.98428e+06	3.15582e+06	3.5051e+06	2.89215e+06	3.56364e+06	2.99886e+06	3.04924e+06	2.97627e+06	4.44917e+06	5.54402e+06	5.47346e+06	1.63645e+06	781538	8.27203e+06	1.02284e+07	2.05482e+07	4.96883e+06	1.79776e+07	359519	4.77952e+06	5.64765e+06	3.60445e+06	3.91875e+06	5.29657e+06	3.91382e+06	7.34344e+06	6.14404e+06	5.15913e+06	4.13362e+06	9.84723e+06	3.69694e+06	5.57322e+06
0.744_711.6678	NA	NA	711.668	0.744	NA	NA	NA	NA	NA	level5	NA	NA	NA	NA	2.18043e+06	1.78758e+06	2.24009e+06	2.01746e+06	2.27214e+06	2.34238e+06	2.03986e+06	2.16816e+06	1.95099e+06	2.24376e+06	2.085e+06	3.60273e+06	3.21693e+06	5.0387e+06	1.36922e+06	229401	5.20731e+06	6.46666e+06	7.16219e+06	3.50322e+06	9.08574e+06	114838	3.92311e+06	3.97213e+06	2.69713e+06	3.25226e+06	4.5279e+06	3.66976e+06	3.98664e+06	4.34852e+06	3.18497e+06	2.90858e+06	4.6473e+06	2.79084e+06	3.66178e+06
0.745_373.8096	NA	C8 H5 Cl O P2 S5	373.81	0.745	NA	NA	NA	NA	NA	level5	NA	NA	NA	NA	267934	221490	256350	310771	260115	250497	295981	277197	238772	317408	219241	65113.9	66207.2	47157.8	582611	718663	55782.2	77674.2	55012.3	46314.4	57616.7	2.7748e+06	49710.9	40965.3	34570.1	44563.3	37758.7	45620	42263.9	113502	114321	41582.5	141944	117444	40647
0.745_469.8047	NA	C3 H6 Cl N2 O11 P3 S3	469.805	0.745	NA	NA	NA	NA	NA	level5	NA	NA	NA	NA	4.26461e+06	4.14759e+06	4.24414e+06	4.08211e+06	4.00173e+06	5.09909e+06	4.04892e+06	4.27579e+06	3.90648e+06	4.56656e+06	4.13982e+06	5.17742e+06	5.6459e+06	6.89721e+06	2.85544e+06	1.51201e+06	6.81184e+06	1.40979e+07	2.24825e+07	4.83037e+06	1.68576e+07	1.53207e+06	5.0305e+06	5.19543e+06	4.42615e+06	5.28203e+06	7.1096e+06	5.97884e+06	6.55177e+06	6.89733e+06	5.3924e+06	5.4228e+06	7.43334e+06	4.76722e+06	6.04593e+06
0.745_585.722	NA	C3 H5 Cl O18 P2 S5	585.722	0.745	NA	NA	NA	NA	NA	level5	NA	NA	NA	NA	4.74915e+06	3.76467e+06	3.83404e+06	4.63362e+06	4.26217e+06	4.5635e+06	4.29491e+06	4.2606e+06	4.1567e+06	4.55193e+06	4.04254e+06	5.89669e+06	6.87481e+06	9.90868e+06	4.36604e+06	1.2009e+06	9.05572e+06	1.58556e+07	1.23288e+07	6.9369e+06	1.87888e+07	280851	7.22126e+06	5.98017e+06	6.60717e+06	5.86756e+06	8.09893e+06	7.95519e+06	7.14723e+06	8.35509e+06	6.83367e+06	7.02939e+06	8.41255e+06	4.93299e+06	6.85386e+06
0.745_681.7986	NA	C10 H9 Cl N4 O17 P2 S4	681.799	0.745	NA	NA	NA	NA	NA	level5	NA	NA	NA	NA	2.60371e+06	3.05764e+06	2.91656e+06	3.09484e+06	2.87461e+06	3.14416e+06	2.9068e+06	2.77284e+06	2.93756e+06	3.41927e+06	2.54691e+06	4.17981e+06	4.8576e+06	5.46675e+06	1.49282e+06	420828	8.60519e+06	1.22805e+07	2.19811e+07	5.67499e+06	1.09597e+07	117155	4.43945e+06	5.82422e+06	4.50822e+06	4.84027e+06	5.87394e+06	3.83153e+06	6.88479e+06	5.5014e+06	5.01662e+06	3.50267e+06	1.09041e+07	3.89224e+06	4.28868e+06
0.745_731.7254	NA	C11 H4 Cl N6 O14 P3 S5	731.725	0.745	NA	NA	NA	NA	NA	level5	NA	NA	NA	NA	1.38843e+06	1.33585e+06	1.321e+06	1.36318e+06	1.38784e+06	1.40613e+06	1.31928e+06	1.62435e+06	1.1452e+06	1.55172e+06	1.27585e+06	2.09255e+06	2.06129e+06	2.75607e+06	2.33477e+06	461699	3.7602e+06	8.37306e+06	1.45806e+07	1.75658e+06	9.23613e+06	165247	2.59228e+06	2.38847e+06	1.47758e+06	1.69095e+06	2.11014e+06	1.82461e+06	2.61037e+06	2.86995e+06	2.64868e+06	1.66157e+06	4.06095e+06	1.62108e+06	1.90743e+06
0.746_401.8172	NA	C3 H Cl N2 O11 P2 S2	401.817	0.746	NA	NA	NA	NA	NA	level5	NA	NA	NA	NA	8.99914e+06	7.99613e+06	8.19368e+06	8.42601e+06	8.59791e+06	9.3512e+06	8.08508e+06	9.22651e+06	8.04228e+06	9.12383e+06	7.9995e+06	1.16929e+07	1.1705e+07	1.65026e+07	8.82415e+06	3.87017e+06	1.5267e+07	2.7168e+07	4.20646e+07	1.06012e+07	3.605e+07	4.18826e+06	1.22344e+07	1.18976e+07	1.18559e+07	1.10257e+07	1.52432e+07	1.30878e+07	1.24223e+07	1.43452e+07	1.22802e+07	1.11936e+07	1.58354e+07	1.05322e+07	1.32269e+07
0.746_459.7758	NA	C4 H4 Cl N4 O4 P3 S5	459.776	0.746	NA	NA	NA	NA	NA	level5	NA	NA	NA	NA	8.66341e+06	5.51666e+06	7.76959e+06	7.92029e+06	7.84146e+06	7.80908e+06	7.37302e+06	8.68394e+06	7.50968e+06	7.32839e+06	6.92338e+06	1.03361e+07	1.22721e+07	1.61075e+07	9.78125e+06	3.70726e+06	1.28638e+07	2.35514e+07	1.9594e+07	1.0635e+07	2.80719e+07	2.45747e+06	1.11626e+07	1.13231e+07	1.07994e+07	1.10728e+07	1.35591e+07	1.22564e+07	1.0473e+07	1.32338e+07	1.1221e+07	1.22165e+07	1.28408e+07	9.04597e+06	1.2232e+07
0.746_549.6826	NA	NA	549.683	0.746	NA	NA	NA	NA	NA	level5	NA	NA	NA	NA	212874	127064	117409	79756.4	149243	135836	127057	142902	133748	185861	90922.5	46003.4	69641.2	56152.6	471857	763501	59252.8	68714.3	69235.6	59101.6	65321.3	503478	65217	50071.6	46198.4	60662.6	51637.5	51946.5	58875.5	59368.3	56093	46234.1	70514.8	133574	52835.9
0.746_661.7414	NA	C5 H6 Cl N6 O14 P3 S5	661.741	0.746	NA	NA	NA	NA	NA	level5	NA	NA	NA	NA	1.26626e+06	1.26731e+06	1.03359e+06	1.16454e+06	1.23301e+06	1.29248e+06	1.10251e+06	1.37205e+06	1.11065e+06	1.2914e+06	1.11664e+06	1.71804e+06	1.72517e+06	2.26864e+06	749562	651654	3.02856e+06	7.59757e+06	1.15764e+07	1.68945e+06	7.70339e+06	233309	2.1208e+06	1.9089e+06	1.48988e+06	1.60226e+06	2.05897e+06	1.64446e+06	1.91071e+06	2.56147e+06	1.79089e+06	1.71942e+06	2.96412e+06	1.6256e+06	1.90235e+06
0.746_663.7379	NA	C7 H8 Cl N2 O16 P3 S5	663.738	0.746	NA	NA	NA	NA	NA	level5	NA	NA	NA	NA	2.07777e+06	2.15568e+06	2.21049e+06	2.08726e+06	1.97815e+06	2.13234e+06	2.02549e+06	2.59539e+06	1.82378e+06	2.26318e+06	1.99378e+06	3.38537e+06	3.15738e+06	4.12824e+06	1.06981e+06	300724	5.54832e+06	1.14374e+07	1.76255e+07	2.66934e+06	1.21242e+07	166996	3.06998e+06	3.2854e+06	2.2345e+06	2.6115e+06	3.42335e+06	2.79347e+06	3.34479e+06	4.36074e+06	3.56862e+06	2.77243e+06	5.51106e+06	2.31739e+06	2.96212e+06
0.746_719.7001	NA	NA	719.7	0.746	NA	NA	NA	NA	NA	level5	NA	NA	NA	NA	709903	637335	505026	764300	870548	813391	622398	815026	594768	728783	689545	1.27777e+06	1.41042e+06	1.43839e+06	291350	223049	2.24441e+06	5.21696e+06	7.21399e+06	1.1994e+06	5.28987e+06	279656	1.27754e+06	1.3156e+06	999614	1.13605e+06	1.48597e+06	1.10398e+06	1.47973e+06	1.52108e+06	1.32609e+06	960678	1.88941e+06	1.10892e+06	1.11734e+06
0.747_163.902	NA	NA	163.902	0.747	NA	NA	NA	NA	NA	level5	NA	NA	NA	NA	748807	759067	748098	786176	775840	745604	761521	767248	732429	862062	697727	364596	415700	226835	1.6403e+06	1.97786e+06	331267	496335	383757	434225	585728	2.82617e+06	391837	381337	194383	334184	432896	406181	253967	655139	501922	463530	528883	508274	371873
0.747_237.8345	NA	NA	237.834	0.747	NA	NA	NA	NA	NA	level5	NA	NA	NA	NA	738899	690832	745289	713486	738613	726538	718932	723873	718674	794764	670652	163800	177909	41848	2.3014e+06	4.52368e+06	68500	68874.9	90378.6	209993	137405	7.63063e+06	189958	171430	78450.2	88736.4	128188	142202	113105	209724	239788	240038	190509	427849	155428
0.747_305.822	NA	NA	305.822	0.747	NA	NA	NA	NA	NA	level5	NA	NA	NA	NA	318072	185498	250554	291590	255937	245298	220334	288985	243953	259563	251020	140229	49272.1	53367.5	731419	1.40388e+06	53454.4	54264.9	53914.8	45054.8	88139.5	2.5194e+06	71080.5	38973.5	39027.5	47894.5	38467.6	37919.9	39226.3	105948	93681.8	65486.7	57070	91863.3	42489.9
0.747_331.8327	NA	NA	331.833	0.747	NA	NA	NA	NA	NA	level5	NA	NA	NA	NA	1.21096e+07	1.21096e+07	1.21096e+07	1.21096e+07	1.21096e+07	1.21096e+07	1.21096e+07	1.21096e+07	1.21096e+07	1.21096e+07	1.21096e+07	1.57168e+07	1.47431e+07	1.88514e+07	1.34167e+07	6.84947e+06	1.94596e+07	3.38217e+07	2.99974e+07	1.71123e+07	4.23523e+07	5.41192e+06	1.77616e+07	1.62239e+07	1.6278e+07	1.74125e+07	2.17127e+07	2.05459e+07	1.77441e+07	1.71556e+07	1.35147e+07	1.50631e+07	1.82002e+07	1.56122e+07	1.99585e+07
0.747_363.7809	NA	NA	363.781	0.747	NA	NA	NA	NA	NA	level5	NA	NA	NA	NA	290346	248446	297801	285570	292881	298031	286264	290652	245671	315595	284758	73150.8	35708.5	45142.9	1.02737e+06	1.62317e+06	46307.8	88922.6	47266.9	39854.3	46560.9	1.09999e+06	109239	39068.1	57368.2	44172	74674.4	38222.1	37060.3	85764.5	68162.6	72191.7	48537.4	125531	137280
0.747_475.7501	NA	C H3 Cl N2 O11 P2 S5	475.75	0.747	NA	NA	NA	NA	NA	level5	NA	NA	NA	NA	2.00165e+06	1.46565e+06	1.8681e+06	1.54873e+06	1.53422e+06	2.03394e+06	1.65295e+06	1.94794e+06	1.59323e+06	1.76577e+06	1.60722e+06	988123	1.23346e+06	893397	3.07323e+06	2.49174e+06	904203	1.31616e+06	1.14628e+06	977255	1.85482e+06	2.39418e+06	1.11589e+06	1.05185e+06	829239	1.02156e+06	1.04027e+06	1.15998e+06	970943	1.49515e+06	1.33107e+06	1.27042e+06	1.21732e+06	1.41316e+06	974323
0.747_593.7536	NA	NA	593.754	0.747	NA	NA	NA	NA	NA	level5	NA	NA	NA	NA	2.79735e+06	2.54142e+06	2.64472e+06	2.72169e+06	2.46176e+06	2.74896e+06	2.61588e+06	2.87493e+06	2.42256e+06	2.79566e+06	2.58426e+06	4.25096e+06	3.83256e+06	5.55886e+06	1.61517e+06	443323	6.35134e+06	1.28596e+07	1.73419e+07	3.74906e+06	1.52662e+07	212988	4.13339e+06	3.78051e+06	2.94784e+06	3.44041e+06	4.846e+06	4.31368e+06	4.52157e+06	5.866e+06	4.57402e+06	3.67683e+06	6.22212e+06	3.61108e+06	3.72349e+06
0.747_643.6805	NA	NA	643.681	0.747	NA	NA	NA	NA	NA	level5	NA	NA	NA	NA	3.1661e+06	2.30194e+06	2.47087e+06	2.83342e+06	2.98526e+06	3.20172e+06	2.71404e+06	2.68558e+06	2.83222e+06	3.16443e+06	2.39365e+06	5.06681e+06	4.3526e+06	7.11308e+06	3.27333e+06	226167	6.34068e+06	1.02488e+07	4.95598e+06	4.64281e+06	1.19287e+07	112338	5.28252e+06	5.03128e+06	3.9083e+06	4.18714e+06	5.97181e+06	6.57119e+06	4.48121e+06	6.11116e+06	4.28072e+06	4.58026e+06	6.22936e+06	3.40688e+06	5.92367e+06
0.748_205.8866	NA	NA	205.887	0.748	NA	NA	NA	NA	NA	level5	NA	NA	NA	NA	6.38922e+07	8.78943e+07	5.64573e+07	8.88221e+07	5.70056e+07	8.13256e+07	6.92311e+07	7.54299e+07	6.81183e+07	7.27649e+07	6.68467e+07	1.08791e+08	7.55075e+07	1.42918e+08	1.11989e+08	5.23648e+07	1.06398e+08	1.11047e+08	9.56014e+07	1.1036e+08	2.0468e+08	2.75979e+07	1.09833e+08	7.29432e+07	8.80798e+07	9.30322e+07	1.17171e+08	1.08421e+08	5.24478e+07	1.15414e+08	9.11613e+07	6.01855e+07	1.01331e+08	5.4068e+07	6.67938e+07
0.748_221.8605	NA	NA	221.861	0.748	NA	NA	NA	NA	NA	level5	NA	NA	NA	NA	1.74109e+07	9.81387e+06	1.10318e+07	1.67455e+07	1.06322e+07	1.4938e+07	1.40655e+07	1.39788e+07	1.51482e+07	9.1536e+06	1.45755e+07	8.43453e+06	9.71285e+06	7.11067e+06	1.90252e+07	1.78825e+07	6.79954e+06	1.00355e+07	8.7016e+06	8.06576e+06	1.30585e+07	1.90922e+07	8.23769e+06	5.05328e+06	6.1196e+06	8.7315e+06	5.83274e+06	5.52183e+06	6.65975e+06	1.21966e+07	1.03833e+07	6.01211e+06	7.57352e+06	6.37156e+06	7.81859e+06
0.748_347.8067	NA	NA	347.807	0.748	NA	NA	NA	NA	NA	level5	NA	NA	NA	NA	4.88422e+06	2.50566e+06	4.52391e+06	4.45734e+06	2.93671e+06	5.93252e+06	3.2302e+06	3.89151e+06	3.96204e+06	4.09551e+06	3.63575e+06	1.59733e+06	1.8506e+06	2.80658e+06	6.00635e+06	4.75439e+06	3.03561e+06	2.7028e+06	4.83015e+06	2.96716e+06	6.18483e+06	5.57968e+06	3.89999e+06	3.88633e+06	1.88944e+06	2.29678e+06	4.38333e+06	4.68853e+06	3.73809e+06	2.64032e+06	3.91669e+06	4.18989e+06	3.60191e+06	2.72092e+06	3.77727e+06
0.748_349.8038	NA	C H2 Cl O9 P3 S2	349.804	0.748	NA	NA	NA	NA	NA	level5	NA	NA	NA	NA	2.64207e+06	1.7462e+06	2.5698e+06	2.68314e+06	2.03631e+06	2.95077e+06	2.06423e+06	2.48845e+06	2.42866e+06	2.32058e+06	2.24517e+06	1.21157e+06	1.19153e+06	1.13964e+06	3.96112e+06	3.41262e+06	1.17753e+06	1.62054e+06	1.38844e+06	1.13712e+06	2.38554e+06	3.54643e+06	1.35656e+06	1.26372e+06	1.0857e+06	1.2945e+06	1.78146e+06	1.95633e+06	1.13901e+06	1.77738e+06	1.5144e+06	2.25117e+06	1.30215e+06	1.66733e+06	1.42864e+06
0.748_457.7787	NA	NA	457.779	0.748	NA	NA	NA	NA	NA	level5	NA	NA	NA	NA	4.30003e+06	5.0646e+06	3.61446e+06	4.21583e+06	4.04812e+06	4.35777e+06	4.19049e+06	4.67003e+06	4.45758e+06	4.39424e+06	3.71294e+06	5.57977e+06	5.78214e+06	1.13555e+07	5.0508e+06	1.53264e+06	7.099e+06	1.30441e+07	1.07852e+07	6.0394e+06	1.54049e+07	983642	5.61069e+06	5.92369e+06	5.89746e+06	6.3256e+06	7.51654e+06	6.87279e+06	6.75179e+06	7.01721e+06	5.60509e+06	5.96645e+06	6.85382e+06	4.7413e+06	7.12831e+06
0.748_473.753	NA	NA	473.753	0.748	NA	NA	NA	NA	NA	level5	NA	NA	NA	NA	1.519e+06	1.29355e+06	1.61242e+06	1.32708e+06	1.4542e+06	1.74108e+06	1.3517e+06	1.65813e+06	1.48981e+06	1.56583e+06	1.23954e+06	746022	1.04025e+06	727696	2.47391e+06	2.038e+06	877592	1.15428e+06	992924	692854	1.54571e+06	2.03416e+06	923921	943224	725981	995553	888816	946388	794980	1.26628e+06	1.20176e+06	1.18982e+06	956096	1.28441e+06	896679
0.748_701.639	NA	NA	701.639	0.748	NA	NA	NA	NA	NA	level5	NA	NA	NA	NA	2.12174e+06	1.42558e+06	1.75101e+06	1.62933e+06	1.77695e+06	2.1389e+06	1.8952e+06	1.70856e+06	1.71097e+06	1.93733e+06	1.62522e+06	3.04321e+06	3.15337e+06	4.65588e+06	1.80941e+06	108487	3.8899e+06	5.53142e+06	2.09996e+06	3.17155e+06	6.30503e+06	106187	3.7915e+06	3.55211e+06	3.30581e+06	3.81394e+06	4.67709e+06	4.53542e+06	3.3982e+06	3.8129e+06	2.55979e+06	2.97531e+06	3.21918e+06	2.15281e+06	5.01698e+06
0.748_729.7284	NA	NA	729.728	0.748	NA	NA	NA	NA	NA	level5	NA	NA	NA	NA	851133	1.00706e+06	844023	836207	992739	932349	884195	885783	957965	970255	812252	1.04828e+06	1.48226e+06	1.99754e+06	2.17843e+06	452712	2.08965e+06	5.6146e+06	1.07655e+07	1.58521e+06	6.41307e+06	228438	1.35342e+06	1.61221e+06	1.14579e+06	1.26458e+06	1.72185e+06	1.27368e+06	1.64733e+06	2.08046e+06	1.54675e+06	1.5224e+06	2.6953e+06	957868	1.33607e+06
0.748_779.6553	NA	NA	779.655	0.748	NA	NA	NA	NA	NA	level5	NA	NA	NA	NA	1.34768e+06	1.65368e+06	1.57389e+06	1.47229e+06	1.66277e+06	1.68533e+06	1.51354e+06	1.66936e+06	1.27172e+06	1.78618e+06	1.52757e+06	2.7174e+06	2.90587e+06	3.82785e+06	893315	200547	3.74031e+06	8.0363e+06	1.02506e+07	2.38226e+06	9.80723e+06	375774	2.90157e+06	2.92868e+06	2.50584e+06	1.9767e+06	3.0825e+06	2.24464e+06	2.75041e+06	3.42512e+06	2.59178e+06	1.89446e+06	3.78931e+06	1.92411e+06	2.81111e+06
0.749_333.8298	NA	C3 H2 Cl N4 O P3 S3	333.83	0.749	NA	NA	NA	NA	NA	level5	NA	NA	NA	NA	9.52632e+06	8.17221e+06	9.44554e+06	8.51852e+06	8.92051e+06	9.70476e+06	8.5306e+06	1.03667e+07	8.77506e+06	9.10901e+06	8.30094e+06	1.2537e+07	1.31797e+07	1.70561e+07	1.09538e+07	5.01021e+06	1.48765e+07	2.38372e+07	2.20077e+07	1.22378e+07	3.0671e+07	3.54095e+06	1.32447e+07	1.2457e+07	1.31546e+07	1.33993e+07	1.71624e+07	1.5545e+07	1.28034e+07	1.39705e+07	1.16858e+07	1.25582e+07	1.30965e+07	1.09934e+07	1.48685e+07
0.749_433.7655	NA	NA	433.765	0.749	NA	NA	NA	NA	NA	level5	NA	NA	NA	NA	189127	178395	143958	169226	177657	217283	151741	227157	141967	162264	195432	40977.1	44851.1	50711.7	494194	844623	52254.3	82207.8	53456.5	45149.1	55416.8	1.38126e+06	48771.8	40320.4	40519.5	50435.3	40652	40501.4	44255.5	45677.4	118188	53175.4	65023.8	132980	43186.6
0.749_491.724	NA	C2 H4 Cl O11 P3 S5	491.724	0.749	NA	NA	NA	NA	NA	level5	NA	NA	NA	NA	211471	112779	111382	114180	173338	149327	141287	136054	124092	132359	169863	44931.3	53442	60363.5	464620	737403	61693.3	63104.2	62855.2	52924.7	58276.1	970143	67562	46831.6	47014.8	58281.3	55204.7	46611.1	50879.4	80583.1	84375.4	43337.5	64604.2	59868	50417.6
0.749_517.7347	NA	C6 H2 Cl N2 O8 P3 S5	517.735	0.749	NA	NA	NA	NA	NA	level5	NA	NA	NA	NA	5.42182e+06	4.54838e+06	5.21098e+06	5.74258e+06	5.11864e+06	5.65785e+06	4.66874e+06	5.95e+06	5.13454e+06	5.73858e+06	4.54948e+06	7.30552e+06	7.56003e+06	1.04019e+07	7.22044e+06	2.07322e+06	9.83642e+06	1.63217e+07	8.22993e+06	7.74146e+06	1.9004e+07	483378	9.19204e+06	7.32837e+06	9.07262e+06	9.38424e+06	1.18546e+07	1.13757e+07	9.35141e+06	8.51881e+06	6.75581e+06	7.87798e+06	9.03137e+06	6.07612e+06	9.09555e+06
0.749_533.7088	NA	NA	533.709	0.749	NA	NA	NA	NA	NA	level5	NA	NA	NA	NA	1.68281e+06	1.09591e+06	1.33173e+06	1.29387e+06	1.43169e+06	1.6163e+06	1.19353e+06	1.56634e+06	1.40252e+06	1.39884e+06	1.24593e+06	798521	838535	747829	2.72302e+06	2.03998e+06	790340	1.04394e+06	215372	778380	1.37241e+06	1.09348e+06	1.02679e+06	747380	730345	992048	1.05444e+06	1.10601e+06	868124	1.45509e+06	1.07555e+06	1.09539e+06	795662	1.31662e+06	981585
0.749_703.6358	NA	NA	703.636	0.749	NA	NA	NA	NA	NA	level5	NA	NA	NA	NA	1.53816e+06	1.2662e+06	1.23477e+06	1.10833e+06	1.41661e+06	1.51712e+06	1.2804e+06	1.48325e+06	1.21431e+06	1.31077e+06	1.34667e+06	2.4582e+06	2.48638e+06	3.59503e+06	1.129e+06	143305	3.02393e+06	4.19261e+06	1.41219e+06	2.57031e+06	5.18755e+06	139891	3.13074e+06	3.15931e+06	2.67201e+06	2.80797e+06	3.57079e+06	3.42173e+06	2.67121e+06	2.97285e+06	2.04622e+06	2.33099e+06	2.49977e+06	1.73879e+06	3.47081e+06
0.749_721.6967	NA	C5 H2 Cl N6 O18 P3 S5	721.697	0.749	NA	NA	NA	NA	NA	level5	NA	NA	NA	NA	2.00719e+06	1.70983e+06	1.93921e+06	1.8971e+06	1.83545e+06	2.13873e+06	1.79348e+06	2.18518e+06	1.76147e+06	1.93564e+06	1.82954e+06	3.00254e+06	3.21063e+06	5.20419e+06	986532	274028	4.81232e+06	9.58042e+06	1.53636e+07	2.83577e+06	1.38876e+07	185368	3.24737e+06	2.95601e+06	2.31027e+06	2.72764e+06	3.73156e+06	2.68167e+06	3.49799e+06	4.21901e+06	3.37734e+06	2.68077e+06	5.5364e+06	2.80809e+06	3.17177e+06
0.749_797.716	NA	NA	797.716	0.749	NA	NA	NA	NA	NA	level5	NA	NA	NA	NA	768030	910889	551031	671425	894437	746247	746932	743022	761486	740128	740199	3.72487e+06	2.57296e+06	1.61155e+06	291809	190293	2.23686e+06	5.24837e+06	1.13552e+07	1.20435e+06	6.31959e+06	247882	1.25991e+06	1.39871e+06	934014	1.39337e+06	1.4139e+06	1.20842e+06	1.50224e+06	1.77761e+06	1.36009e+06	1.69006e+06	2.98536e+06	1.05668e+06	2.04612e+06
0.75_255.8057	NA	NA	255.806	0.75	NA	NA	NA	NA	NA	level5	NA	NA	NA	NA	111264	107173	219996	103205	102865	114359	114600	115454	122275	134097	117888	110526	133905	152178	551522	2.1612e+06	163358	170199	180238	146291	162075	3.94143e+06	162955	136801	138181	175552	142224	143889	158032	135676	136042	112660	205369	164471	142825
0.75_297.7903	NA	C2 H2 Cl O P3 S4	297.79	0.75	NA	NA	NA	NA	NA	level5	NA	NA	NA	NA	211963	156959	184238	192892	194051	212449	180449	197108	173718	208109	181335	37311.7	44543.4	50374.4	745919	1.24756e+06	51994.2	53380.2	56252.1	51174.4	49600.7	1.53223e+06	60531.6	40254.9	40462.2	50406.2	40637.1	40651	46655.5	64716.8	44593.2	36389.4	64727.3	79949.3	53538.3
0.75_365.7778	NA	NA	365.778	0.75	NA	NA	NA	NA	NA	level5	NA	NA	NA	NA	186399	149071	184027	160516	152940	161995	169807	162783	142607	178496	180171	50874.7	43059.9	48619.2	613613	1.0085e+06	49547.7	50727.4	53265.1	42398.5	49492.7	1.15698e+06	70137.8	41256.5	37528.9	46455.4	40061.1	40643	40482.6	65874.5	42902.7	48649.8	61485.6	112316	40775.2
0.75_423.7364	NA	NA	423.736	0.75	NA	NA	NA	NA	NA	level5	NA	NA	NA	NA	204066	207481	202544	170849	227868	270471	188904	232130	199311	219312	186404	43273.2	34324.3	38802.8	692516	1.02759e+06	40170.2	41428.7	43740.3	57340.6	38923.7	1.07746e+06	38741.3	32373.1	33724.7	43290.1	33454.8	33792.9	37827.5	53099.9	59071.7	40579.6	50149.5	73744	77966.7
0.75_761.595	1-hexadecanoyl-2-octadecanoyl-sn-glycero-3-phosphocholine	C42 H84 N O8 P	761.595	0.75	null	S24766643	HMDB0007970	NA	NA	level4	Lipids and lipid-like molecules	Glycerophospholipids	Glycerophosphocholines	NA	1.53747e+06	842348	1.13874e+06	1.08557e+06	1.10103e+06	999830	1.11561e+06	1.38616e+06	1.1843e+06	1.01856e+06	1.01814e+06	2.35331e+06	2.30439e+06	3.6409e+06	1.04363e+06	135943	2.51847e+06	4.13126e+06	1.09785e+06	2.00715e+06	3.4663e+06	142807	2.41772e+06	2.52683e+06	2.42472e+06	2.31094e+06	3.40965e+06	3.28243e+06	2.06795e+06	2.61465e+06	2.0319e+06	2.50698e+06	2.4702e+06	1.51516e+06	2.42866e+06
0.75_769.6263	NA	NA	769.626	0.75	NA	NA	NA	NA	NA	level5	NA	NA	NA	NA	1.88494e+06	1.55215e+06	1.99624e+06	1.70041e+06	1.71691e+06	1.80928e+06	1.69861e+06	2.11545e+06	1.76463e+06	1.81997e+06	1.55887e+06	3.42223e+06	2.76523e+06	4.40386e+06	1.51762e+06	107163	4.32607e+06	7.9732e+06	7.33669e+06	2.90629e+06	9.04803e+06	112752	3.55861e+06	3.02423e+06	3.09839e+06	3.16322e+06	3.98637e+06	4.13003e+06	3.53434e+06	3.75747e+06	3.02319e+06	2.93518e+06	4.06798e+06	2.75714e+06	4.22252e+06
0.75_789.6842	NA	C13 H2 Cl N4 O18 P3 S5	789.684	0.75	NA	NA	NA	NA	NA	level5	NA	NA	NA	NA	1.28192e+06	1.15848e+06	1.22484e+06	900703	1.14804e+06	1.17773e+06	1.12259e+06	1.2303e+06	1.0821e+06	1.31066e+06	1.01071e+06	1.97346e+06	2.02694e+06	2.1063e+06	631402	158990	2.66579e+06	6.5781e+06	1.0321e+07	1.64157e+06	7.1446e+06	177100	1.61999e+06	1.83319e+06	1.10257e+06	1.30105e+06	1.67471e+06	1.56439e+06	2.08292e+06	2.66945e+06	2.08716e+06	1.64223e+06	3.02589e+06	1.40305e+06	1.53734e+06
0.751_207.8837	NA	NA	207.884	0.751	NA	NA	NA	NA	NA	level5	NA	NA	NA	NA	3.25011e+07	2.98998e+07	3.18943e+07	3.0351e+07	3.25203e+07	3.25628e+07	3.00416e+07	3.26383e+07	3.11669e+07	3.30467e+07	2.99225e+07	4.05119e+07	4.64329e+07	5.22546e+07	4.21932e+07	2.16768e+07	4.41394e+07	7.23561e+07	8.50297e+07	4.66374e+07	8.75138e+07	2.0095e+07	4.22022e+07	4.28292e+07	3.97451e+07	4.17693e+07	5.90623e+07	4.84739e+07	3.9081e+07	9.45475e+06	3.45562e+07	3.84509e+07	4.20803e+07	3.60203e+07	4.96582e+07
0.751_281.8163	NA	NA	281.816	0.751	NA	NA	NA	NA	NA	level5	NA	NA	NA	NA	4.00853e+06	3.81347e+06	4.18754e+06	3.98384e+06	3.9235e+06	3.99445e+06	3.96357e+06	3.98025e+06	3.98544e+06	4.12022e+06	3.85541e+06	2.14175e+06	2.28292e+06	2.02334e+06	6.45461e+06	7.2888e+06	2.03232e+06	2.6378e+06	1.12061e+06	2.6296e+06	3.35156e+06	7.16899e+06	2.88628e+06	2.5886e+06	1.9769e+06	2.77619e+06	2.84721e+06	2.74731e+06	1.8578e+06	2.99123e+06	2.40073e+06	2.68037e+06	2.40969e+06	3.18428e+06	2.8287e+06
0.751_389.7913	NA	NA	389.791	0.751	NA	NA	NA	NA	NA	level5	NA	NA	NA	NA	7.51001e+06	8.9776e+06	7.04207e+06	6.78662e+06	6.84027e+06	7.71836e+06	6.47907e+06	7.69541e+06	7.48624e+06	8.05242e+06	6.90965e+06	9.52969e+06	9.93532e+06	1.32498e+07	9.17908e+06	3.78144e+06	1.19348e+07	1.72104e+07	7.25697e+06	1.00578e+07	2.18397e+07	1.86879e+06	1.16975e+07	1.06784e+07	1.14915e+07	1.1606e+07	1.60779e+07	1.46282e+07	1.11903e+07	1.18012e+07	9.26166e+06	9.89786e+06	1.00579e+07	8.21379e+06	1.38449e+07
0.751_391.7883	NA	C3 H3 Cl O8 P2 S4	391.788	0.751	NA	NA	NA	NA	NA	level5	NA	NA	NA	NA	1.34322e+07	8.43984e+06	1.25706e+07	1.35169e+07	1.23741e+07	1.33076e+07	1.09478e+07	1.27246e+07	1.18091e+07	1.24164e+07	1.13656e+07	1.70424e+07	1.7199e+07	2.48619e+07	1.59633e+07	6.57206e+06	1.93274e+07	2.95717e+07	1.06394e+07	1.69707e+07	3.48218e+07	3.69878e+06	1.87586e+07	1.73579e+07	1.8531e+07	1.90154e+07	2.36986e+07	2.27834e+07	1.76747e+07	1.96433e+07	1.67231e+07	1.77625e+07	1.5903e+07	1.48918e+07	2.14397e+07
0.751_407.7624	NA	NA	407.762	0.751	NA	NA	NA	NA	NA	level5	NA	NA	NA	NA	3.48359e+06	2.96493e+06	3.53431e+06	3.33413e+06	3.11486e+06	3.61506e+06	2.90473e+06	3.67407e+06	3.36893e+06	3.45728e+06	2.97953e+06	2.02765e+06	2.36054e+06	1.87691e+06	7.08649e+06	5.43104e+06	1.9447e+06	2.21774e+06	1.44362e+06	2.07367e+06	2.94406e+06	3.86571e+06	2.21534e+06	2.2418e+06	1.8927e+06	2.56953e+06	2.81804e+06	2.71658e+06	1.83799e+06	2.96517e+06	2.39006e+06	2.71093e+06	2.02219e+06	2.55764e+06	2.38584e+06
0.751_575.6933	NA	NA	575.693	0.751	NA	NA	NA	NA	NA	level5	NA	NA	NA	NA	4.74119e+06	3.15252e+06	3.23699e+06	4.30487e+06	3.85319e+06	4.07969e+06	3.46083e+06	4.26178e+06	4.02332e+06	4.29528e+06	3.13144e+06	6.5561e+06	6.36518e+06	8.26503e+06	2.96248e+06	1.16865e+06	7.62253e+06	9.68491e+06	3.03709e+06	5.33944e+06	1.13731e+07	124346	6.79887e+06	6.66707e+06	6.60196e+06	6.63123e+06	7.72405e+06	7.52161e+06	5.69943e+06	4.44111e+06	5.03211e+06	5.54159e+06	6.37253e+06	4.7222e+06	6.9125e+06
0.751_591.6674	NA	NA	591.667	0.751	NA	NA	NA	NA	NA	level5	NA	NA	NA	NA	1.24488e+06	939442	1.24849e+06	1.18165e+06	1.20942e+06	1.43933e+06	837613	1.36679e+06	1.23209e+06	1.10535e+06	1.14892e+06	675394	758744	585465	2.58638e+06	1.30775e+06	664001	670868	96517.7	711269	630683	356061	793870	751356	679097	857379	989083	1.03046e+06	656049	1.00384e+06	977598	1.02747e+06	641968	927157	737911
0.752_139.061	NA	NA	139.061	0.752	NA	NA	NA	NA	NA	level5	NA	NA	NA	NA	5.54787e+07	5.46379e+07	5.71294e+07	5.41986e+07	5.5644e+07	5.62425e+07	5.38435e+07	5.55205e+07	5.55817e+07	5.59664e+07	5.51322e+07	7.85777e+07	1.05471e+08	9.35525e+07	9.37578e+07	5.41771e+07	7.94916e+07	8.00364e+07	1.34702e+07	1.08582e+08	4.35094e+07	1.10123e+08	1.18476e+08	6.63942e+07	1.70141e+08	1.63293e+08	1.37341e+08	1.03457e+08	9.33286e+07	7.75585e+07	7.64968e+07	9.87578e+07	1.51078e+08	8.41465e+07	1.49605e+08
0.752_295.7932	NA	NA	295.793	0.752	NA	NA	NA	NA	NA	level5	NA	NA	NA	NA	277184	222869	255225	261851	268357	313533	236625	265409	250523	263031	264481	25347.9	62114.2	34321.4	969024	1.60223e+06	35630.8	36660.2	38660.5	64460.9	34188.1	1.06046e+06	67703.6	32157.3	28071.6	37778.6	44989.2	60578.8	48700	70725.6	59119.3	47661.7	44420.9	121527	30041.7
0.752_481.6951	NA	NA	481.695	0.752	NA	NA	NA	NA	NA	level5	NA	NA	NA	NA	155881	147042	195895	177318	159779	160663	165156	162963	194719	169673	140569	39825.9	67730.3	52151.5	676722	808751	53964.2	54110.1	56406.6	51287.3	47179	444246	43101.4	35111.1	34386.7	42480.2	34442.2	35986.4	40457	52818.6	53835.2	77512.9	66237.9	67202	39214.7
0.752_633.652	NA	NA	633.652	0.752	NA	NA	NA	NA	NA	level5	NA	NA	NA	NA	2.14883e+06	1.76255e+06	1.99596e+06	1.66901e+06	1.97238e+06	2.14338e+06	1.86266e+06	2.11094e+06	1.78882e+06	1.95526e+06	1.91322e+06	3.26159e+06	2.99918e+06	5.21002e+06	2.2084e+06	244543	3.56752e+06	4.87302e+06	701092	3.58085e+06	5.01486e+06	86574.8	3.95866e+06	3.74282e+06	3.42034e+06	3.68508e+06	4.75116e+06	4.31957e+06	3.37997e+06	3.70337e+06	2.80958e+06	3.53097e+06	2.71016e+06	2.31894e+06	4.2095e+06
0.752_651.712	NA	NA	651.712	0.752	NA	NA	NA	NA	NA	level5	NA	NA	NA	NA	941113	1.04028e+06	1.13596e+06	949349	1.11736e+06	1.15838e+06	980206	1.09596e+06	907282	1.16638e+06	1.02816e+06	1.65788e+06	1.64467e+06	2.36435e+06	731985	139900	2.40024e+06	4.25643e+06	4.29201e+06	1.3955e+06	5.44292e+06	162897	1.79798e+06	1.6948e+06	1.76062e+06	1.4819e+06	2.05033e+06	2.08953e+06	1.841e+06	2.12408e+06	1.73088e+06	1.57444e+06	2.08383e+06	1.07975e+06	1.61898e+06
0.752_693.6073	NA	NA	693.607	0.752	NA	NA	NA	NA	NA	level5	NA	NA	NA	NA	1.4006e+06	825324	995741	1.17958e+06	1.12062e+06	1.35441e+06	793867	947512	1.22186e+06	1.18982e+06	1.08528e+06	2.29035e+06	2.14271e+06	3.81963e+06	1.11444e+06	115732	2.80993e+06	2.71303e+06	782135	2.41066e+06	1.75871e+06	125764	2.5171e+06	2.38692e+06	2.36051e+06	2.48758e+06	3.57721e+06	3.98346e+06	2.48969e+06	2.00399e+06	1.49715e+06	2.05518e+06	2.75125e+06	1.53804e+06	2.93059e+06
0.753_263.8452	NA	NA	263.845	0.753	NA	NA	NA	NA	NA	level5	NA	NA	NA	NA	2.27623e+07	2.12042e+07	2.35677e+07	2.20641e+07	2.30959e+07	2.28062e+07	2.03923e+07	2.3479e+07	2.24551e+07	2.35796e+07	2.14904e+07	2.92767e+07	3.2035e+07	4.10702e+07	2.97084e+07	1.34227e+07	3.01388e+07	4.72609e+07	2.50659e+07	3.06026e+07	5.79518e+07	9.36322e+06	3.27586e+07	3.22217e+07	3.22697e+07	3.50207e+07	4.38901e+07	4.07406e+07	3.06087e+07	3.20978e+07	2.68391e+07	3.15413e+07	2.75016e+07	2.43488e+07	3.7813e+07
0.753_265.8423	NA	C2 H Cl O5 P2 S2	265.842	0.753	NA	NA	NA	NA	NA	level5	NA	NA	NA	NA	1.69187e+07	1.67668e+07	1.7112e+07	1.63834e+07	1.70892e+07	1.68805e+07	1.68259e+07	1.68453e+07	1.65652e+07	1.77115e+07	1.63372e+07	2.27906e+07	2.24019e+07	3.03954e+07	2.26157e+07	9.78198e+06	2.34082e+07	3.54301e+07	1.46046e+07	2.5752e+07	5.02146e+07	9.08915e+06	2.71052e+07	2.48829e+07	2.35616e+07	2.39375e+07	3.16802e+07	2.7256e+07	2.09709e+07	2.43041e+07	1.90577e+07	2.05583e+07	2.09635e+07	2.01402e+07	3.14212e+07
0.753_279.8192	NA	NA	279.819	0.753	NA	NA	NA	NA	NA	level5	NA	NA	NA	NA	3.90852e+06	3.56436e+06	3.99429e+06	3.69166e+06	3.99445e+06	4.19031e+06	3.64779e+06	4.33178e+06	3.79136e+06	4.00571e+06	3.51985e+06	2.21035e+06	2.66238e+06	2.13019e+06	8.24438e+06	6.98336e+06	1.70471e+06	2.41255e+06	1.29986e+06	2.19249e+06	3.15731e+06	6.49843e+06	2.72117e+06	2.43777e+06	2.11907e+06	2.7659e+06	2.94996e+06	2.89854e+06	2.12226e+06	3.26257e+06	2.63927e+06	2.81406e+06	2.15107e+06	2.83427e+06	2.47576e+06
0.753_355.7489	NA	NA	355.749	0.753	NA	NA	NA	NA	NA	level5	NA	NA	NA	NA	280036	261222	246667	157057	302409	245983	240949	258891	265139	263666	204618	73550.8	80437	88763.5	1.25425e+06	1.4491e+06	100235	80581.1	83661.6	81879.2	70454.1	1.18581e+06	66578.7	65379.3	58775.4	67148.7	58729.7	57175.7	63749.1	372006	136310	220436	99192.1	145869	58460.9
0.753_413.708	NA	NA	413.708	0.753	NA	NA	NA	NA	NA	level5	NA	NA	NA	NA	182334	171701	186632	180144	198052	182875	182347	178221	196511	183297	174368	52543.5	60740	68471.3	741958	724802	87716	75632.1	80425.8	75188.1	74243.7	102346	80242.8	71960.2	69282.5	79037.9	65864.6	59623.6	65341.3	62346.9	62523.9	69532.3	90909.2	96803.6	66940.9
0.753_465.7213	NA	NA	465.721	0.753	NA	NA	NA	NA	NA	level5	NA	NA	NA	NA	2.00917e+06	1.97191e+06	2.00243e+06	1.99315e+06	1.99947e+06	1.99494e+06	1.99516e+06	1.99516e+06	1.99492e+06	1.99563e+06	1.99488e+06	922350	868449	729403	3.29791e+06	2.67032e+06	1.06981e+06	1.01141e+06	520166	1.37653e+06	1.41482e+06	1.59635e+06	1.33164e+06	1.30354e+06	1.05348e+06	1.34098e+06	1.52747e+06	1.55782e+06	1.21631e+06	1.18765e+06	964835	917621	1.0592e+06	1.68026e+06	1.26248e+06
0.753_635.6489	NA	NA	635.649	0.753	NA	NA	NA	NA	NA	level5	NA	NA	NA	NA	1.51094e+06	1.19818e+06	1.26676e+06	1.57678e+06	1.43377e+06	1.50908e+06	1.26553e+06	1.66564e+06	1.39211e+06	1.32749e+06	1.3407e+06	2.41204e+06	2.28841e+06	4.08557e+06	1.43107e+06	104559	2.85072e+06	3.66679e+06	1.57277e+06	2.62053e+06	3.60048e+06	126351	2.8283e+06	2.91188e+06	2.62431e+06	2.99676e+06	3.52389e+06	3.52507e+06	2.65954e+06	2.98343e+06	2.26773e+06	2.79862e+06	1.95781e+06	1.83715e+06	3.24721e+06
0.753_819.5529	NA	NA	819.553	0.753	NA	NA	NA	NA	NA	level5	NA	NA	NA	NA	1.25148e+06	793397	833249	866994	872435	1.10392e+06	760395	1.04567e+06	942294	986848	829775	2.01199e+06	1.85022e+06	2.83462e+06	1.04865e+06	123404	1.61294e+06	2.53858e+06	1.03862e+06	2.06303e+06	1.87233e+06	146622	2.16031e+06	2.01934e+06	2.23725e+06	1.91946e+06	2.62195e+06	2.48891e+06	2.00584e+06	2.13349e+06	1.50474e+06	1.96312e+06	2.99095e+06	1.0476e+06	2.57771e+06
0.754_164.9805	NA	NA	164.981	0.754	NA	NA	NA	NA	NA	level5	NA	NA	NA	NA	615329	557149	629660	563096	559735	591287	583259	580212	695478	557668	526861	222700	432588	199164	1.98443e+06	2.73789e+06	279378	176249	182345	264645	158861	1.28064e+06	154974	182305	146564	172369	150270	322550	162858	219738	452833	152474	212280	716774	166586
0.754_449.7471	NA	C4 H2 Cl O9 P3 S4	449.747	0.754	NA	NA	NA	NA	NA	level5	NA	NA	NA	NA	8.27803e+06	7.01804e+06	7.86277e+06	7.39347e+06	8.049e+06	8.11789e+06	7.13435e+06	8.6116e+06	7.58151e+06	7.30044e+06	7.91913e+06	9.57535e+06	1.12864e+07	1.39037e+07	1.06637e+07	3.34338e+06	1.24319e+07	1.6553e+07	7.71288e+06	1.10902e+07	2.00131e+07	1.07095e+06	1.14033e+07	1.07118e+07	1.34704e+07	1.42546e+07	1.78208e+07	1.6931e+07	1.14225e+07	1.25681e+07	8.63028e+06	1.15805e+07	8.98023e+06	9.11166e+06	1.54908e+07
0.754_809.5253	NA	NA	809.525	0.754	NA	NA	NA	NA	NA	level5	NA	NA	NA	NA	908271	635588	961663	820642	597254	533642	778507	950789	539186	659895	1.03699e+06	1.7048e+06	1.70936e+06	3.06725e+06	1.04123e+06	147454	2.32451e+06	1.32858e+06	476909	2.09311e+06	256186	173768	1.71511e+06	2.00594e+06	1.79654e+06	2.30057e+06	2.95514e+06	2.84991e+06	1.78595e+06	2.09955e+06	1.47781e+06	1.73567e+06	3.27507e+06	1.23996e+06	2.93415e+06
0.755_291.1904	NA	C11 H25 N5 O4	291.19	0.755	NA	NA	NA	NA	NA	level5	NA	NA	NA	NA	1.10386e+06	851481	1.03418e+06	995201	1.20817e+06	997956	916310	1.00847e+06	1.20555e+06	1.03459e+06	905600	3.18348e+06	7.19157e+06	3.51434e+06	1.36624e+06	443484	3.79073e+06	559748	2.63048e+06	4.33332e+06	5.0104e+06	1.12145e+06	4.93021e+06	3.39224e+06	8.44619e+06	4.42138e+06	4.34483e+06	5.29377e+06	3.75253e+06	2.32725e+06	1.91661e+06	1.31227e+06	9.95926e+06	2.38243e+06	5.96466e+06
0.755_337.7779	NA	NA	337.778	0.755	NA	NA	NA	NA	NA	level5	NA	NA	NA	NA	2.55164e+06	2.31096e+06	2.58565e+06	2.48714e+06	2.46505e+06	2.70988e+06	2.28667e+06	3.06726e+06	2.41365e+06	2.60907e+06	2.20298e+06	1.38065e+06	1.73095e+06	1.34644e+06	6.14664e+06	4.34061e+06	1.16527e+06	1.13972e+06	364606	1.58701e+06	1.83486e+06	2.79448e+06	1.81584e+06	1.58472e+06	1.20662e+06	1.75401e+06	1.93192e+06	2.08896e+06	1.39083e+06	1.96427e+06	1.62168e+06	1.99778e+06	1.06285e+06	1.70647e+06	1.70093e+06
0.755_339.775	NA	NA	339.775	0.755	NA	NA	NA	NA	NA	level5	NA	NA	NA	NA	3.21703e+06	2.90377e+06	3.51013e+06	2.00179e+06	3.31485e+06	3.2264e+06	2.62182e+06	3.32083e+06	3.03417e+06	3.07949e+06	2.66102e+06	1.85521e+06	2.12547e+06	1.72343e+06	7.84885e+06	5.3393e+06	1.57168e+06	1.57373e+06	181853	1.79783e+06	1.82535e+06	3.88275e+06	2.23357e+06	1.86501e+06	1.50376e+06	2.17776e+06	2.25837e+06	2.27788e+06	1.5903e+06	2.74398e+06	2.10353e+06	2.34153e+06	1.65116e+06	2.25262e+06	1.88415e+06
0.755_447.7501	NA	NA	447.75	0.755	NA	NA	NA	NA	NA	level5	NA	NA	NA	NA	3.77196e+06	3.50336e+06	3.6175e+06	3.83813e+06	3.51591e+06	3.88149e+06	3.46325e+06	4.45994e+06	3.68051e+06	3.67859e+06	3.2617e+06	5.29101e+06	5.70743e+06	7.45659e+06	5.10091e+06	1.6248e+06	5.90385e+06	7.69074e+06	2.43893e+06	5.64069e+06	9.44438e+06	318589	5.99675e+06	5.2788e+06	6.10869e+06	6.92545e+06	8.31867e+06	7.79118e+06	5.73404e+06	5.90484e+06	4.30057e+06	5.70052e+06	4.30324e+06	4.24923e+06	6.91356e+06
0.756_173.1165	Indospicine	C7 H15 N3 O2	173.117	0.756	NA	S97122	NA	NA	NA	level4	NA	NA	NA	NA	3.21228e+06	3.34029e+06	2.48232e+06	2.86737e+06	2.47508e+06	2.21964e+06	3.37041e+06	2.49004e+06	3.14524e+06	2.48123e+06	3.04302e+06	3.16192e+06	4.49288e+06	1.42218e+06	3.96912e+06	6.68873e+06	5.03617e+06	1.71473e+06	1.91082e+06	616012	1.7664e+06	385041	5.89637e+06	2.06414e+06	6.83872e+06	4.69825e+06	1.14205e+07	9.58179e+06	5.54902e+06	3.82637e+06	2.84335e+06	5.84549e+06	1.97788e+07	1.728e+06	2.42456e+06
0.756_199.0611	NA	C5 H14 N O5 P	199.061	0.756	NA	NA	NA	NA	NA	level5	NA	NA	NA	NA	1.13735e+07	9.70778e+06	1.08689e+07	1.03686e+07	1.00743e+07	1.1551e+07	1.0418e+07	1.1123e+07	1.06096e+07	1.11211e+07	9.66073e+06	6.40773e+06	8.24312e+06	9.56356e+06	1.74994e+07	8.02716e+06	8.70443e+06	4.67727e+06	1.10317e+07	1.20092e+07	2.26405e+07	2.62357e+07	1.01546e+07	1.10106e+07	1.15212e+07	9.92299e+06	1.64958e+07	1.45324e+07	1.09496e+07	2.00838e+07	1.63174e+07	1.0992e+07	8.62964e+06	1.66345e+07	1.46384e+07
0.756_321.8038	NA	NA	321.804	0.756	NA	NA	NA	NA	NA	level5	NA	NA	NA	NA	7.53525e+06	7.35601e+06	7.53287e+06	7.53111e+06	7.17447e+06	8.14151e+06	6.93512e+06	8.0057e+06	7.79323e+06	7.46443e+06	6.99613e+06	1.22793e+07	1.1571e+07	1.5109e+07	1.11565e+07	3.97725e+06	1.0858e+07	1.38187e+07	3.51825e+06	1.28723e+07	1.55238e+07	2.02398e+06	1.2306e+07	1.05349e+07	1.10093e+07	1.26322e+07	1.625e+07	1.66297e+07	9.98001e+06	1.07867e+07	9.8925e+06	1.05714e+07	9.16529e+06	9.1925e+06	1.36782e+07
0.756_451.8256	NA	C4 H3 Cl O17 P2 S	451.826	0.756	NA	NA	NA	NA	NA	level5	NA	NA	NA	NA	106602	160823	160627	150838	120805	141969	138665	127623	182276	145189	106399	42029.4	50147.9	56841	187830	438307	71328.7	59964.2	63178.7	57444	56227.4	981618	56021.8	52261.3	50301.9	58171.4	48819	45325.3	49527.8	51070.4	50176.3	40922.8	72724.3	57068.3	49562.8
0.756_523.68	NA	NA	523.68	0.756	NA	NA	NA	NA	NA	level5	NA	NA	NA	NA	1.60152e+06	1.23221e+06	1.46329e+06	1.27057e+06	1.42735e+06	1.72973e+06	1.37642e+06	1.65309e+06	1.01139e+06	1.65404e+06	1.51523e+06	892882	1.0442e+06	901298	3.25694e+06	1.54975e+06	671638	529337	108470	704336	291632	410165	1.04195e+06	903289	838507	1.32494e+06	1.48089e+06	1.51653e+06	872835	1.4249e+06	1.06314e+06	1.45682e+06	1.57077e+06	1.11977e+06	1.01142e+06
0.757_183.0872	[similar to: syringic acid; δmass: -14.9657 da]	NA	183.087	0.757	NA	NA	NA	NA	NA	level5	NA	NA	NA	NA	5.31688e+07	5.23297e+07	5.36771e+07	6.53126e+07	5.20783e+07	5.40748e+07	5.20423e+07	5.52821e+07	5.42907e+07	5.61987e+07	5.47215e+07	6.77721e+07	8.2748e+07	1.43128e+08	6.40697e+07	1.7592e+07	1.1018e+08	7.03059e+07	1.97862e+08	1.15347e+08	2.13215e+08	7.21919e+07	1.00201e+08	1.05561e+08	1.7812e+08	1.207e+08	1.78394e+08	1.45922e+08	1.33947e+08	1.69507e+08	1.08489e+08	8.65913e+07	9.1206e+07	1.27125e+08	1.71725e+08
0.757_187.1685	N(1)-acetylspermidine	C9 H21 N3 O	187.168	0.757	C00612	S482	HMDB0001276	NA	NA	level4	Organic acids and derivatives	Carboximidic acids and derivatives	Carboximidic acids	NULL	2.52881e+06	2.55185e+06	2.9091e+06	2.57786e+06	2.62946e+06	2.78353e+06	2.57988e+06	2.52046e+06	2.86899e+06	2.81885e+06	2.3757e+06	3.67744e+06	2.95908e+06	6.54514e+06	2.3753e+06	6.89944e+06	3.4308e+06	2.5624e+06	2.67038e+06	3.44003e+06	1.62705e+06	443777	1.47237e+06	2.89192e+06	2.2489e+06	981897	2.88866e+06	3.37678e+06	3.0771e+06	3.1472e+06	2.51853e+06	6.36537e+06	6.16671e+06	4.20029e+06	7.64246e+06
0.757_323.8009	NA	NA	323.801	0.757	NA	NA	NA	NA	NA	level5	NA	NA	NA	NA	1.26181e+07	1.17334e+07	1.37818e+07	1.24165e+07	1.23036e+07	1.36547e+07	1.18572e+07	1.32732e+07	1.30916e+07	1.22867e+07	1.22703e+07	1.69964e+07	1.99664e+07	2.39107e+07	1.81098e+07	6.77772e+06	1.70394e+07	2.40756e+07	8.64922e+06	1.87442e+07	1.9853e+07	2.3486e+06	2.12355e+07	1.79782e+07	1.63093e+07	2.03319e+07	2.71228e+07	2.34171e+07	1.61818e+07	1.8544e+07	1.37138e+07	1.76981e+07	1.46952e+07	1.28231e+07	2.3257e+07
0.757_365.9684	NA	C5 H7 Cl N4 O13	365.968	0.757	NA	NA	NA	NA	NA	level5	NA	NA	NA	NA	143277	185490	152578	155916	150668	212022	139591	133619	158054	153867	191314	170917	186259	199732	127384	124432	248470	208203	219126	198587	194170	144648	192412	178912	172017	198065	166041	153656	172094	179845	190528	5.60086e+06	252782	197503	170598
0.757_507.7059	NA	NA	507.706	0.757	NA	NA	NA	NA	NA	level5	NA	NA	NA	NA	5.01325e+06	4.79116e+06	5.0032e+06	4.08105e+06	4.90356e+06	5.35708e+06	4.03293e+06	5.49676e+06	4.9673e+06	4.53894e+06	4.63784e+06	6.94672e+06	7.06595e+06	1.07497e+07	6.77717e+06	1.30614e+06	6.60887e+06	9.4754e+06	4.41957e+06	4.89087e+06	7.2876e+06	126896	8.55854e+06	7.7566e+06	8.80338e+06	9.65573e+06	7.52829e+06	1.15151e+07	8.22256e+06	7.79183e+06	5.05675e+06	7.68272e+06	6.01678e+06	3.70132e+06	9.45961e+06
0.757_509.7029	NA	NA	509.703	0.757	NA	NA	NA	NA	NA	level5	NA	NA	NA	NA	2.0385e+06	1.80926e+06	2.07324e+06	1.95201e+06	2.25688e+06	2.03505e+06	1.6363e+06	2.31167e+06	1.97848e+06	2.10956e+06	1.88297e+06	3.76043e+06	3.02596e+06	4.48813e+06	2.85883e+06	532487	3.20301e+06	3.8283e+06	1.63649e+06	3.39489e+06	1.00393e+06	98935	3.3556e+06	3.04727e+06	3.76554e+06	3.8419e+06	5.34811e+06	4.9867e+06	3.39952e+06	3.28507e+06	2.27692e+06	3.07583e+06	2.74575e+06	2.44669e+06	4.036e+06
0.757_567.6615	NA	NA	567.662	0.757	NA	NA	NA	NA	NA	level5	NA	NA	NA	NA	2.24945e+06	1.73208e+06	2.08379e+06	2.09227e+06	2.16241e+06	2.47303e+06	1.81821e+06	2.49104e+06	1.72939e+06	2.14736e+06	2.1896e+06	3.96572e+06	3.69495e+06	5.27648e+06	2.83558e+06	211683	4.17263e+06	4.34335e+06	1.72025e+06	3.81933e+06	1.07742e+06	117704	3.72216e+06	3.72856e+06	3.81515e+06	4.66117e+06	6.16446e+06	5.19728e+06	3.78229e+06	3.84793e+06	3.00048e+06	3.27183e+06	2.79044e+06	2.61394e+06	4.85415e+06
0.757_581.6381	NA	NA	581.638	0.757	NA	NA	NA	NA	NA	level5	NA	NA	NA	NA	1.30242e+06	1.06437e+06	1.14411e+06	1.1854e+06	1.29573e+06	1.30758e+06	1.14608e+06	1.17134e+06	1.23492e+06	1.16072e+06	1.235e+06	809957	910702	733711	2.58064e+06	1.25714e+06	410966	300546	147519	830979	384184	76719.5	806617	644942	660952	1.08698e+06	1.3792e+06	1.33898e+06	919131	1.10177e+06	818016	1.02311e+06	478807	807947	1.03282e+06
0.758_206.0072	3-oxalomalic acid	C6 H6 O8	206.007	0.758	NA	S388694	NA	NA	NA	level4	NA	NA	NA	NA	2.45515e+06	2.5784e+06	2.90983e+06	2.54699e+06	2.57208e+06	2.74216e+06	2.55541e+06	2.54966e+06	2.50917e+06	2.68799e+06	2.69263e+06	2.57878e+06	3.2382e+06	1.45592e+06	5.3226e+06	4.29883e+06	1.51563e+06	1.32935e+06	1.27876e+06	1.94112e+06	1.52776e+06	262395	1.53045e+06	3.12161e+06	1.83135e+06	1.53366e+06	1.8245e+06	2.0307e+06	1.46781e+06	2.46102e+06	2.31042e+06	1.88399e+06	2.45177e+06	2.39791e+06	2.52419e+06
0.758_218.0193	NA	C4 H11 O8 P	218.019	0.758	NA	NA	NA	NA	NA	level5	NA	NA	NA	NA	2.60773e+08	2.60773e+08	2.60773e+08	2.60773e+08	2.60773e+08	2.60773e+08	2.60773e+08	2.60773e+08	2.60773e+08	2.60773e+08	2.60773e+08	1.05542e+08	2.02884e+08	1.30785e+08	2.19325e+08	1.14434e+07	1.66031e+08	1.5663e+08	1.46923e+08	1.62841e+08	1.71269e+08	7.87293e+08	1.71834e+08	1.78077e+08	2.05038e+08	2.31986e+08	1.79155e+08	1.88448e+08	1.78624e+08	2.18917e+08	1.92252e+08	1.45879e+08	2.1523e+08	3.2153e+08	1.90445e+08
0.758_565.6645	NA	NA	565.664	0.758	NA	NA	NA	NA	NA	level5	NA	NA	NA	NA	3.1068e+06	3.18359e+06	3.89914e+06	2.06807e+06	3.76503e+06	4.07572e+06	3.09874e+06	3.06189e+06	3.07282e+06	3.19013e+06	3.36272e+06	6.09679e+06	4.88397e+06	6.95602e+06	3.10519e+06	350962	6.43655e+06	7.17315e+06	2.93088e+06	6.55491e+06	4.68188e+06	121989	6.08361e+06	5.70214e+06	6.6446e+06	7.59885e+06	9.34784e+06	8.99264e+06	5.9916e+06	6.47109e+06	4.81746e+06	5.52455e+06	4.61611e+06	3.91871e+06	7.83982e+06
0.758_613.8111	NA	C9 H4 Cl N6 O14 P S4	613.811	0.758	NA	NA	NA	NA	NA	level5	NA	NA	NA	NA	128539	254298	134622	128255	138697	264962	134560	152129	155767	167684	154942	158353	534442	189879	123463	123749	248701	1.10804e+06	1.22987e+07	909340	1.41813e+07	268244	209409	469850	192098	471622	191492	192712	462921	173590	183477	159057	738364	205475	510935
0.758_771.6225	NA	NA	771.622	0.758	NA	NA	NA	NA	NA	level5	NA	NA	NA	NA	1.18492e+06	890954	1.18969e+06	1.10361e+06	1.02884e+06	1.02146e+06	907800	1.32156e+06	1.08841e+06	1.02709e+06	1.00101e+06	2.053e+06	2.13716e+06	2.69889e+06	930985	218117	2.59372e+06	4.7786e+06	4.77236e+06	1.7539e+06	5.8976e+06	259372	2.05042e+06	1.90027e+06	1.78299e+06	2.15865e+06	2.58838e+06	2.41669e+06	2.43863e+06	2.26217e+06	1.7718e+06	1.85646e+06	2.55582e+06	1.87752e+06	2.53456e+06
0.759_133.0115	NA	C4 H8 N P S	133.012	0.759	NA	NA	NA	NA	NA	level5	NA	NA	NA	NA	1.36814e+07	1.40707e+07	1.41591e+07	1.29143e+07	1.47954e+07	1.34564e+07	1.3259e+07	1.4321e+07	1.38906e+07	1.40617e+07	1.354e+07	2.58168e+07	1.95788e+07	2.70898e+07	2.17138e+07	2.89277e+07	2.37996e+07	1.54866e+07	2.18684e+07	1.87818e+07	1.9384e+07	2.53468e+07	1.53213e+07	1.67447e+07	1.32845e+07	1.7014e+07	1.69755e+07	1.65295e+07	1.0997e+07	1.3972e+07	1.15564e+07	5.83769e+06	1.68016e+07	1.12161e+07	1.57088e+07
0.759_148.9855	[similar to: l-(-)-methionine; δmass: -0.0655 da]	NA	148.986	0.759	NA	NA	NA	NA	NA	level5	NA	NA	NA	NA	371949	354259	372246	332485	399402	384073	336049	341908	339895	433954	352711	261456	127033	149407	1.06584e+06	2.36081e+06	135885	115000	118664	97817.2	82617.6	2.45283e+06	80918.3	102101	96426.3	87730.6	73075	113398	70208.1	110401	118915	93786.8	109075	122040	145628
0.759_151.0148	NA	C2 H6 N3 O3 P	151.015	0.759	NA	NA	NA	NA	NA	level5	NA	NA	NA	NA	1.015e+07	1.015e+07	1.015e+07	1.015e+07	1.015e+07	1.015e+07	1.015e+07	1.015e+07	1.015e+07	1.015e+07	1.015e+07	8.33879e+06	1.36939e+07	8.94258e+06	1.3077e+07	9.72041e+06	9.39231e+06	3.00942e+06	6.93309e+06	1.20748e+07	1.44896e+07	4.50075e+07	8.28046e+06	4.86883e+06	6.07627e+06	6.51795e+06	1.00091e+07	8.77218e+06	6.37999e+06	6.52149e+06	7.74048e+06	1.21814e+07	8.50043e+06	6.94671e+06	1.16985e+07
0.759_258.9576	NA	C4 H7 Cl N3 O4 P S	258.958	0.759	NA	NA	NA	NA	NA	level5	NA	NA	NA	NA	944456	940453	934552	939627	929270	1.01782e+06	826158	1.07378e+06	896436	1.01423e+06	872771	1.49374e+06	1.01652e+06	1.65203e+06	1.40025e+06	1.83336e+06	1.49506e+06	1.8995e+06	2.83287e+06	872344	2.1377e+06	1.42551e+06	775424	859766	952687	891374	1.00403e+06	926794	479844	700083	824038	250434	804499	594677	910135
0.759_397.7336	NA	NA	397.734	0.759	NA	NA	NA	NA	NA	level5	NA	NA	NA	NA	3.20996e+06	2.79353e+06	3.18586e+06	1.78592e+06	3.0305e+06	3.06338e+06	2.48111e+06	3.01784e+06	2.79137e+06	2.67606e+06	2.77403e+06	1.41204e+06	1.80055e+06	1.71606e+06	6.75796e+06	3.92247e+06	1.36653e+06	1.21841e+06	282903	1.68157e+06	337114	445992	2.09416e+06	1.57413e+06	1.4507e+06	1.88652e+06	1.97661e+06	2.18418e+06	1.35267e+06	2.04258e+06	1.89794e+06	2.0132e+06	1.25706e+06	1.92803e+06	1.9349e+06
0.76_423.9271	NA	C4 H15 Cl N4 O7 P2 S3	423.927	0.76	NA	NA	NA	NA	NA	level5	NA	NA	NA	NA	115165	141986	118682	112159	120313	119092	97127.1	99368	193877	122707	91231.8	136257	147742	158159	100342	97298.7	193916	161520	169641	152740	149003	109932	145861	134552	129013	146867	122759	112589	125719	142896	150348	2.89044e+06	196503	152245	129980
0.76_455.6924	NA	NA	455.692	0.76	NA	NA	NA	NA	NA	level5	NA	NA	NA	NA	1.50657e+06	1.33096e+06	2.31141e+06	1.90246e+06	2.23017e+06	2.00769e+06	1.66185e+06	2.11294e+06	1.25204e+06	2.25157e+06	1.8913e+06	1.20168e+06	1.24605e+06	1.04538e+06	4.64012e+06	1.9452e+06	767555	635975	95540.5	1.365e+06	529541	499271	1.09293e+06	1.29887e+06	918364	1.60227e+06	1.33238e+06	1.56045e+06	1.16006e+06	1.54292e+06	1.25292e+06	1.39521e+06	937544	1.22118e+06	1.16988e+06
0.761_103.0997	Choline	C5 H13 N O	103.1	0.761	C00114	MReference-886	HMDB0000097	NA	91.1	level1	Organic nitrogen compounds	Organonitrogen compounds	Quaternary ammonium salts	map00260 Glycine, serine and threonine metabolism; map00564 Glycerophospholipid metabolism; map01100 Metabolic pathways; map02010 ABC transporters; map04725 Cholinergic synapse; map04976 Bile secretion; map05231 Choline metabolism in cancer;	8.93811e+08	8.94857e+08	9.29094e+08	9.11632e+08	8.48961e+08	9.06612e+08	8.88627e+08	9.24091e+08	8.997e+08	9.45533e+08	8.35727e+08	5.91507e+08	6.51506e+08	5.33574e+08	1.3559e+09	1.9379e+09	5.08946e+08	4.1092e+08	3.72117e+08	4.48597e+08	5.52474e+08	6.06999e+08	5.05518e+08	5.1771e+08	3.99702e+08	3.18566e+08	4.31524e+08	4.76102e+08	4.53473e+08	7.62116e+08	1.05483e+09	8.05658e+08	5.7201e+08	8.76347e+08	5.9517e+08
0.761_111.0296	L-alanine	C3 H7 N O2	111.03	0.761	C00041	NA	HMDB0000161	36.8	NA	level5	Organic acids and derivatives	Carboxylic acids and derivatives	Amino acids, peptides, and analogues	map00250 Alanine, aspartate and glutamate metabolism; map00270 Cysteine and methionine metabolism; map00430 Taurine and hypotaurine metabolism; map00450 Selenocompound metabolism; map00970 Aminoacyl-tRNA biosynthesis; map01100 Metabolic pathways; map01200 Carbon metabolism; map01230 Biosynthesis of amino acids; map02010 ABC transporters; map04122 Sulfur relay system; map04974 Protein digestion an…	1.81427e+07	1.86515e+07	1.83796e+07	1.76571e+07	1.91837e+07	1.85839e+07	1.74258e+07	1.87921e+07	1.85332e+07	1.89066e+07	1.77537e+07	3.19531e+07	2.20578e+07	3.33587e+07	3.12733e+07	4.61438e+07	2.80166e+07	1.8589e+07	2.44754e+07	2.10697e+07	2.21888e+07	3.75839e+07	1.9394e+07	2.08922e+07	1.5212e+07	2.12347e+07	2.14088e+07	2.03887e+07	1.38283e+07	1.69573e+07	1.45764e+07	7.59212e+06	1.92564e+07	1.2919e+07	1.79827e+07
0.761_381.7596	NA	C H2 Cl O7 P3 S4	381.76	0.761	NA	NA	NA	NA	NA	level5	NA	NA	NA	NA	1.2168e+07	1.11393e+07	1.21681e+07	1.1304e+07	1.22313e+07	1.25343e+07	1.04106e+07	1.22243e+07	1.14303e+07	1.28987e+07	1.12962e+07	1.85872e+07	1.96878e+07	2.54396e+07	1.68426e+07	4.80574e+06	1.66785e+07	2.06837e+07	7.99907e+06	2.19928e+07	1.62918e+07	411965	2.35428e+07	1.76012e+07	1.82931e+07	2.17361e+07	2.39432e+07	2.41748e+07	1.56045e+07	2.04584e+07	1.34959e+07	1.75409e+07	1.37163e+07	1.47725e+07	2.12569e+07
0.762_133.1103	2,2'-iminodipropan-1-ol	C6 H15 N O2	133.11	0.762	NA	S37226	NA	NA	NA	level4	NA	NA	NA	NA	246265	246265	246265	246265	246265	246265	246265	246265	246265	246265	246265	318687	457663	641661	240987	157499	410164	752848	802902	165598	1.46279e+06	378757	182979	191411	200494	223480	177414	157069	149830	430623	995535	1.69501e+07	255672	575925	180730
0.762_439.7182	NA	NA	439.718	0.762	NA	NA	NA	NA	NA	level5	NA	NA	NA	NA	6.53039e+06	9.35089e+06	5.49941e+06	8.32796e+06	7.87185e+06	7.26924e+06	7.22336e+06	7.50178e+06	7.15531e+06	7.60551e+06	7.27135e+06	1.13212e+07	9.18604e+06	9.56916e+06	8.67166e+06	2.5504e+06	1.18893e+07	1.32893e+07	3.5288e+06	1.38443e+07	7.40848e+06	277356	1.54915e+07	1.23892e+07	1.13604e+07	1.27549e+07	9.66352e+06	1.70253e+07	1.06255e+07	1.05331e+07	7.27428e+06	9.78927e+06	8.00382e+06	5.93663e+06	1.45923e+07
0.762_511.8962	NA	C4 H9 Cl N6 O15 S3	511.896	0.762	NA	NA	NA	NA	NA	level5	NA	NA	NA	NA	720210	606712	701589	649937	709175	588807	542861	859104	532444	773050	650002	398714	1.18322e+06	1.06652e+06	194913	69468.6	947409	1.88405e+06	2.95257e+06	572614	2.49009e+06	174348	748069	527556	1.68087e+06	1.83223e+06	1.10318e+06	871785	1.00313e+06	1.23346e+06	856196	852105	1.42459e+06	1.7688e+06	1.49869e+06
0.763_142.0242	NA	C2 H2 N6 O2	142.024	0.763	NA	NA	NA	NA	78.4	level5	NA	NA	NA	NA	3.38535e+06	4.24695e+06	4.46699e+06	3.319e+06	3.68686e+06	4.02148e+06	3.20976e+06	3.79647e+06	3.47653e+06	4.05094e+06	4.04634e+06	3.65711e+06	7.81125e+06	7.42227e+06	3.02024e+06	2.23322e+06	5.58297e+06	8.05418e+06	1.83745e+07	6.19099e+06	1.7289e+07	9.78778e+06	5.19553e+06	4.73531e+06	1.382e+07	1.09435e+07	8.48987e+06	8.079e+06	8.44051e+06	8.14977e+06	7.15645e+06	6.54938e+06	4.75454e+06	9.87932e+06	9.12149e+06
0.763_224.0273	NA	C9 H10 N2 O P2	224.027	0.763	NA	NA	NA	NA	NA	level5	NA	NA	NA	NA	1.26538e+07	1.27051e+07	1.37095e+07	1.20065e+07	1.34043e+07	1.33338e+07	1.18297e+07	1.32702e+07	1.21316e+07	1.34643e+07	1.31e+07	6.61238e+06	2.2572e+07	2.01252e+07	7.47838e+06	132712	2.1916e+07	2.49223e+07	5.36219e+07	1.38525e+07	3.52115e+07	2.10638e+07	1.69264e+07	1.41721e+07	2.38714e+07	2.05048e+07	1.27799e+07	1.70917e+07	1.9441e+07	2.07557e+07	1.98614e+07	1.61611e+07	2.29347e+07	2.85908e+07	1.80381e+07
0.763_385.9498	NA	C6 H13 Cl N2 O9 P2 S	385.95	0.763	NA	NA	NA	NA	NA	level5	NA	NA	NA	NA	786928	701957	823613	800934	776492	850986	590264	870760	779513	777362	773985	523085	1.28246e+06	1.19032e+06	220670	70477.3	1.36848e+06	2.08025e+06	2.6202e+06	1.02045e+06	221218	362335	892850	748430	2.33215e+06	2.09775e+06	1.2685e+06	1.28324e+06	718474	1.37784e+06	1.15616e+06	890732	1.08132e+06	2.07687e+06	1.60414e+06
0.764_112.0136	[similar to: creatinine; δmass: -1.0453 da]	NA	112.014	0.764	NA	NA	NA	NA	NA	level5	NA	NA	NA	NA	1.32604e+07	1.47123e+07	1.45155e+07	1.27375e+07	1.55681e+07	1.39129e+07	1.47595e+07	1.42093e+07	1.32803e+07	1.48119e+07	1.39683e+07	1.13626e+07	2.38344e+07	2.11585e+07	7.76879e+06	1.18661e+06	2.37799e+07	3.25822e+07	5.60186e+07	1.53023e+07	3.91047e+07	2.28644e+07	1.79439e+07	1.60067e+07	2.63288e+07	2.42367e+07	1.43686e+07	1.84839e+07	2.36092e+07	2.66186e+07	2.78521e+07	2.2963e+07	2.3572e+07	3.03955e+07	2.1383e+07
0.764_135.0409	[similar to: 2-methylnicotinamide; δmass: -1.0228 da]	NA	135.041	0.764	NA	NA	NA	NA	NA	level5	NA	NA	NA	NA	5.50537e+07	5.16404e+07	5.46368e+07	5.18376e+07	5.06649e+07	5.34751e+07	5.17089e+07	5.22776e+07	5.40108e+07	5.20727e+07	5.31646e+07	1.04371e+08	1.17232e+08	1.99822e+08	3.12271e+07	2.05057e+07	1.23429e+08	3.45567e+07	2.18439e+08	1.15172e+08	1.8042e+08	5.80798e+07	6.04561e+07	9.37657e+07	9.54852e+07	4.95168e+07	1.09076e+08	1.22075e+08	1.03058e+08	8.05326e+07	5.74749e+07	6.78754e+07	7.12552e+07	3.68352e+07	1.15553e+08
0.764_139.0609	NA	NA	139.061	0.764	NA	NA	NA	NA	NA	level5	NA	NA	NA	NA	5.58709e+07	5.50241e+07	5.75332e+07	5.45817e+07	5.60373e+07	5.66401e+07	5.42242e+07	5.5913e+07	5.59746e+07	5.6362e+07	5.55219e+07	7.91332e+07	1.06216e+08	9.42138e+07	9.44205e+07	5.456e+07	8.00535e+07	8.06022e+07	3.12516e+08	1.0935e+08	3.26745e+08	1.6587e+08	1.19314e+08	6.68635e+07	1.71344e+08	1.64448e+08	1.38312e+08	1.04188e+08	9.39883e+07	7.81068e+07	7.70375e+07	9.9456e+07	1.52146e+08	8.47413e+07	1.50663e+08
0.764_155.0348	N-methylethanolamine phosphate	C3 H10 N O4 P	155.035	0.764	C01210	S388545	HMDB0060173	NA	NA	level4	Organic acids and derivatives	Organic phosphoric acids and derivatives	Phosphate esters	map00564 Glycerophospholipid metabolism;	1.73093e+07	1.65663e+07	1.75719e+07	1.73196e+07	1.67655e+07	1.70033e+07	1.71286e+07	1.70916e+07	1.70951e+07	1.73338e+07	1.68814e+07	1.4132e+07	1.92443e+07	1.20728e+07	4.45537e+07	2.82267e+07	1.44776e+07	6.6234e+06	3.11563e+07	1.96537e+07	4.21978e+07	1.04976e+08	1.99669e+07	1.25338e+07	1.96293e+07	2.63669e+07	7.16181e+06	1.98152e+07	4.75927e+06	1.63319e+07	1.54176e+07	2.266e+07	9.32403e+06	1.90862e+07	2.08657e+07
0.764_242.1761	NA	NA	242.176	0.764	NA	NA	NA	NA	NA	level5	NA	NA	NA	NA	163470	112049	139578	182881	299542	145671	148416	141316	188496	162030	166857	136194	172141	187126	1.12251e+06	1.63193e+07	215635	184586	195657	181142	178378	136718	183162	173984	168632	214176	180092	168138	179691	163022	175043	150799	222520	178876	193107
0.764_499.6737	NA	NA	499.674	0.764	NA	NA	NA	NA	NA	level5	NA	NA	NA	NA	2.90457e+06	2.97572e+06	2.448e+06	2.48356e+06	2.28585e+06	2.80352e+06	2.39619e+06	2.86595e+06	2.59996e+06	2.68431e+06	2.53542e+06	3.95049e+06	4.12726e+06	6.72536e+06	3.38665e+06	341518	3.916e+06	4.74576e+06	1.06395e+06	4.73733e+06	4.09735e+06	131864	4.81927e+06	3.95259e+06	4.12685e+06	4.73237e+06	7.95979e+06	6.62786e+06	4.54713e+06	4.49993e+06	2.99561e+06	3.68639e+06	4.01631e+06	2.8536e+06	5.23753e+06
0.765_327.9914	NA	C6 H12 Cl N6 O2 P3	327.991	0.765	NA	NA	NA	NA	NA	level5	NA	NA	NA	NA	4.47674e+06	4.00259e+06	4.37881e+06	3.6727e+06	4.32138e+06	4.30964e+06	3.68095e+06	4.19781e+06	4.1165e+06	4.40882e+06	4.09695e+06	2.44438e+06	6.25545e+06	6.24095e+06	2.40824e+06	113071	5.70558e+06	9.2662e+06	1.17749e+07	5.18011e+06	1.21887e+07	6.75277e+06	3.90908e+06	3.60775e+06	8.87362e+06	8.29263e+06	6.9887e+06	4.85408e+06	5.43595e+06	6.95495e+06	5.70191e+06	5.12129e+06	6.98656e+06	7.91765e+06	7.00112e+06
0.765_457.6892	NA	NA	457.689	0.765	NA	NA	NA	NA	NA	level5	NA	NA	NA	NA	1.20853e+06	1.14998e+06	1.14409e+06	885833	1.20746e+06	1.26997e+06	972945	1.14041e+06	1.14839e+06	1.20311e+06	1.05045e+06	600275	780097	603217	2.64738e+06	1.14425e+06	492495	279653	109919	839492	311293	302769	822881	786171	603412	959268	941365	978999	520861	849489	681427	865185	489046	779647	759389
0.765_497.6772	NA	NA	497.677	0.765	NA	NA	NA	NA	NA	level5	NA	NA	NA	NA	4.15431e+06	4.65338e+06	4.72598e+06	4.09957e+06	2.66401e+06	4.28035e+06	3.88345e+06	4.35752e+06	3.88038e+06	4.00463e+06	4.06284e+06	7.25753e+06	7.26928e+06	1.13144e+07	4.83023e+06	853350	6.41787e+06	6.01335e+06	1.79387e+06	7.74615e+06	6.49664e+06	128386	7.60782e+06	6.04297e+06	6.10567e+06	7.83358e+06	1.22521e+07	9.66913e+06	6.25524e+06	7.09528e+06	4.4793e+06	5.9155e+06	6.13962e+06	4.76024e+06	8.31673e+06
0.765_615.5915	NA	NA	615.591	0.765	NA	NA	NA	NA	NA	level5	NA	NA	NA	NA	843474	951466	888966	787076	856347	809872	862642	839333	719964	995967	899908	1.87968e+06	1.22304e+06	3.15948e+06	641354	92043.5	1.81962e+06	1.92132e+06	165913	2.15054e+06	1.78207e+06	113227	2.25898e+06	1.80649e+06	1.12077e+06	2.11749e+06	2.62676e+06	2.99236e+06	1.59271e+06	1.64573e+06	1.3015e+06	1.19228e+06	1.5563e+06	858209	1.78267e+06
0.766_127.0245	[similar to: spermine; δmass: -75.1912 da]	NA	127.025	0.766	NA	NA	NA	NA	NA	level5	NA	NA	NA	NA	1.32393e+07	1.2339e+07	1.31337e+07	1.20123e+07	1.30796e+07	1.29915e+07	1.30392e+07	1.27067e+07	1.28365e+07	1.34724e+07	1.20631e+07	2.33317e+07	1.89374e+07	1.93639e+07	2.47397e+07	1.89882e+07	1.25942e+07	9.36434e+06	7.30173e+06	1.71153e+07	8.86028e+06	7.52953e+06	1.43093e+07	2.23831e+07	1.25586e+07	1.59521e+07	1.41977e+07	2.18564e+07	1.57833e+07	1.39234e+07	1.99957e+07	7.67757e+06	2.0645e+07	2.56784e+07	1.4438e+07
0.766_149.0066	NA	C4 H8 N O P S	149.007	0.766	NA	NA	NA	NA	NA	level5	NA	NA	NA	NA	1.04777e+07	9.71975e+06	1.00381e+07	9.22987e+06	9.48066e+06	1.01754e+07	9.87106e+06	9.98657e+06	1.01023e+07	9.92136e+06	9.39213e+06	1.70453e+07	1.53391e+07	1.67132e+07	1.96612e+07	1.49442e+07	1.02544e+07	7.31569e+06	6.51401e+06	1.39918e+07	7.06438e+06	5.79508e+06	1.08161e+07	1.78453e+07	1.12225e+07	1.2799e+07	1.2289e+07	1.80905e+07	1.29288e+07	1.14192e+07	1.63469e+07	7.39465e+06	1.68945e+07	2.07112e+07	1.20859e+07
0.766_315.1043	NA	C9 H24 N3 O3 P3	315.104	0.766	NA	NA	NA	NA	NA	level5	NA	NA	NA	NA	6.95557e+06	6.93689e+06	5.0369e+06	7.30588e+06	6.80657e+06	6.57248e+06	6.51037e+06	6.52591e+06	6.43478e+06	7.51779e+06	5.86277e+06	8.07011e+06	1.83521e+07	2.50159e+07	5.64414e+06	1.68022e+06	1.63725e+07	4.72441e+06	8.61515e+06	1.79183e+07	1.55327e+07	9.21265e+06	9.45553e+06	9.06192e+06	1.15176e+07	1.02228e+07	7.17653e+06	1.28316e+07	1.2769e+07	6.55238e+06	1.16095e+07	1.24005e+07	1.34638e+07	5.95955e+06	1.93643e+07
0.767_220.1788	NA	C10 H24 N2 O3	220.179	0.767	NA	NA	NA	NA	NA	level5	NA	NA	NA	NA	2.132e+06	1.89609e+06	2.03974e+06	1.93774e+06	1.69628e+06	2.27679e+06	2.05344e+06	1.75798e+06	2.12266e+06	1.96517e+06	1.92605e+06	1.03442e+06	810270	122881	6.26696e+06	1.24948e+07	520082	127989	333593	424566	822788	3.0898e+06	800735	857639	590655	799914	225334	171570	254105	782375	2.39483e+06	1.29128e+06	635372	1.54115e+06	1.34567e+06
0.767_443.9083	NA	C10 H19 Cl O3 P2 S5	443.908	0.767	NA	NA	NA	NA	NA	level5	NA	NA	NA	NA	717343	662525	832780	508373	649385	706617	627264	709342	783228	730491	525175	440328	1.35443e+06	1.78851e+06	222789	102329	1.02617e+06	1.60844e+06	1.33852e+06	582592	1.81731e+06	164083	650050	569227	1.92367e+06	1.72893e+06	925380	1.01706e+06	721664	1.38262e+06	1.05744e+06	952518	1.6509e+06	1.42231e+06	1.8255e+06
0.768_176.1273	NA	C6 H16 N4 O2	176.127	0.768	NA	NA	NA	NA	NA	level5	NA	NA	NA	NA	1.62597e+06	1.7215e+06	1.94979e+06	1.38575e+06	1.73764e+06	1.80703e+06	1.56668e+06	1.63376e+06	1.69236e+06	1.73808e+06	1.67414e+06	1.19745e+06	2.358e+06	997134	119508	105542	665465	2.38116e+07	1.17285e+06	675982	634818	242781	391718	7.6443e+06	477528	173166	272739	124027	970560	719545	160460	417282	1.133e+06	1.52148e+06	365102
0.768_190.033	NA	C6 H11 N2 O P S	190.033	0.768	NA	NA	NA	NA	NA	level5	NA	NA	NA	NA	3.12051e+07	2.95076e+07	3.22232e+07	3.11346e+07	3.30053e+07	3.36933e+07	3.29618e+07	2.86395e+07	3.27093e+07	3.32217e+07	3.02165e+07	7.21766e+07	8.34805e+07	8.48862e+07	4.0758e+07	1.54504e+07	7.70372e+07	4.82571e+07	5.58204e+07	6.63008e+07	4.27973e+07	646642	7.46768e+07	9.94526e+07	6.50698e+07	6.07587e+07	7.19627e+07	7.55257e+07	6.71675e+07	6.08231e+07	5.17753e+07	4.43626e+07	1.11968e+08	4.82129e+07	8.73397e+07
0.768_260.041	NA	C5 H13 N2 O8 P	260.041	0.768	NA	NA	NA	NA	NA	level5	NA	NA	NA	NA	4.62732e+06	4.41332e+06	3.34175e+06	4.63751e+06	4.24465e+06	4.15642e+06	4.4547e+06	4.32733e+06	4.18411e+06	4.38976e+06	4.00835e+06	3.72767e+06	2.61455e+06	2.80977e+06	2.6106e+06	138559	3.98481e+06	3.4148e+06	3.09727e+06	857470	5.80928e+06	5.30136e+06	4.94797e+06	6.01549e+06	783872	5.96339e+06	2.37388e+06	248207	2.10291e+06	312878	2.83344e+06	538919	751436	3.30949e+06	1.91306e+06
0.769_338.0202	NA	C7 H13 N6 O4 P3	338.02	0.769	NA	NA	NA	NA	NA	level5	NA	NA	NA	NA	690950	366041	551173	427883	482993	572558	651837	455101	546372	470587	487652	394814	699375	755367	401622	273145	1.4018e+06	2.14933e+06	8.24504e+06	465316	3.04951e+06	1.50198e+06	681174	474927	1.17066e+06	843128	533251	375049	598948	1.015e+06	880325	655820	1.24552e+06	1.13979e+06	874904
0.769_503.8643	NA	C6 H10 Cl N6 O7 P S5	503.864	0.769	NA	NA	NA	NA	NA	level5	NA	NA	NA	NA	1.23851e+06	1.2208e+06	1.29623e+06	984979	1.25121e+06	1.35476e+06	970370	1.54762e+06	1.38761e+06	1.0364e+06	1.09472e+06	1.00617e+06	2.65828e+06	2.4421e+06	489262	86070	1.76122e+06	2.22318e+06	1.70201e+06	1.33338e+06	3.06987e+06	97635.2	1.56996e+06	1.32072e+06	3.00974e+06	2.81512e+06	1.5277e+06	1.22405e+06	1.39065e+06	2.49603e+06	1.68147e+06	1.42302e+06	1.51537e+06	2.43214e+06	2.50131e+06
0.77_248.9288	NA	C3 H8 Cl N3 S4	248.929	0.77	NA	NA	NA	NA	NA	level5	NA	NA	NA	NA	2.18887e+06	1.78965e+06	1.95358e+06	1.56472e+06	2.06815e+06	1.77521e+06	1.82946e+06	2.04071e+06	1.73279e+06	1.87101e+06	2.01657e+06	5.14362e+06	3.23778e+06	4.56975e+06	3.3552e+06	2.70493e+06	3.80192e+06	1.41441e+06	632368	3.12223e+06	1.67094e+06	575969	2.54861e+06	3.00106e+06	1.94124e+06	2.6039e+06	3.13977e+06	2.80717e+06	1.739e+06	2.03336e+06	1.67091e+06	548251	2.13254e+06	979872	2.28856e+06
0.77_306.8874	NA	C7 H3 Cl N3 O P S3	306.887	0.77	NA	NA	NA	NA	NA	level5	NA	NA	NA	NA	2.05471e+06	1.83646e+06	1.74201e+06	1.79907e+06	2.22899e+06	1.92467e+06	1.99121e+06	1.91456e+06	2.08006e+06	2.02119e+06	1.69176e+06	5.2413e+06	2.99678e+06	4.5823e+06	3.45578e+06	2.20908e+06	3.86501e+06	1.48062e+06	293806	2.87278e+06	1.47795e+06	317728	2.33462e+06	2.18991e+06	1.94161e+06	2.99519e+06	2.99606e+06	2.81366e+06	1.87241e+06	1.6086e+06	1.64821e+06	195479	1.81366e+06	978394	2.127e+06
0.771_142.9808	NA	C2 H6 Cl N O2 S	142.981	0.771	NA	NA	NA	NA	NA	level5	NA	NA	NA	NA	1.38298e+06	1.22836e+06	1.29716e+06	1.23856e+06	1.57355e+06	1.37088e+06	1.31091e+06	1.45122e+06	1.51297e+06	1.1016e+06	1.37239e+06	839879	2.89117e+06	1.57284e+06	837407	778213	735317	390062	203124	230296	526941	1.33167e+06	164496	903263	882107	419591	232319	890265	935556	793622	3.56064e+06	1.70453e+06	2.11569e+06	1.15233e+06	504217
0.771_153.0515	NA	NA	153.052	0.771	NA	NA	NA	NA	NA	level5	NA	NA	NA	NA	6.89105e+07	6.59312e+07	6.89823e+07	6.52769e+07	6.47742e+07	6.77294e+07	6.57847e+07	6.61708e+07	6.79316e+07	6.6664e+07	6.68189e+07	1.14389e+08	1.29221e+08	2.19526e+08	4.66101e+07	3.51526e+07	1.36139e+08	4.44535e+07	2.43959e+08	1.28364e+08	2.06768e+08	7.90094e+07	7.05395e+07	1.16218e+08	1.07466e+08	6.20178e+07	1.24767e+08	1.42121e+08	1.11871e+08	1.11676e+08	8.31777e+07	9.00707e+07	8.0882e+07	6.00859e+07	1.3112e+08
0.771_501.8676	NA	NA	501.868	0.771	NA	NA	NA	NA	NA	level5	NA	NA	NA	NA	840958	924260	1.03113e+06	916542	805792	1.03027e+06	666073	993631	1.0146e+06	844041	885114	614134	1.86468e+06	1.43639e+06	427422	96552.6	1.44785e+06	1.96824e+06	1.28831e+06	970501	1.96789e+06	156543	1.02609e+06	894984	2.64545e+06	2.15655e+06	1.53723e+06	1.47445e+06	1.24733e+06	1.52583e+06	1.24166e+06	1.10113e+06	1.04526e+06	1.95342e+06	1.88787e+06
0.772_169.0254	NA	C2 H8 N3 O4 P	169.025	0.772	NA	NA	NA	NA	NA	level5	NA	NA	NA	NA	1.27239e+07	1.21484e+07	1.27311e+07	1.19113e+07	1.26257e+07	1.3308e+07	1.17582e+07	1.28788e+07	1.22971e+07	1.21416e+07	1.28877e+07	8.46292e+06	1.49165e+07	1.36496e+07	1.9476e+07	2.21142e+07	1.15363e+07	3.68181e+06	7.31202e+06	1.20924e+07	1.50259e+07	5.64328e+07	8.28812e+06	8.46495e+06	6.29565e+06	7.98641e+06	1.35879e+07	1.04832e+07	7.23334e+06	1.26344e+07	1.21228e+07	1.59871e+07	9.02969e+06	9.24893e+06	1.14756e+07
0.772_187.1322	NA	C8 H17 N3 O2	187.132	0.772	NA	NA	NA	NA	NA	level5	NA	NA	NA	NA	2.49774e+06	2.83174e+06	1.99964e+06	2.42138e+06	2.01397e+06	2.57434e+06	2.34021e+06	2.76784e+06	1.99648e+06	2.36743e+06	2.49988e+06	1.96623e+06	9.84374e+06	6.5997e+06	2.99516e+06	3.49837e+06	2.2155e+06	1.18892e+06	2.20568e+06	1.80226e+06	959780	271009	1.8018e+06	3.42644e+06	3.34882e+06	1.71556e+06	6.28657e+06	9.96259e+06	3.68833e+06	5.01905e+06	2.55841e+06	2.24365e+06	4.54296e+06	3.82996e+06	2.12346e+06
0.772_248.0998	Glu-thr	C9 H16 N2 O6	248.1	0.772	null	S5365660	HMDB0028829	NA	NA	level4	Organic acids and derivatives	Carboxylic acids and derivatives	Amino acids, peptides, and analogues	NA	1.31588e+06	2.16336e+06	1.12319e+06	1.56627e+06	1.97276e+06	1.65712e+06	1.5494e+06	1.19351e+06	1.5974e+06	1.4139e+06	2.05365e+06	3.25837e+06	7.33435e+06	1.06257e+07	771010	97853.6	6.31548e+06	1.09821e+06	8.08669e+06	3.38983e+06	1.07793e+07	2.36956e+06	3.24756e+06	2.19932e+06	1.55984e+06	2.53377e+06	2.35693e+06	2.35035e+06	2.17547e+06	703312	1.17755e+06	2.11889e+06	2.23356e+06	1.1021e+06	4.78426e+06
0.772_337.0433	Famotidine	C8 H15 N7 O2 S3	337.043	0.772	null	S3208	HMDB0001919	NA	NA	level4	Organoheterocyclic compounds	Azoles	Thiazoles	NA	2.32028e+06	2.89116e+06	2.92261e+06	2.45742e+06	3.0459e+06	2.67699e+06	2.43469e+06	2.75365e+06	2.70778e+06	2.94532e+06	2.49558e+06	1.54274e+06	1.58385e+06	2.25546e+06	3.67916e+06	5.27825e+06	1.97615e+06	362902	421087	2.45298e+06	706267	7.28018e+06	1.10332e+06	2.73381e+06	1.82389e+06	1.26336e+06	1.49735e+06	2.99488e+06	1.93182e+06	4.81236e+06	2.78765e+06	1.3475e+06	3.84868e+06	2.37054e+06	5.12154e+06
0.773_363.909	NA	C3 H2 N4 O13 P2	363.909	0.773	NA	NA	NA	NA	NA	level5	NA	NA	NA	NA	1.44571e+06	1.67104e+06	1.48644e+06	1.08356e+06	1.40228e+06	1.53595e+06	1.46207e+06	1.10302e+06	1.56122e+06	1.38187e+06	1.53683e+06	3.2645e+06	4.48055e+06	5.11149e+06	1.5709e+06	295532	3.29828e+06	3.31273e+06	1.15697e+06	3.84715e+06	1.79993e+06	310842	5.06053e+06	5.64648e+06	2.96589e+06	2.84929e+06	2.7133e+06	2.89992e+06	3.3196e+06	2.20197e+06	2.24332e+06	3.21162e+06	5.62128e+06	2.31962e+06	5.43535e+06
0.773_665.518	NA	NA	665.518	0.773	NA	NA	NA	NA	NA	level5	NA	NA	NA	NA	796850	569707	865515	454262	785195	546903	896339	663450	675491	651541	644720	4.11684e+06	871945	2.7953e+06	528218	89294.8	2.57456e+06	2.60654e+06	154218	1.90995e+06	135104	99504.6	2.76746e+06	4.9259e+06	529642	534864	2.67711e+06	2.16381e+06	1.68219e+06	1.3761e+06	833337	349311	6.40895e+06	367052	731579
0.774_146.9966	[similar to: l-glutamic acid; δmass: -0.0566 da]	NA	146.997	0.774	NA	NA	NA	NA	NA	level5	NA	NA	NA	NA	1.38054e+07	1.26675e+07	1.38094e+07	1.33696e+07	1.41527e+07	1.33509e+07	1.33033e+07	1.38858e+07	1.3484e+07	1.3331e+07	1.35833e+07	2.28209e+07	2.44333e+07	2.14707e+07	2.57027e+07	3.29277e+07	1.51797e+07	7.58865e+06	4.93777e+06	1.33617e+07	7.91665e+06	2.14176e+07	1.34097e+07	1.53416e+07	9.72947e+06	1.09808e+07	1.74049e+07	1.27077e+07	1.1459e+07	1.78483e+07	2.85203e+07	2.67248e+06	1.74628e+07	2.719e+07	1.76165e+07
0.774_365.9064	NA	C4 H4 Cl N4 O10 P S	365.906	0.774	NA	NA	NA	NA	NA	level5	NA	NA	NA	NA	1.27905e+06	1.65372e+06	1.19576e+06	1.60832e+06	1.19059e+06	1.55433e+06	1.11952e+06	1.22865e+06	1.74203e+06	1.28884e+06	1.33661e+06	3.86069e+06	4.2462e+06	3.49198e+06	1.74436e+06	628222	3.36926e+06	2.21765e+06	1.20659e+06	2.75236e+06	2.06605e+06	270968	5.07972e+06	4.95798e+06	4.10366e+06	2.80984e+06	3.07563e+06	3.36231e+06	3.49383e+06	3.00585e+06	3.02864e+06	2.39642e+06	6.0586e+06	2.39644e+06	5.12523e+06
0.775_174.1117	L-arginine	C6 H14 N4 O2	174.112	0.775	C00062	BGI343	HMDB0000517	95.2	93.4	level1	Peptides	Amino acids	Common amino acids [Fig]	map00220 Arginine biosynthesis; map00330 Arginine and proline metabolism; map00472 D-Arginine and D-ornithine metabolism; map00970 Aminoacyl-tRNA biosynthesis; map01100 Metabolic pathways; map01230 Biosynthesis of amino acids; map02010 ABC transporters; map04150 mTOR signaling pathway; map04974 Protein digestion and absorption; map05014 Amyotrophic lateral sclerosis (ALS); map05132 Salmonella inf…	8.59401e+07	8.59401e+07	8.59401e+07	8.59401e+07	8.59401e+07	8.59401e+07	8.59401e+07	8.59401e+07	8.59401e+07	8.59401e+07	8.59401e+07	1.27266e+08	3.43472e+08	2.70853e+08	1.95876e+08	2.05899e+07	4.57783e+08	1.61072e+08	1.33495e+08	1.85121e+08	9.86184e+07	1.60414e+07	1.24795e+08	1.54017e+08	1.60623e+08	1.95226e+08	4.74565e+07	3.72659e+08	3.35454e+08	3.10482e+07	1.99256e+08	1.8865e+08	6.31764e+08	1.84621e+08	1.41813e+08
0.775_190.9702	NA	C4 H N O8	190.97	0.775	NA	NA	NA	NA	NA	level5	NA	NA	NA	NA	1.94553e+06	2.19971e+06	1.90959e+06	2.38061e+06	2.21694e+06	2.31404e+06	2.09139e+06	2.12671e+06	2.32181e+06	2.26027e+06	1.85404e+06	5.10832e+06	2.78994e+06	3.23255e+06	3.62128e+06	3.98908e+06	3.62904e+06	1.53109e+06	859858	2.99618e+06	1.56195e+06	1.32846e+06	3.12653e+06	3.0996e+06	2.07511e+06	2.80361e+06	2.50501e+06	2.60778e+06	1.23429e+06	1.87535e+06	1.76094e+06	377756	2.51874e+06	1.02529e+06	2.62111e+06
0.775_206.9442	NA	C2 H8 Cl N O2 P2 S	206.944	0.775	NA	NA	NA	NA	NA	level5	NA	NA	NA	NA	243325	237299	372122	185069	273793	255725	255731	255733	265918	233018	269025	311616	453610	480428	1.27029e+06	1.89593e+06	249713	161126	155545	127319	122569	569730	142672	175488	199517	365390	338620	422341	591717	426527	356768	246988	209747	134375	134075
0.775_247.9916	NA	C9 H9 Cl O4 S	247.992	0.775	NA	NA	NA	NA	NA	level5	NA	NA	NA	NA	5.55942e+06	5.22036e+06	5.51682e+06	4.85807e+06	4.92997e+06	5.08141e+06	5.46793e+06	4.90205e+06	5.26021e+06	5.62791e+06	4.95231e+06	1.26121e+07	1.50384e+07	1.55273e+07	5.68173e+06	1.26418e+06	1.34843e+07	8.98487e+06	3.32681e+06	1.18269e+07	7.56683e+06	487117	1.47336e+07	1.75908e+07	1.17852e+07	9.95472e+06	1.23573e+07	1.51152e+07	1.12494e+07	9.97139e+06	8.00211e+06	7.26943e+06	1.84586e+07	4.99511e+06	1.63515e+07
0.776_139.8962	[similar to: methylimidazoleacetic acid; δmass: -0.1624 da]	NA	139.896	0.776	NA	NA	NA	NA	NA	level5	NA	NA	NA	NA	2.85828e+07	3.01556e+07	2.91583e+07	2.88874e+07	2.98303e+07	2.78588e+07	2.93324e+07	2.70222e+07	2.9684e+07	3.25543e+07	2.71588e+07	3.23782e+07	5.66578e+07	6.76515e+07	4.61977e+07	2.01342e+07	3.89411e+07	3.26735e+07	8.61216e+06	5.85174e+07	2.21315e+07	8.27502e+06	6.30757e+07	4.11879e+07	4.08601e+07	4.80475e+07	3.92043e+07	6.56276e+07	2.86909e+07	5.89545e+07	4.99526e+07	4.0279e+07	5.0786e+07	2.43875e+07	3.42407e+07
0.776_204.061	NA	C4 H8 N6 O4	204.061	0.776	NA	NA	NA	NA	NA	level5	NA	NA	NA	NA	4.9296e+06	3.26211e+06	4.66263e+06	4.52718e+06	4.63303e+06	4.32994e+06	4.45567e+06	4.44389e+06	4.32163e+06	4.39044e+06	4.25566e+06	1.00449e+06	954645	1.79892e+06	698060	549789	1.58845e+06	548713	815969	1.85543e+06	593379	517229	1.3712e+06	1.99447e+06	1.04321e+06	2.47603e+06	620970	436659	1.01812e+06	1.11653e+06	1.13162e+07	1.12012e+08	1.12466e+06	845941	1.76466e+06
0.776_621.5367	2-hydroxy(~2~h_5_)-1,3-propanediyl (9z,12z,9'z,12'z)bis(-9,12-octadecadienoate)	C39 H63 D5 O5	621.537	0.776	NA	S7822935	NA	NA	NA	level4	NA	NA	NA	NA	2.21239e+06	2.31983e+06	2.1375e+06	1.64319e+06	1.91837e+06	2.1158e+06	1.80051e+06	2.36435e+06	2.31847e+06	1.94391e+06	1.80943e+06	1.84796e+06	1.36983e+06	1.76425e+06	4.93478e+06	1.43448e+06	2.22069e+06	1.53818e+06	129912	2.20248e+06	221988	85704.3	3.97854e+06	2.01229e+06	302424	716997	2.93018e+06	2.16218e+06	1.69477e+06	3.64501e+06	1.54179e+06	1.3983e+06	4.4316e+06	1.14828e+06	1.6393e+06
0.777_168.9786	NA	C H3 N3 O5 S	168.979	0.777	NA	NA	NA	NA	NA	level5	NA	NA	NA	NA	8.84378e+06	7.01478e+06	8.28992e+06	7.39857e+06	7.29421e+06	7.49768e+06	7.31449e+06	8.10934e+06	7.45914e+06	8.15919e+06	7.5209e+06	1.42237e+07	1.52869e+07	1.56811e+07	1.60364e+07	1.5627e+07	9.34668e+06	4.29741e+06	2.81656e+06	8.22416e+06	4.29774e+06	9.52409e+06	8.72212e+06	9.38092e+06	6.10105e+06	7.00779e+06	1.15175e+07	7.87084e+06	8.39597e+06	1.17447e+07	1.73178e+07	1.54069e+06	1.14103e+07	1.66135e+07	1.11641e+07
0.777_181.0714	L-tyrosine	C9 H11 N O3	181.071	0.777	C00082	NA	HMDB0000158	NA	36.9	level5	Organic acids and derivatives	Carboxylic acids and derivatives	Amino acids, peptides, and analogues	map00130 Ubiquinone and other terpenoid-quinone biosynthesis; map00350 Tyrosine metabolism; map00360 Phenylalanine metabolism; map00400 Phenylalanine, tyrosine and tryptophan biosynthesis; map00730 Thiamine metabolism; map00970 Aminoacyl-tRNA biosynthesis; map01100 Metabolic pathways; map01210 2-Oxocarboxylic acid metabolism; map01230 Biosynthesis of amino acids; map04728 Dopaminergic synapse; ma…	638735	519122	629250	601635	573291	630846	534365	675401	530179	591855	623894	2.78103e+06	2.01862e+06	207527	129533	1.56265e+06	1.7466e+06	189508	1.25877e+06	1.07668e+06	4.815e+06	5.49821e+06	3.44191e+06	561943	928147	255211	252073	285448	632934	183803	172839	160481	227237	176739	2.60937e+06
0.777_202.0452	[similar to: ginsenoside rg2; δmass: -582.4521 da]	NA	202.045	0.777	NA	NA	NA	NA	NA	level5	NA	NA	NA	NA	2.22157e+09	1.44848e+09	1.94729e+09	1.84416e+09	2.1703e+09	2.00898e+09	1.80548e+09	1.91306e+09	1.87909e+09	2.05822e+09	1.81188e+09	1.26953e+09	3.94468e+09	3.79157e+09	1.09993e+09	2.4895e+07	3.99406e+09	2.6401e+09	2.85647e+09	3.09197e+09	2.51056e+09	1.5795e+09	2.91855e+09	2.80015e+09	4.41438e+09	2.96952e+09	3.00476e+09	1.92164e+09	2.23559e+09	3.53805e+09	3.71489e+09	2.49469e+09	4.54669e+09	4.4818e+09	3.48269e+09
0.777_270.0326	NA	C4 H13 N6 O2 P3	270.033	0.777	NA	NA	NA	NA	NA	level5	NA	NA	NA	NA	2.9963e+06	3.26017e+06	3.03314e+06	2.95037e+06	3.15177e+06	3.11161e+06	2.67063e+06	3.16548e+06	3.31957e+06	2.96163e+06	3.01071e+06	1.88318e+06	5.35594e+06	4.78952e+06	1.77355e+06	151020	4.27503e+06	7.49516e+06	1.6198e+07	2.86175e+06	1.04186e+07	6.92072e+06	3.77987e+06	2.80175e+06	6.58242e+06	5.43534e+06	4.11598e+06	3.30485e+06	4.3033e+06	4.56588e+06	3.93269e+06	3.46534e+06	4.08016e+06	6.90657e+06	4.93273e+06
0.777_305.9502	NA	C4 H7 Cl N4 O6 S2	305.95	0.777	NA	NA	NA	NA	NA	level5	NA	NA	NA	NA	4.52663e+06	4.34434e+06	4.16861e+06	3.56307e+06	4.37263e+06	4.23724e+06	3.8304e+06	4.41096e+06	4.17079e+06	4.17132e+06	4.18854e+06	1.09485e+07	1.31035e+07	1.38813e+07	3.85409e+06	339618	1.2911e+07	7.72421e+06	4.30713e+06	9.8809e+06	6.38388e+06	509541	1.13883e+07	1.61373e+07	1.1601e+07	8.4376e+06	1.08947e+07	1.1001e+07	1.07764e+07	9.36224e+06	7.57085e+06	6.22453e+06	1.69021e+07	5.74039e+06	1.18308e+07
0.777_328.9162	NA	C7 H5 Cl N O8 P S	328.916	0.777	NA	NA	NA	NA	NA	level5	NA	NA	NA	NA	1.42933e+06	1.34551e+06	1.42635e+06	1.10894e+06	1.42197e+06	1.35767e+06	1.31661e+06	1.36331e+06	1.41488e+06	1.47775e+06	1.16447e+06	3.65255e+06	2.30938e+06	2.09833e+06	3.03526e+06	2.65349e+06	681088	287994	337064	1.84409e+06	294234	310229	839937	304080	771695	576054	597705	389705	980169	1.77119e+06	2.63786e+06	209308	1.3479e+06	3.59638e+06	870610
0.777_380.0723	NA	C11 H17 N4 O9 P	380.072	0.777	NA	NA	NA	NA	NA	level5	NA	NA	NA	NA	442765	390099	442424	372943	252590	368534	272242	426430	426607	421336	298402	106288	96335.8	104225	65666.6	67152.5	114800	97574.9	101278	91549.4	92733.3	464036	87556.4	80626.5	81978.8	94009.8	78181.7	78027	74626.7	1.45747e+06	3.06685e+06	4.14004e+06	116872	91153.5	94143.6
0.777_721.4803	NA	NA	721.48	0.777	NA	NA	NA	NA	NA	level5	NA	NA	NA	NA	497487	367878	462325	267386	435956	398088	392439	393745	460345	355391	396499	2.05609e+06	1.58026e+06	2.44813e+06	276646	106103	4.17278e+06	2.57716e+06	166482	2.23654e+06	165159	115722	4.00089e+06	2.90159e+06	275073	187763	2.10606e+06	2.04245e+06	1.67402e+06	2.67706e+06	1.04602e+06	185246	4.80058e+06	226213	601787
0.778_262.0777	NA	C13 H14 N2 O2 S	262.078	0.778	NA	NA	NA	NA	NA	level5	NA	NA	NA	NA	3.30523e+07	2.41332e+07	3.11759e+07	2.84457e+07	3.26146e+07	3.07517e+07	2.85048e+07	2.87482e+07	2.97587e+07	2.98878e+07	3.03172e+07	5.66776e+07	4.36717e+07	5.60693e+07	1.49317e+07	380288	6.8185e+07	6.81186e+07	6.28946e+07	2.68122e+07	9.17574e+07	1.46829e+07	7.67565e+07	7.65058e+07	2.7341e+07	8.19724e+07	3.95097e+07	2.17256e+07	4.12535e+07	2.17431e+07	3.81749e+07	2.17718e+07	2.384e+07	3.38871e+07	4.63273e+07
0.778_82.0143	NA	NA	82.0143	0.778	NA	NA	NA	NA	NA	level5	NA	NA	NA	NA	8.78804e+07	8.31144e+07	5.96226e+07	7.57566e+07	8.35776e+07	7.91104e+07	7.15239e+07	8.77181e+07	7.79315e+07	7.27193e+07	7.74739e+07	1.02375e+08	4.26338e+07	5.2064e+07	1.64012e+08	1.15815e+08	3.2652e+07	1.12787e+08	2.12181e+08	5.46112e+07	2.44619e+08	1.08219e+08	5.67078e+07	7.23423e+07	5.22497e+07	7.50699e+07	5.12152e+07	5.77356e+07	4.15211e+07	6.30939e+07	9.0356e+07	1.29862e+08	2.86405e+07	4.55033e+07	9.77849e+07
0.779_220.0556	5-(2-thienyl)-3,4,7,7a-tetrahydrocyclopenta[b]pyran-6(2h)-one	C12 H12 O2 S	220.056	0.779	null	S9610821	HMDB0035149	NA	NA	level4	NA	NA	NA	NA	2.2243e+09	1.44729e+09	1.94726e+09	1.84561e+09	2.17371e+09	2.01028e+09	1.8071e+09	1.91435e+09	1.879e+09	2.06015e+09	1.81285e+09	1.27285e+09	3.9532e+09	3.79992e+09	1.10052e+09	2.47695e+07	4.0043e+09	2.63417e+09	2.82051e+09	3.1032e+09	2.48796e+09	1.56492e+09	2.92409e+09	2.80809e+09	4.42423e+09	2.97214e+09	3.0157e+09	1.9181e+09	3.20698e+09	3.54569e+09	3.71878e+09	2.49554e+09	4.56033e+09	4.48718e+09	3.488e+09
0.779_787.6225	NA	NA	787.622	0.779	NA	NA	NA	NA	NA	level5	NA	NA	NA	NA	634666	881078	714693	482076	1.20871e+06	783076	732851	667114	795290	832445	672090	1.8577e+06	3.89365e+06	3.84356e+06	244888	220005	6.54163e+06	1.6806e+06	406122	3.52684e+06	463202	370480	4.71016e+06	4.99063e+06	3.04847e+06	6.9728e+06	5.30967e+06	3.95854e+06	5.68282e+06	4.64646e+06	3.04539e+06	303152	7.71743e+06	2.87593e+06	6.32747e+06
0.779_97.9883	NA	NA	97.9883	0.779	NA	NA	NA	NA	NA	level5	NA	NA	NA	NA	641635	640763	532785	569518	642579	580770	549877	630134	690638	550083	575968	313847	139993	456875	2.38651e+06	3.48874e+06	130797	294145	535059	151726	868271	3.42737e+06	210386	203692	93044.1	135335	89586.3	89963.1	94452.1	108212	300795	377315	168920	190757	197089
0.78_237.8553	NA	C H2 O4 S5	237.855	0.78	NA	NA	NA	NA	NA	level5	NA	NA	NA	NA	424768	564468	326547	398015	236777	479884	395898	419558	441965	331939	372482	267219	324359	347640	659473	5.67381e+06	361908	306329	320293	290691	342092	2.91976e+06	293378	281845	291247	359670	305351	325502	318570	311485	286132	261652	366983	288086	308359
0.781_163.0221	NA	C5 H10 N O P S	163.022	0.781	NA	NA	NA	NA	NA	level5	NA	NA	NA	NA	1.27197e+07	1.18641e+07	1.27545e+07	1.26437e+07	1.31246e+07	1.23841e+07	1.34503e+07	1.24776e+07	1.31008e+07	1.28601e+07	1.17856e+07	2.21214e+07	1.65686e+07	1.60363e+07	2.04065e+07	1.9134e+07	2.21973e+07	1.53117e+07	9.85655e+06	1.6602e+07	1.13167e+07	7.62267e+06	1.56304e+07	3.17622e+07	8.64749e+06	1.58688e+07	1.37765e+07	1.81424e+07	1.40256e+07	1.5199e+07	1.8074e+07	2.34765e+07	2.38474e+07	1.95541e+07	1.50234e+07
0.781_212.9991	NA	C3 H10 N3 O2 P3	212.999	0.781	NA	NA	NA	NA	NA	level5	NA	NA	NA	NA	3.65355e+06	3.56456e+06	3.4561e+06	3.426e+06	3.69895e+06	3.57495e+06	3.43829e+06	3.45372e+06	3.83076e+06	3.64292e+06	3.33373e+06	7.15181e+06	6.79403e+06	5.23909e+06	6.18911e+06	6.84e+06	2.80077e+06	1.17329e+06	3.02684e+06	5.98544e+06	2.49752e+06	3.98602e+06	2.37262e+06	2.58847e+06	3.07891e+06	2.95177e+06	2.67242e+06	1.709e+06	3.26677e+06	4.91747e+06	5.74929e+06	1.96396e+06	3.84195e+06	1.01743e+07	3.33042e+06
0.781_284.8957	NA	C3 H Cl N5 O3 P S2	284.896	0.781	NA	NA	NA	NA	NA	level5	NA	NA	NA	NA	1.42321e+06	1.26308e+06	1.17946e+06	1.20444e+06	1.57672e+06	1.49102e+06	1.27568e+06	1.52247e+06	1.23478e+06	1.22158e+06	1.4322e+06	2.55376e+06	3.78129e+06	3.59099e+06	2.7983e+06	1.55248e+06	1.1363e+06	309129	257223	1.77648e+06	363651	224708	1.91046e+06	2.24847e+06	587581	1.66167e+06	2.37813e+06	1.11688e+06	1.2515e+06	1.61912e+06	3.84035e+06	204304	2.74946e+06	3.04174e+06	2.29077e+06
0.781_344.8904	NA	C2 H8 Cl N5 O3 S5	344.89	0.781	NA	NA	NA	NA	NA	level5	NA	NA	NA	NA	299903	157547	135879	288718	201369	230720	221385	182299	213209	194101	232270	327883	144981	149543	874900	1.34543e+06	129857	110436	115832	111040	115654	411554	131356	136626	144271	185979	157496	162173	166170	144971	216374	97323.1	131552	107950	130319
0.781_609.5565	NA	NA	609.557	0.781	NA	NA	NA	NA	NA	level5	NA	NA	NA	NA	1.08879e+06	1.33486e+06	1.27154e+06	1.08864e+06	1.37418e+06	1.43862e+06	1.27267e+06	1.21234e+06	1.5706e+06	957840	1.26479e+06	3.70745e+06	4.11748e+06	3.59918e+06	1.48074e+06	403814	4.19638e+06	2.99296e+06	233909	3.82182e+06	1.14099e+06	200454	3.78989e+06	3.30314e+06	868649	1.64281e+06	6.27821e+06	3.40571e+06	2.68555e+06	4.43872e+06	1.68668e+06	1.13481e+06	8.80545e+06	1.01307e+06	1.81751e+06
0.782_168.0511	NA	C3 H12 N4 S2	168.051	0.782	NA	NA	NA	NA	NA	level5	NA	NA	NA	NA	9.25303e+07	8.45156e+07	9.78321e+07	9.26956e+07	1.02587e+08	9.27899e+07	9.62453e+07	9.22604e+07	9.3732e+07	9.82884e+07	8.91029e+07	1.47959e+08	2.06464e+08	2.11481e+08	1.0631e+08	6.32876e+07	1.49434e+08	1.24869e+08	9.13352e+07	1.33866e+08	1.1254e+08	1.28247e+07	1.91716e+08	2.2449e+08	1.64158e+08	1.30315e+08	1.60756e+08	1.77421e+08	1.64326e+08	1.42613e+08	1.24832e+08	1.03968e+08	2.61874e+08	1.26224e+08	2.06835e+08
0.782_248.03	Triflusal	C10 H7 F3 O4	248.03	0.782	NA	S9086	NA	NA	NA	level4	NA	NA	NA	NA	213936	211361	215562	207726	217194	211907	214360	214425	205096	206838	225868	245381	301654	325167	587273	2.99632e+06	339777	278858	286459	254081	257275	747535	257359	254105	265233	338467	288220	299938	286606	288146	270542	249162	337836	253926	267409
0.782_248.9756	NA	C2 H8 Cl N5 O3 S2	248.976	0.782	NA	NA	NA	NA	NA	level5	NA	NA	NA	NA	5.04321e+06	4.70322e+06	4.66688e+06	5.37507e+06	4.84672e+06	4.88693e+06	5.0613e+06	4.67744e+06	4.898e+06	5.17827e+06	4.80511e+06	1.00515e+07	8.98935e+06	5.81483e+06	9.80382e+06	1.30376e+07	4.10528e+06	1.44197e+06	2.24599e+06	6.83828e+06	2.44409e+06	4.87621e+06	2.51579e+06	2.64418e+06	3.20002e+06	2.65139e+06	2.53061e+06	1.46532e+06	4.22615e+06	5.75987e+06	8.31995e+06	1.77447e+06	4.82809e+06	1.44159e+07	3.75941e+06
0.782_336.1644	NA	C14 H29 N2 O3 P S	336.164	0.782	NA	NA	NA	NA	NA	level5	NA	NA	NA	NA	565979	745785	479943	483128	594802	913421	604807	414716	645487	824561	465555	960997	3.22745e+06	2.52131e+06	175149	166608	4.58666e+06	429887	280482	886290	326168	248827	3.23611e+06	3.23873e+06	871304	1.63409e+06	1.79685e+06	810609	1.29021e+06	642443	232308	219613	1.07712e+06	682393	946332
0.782_382.1087	NA	C10 H18 N6 O10	382.109	0.782	NA	NA	NA	NA	NA	level5	NA	NA	NA	NA	1.947e+08	2.06466e+08	2.08206e+08	1.92559e+08	1.98402e+08	2.00364e+08	1.90588e+08	2.05412e+08	2.09324e+08	2.0586e+08	1.85421e+08	1.26268e+08	5.04196e+08	4.15975e+08	5.92692e+07	874177	4.79038e+08	2.23878e+08	1.37357e+08	3.19888e+08	1.95613e+08	1.05206e+08	3.14529e+08	2.82165e+08	7.68191e+08	5.52236e+08	3.52059e+08	3.60262e+08	4.98897e+08	4.86883e+08	5.19568e+08	4.11706e+08	5.19934e+08	6.7372e+08	4.79529e+08
0.782_384.1242	NA	C12 H25 N4 O6 P S	384.124	0.782	NA	NA	NA	NA	NA	level5	NA	NA	NA	NA	245208	250800	389130	245098	259313	285741	257360	262184	321767	231558	287060	296236	374820	407757	261771	252939	475487	414254	433333	399663	406930	405736	388004	362976	358931	399651	329085	317453	299907	354764	390313	8.32731e+06	492179	632284	416950
0.783_154.0354	[similar to: l-histidine; δmass: -1.0341 da]	NA	154.035	0.783	NA	NA	NA	NA	NA	level5	NA	NA	NA	NA	7.28895e+06	9.56369e+06	8.87665e+06	8.18147e+06	9.0013e+06	8.918e+06	8.30894e+06	1.05021e+07	6.96349e+06	9.59062e+06	8.2143e+06	2.58805e+07	9.39724e+06	1.21273e+07	1.56447e+07	1.00476e+07	8.36656e+06	1.15443e+07	6.52814e+06	1.39991e+07	7.30404e+06	4.34883e+06	1.29735e+07	1.78579e+07	9.22642e+06	1.02308e+07	7.97094e+06	1.14696e+07	8.31167e+06	8.61083e+06	1.08774e+07	7.50893e+06	1.40701e+07	1.22909e+07	1.46413e+07
0.783_174.0504	NA	C3 H6 N6 O3	174.05	0.783	NA	NA	NA	16	NA	level5	NA	NA	NA	NA	5.14729e+06	5.66516e+06	5.77152e+06	6.0861e+06	5.46938e+06	5.64929e+06	5.83704e+06	5.94314e+06	6.31815e+06	6.08817e+06	4.45385e+06	6.08936e+06	6.97495e+06	5.40388e+06	3.60291e+06	4.24199e+06	1.23985e+07	5.17707e+06	6.17728e+06	6.72459e+06	5.62731e+06	1.75512e+07	7.51944e+06	6.04818e+06	3.87457e+06	5.53296e+06	3.39764e+06	4.89294e+06	4.66382e+06	1.17415e+07	9.18211e+06	1.36107e+07	5.37733e+06	5.42155e+06	1.07868e+07
0.783_221.8813	NA	C H2 Cl O5 P3	221.881	0.783	NA	NA	NA	NA	NA	level5	NA	NA	NA	NA	1.1745e+06	1.1745e+06	1.1745e+06	1.1745e+06	1.1745e+06	1.1745e+06	1.1745e+06	1.1745e+06	1.1745e+06	1.1745e+06	1.1745e+06	244234	340665	123084	882958	5.97128e+06	3.10623e+06	1.80974e+06	2.2636e+06	126240	1.41756e+06	1.53171e+06	115433	106945	108398	133971	162839	378935	81313.5	383592	112144	120088	179436	217707	123821
0.783_89.0477	Β-alanine	C3 H7 N O2	89.0477	0.783	C00099	MReference-599	HMDB0000056	72.7	79.9	level2	Peptides	Amino acids	Other amino acids [Fig]	map00240 Pyrimidine metabolism; map00410 beta-Alanine metabolism; map00640 Propanoate metabolism; map00770 Pantothenate and CoA biosynthesis; map01100 Metabolic pathways; map04080 Neuroactive ligand-receptor interaction; map04974 Protein digestion and absorption;	5.83895e+07	5.68285e+07	5.79785e+07	5.08373e+07	5.17368e+07	5.06473e+07	5.62105e+07	5.36905e+07	5.21022e+07	6.20008e+07	5.20059e+07	6.87426e+07	5.85161e+07	7.9041e+07	8.38293e+07	1.26e+08	5.88209e+07	7.31547e+07	4.71956e+07	5.41669e+07	5.26742e+07	1.09292e+08	5.18844e+07	4.95826e+07	4.80219e+07	5.91582e+07	5.03793e+07	4.88588e+07	3.24878e+07	4.17782e+07	3.78647e+07	2.15394e+07	4.26731e+07	4.01903e+07	4.88231e+07
0.784_197.0776	NA	NA	197.078	0.784	NA	NA	NA	NA	NA	level5	NA	NA	NA	NA	7.3502e+06	7.2438e+06	8.24641e+06	7.5252e+06	7.05745e+06	7.54186e+06	7.40562e+06	7.51254e+06	7.54004e+06	7.78999e+06	7.13847e+06	7.82105e+06	1.41116e+07	1.25184e+07	8.74522e+06	1.12433e+07	1.68668e+07	5.9953e+06	6.41849e+06	1.39637e+07	7.09605e+06	3.66707e+06	1.17559e+07	2.07492e+07	4.77397e+06	5.23666e+06	4.836e+06	6.7436e+06	7.38766e+06	6.65887e+06	1.26449e+07	8.18275e+06	1.36857e+07	6.15375e+06	1.39138e+07
0.784_270.9576	NA	C5 H7 Cl N3 O4 P S	270.958	0.784	NA	NA	NA	NA	NA	level5	NA	NA	NA	NA	3.47299e+06	2.8691e+06	3.06744e+06	3.39387e+06	3.11717e+06	3.09022e+06	3.27916e+06	3.00052e+06	3.04835e+06	3.37123e+06	3.19085e+06	7.83843e+06	6.4477e+06	4.2967e+06	6.42643e+06	6.15849e+06	2.77829e+06	872384	1.5513e+06	5.49934e+06	1.93163e+06	2.13866e+06	1.66368e+06	1.95663e+06	2.53245e+06	2.10052e+06	1.79594e+06	1.48116e+06	2.93993e+06	4.40374e+06	5.71103e+06	1.31748e+06	3.97736e+06	9.54232e+06	2.54579e+06
0.784_336.8978	NA	C2 H N3 O13 P2	336.898	0.784	NA	NA	NA	NA	NA	level5	NA	NA	NA	NA	1.32562e+06	899282	1.17064e+06	1.3283e+06	1.13786e+06	1.0906e+06	1.0554e+06	1.22229e+06	957420	1.23816e+06	1.26735e+06	2.64567e+06	2.08172e+06	1.89359e+06	1.70035e+06	663151	2.38787e+06	1.49317e+06	468967	1.93681e+06	1.08827e+06	491486	1.7394e+06	3.82628e+06	593372	1.82425e+06	1.76776e+06	2.33572e+06	1.59334e+06	1.39748e+06	2.20747e+06	2.21322e+06	2.87281e+06	1.83557e+06	1.62602e+06
0.784_607.5595	NA	NA	607.559	0.784	NA	NA	NA	NA	NA	level5	NA	NA	NA	NA	3.29539e+06	3.41559e+06	3.62222e+06	3.01756e+06	3.20102e+06	3.51394e+06	3.3347e+06	2.96709e+06	3.58907e+06	3.1001e+06	3.53294e+06	7.56221e+06	5.61146e+06	8.60569e+06	4.48337e+06	808857	1.28483e+07	7.03953e+06	302550	1.51557e+07	3.1041e+06	259425	9.71277e+06	1.27289e+07	6.31043e+06	4.53558e+06	1.06591e+07	8.32877e+06	1.00718e+07	1.20475e+07	6.2304e+06	3.30974e+06	2.29017e+07	2.78329e+06	4.93729e+06
0.784_785.4295	NA	NA	785.429	0.784	NA	NA	NA	NA	NA	level5	NA	NA	NA	NA	1.50393e+06	1.40649e+06	1.76125e+06	1.73538e+06	1.80927e+06	1.58976e+06	1.46991e+06	1.42802e+06	1.74234e+06	1.9281e+06	1.41657e+06	5.52311e+06	4.29826e+06	5.62512e+06	1.47458e+06	273945	6.21249e+06	5.25804e+06	451267	6.40174e+06	1.41538e+06	386656	1.02933e+07	8.80232e+06	1.22642e+06	3.13962e+06	7.19796e+06	5.82696e+06	8.86421e+06	6.59208e+06	3.27428e+06	3.63201e+06	1.52856e+07	3.51396e+06	4.54109e+06
0.784_799.4063	NA	NA	799.406	0.784	NA	NA	NA	NA	NA	level5	NA	NA	NA	NA	1.90553e+06	1.73832e+06	2.13236e+06	2.081e+06	1.90234e+06	1.89231e+06	1.96094e+06	1.8919e+06	2.06827e+06	1.9455e+06	1.84739e+06	1.96151e+06	3.59946e+06	1.48065e+06	2.6958e+06	310864	2.25206e+06	1.09379e+06	216442	3.44807e+06	364536	187755	2.48144e+06	2.5168e+06	1.55906e+06	3.81712e+06	2.58176e+06	2.60766e+06	2.03019e+06	2.68637e+06	2.09643e+06	1.69061e+06	5.82665e+06	1.50579e+06	3.11107e+06
0.784_845.5815	NA	NA	845.582	0.784	NA	NA	NA	NA	NA	level5	NA	NA	NA	NA	1.60828e+06	1.88989e+06	2.04381e+06	1.84987e+06	2.52755e+06	2.08504e+06	2.0757e+06	1.76549e+06	2.57989e+06	1.80473e+06	1.70368e+06	5.42012e+06	1.26226e+07	1.15212e+07	444400	327335	1.46993e+07	5.61425e+06	472906	7.77499e+06	484276	445379	1.21609e+07	1.22223e+07	7.55893e+06	9.73066e+06	1.08284e+07	7.58617e+06	1.29538e+07	1.31536e+07	9.71597e+06	1.66705e+06	1.95834e+07	6.72808e+06	6.60239e+06
0.785_141.0402	L-homoserine	C4 H9 N O3	141.04	0.785	C00263	NA	HMDB0000719	66.1	NA	level5	Organic acids and derivatives	Carboxylic acids and derivatives	Amino acids, peptides, and analogues	map00260 Glycine, serine and threonine metabolism; map00270 Cysteine and methionine metabolism; map00920 Sulfur metabolism; map01100 Metabolic pathways; map01230 Biosynthesis of amino acids;	2.53137e+07	2.65501e+07	2.85834e+07	2.50605e+07	2.63453e+07	2.70906e+07	2.6999e+07	2.62285e+07	2.77337e+07	2.71177e+07	2.44972e+07	3.76441e+07	3.06212e+07	2.45242e+07	4.2106e+07	4.34329e+07	3.52344e+07	2.51629e+07	1.68263e+07	3.15962e+07	1.82803e+07	1.66906e+07	2.82624e+07	5.10841e+07	1.53536e+07	2.58984e+07	2.50778e+07	3.24806e+07	2.53118e+07	2.26524e+07	3.17197e+07	4.01043e+07	4.01744e+07	3.0951e+07	2.71952e+07
0.785_191.017	NA	C6 H10 N O2 P S	191.017	0.785	NA	NA	NA	NA	NA	level5	NA	NA	NA	NA	1.11579e+07	1.13025e+07	1.10128e+07	1.04502e+07	1.19326e+07	1.08714e+07	1.09042e+07	1.13148e+07	1.16934e+07	1.12039e+07	1.05296e+07	2.23815e+07	2.02654e+07	1.51739e+07	2.23559e+07	3.09011e+07	8.62229e+06	3.76802e+06	6.82624e+06	1.77758e+07	7.11162e+06	1.45347e+07	7.06518e+06	6.94029e+06	6.90924e+06	8.43489e+06	7.1405e+06	5.769e+06	1.09398e+07	1.33169e+07	1.80949e+07	5.65924e+06	1.01666e+07	2.74655e+07	9.64973e+06
0.785_647.7298	NA	NA	647.73	0.785	NA	NA	NA	NA	NA	level5	NA	NA	NA	NA	249857	195313	201927	381088	209441	235753	214059	238803	231599	246151	242279	239977	306071	333725	215393	208740	392398	341754	357553	330732	337472	342268	329441	308687	315556	368971	308194	311341	298897	288977	284241	4.33016e+06	406061	326838	349764
0.785_727.6674	NA	NA	727.667	0.785	NA	NA	NA	NA	NA	level5	NA	NA	NA	NA	1.54563e+06	1.7502e+06	1.31094e+06	969146	1.35144e+06	1.8745e+06	1.21512e+06	1.11251e+06	1.31203e+06	1.32182e+06	1.83744e+06	3.40745e+06	9.05476e+06	7.45918e+06	322818	275365	8.08469e+06	3.336e+06	404211	6.66275e+06	1.1231e+06	390509	5.85713e+06	7.32976e+06	9.10115e+06	8.42211e+06	7.63802e+06	6.39033e+06	9.45429e+06	7.98143e+06	6.81591e+06	1.70177e+06	1.53837e+07	6.72142e+06	6.58138e+06
0.785_75.0684	Trimethylamine n-oxide	C3 H9 N O	75.0684	0.785	C01104	S1113	HMDB0000925	NA	NA	level4	Organic nitrogen compounds	Organonitrogen compounds	Aminoxides	NA	4.32025e+07	4.33509e+07	4.50673e+07	4.77944e+07	4.23316e+07	4.31452e+07	4.46053e+07	4.49612e+07	4.11044e+07	4.83238e+07	4.29207e+07	3.32822e+07	4.79484e+07	1.49475e+07	3.84861e+07	9.87245e+06	1.09707e+07	1.32978e+07	8.45392e+06	7.11597e+07	6.28165e+06	1.59077e+06	1.11408e+08	8.19644e+07	1.44391e+07	4.00351e+08	1.45579e+07	3.45483e+07	1.77788e+07	7.75045e+06	2.85316e+06	8.8476e+06	1.14588e+07	5.42434e+06	3.06031e+07
0.785_843.5846	NA	NA	843.585	0.785	NA	NA	NA	NA	NA	level5	NA	NA	NA	NA	2.3601e+06	2.74829e+06	2.63662e+06	2.88917e+06	3.50419e+06	2.69057e+06	2.98122e+06	2.66988e+06	3.3628e+06	2.60797e+06	2.48297e+06	6.25741e+06	1.09693e+07	1.22108e+07	413338	303789	1.4636e+07	6.6975e+06	494038	1.21267e+07	2.19994e+06	419106	1.12344e+07	1.60897e+07	1.39951e+07	1.18197e+07	1.44822e+07	1.09133e+07	1.6098e+07	1.26536e+07	1.29856e+07	3.57319e+06	2.00746e+07	7.04536e+06	6.76726e+06
0.786_105.0426	L-(-)-serine	C3 H7 N O3	105.043	0.786	C00065	S5736	HMDB0000187	NA	NA	level4	Organic acids and derivatives	Carboxylic acids and derivatives	Amino acids, peptides, and analogues	map00260 Glycine, serine and threonine metabolism; map00270 Cysteine and methionine metabolism; map00600 Sphingolipid metabolism; map00630 Glyoxylate and dicarboxylate metabolism; map00920 Sulfur metabolism; map00970 Aminoacyl-tRNA biosynthesis; map01100 Metabolic pathways; map01200 Carbon metabolism; map01230 Biosynthesis of amino acids; map02010 ABC transporters; map04071 Sphingolipid signaling…	8.14832e+06	7.499e+06	8.80033e+06	8.59118e+06	7.29336e+06	8.14343e+06	8.43871e+06	7.56527e+06	7.96536e+06	9.6016e+06	7.07834e+06	1.32525e+07	1.11261e+07	1.04255e+07	1.34242e+07	1.27699e+07	7.58577e+06	5.14633e+06	3.40013e+06	7.59805e+06	4.99942e+06	4.59775e+06	8.03905e+06	1.43901e+07	5.74761e+06	8.86615e+06	1.0511e+07	1.15744e+07	7.12643e+06	8.12545e+06	1.1696e+07	3.91992e+06	1.2999e+07	1.53317e+07	8.70623e+06
0.786_139.9729	NA	NA	139.973	0.786	NA	NA	NA	NA	NA	level5	NA	NA	NA	NA	703443	830364	611896	784416	648458	714466	718774	718526	759335	646272	734266	2.31897e+06	405478	772195	2.10064e+06	834250	371972	757368	535770	623232	1.08482e+06	109299	989525	1.07385e+06	228104	534584	394590	590544	414674	564504	1.84956e+06	1.52821e+06	477500	130050	1.02627e+06
0.786_220.9807	NA	C5 H3 N O9	220.981	0.786	NA	NA	NA	NA	NA	level5	NA	NA	NA	NA	1.85646e+06	2.09207e+06	2.07272e+06	1.69287e+06	1.80947e+06	1.99084e+06	1.89732e+06	1.94452e+06	1.74236e+06	2.09046e+06	1.884e+06	3.75932e+06	2.48811e+06	2.72634e+06	2.8915e+06	2.30802e+06	4.5714e+06	2.25561e+06	345102	1.93061e+06	1.26269e+06	311705	2.19464e+06	5.42113e+06	569931	1.45565e+06	2.27796e+06	2.79421e+06	1.51347e+06	2.61126e+06	3.35289e+06	3.73826e+06	4.49545e+06	3.11263e+06	1.66018e+06
0.786_313.772	NA	NA	313.772	0.786	NA	NA	NA	NA	NA	level5	NA	NA	NA	NA	4.02113e+07	4.2365e+07	2.52653e+07	3.77047e+07	4.08076e+07	3.84709e+07	3.67748e+07	3.65907e+07	3.81795e+07	3.55798e+07	3.68562e+07	9.2307e+07	6.56723e+07	6.88831e+07	5.05726e+07	1.75286e+07	1.09874e+08	5.50125e+07	3.89531e+06	5.49464e+07	2.9093e+07	2.74137e+06	1.02233e+08	7.46814e+07	3.27334e+07	6.62586e+07	1.13876e+08	1.09657e+08	9.46571e+07	7.33165e+07	7.6692e+07	4.80996e+07	1.36865e+08	3.04126e+07	6.594e+07
0.787_211.8317	NA	NA	211.832	0.787	NA	NA	NA	NA	NA	level5	NA	NA	NA	NA	1.06751e+07	9.62723e+06	1.01393e+07	1.02469e+07	1.11674e+07	9.77245e+06	1.04127e+07	9.63672e+06	1.06019e+07	1.08227e+07	9.95319e+06	8.12974e+06	1.10161e+07	7.97537e+06	2.33355e+07	1.12219e+07	1.02773e+07	4.09893e+06	831342	1.06432e+07	3.02755e+06	9.41984e+06	1.14067e+07	1.15984e+07	9.41978e+06	1.16958e+07	9.87752e+06	1.12944e+07	9.5547e+06	1.36445e+07	1.21942e+07	8.39977e+06	1.40721e+07	1.40969e+07	9.88716e+06
0.787_232.0559	(2z)-3-{5-[(4z)-5-(methylsulfanyl)-4-penten-2-yn-1-yl]-2-furyl}acrylaldehyde	C13 H12 O2 S	232.056	0.787	null	S30776881	HMDB0031070	NA	NA	level4	Lipids and lipid-like molecules	Fatty Acyls	Fatty acids and conjugates	NA	2.27598e+06	2.46926e+06	1.9119e+06	2.07797e+06	1.6127e+06	2.504e+06	1.88723e+06	2.29358e+06	2.24199e+06	2.047e+06	1.92705e+06	2.39806e+06	2.08744e+06	2.52425e+06	3.72622e+06	3.59941e+06	2.91265e+06	850969	919771	2.02395e+06	1.0714e+06	1.21502e+06	2.55817e+06	3.33075e+06	1.08866e+06	1.99419e+06	1.71152e+06	709582	1.46729e+06	3.56182e+06	2.44919e+06	1.6617e+06	2.25473e+06	4.11115e+06	3.26005e+06
0.787_253.8164	NA	NA	253.816	0.787	NA	NA	NA	NA	NA	level5	NA	NA	NA	NA	4.81362e+07	5.13555e+07	5.52993e+07	4.52927e+07	4.8178e+07	4.83223e+07	4.76626e+07	5.04176e+07	5.0861e+07	5.11571e+07	4.66848e+07	6.52704e+07	1.17116e+08	7.70373e+07	5.62767e+07	2.10881e+07	8.88252e+07	7.04499e+07	1.21084e+07	1.31744e+08	3.54691e+07	5.40799e+06	8.91785e+07	7.47022e+07	5.15673e+07	6.42311e+07	1.50332e+08	1.27494e+08	1.47896e+08	7.21991e+07	6.37003e+07	8.50064e+07	1.83757e+08	5.04595e+07	1.19554e+08
0.787_278.9394	NA	C2 H8 N3 O5 P3 S	278.939	0.787	NA	NA	NA	NA	NA	level5	NA	NA	NA	NA	1.60334e+06	1.6684e+06	1.37757e+06	1.53469e+06	1.80567e+06	1.58567e+06	1.56934e+06	1.50707e+06	1.78224e+06	1.48067e+06	1.5811e+06	3.3932e+06	2.9904e+06	2.43734e+06	2.33289e+06	987279	3.41921e+06	2.13773e+06	373434	2.35078e+06	1.25216e+06	402771	2.33671e+06	4.48282e+06	941278	1.80775e+06	1.95075e+06	3.52785e+06	1.81215e+06	2.01998e+06	2.63578e+06	4.12193e+06	3.67458e+06	2.2687e+06	1.92336e+06
0.787_279.8399	NA	C3 H3 Cl O3 P2 S3	279.84	0.787	NA	NA	NA	NA	NA	level5	NA	NA	NA	NA	1.29891e+06	1.75515e+06	1.47746e+06	1.52123e+06	1.41279e+06	1.60574e+06	1.41236e+06	1.54369e+06	1.59407e+06	1.58107e+06	1.31436e+06	552293	646510	298801	1.40178e+06	4.75888e+06	3.40771e+06	3.41344e+06	1.73232e+06	269794	2.52326e+06	1.35481e+06	265310	248532	254228	298928	250192	1.33222e+06	245045	1.09193e+06	250660	235270	339202	267658	282324
0.787_371.7308	NA	NA	371.731	0.787	NA	NA	NA	NA	NA	level5	NA	NA	NA	NA	2.70067e+07	2.8884e+07	3.15846e+07	1.97643e+07	3.08194e+07	2.75155e+07	2.78082e+07	2.68743e+07	2.44545e+07	3.06279e+07	2.71847e+07	2.34931e+07	8.76718e+07	8.3353e+07	3.28919e+07	9.16288e+06	6.91818e+07	2.31634e+07	2.70571e+06	7.79442e+07	2.33856e+07	1.30434e+06	6.38938e+07	7.01851e+07	7.79336e+07	4.65943e+07	7.18101e+07	8.83182e+07	5.74999e+07	4.30832e+07	6.89254e+07	5.14227e+07	8.84736e+07	4.98017e+07	8.87546e+07
0.787_605.7449	NA	NA	605.745	0.787	NA	NA	NA	NA	NA	level5	NA	NA	NA	NA	182661	181371	185995	180291	189751	194692	165528	182325	179280	190936	188323	215582	267954	289657	182248	171065	319198	272372	251923	257857	261967	276345	252138	235524	240694	281947	235756	239196	230035	255181	242530	2.33702e+06	283776	255353	268815
0.787_623.5335	NA	NA	623.534	0.787	NA	NA	NA	NA	NA	level5	NA	NA	NA	NA	1.38959e+06	1.4073e+06	1.57167e+06	1.12736e+06	1.50189e+06	1.52429e+06	1.2864e+06	1.60083e+06	1.60574e+06	1.36039e+06	1.18683e+06	2.16032e+06	1.39517e+06	1.07647e+06	2.99394e+06	882314	1.03498e+06	977332	167565	2.57742e+06	172595	159658	3.32352e+06	1.5381e+06	510949	718829	1.49457e+06	1.33297e+06	916486	1.63652e+06	1.27431e+06	312181	2.14751e+06	885262	1.65264e+06
0.787_795.4123	NA	NA	795.412	0.787	NA	NA	NA	NA	NA	level5	NA	NA	NA	NA	2.73139e+06	2.8377e+06	3.25426e+06	2.72085e+06	2.7695e+06	2.7584e+06	2.7573e+06	3.25105e+06	2.79721e+06	2.64856e+06	2.89848e+06	5.38259e+06	3.08351e+06	2.60312e+06	5.90757e+06	716727	3.46101e+06	2.00794e+06	177216	3.24701e+06	711862	171437	4.60714e+06	7.92198e+06	1.91476e+06	4.76113e+06	3.48977e+06	4.23361e+06	2.8525e+06	3.93693e+06	5.56878e+06	1.91578e+06	4.47302e+06	3.08614e+06	5.92614e+06
0.787_797.4093	NA	NA	797.409	0.787	NA	NA	NA	NA	NA	level5	NA	NA	NA	NA	3.07931e+06	2.49345e+06	4.02664e+06	3.87452e+06	3.20137e+06	2.91188e+06	3.5023e+06	3.93513e+06	3.67515e+06	2.79485e+06	2.93927e+06	3.66067e+06	4.06837e+06	3.23389e+06	7.4563e+06	809004	4.47552e+06	2.59309e+06	214843	4.02412e+06	755449	218613	3.94204e+06	3.03985e+06	3.84072e+06	7.10535e+06	4.68192e+06	4.95652e+06	3.10295e+06	4.43762e+06	4.13653e+06	2.21381e+06	1.13679e+07	3.32771e+06	7.02795e+06
0.788_133.0375	D-aspartate	C4 H7 N O4	133.037	0.788	C00402	BGI209	HMDB0006483	44.4	33.3	level3	Peptides	Amino acids	Other amino acids [Fig]	map00250 Alanine, aspartate and glutamate metabolism;	2.09024e+06	3.04002e+06	2.77468e+06	2.01335e+06	2.29716e+06	3.05084e+06	2.6968e+06	2.05473e+06	3.02432e+06	2.70774e+06	1.99645e+06	8.89016e+06	1.05835e+07	5.62175e+06	3.0734e+06	1.82534e+06	4.59812e+06	788681	999330	4.93612e+06	750677	1.12671e+06	3.94419e+06	4.22255e+06	3.70798e+06	3.42836e+06	2.46656e+06	2.36719e+06	4.22324e+06	3.88194e+06	8.51233e+06	1.17289e+06	4.01225e+06	1.05275e+07	5.41957e+06
0.788_146.0691	L-glutamine	C5 H10 N2 O3	146.069	0.788	C00064	BGI357	HMDB0000641	87.9	87	level1	Peptides	Amino acids	Common amino acids [Fig]	map00220 Arginine biosynthesis; map00230 Purine metabolism; map00240 Pyrimidine metabolism; map00250 Alanine, aspartate and glutamate metabolism; map00471 D-Glutamine and D-glutamate metabolism; map00630 Glyoxylate and dicarboxylate metabolism; map00910 Nitrogen metabolism; map00970 Aminoacyl-tRNA biosynthesis; map01100 Metabolic pathways; map01230 Biosynthesis of amino acids; map02010 ABC transp…	1.57129e+08	2.05685e+08	1.89744e+08	1.92878e+08	1.51573e+08	1.73761e+08	1.7478e+08	1.72703e+08	1.90791e+08	1.72637e+08	1.76016e+08	3.18828e+08	3.77454e+08	4.43165e+08	2.25352e+08	1.41507e+08	3.14841e+08	1.58102e+08	4.1078e+08	3.37345e+08	1.38238e+08	2.31178e+07	3.286e+08	4.39927e+08	2.84362e+08	2.48945e+08	2.79037e+08	2.98867e+08	2.66497e+08	2.61077e+08	2.31026e+08	2.16059e+08	4.91066e+08	1.9614e+08	3.80302e+08
0.788_192.1474	NA	C8 H20 N2 O3	192.147	0.788	NA	NA	NA	NA	NA	level5	NA	NA	NA	NA	1.25457e+07	1.30283e+07	1.26827e+07	1.228e+07	1.3116e+07	1.26675e+07	1.26893e+07	1.27117e+07	1.29086e+07	1.30461e+07	1.22543e+07	6.43879e+06	1.48994e+07	2.39129e+06	1.05942e+07	2.71067e+06	2.75237e+06	1.36673e+06	141345	2.33594e+07	683198	216416	3.75735e+07	2.64184e+07	9.02158e+06	9.12457e+07	3.79162e+06	6.58591e+06	4.63126e+06	2.27955e+06	919993	2.20336e+06	4.32203e+06	2.8136e+06	1.32123e+07
0.788_244.0671	NA	C7 H13 N6 P S	244.067	0.788	NA	NA	NA	NA	NA	level5	NA	NA	NA	NA	1.95721e+07	1.20268e+07	1.85868e+07	1.67027e+07	1.91117e+07	1.81244e+07	1.73825e+07	1.71488e+07	1.63473e+07	1.7677e+07	1.66832e+07	4.30075e+07	2.7488e+07	4.04558e+07	5.46476e+06	238872	5.55405e+07	4.92974e+07	3.4753e+07	1.18475e+07	6.29232e+07	3.92159e+06	5.83257e+07	6.17923e+07	9.94848e+06	5.64584e+07	2.53646e+07	6.2121e+06	2.65532e+07	5.05749e+06	1.79987e+07	4.74803e+06	1.22352e+07	1.85463e+07	2.14495e+07
0.788_255.8134	NA	NA	255.813	0.788	NA	NA	NA	NA	NA	level5	NA	NA	NA	NA	8.26472e+07	8.6907e+07	8.71309e+07	8.30577e+07	8.10211e+07	8.39354e+07	8.50268e+07	8.37479e+07	8.25342e+07	8.66679e+07	8.34532e+07	1.08157e+08	1.79027e+08	1.39422e+08	1.02893e+08	3.51828e+07	1.513e+08	1.25735e+08	1.61449e+07	1.51497e+08	6.44371e+07	1.1765e+07	2.47592e+08	2.4647e+08	8.87277e+07	1.75132e+08	2.23368e+08	2.30753e+08	2.22099e+08	1.31444e+08	1.79558e+08	1.5159e+08	3.39885e+08	8.34046e+07	2.13457e+08
0.788_286.9314	NA	C9 H4 Cl N O4 P2	286.931	0.788	NA	NA	NA	NA	NA	level5	NA	NA	NA	NA	219117	413026	407941	400182	491417	300421	379662	251594	440336	413326	330059	276539	236331	254621	1.55955e+06	3.36447e+06	273187	230786	240699	215587	218292	1.49519e+06	206621	191081	194624	224954	187473	188310	180494	225819	212508	196232	276921	782795	221764
0.788_667.7115	NA	NA	667.712	0.788	NA	NA	NA	NA	NA	level5	NA	NA	NA	NA	5.37809e+06	5.25116e+06	5.73285e+06	3.85914e+06	4.82652e+06	5.27428e+06	4.94639e+06	4.7664e+06	4.92224e+06	5.17242e+06	5.09319e+06	1.19007e+07	2.13774e+07	2.15619e+07	2.63726e+06	297936	2.87277e+07	9.20425e+06	434591	2.08584e+07	3.70501e+06	438385	2.00028e+07	1.7573e+07	2.03958e+07	2.16941e+07	1.78595e+07	1.84021e+07	2.00207e+07	2.08755e+07	1.81055e+07	8.18516e+06	3.45921e+07	1.74206e+07	1.97717e+07
0.788_669.7085	NA	NA	669.708	0.788	NA	NA	NA	NA	NA	level5	NA	NA	NA	NA	3.71253e+06	4.77644e+06	4.7169e+06	3.70704e+06	3.84171e+06	3.87802e+06	3.6814e+06	4.37799e+06	4.16353e+06	3.82355e+06	4.30416e+06	8.08773e+06	1.5235e+07	1.45704e+07	2.15346e+06	270377	1.77191e+07	7.35574e+06	395122	1.45781e+07	2.87867e+06	404660	1.54259e+07	1.57931e+07	1.23377e+07	1.57167e+07	1.45476e+07	1.56119e+07	1.79047e+07	1.26806e+07	1.39339e+07	7.16949e+06	1.65112e+07	1.40458e+07	1.36934e+07
0.788_781.4352	NA	NA	781.435	0.788	NA	NA	NA	NA	NA	level5	NA	NA	NA	NA	5.9438e+06	4.56734e+06	4.82889e+06	5.13561e+06	4.51387e+06	5.55082e+06	4.91342e+06	4.829e+06	4.5522e+06	5.95017e+06	4.81525e+06	1.5351e+07	1.44264e+07	1.71995e+07	5.70362e+06	368811	1.81804e+07	1.35395e+07	349062	1.36503e+07	6.23159e+06	429788	1.88736e+07	1.83528e+07	9.68622e+06	1.10779e+07	1.56062e+07	1.64475e+07	1.34102e+07	1.58785e+07	1.08164e+07	7.13765e+06	4.3909e+07	9.06239e+06	2.64981e+07
0.788_783.4323	NA	NA	783.432	0.788	NA	NA	NA	NA	NA	level5	NA	NA	NA	NA	3.84593e+06	3.76862e+06	4.15673e+06	3.7161e+06	3.92516e+06	3.7671e+06	3.58358e+06	4.21104e+06	3.87073e+06	4.25517e+06	3.4138e+06	1.15253e+07	9.60938e+06	1.27086e+07	4.36357e+06	266004	1.47774e+07	1.11636e+07	389037	1.10579e+07	3.7868e+06	400824	1.30341e+07	1.30929e+07	6.07867e+06	8.3026e+06	1.73603e+07	1.3294e+07	1.17716e+07	1.06829e+07	7.87058e+06	4.43391e+06	3.21788e+07	5.21322e+06	1.77021e+07
0.789_129.0426	L-pyroglutamic acid	C5 H7 N O3	129.043	0.789	C01879	MReference-1831	HMDB0000267	78.8	50.4	level3	Peptides	Amino acids	Other amino acids [Fig]	map00480 Glutathione metabolism; map01100 Metabolic pathways;	8.88904e+07	1.54385e+08	1.30809e+08	1.33907e+08	9.26784e+07	1.11738e+08	1.11288e+08	1.04378e+08	1.3271e+08	1.05688e+08	1.24498e+08	2.51424e+08	2.85639e+08	3.32088e+08	1.68994e+08	9.71147e+07	2.52232e+08	9.87845e+07	4.58316e+08	2.71267e+08	3.59984e+08	8.46777e+06	2.34982e+08	3.37794e+08	2.0785e+08	2.04217e+08	2.05878e+08	2.20053e+08	1.96391e+08	1.69923e+08	1.62978e+08	1.76908e+08	3.73396e+08	1.41073e+08	2.8388e+08
0.789_131.0583	N-acetyl-l-alanine	C5 H9 N O3	131.058	0.789	null	BGI417	HMDB0000766	65.8	47	level2	Organic acids and derivatives	Carboxylic acids and derivatives	Amino acids, peptides, and analogues	NA	7.29864e+06	7.29864e+06	7.29864e+06	7.29864e+06	7.29864e+06	7.29864e+06	7.29864e+06	7.29864e+06	7.29864e+06	7.29864e+06	7.29864e+06	7.74742e+06	7.80813e+06	5.20464e+06	1.00154e+07	1.41056e+07	1.88508e+07	1.54723e+07	1.35926e+07	3.46016e+06	9.74716e+06	2.01979e+06	5.50148e+06	9.2548e+06	3.33542e+06	5.19871e+06	1.1066e+07	1.18236e+07	6.61325e+06	6.50499e+06	3.37565e+07	3.46264e+06	8.39696e+06	2.11665e+06	8.16396e+06
0.789_175.0957	Dl-citrulline	C6 H13 N3 O3	175.096	0.789	NA	S810	NA	NA	NA	level4	NA	NA	NA	NA	1.93949e+07	1.97616e+07	1.94939e+07	1.66601e+07	2.01135e+07	1.93687e+07	1.87151e+07	1.92757e+07	1.93887e+07	2.11266e+07	1.69993e+07	2.52926e+07	3.58435e+07	3.13059e+07	2.39799e+07	3.79841e+07	3.89374e+07	9.13138e+06	3.50057e+07	3.18845e+07	3.74851e+07	1.28869e+07	3.09775e+07	5.63225e+07	1.09262e+07	1.41106e+07	1.44045e+07	1.89211e+07	2.11318e+07	1.65696e+07	2.7548e+07	1.90003e+07	3.49249e+07	1.48018e+07	3.18368e+07
0.789_375.7249	NA	NA	375.725	0.789	NA	NA	NA	NA	NA	level5	NA	NA	NA	NA	6.5154e+06	7.80232e+06	6.84924e+06	6.69012e+06	6.19737e+06	8.02365e+06	6.10964e+06	6.69691e+06	7.02426e+06	7.49515e+06	6.43945e+06	1.12598e+07	2.04614e+07	1.39914e+07	8.95131e+06	1.42935e+06	2.84811e+07	1.16133e+07	413162	1.30187e+07	5.81895e+06	378562	2.53323e+07	2.47206e+07	1.50093e+07	9.23271e+06	2.39324e+07	2.40459e+07	1.13747e+07	1.19219e+07	1.61405e+07	7.26117e+06	3.71906e+07	1.36375e+07	1.06705e+07
0.789_471.8569	NA	C9 H3 N2 O13 P3 S	471.857	0.789	NA	NA	NA	NA	NA	level5	NA	NA	NA	NA	267988	248755	257450	251502	266380	246701	261886	251755	353590	245811	203121	304211	379955	409279	249203	220680	373572	274087	271363	207286	199411	165486	153156	131616	132221	153933	130854	147828	150753	362074	336682	9.41715e+06	345772	217705	176701
0.789_473.8539	NA	C6 H3 Cl N2 O17 S2	473.854	0.789	NA	NA	NA	NA	NA	level5	NA	NA	NA	NA	280316	278932	448517	278496	293773	307292	260871	312729	332859	259429	352874	334514	418468	453258	286650	285449	504369	430133	449713	404812	410218	404874	387097	355577	361117	411483	341521	338534	322972	397692	380874	1.64139e+07	514664	402831	416540
0.789_83.0371	NA	C4 H5 N O	83.0371	0.789	NA	NA	NA	NA	NA	level5	NA	NA	NA	NA	8.97441e+06	6.76854e+06	8.50506e+06	4.78246e+06	7.02609e+06	6.55e+06	9.52194e+06	5.9576e+06	8.97578e+06	6.13655e+06	6.81204e+06	1.48611e+07	1.73332e+07	1.82958e+07	1.29352e+07	9.53449e+06	1.14615e+07	8.65584e+06	3.25621e+07	1.68107e+07	1.85792e+07	2.17581e+06	1.42771e+07	1.63514e+07	1.24295e+07	8.40634e+06	9.26525e+06	1.6375e+07	1.67563e+07	8.75053e+06	1.07411e+07	7.30015e+06	1.50975e+07	1.42605e+07	1.81651e+07
0.79_158.0191	NA	C2 H2 N6 O3	158.019	0.79	NA	NA	NA	NA	NA	level5	NA	NA	NA	NA	1.43395e+06	1.45116e+06	1.41412e+06	1.35232e+06	1.38291e+06	1.44705e+06	1.5274e+06	1.36452e+06	1.43801e+06	1.36795e+06	1.43458e+06	4.38564e+06	2.28095e+06	4.46052e+06	648054	989423	5.12055e+06	2.25816e+06	2.2909e+06	7.99273e+06	893276	613762	1.63656e+06	6.10751e+06	2.02009e+06	1.17792e+06	2.50398e+06	2.01872e+06	3.73975e+06	2.89791e+06	2.23997e+06	860039	4.67378e+06	1.80174e+06	5.13374e+06
0.79_169.0351	NA	C3 H11 N3 O S2	169.035	0.79	NA	NA	NA	39.8	NA	level5	NA	NA	NA	NA	2.44206e+07	2.35991e+07	2.59095e+07	2.32156e+07	2.35435e+07	2.38091e+07	2.43215e+07	2.14363e+07	2.2309e+07	2.26637e+07	2.94974e+07	4.75651e+07	4.2125e+07	3.43178e+07	4.49071e+07	6.59401e+07	1.44117e+07	4.74817e+07	2.96432e+07	3.19685e+07	1.41256e+07	2.98074e+07	1.71965e+07	1.78914e+07	1.46388e+07	1.8131e+07	1.4487e+07	1.33955e+07	2.00745e+07	2.54351e+07	3.27619e+07	1.25186e+07	2.59169e+07	3.91949e+07	1.58735e+07
0.79_251.1004	Muramic acid	C9 H17 N O7	251.1	0.79	null	S389857	HMDB0003254	NA	NA	level4	Organic oxygen compounds	Organooxygen compounds	Carbohydrates and carbohydrate conjugates	NA	2.45695e+06	3.44891e+06	3.29765e+06	2.73116e+06	3.38738e+06	3.04299e+06	2.99135e+06	3.00758e+06	2.83861e+06	3.2433e+06	3.01815e+06	5.69837e+06	7.55509e+06	9.94717e+06	819089	567532	1.37196e+07	1.53876e+06	1.65774e+06	1.60098e+06	4.09603e+06	855306	1.00161e+07	1.00683e+07	3.56437e+06	1.20565e+07	7.34034e+06	1.70256e+06	5.45163e+06	2.62848e+06	669732	616186	2.19755e+06	2.78361e+06	2.38191e+06
0.79_296.1461	NA	C12 H24 O8	296.146	0.79	NA	NA	NA	NA	NA	level5	NA	NA	NA	NA	667680	491447	615767	533486	491339	511510	714841	384178	493974	793808	522697	1.89101e+06	1.21637e+06	2.26705e+06	398054	233690	2.95445e+06	400345	1.75063e+07	1.64738e+06	1.33174e+07	8.80999e+06	824994	1.32507e+06	1.93218e+06	731633	1.66476e+06	1.42324e+06	1.07809e+06	1.73571e+06	1.1911e+06	1.47065e+06	1.63609e+06	439535	3.77858e+06
0.79_373.7278	NA	NA	373.728	0.79	NA	NA	NA	NA	NA	level5	NA	NA	NA	NA	1.99331e+07	2.25507e+07	2.10954e+07	1.34575e+07	2.04613e+07	2.04794e+07	1.89679e+07	1.67887e+07	1.95896e+07	2.16609e+07	1.87975e+07	3.02406e+07	5.72684e+07	4.0244e+07	2.62287e+07	6.27609e+06	7.59423e+07	3.32056e+07	1.70225e+06	3.77015e+07	1.66581e+07	612016	7.36702e+07	4.53631e+07	2.93267e+07	2.56242e+07	6.6859e+07	3.69388e+07	4.87509e+07	4.92611e+07	4.55727e+07	2.7444e+07	1.04015e+08	4.13696e+07	4.76731e+07
0.79_413.8981	NA	C7 H5 N4 O9 P3 S	413.898	0.79	NA	NA	NA	NA	NA	level5	NA	NA	NA	NA	399376	326711	352472	190114	288000	518231	321898	344958	305541	343576	282951	224534	273956	294334	181865	176228	309534	259928	270601	241176	243840	239787	229343	211450	215177	247940	206492	207042	198341	262510	243473	1.36974e+07	312483	240670	246726
0.79_433.8798	NA	C3 H5 N2 O17 P3	433.88	0.79	NA	NA	NA	NA	NA	level5	NA	NA	NA	NA	3.00607e+06	2.8319e+06	4.45005e+06	2.74237e+06	3.32697e+06	3.06648e+06	3.13278e+06	2.99338e+06	3.38614e+06	3.11298e+06	3.27468e+06	4.72847e+06	6.7114e+06	9.47093e+06	1.2656e+06	228369	1.36498e+07	4.90369e+06	339151	8.12761e+06	2.20204e+06	355958	1.01031e+07	8.5669e+06	1.31337e+07	1.47946e+07	8.27941e+06	8.82371e+06	1.25264e+07	1.01536e+07	8.63924e+06	4.31319e+06	1.61751e+07	1.13663e+07	1.13284e+07
0.79_544.1618	Estriol 3-sulfate 16-glucuronide	C24 H32 O12 S	544.162	0.79	null	S133283	HMDB0010356	NA	NA	level4	Lipids and lipid-like molecules	Steroids and steroid derivatives	Steroidal glycosides	NA	301131	297290	303056	291951	305276	299217	300836	299343	291092	307317	300351	344691	421734	453891	282446	277114	488443	415246	864786	394348	401708	410263	396665	378029	388823	464664	389620	395775	379735	1.9947e+06	4.45969e+06	4.4601e+06	496977	390872	417748
0.79_605.5623	NA	NA	605.562	0.79	NA	NA	NA	NA	NA	level5	NA	NA	NA	NA	4.5502e+06	4.50228e+06	4.57852e+06	4.04342e+06	4.4799e+06	4.95099e+06	4.29058e+06	4.35158e+06	4.70889e+06	4.38488e+06	4.41251e+06	1.04398e+07	1.4323e+07	1.10972e+07	6.47322e+06	1.03286e+06	2.42538e+07	1.09365e+07	297370	1.99814e+07	4.12503e+06	309607	1.21399e+07	2.11797e+07	4.47219e+06	6.22307e+06	1.15686e+07	1.12745e+07	9.01723e+06	1.66356e+07	6.261e+06	4.5617e+06	3.12457e+07	8.71026e+06	7.27792e+06
0.79_611.7499	NA	C4 H7 Cl N2 O17 P2 S5	611.75	0.79	NA	NA	NA	NA	NA	level5	NA	NA	NA	NA	2.93859e+06	3.82035e+06	3.43355e+06	3.02501e+06	3.44663e+06	3.41539e+06	3.49131e+06	3.17146e+06	3.29128e+06	3.44582e+06	3.28786e+06	4.40955e+06	1.50023e+07	1.29194e+07	1.27729e+06	248196	1.04968e+07	4.31897e+06	398958	8.41599e+06	1.91903e+06	364670	1.02869e+07	1.05385e+07	1.32322e+07	1.08278e+07	6.87737e+06	7.27948e+06	1.31374e+07	1.29878e+07	1.14025e+07	5.53955e+06	1.83852e+07	1.10045e+07	1.08201e+07
0.791_119.0583	L-allo-threonine	C4 H9 N O3	119.058	0.791	C05519	BGI339	HMDB0004041	81.2	78.4	level1	Organic acids and derivatives	Carboxylic acids and derivatives	Amino acids, peptides, and analogues	map00260 Glycine, serine and threonine metabolism; map01100 Metabolic pathways;	3.93403e+07	4.05215e+07	3.32341e+07	3.86721e+07	3.0951e+07	3.89343e+07	3.64941e+07	3.56507e+07	3.62946e+07	3.96897e+07	3.49628e+07	4.53236e+07	4.53436e+07	3.31834e+07	5.86327e+07	6.30647e+07	3.44556e+07	5.33682e+07	3.92717e+07	3.66697e+07	5.80926e+07	2.38032e+07	3.20162e+07	6.49408e+07	1.96788e+07	2.94821e+07	2.55903e+07	3.93469e+07	2.57978e+07	3.50608e+07	4.40535e+07	5.87884e+07	5.18391e+07	4.37992e+07	3.22346e+07
0.791_147.0531	L-glutamic acid	C5 H9 N O4	147.053	0.791	C00025	MReference-470	HMDB0000148	87.3	91.6	level1	Peptides	Amino acids	Common amino acids [Fig]	map00220 Arginine biosynthesis; map00250 Alanine, aspartate and glutamate metabolism; map00330 Arginine and proline metabolism; map00340 Histidine metabolism; map00430 Taurine and hypotaurine metabolism; map00471 D-Glutamine and D-glutamate metabolism; map00480 Glutathione metabolism; map00524 Neomycin, kanamycin and gentamicin biosynthesis; map00630 Glyoxylate and dicarboxylate metabolism; map00…	7.0689e+07	7.70499e+07	7.87557e+07	6.44698e+07	7.36242e+07	7.39192e+07	6.69058e+07	7.99423e+07	7.59323e+07	6.55607e+07	7.47248e+07	1.19103e+08	1.24243e+08	1.35524e+08	1.17665e+08	1.61688e+08	8.22344e+07	7.84001e+07	1.62347e+08	1.14774e+08	2.46772e+07	7.81358e+07	7.09873e+07	1.04757e+08	8.40262e+07	8.46336e+07	7.87731e+07	6.11015e+07	7.52444e+07	7.35327e+07	9.1069e+07	5.46927e+07	1.27497e+08	1.16663e+08	1.00007e+08
0.791_282.1556	NA	C11 H29 N2 P3	282.156	0.791	NA	NA	NA	NA	NA	level5	NA	NA	NA	NA	56411.5	56411.5	56411.5	56411.5	56411.5	56411.5	56411.5	56411.5	56411.5	56411.5	56411.5	903259	304183	81162.2	59828.2	54852.5	1.25551e+06	93664.9	5.56164e+06	191297	3.78765e+06	6.03491e+06	639907	268302	212641	77096.8	64718.9	81724.1	72690.8	84563.4	63296.7	60660.4	1.0923e+06	75175.7	93294.8
0.791_489.8278	NA	C7 H10 Cl N2 O7 P3 S4	489.828	0.791	NA	NA	NA	NA	NA	level5	NA	NA	NA	NA	209341	194114	199383	193579	232450	213267	183543	200771	194102	206268	222924	232226	290103	314134	198655	187682	350739	300527	278293	285630	290357	291037	279517	260582	266043	310003	258794	261136	250635	275805	263920	3.38014e+06	312706	282640	298147
0.791_551.7943	NA	C4 H2 Cl N6 O14 P S4	551.794	0.791	NA	NA	NA	NA	NA	level5	NA	NA	NA	NA	6.40547e+06	6.40547e+06	6.40547e+06	6.40547e+06	6.40547e+06	6.40547e+06	6.40547e+06	6.40547e+06	6.40547e+06	6.40547e+06	6.40547e+06	6.78712e+06	1.28392e+07	9.39343e+06	2.02123e+06	214145	1.66127e+07	9.8115e+06	1.41473e+06	1.78139e+07	6.86031e+06	646460	3.29239e+07	2.47579e+07	3.34534e+07	3.18076e+07	1.91435e+07	1.4916e+07	2.36887e+07	1.9143e+07	1.42589e+07	7.12403e+06	3.4131e+07	3.23382e+07	3.55826e+07
0.791_609.7529	NA	NA	609.753	0.791	NA	NA	NA	NA	NA	level5	NA	NA	NA	NA	5.78932e+06	4.00438e+06	6.6706e+06	5.30313e+06	5.04837e+06	4.24612e+06	3.93971e+06	6.5551e+06	6.5826e+06	3.31853e+06	6.00886e+06	8.58559e+06	2.58094e+07	1.75854e+07	3.29088e+06	294934	2.81913e+07	9.14262e+06	588183	2.11357e+07	4.05541e+06	431276	1.8374e+07	2.1249e+07	2.02253e+07	1.76347e+07	1.17311e+07	1.30173e+07	1.09576e+07	2.40088e+07	1.94722e+07	1.05753e+07	3.45605e+07	1.82463e+07	2.32319e+07
0.791_785.6255	NA	C42 H83 N5 O8	785.625	0.791	NA	NA	NA	NA	NA	level5	NA	NA	NA	NA	1.34904e+06	1.37219e+06	988848	1.05052e+06	1.36871e+06	1.55675e+06	1.23806e+06	1.16069e+06	1.33172e+06	1.24696e+06	1.18066e+06	2.09111e+06	6.34005e+06	6.72058e+06	263659	239389	6.0852e+06	2.54659e+06	345022	5.34516e+06	1.10473e+06	359423	7.2112e+06	5.67502e+06	4.30597e+06	7.76712e+06	5.97635e+06	6.60799e+06	6.3384e+06	5.17821e+06	5.44932e+06	428997	1.11773e+07	4.66505e+06	6.4886e+06
0.792_101.0477	Acpc	C4 H7 N O2	101.048	0.792	C01234	S520	HMDB0036458	36.9	NA	level4	Organic acids and derivatives	Carboxylic acids and derivatives	Amino acids, peptides, and analogues	map00270 Cysteine and methionine metabolism; map01100 Metabolic pathways;	1.24281e+07	1.26181e+07	1.10204e+07	8.26408e+06	1.46916e+07	8.72473e+06	1.3083e+07	1.1618e+07	1.10737e+07	9.92412e+06	1.29628e+07	1.831e+07	2.28462e+07	3.39444e+07	1.63322e+07	1.97364e+07	1.58857e+07	1.20347e+07	2.77102e+07	1.7821e+07	3.11818e+07	4.17874e+06	1.50147e+07	2.01059e+07	1.3271e+07	1.09075e+07	1.46056e+07	1.53786e+07	1.98722e+07	1.30552e+07	1.564e+07	1.42081e+07	2.02212e+07	2.0733e+07	2.00085e+07
0.792_297.9808	NA	C11 H7 Cl N2 O4 S	297.981	0.792	NA	NA	NA	NA	NA	level5	NA	NA	NA	NA	292274	289336	316702	262045	307858	293117	292749	292697	293573	296679	289281	27267	31374.1	33539.2	21192.5	22710	41274.7	38628	41624.4	40316.4	41475.5	40653.5	38216.7	32535.1	32020.5	31825.8	25607.9	24264.7	23395.9	30425.8	34560.9	6.71549e+06	44795	39306.5	42309.5
0.792_355.9394	NA	C8 H18 Cl O P S5	355.939	0.792	NA	NA	NA	NA	NA	level5	NA	NA	NA	NA	312504	324635	372263	375556	274628	350408	292981	337414	315985	379395	307397	51616.7	63925	69019.5	43269.4	43545.7	75329.5	64047	133252	60342.7	61230.7	61047.4	58579.6	54522.4	55652.2	64877.4	54183.4	54775.7	52614.5	60951.1	57651.2	8.36792e+06	76686.1	59993.7	62604.7
0.792_429.8721	NA	C H N6 O15 P3	429.872	0.792	NA	NA	NA	NA	NA	level5	NA	NA	NA	NA	202177	206858	205366	198826	209004	211513	177009	195446	200283	235617	193004	237165	293698	317093	198760	185600	345858	293906	271454	258035	280584	279242	260044	248803	253787	294978	246158	248224	238224	280042	264839	3.47824e+06	306640	274342	286511
0.792_491.8386	NA	NA	491.839	0.792	NA	NA	NA	NA	NA	level5	NA	NA	NA	NA	7.35184e+06	7.46899e+06	8.8315e+06	7.11393e+06	6.85917e+06	7.51622e+06	7.63931e+06	7.14603e+06	7.54321e+06	6.99539e+06	8.22631e+06	7.01987e+06	2.32394e+07	1.27661e+07	4.4811e+06	307695	3.35092e+07	1.25037e+07	693776	2.21187e+07	5.99022e+06	450513	2.12443e+07	2.06363e+07	2.80181e+07	4.13875e+07	1.78373e+07	1.81628e+07	3.42969e+07	2.14637e+07	2.13848e+07	1.09605e+07	4.81803e+07	2.65951e+07	2.33971e+07
0.792_493.8356	NA	C5 H10 Cl N4 O7 P3 S4	493.836	0.792	NA	NA	NA	NA	NA	level5	NA	NA	NA	NA	1.83754e+07	2.13348e+07	2.00621e+07	1.72668e+07	1.88376e+07	2.05222e+07	1.74793e+07	1.8922e+07	1.99576e+07	1.91376e+07	1.92083e+07	2.24074e+07	6.1128e+07	5.75868e+07	9.97734e+06	252853	7.12104e+07	2.46313e+07	1.47447e+06	5.1005e+07	1.15643e+07	609634	5.1882e+07	5.01222e+07	6.98441e+07	6.55936e+07	5.12057e+07	5.36869e+07	5.64965e+07	5.52833e+07	5.36708e+07	2.99781e+07	7.53967e+07	6.0521e+07	5.78749e+07
0.792_553.7913	NA	C7 H2 Cl N6 O10 P3 S3	553.791	0.792	NA	NA	NA	NA	NA	level5	NA	NA	NA	NA	3.29796e+06	3.51487e+06	3.22059e+06	3.35546e+06	3.37056e+06	3.35408e+06	3.34918e+06	3.3472e+06	3.41161e+06	3.2651e+06	3.38119e+06	5.52502e+06	8.19442e+06	9.75208e+06	790740	208434	1.17794e+07	3.93217e+06	1.15791e+06	1.19149e+07	2.56504e+06	533210	1.37544e+07	1.26584e+07	1.78565e+07	1.8284e+07	1.03383e+07	9.72025e+06	1.17572e+07	1.15819e+07	9.60254e+06	3.46663e+06	1.48239e+07	1.31436e+07	1.56413e+07
0.792_671.7057	NA	C3 H4 Cl N4 O18 P3 S5	671.706	0.792	NA	NA	NA	NA	NA	level5	NA	NA	NA	NA	1.53777e+06	2.19869e+06	2.15348e+06	1.97186e+06	1.64417e+06	1.93776e+06	1.73835e+06	1.98778e+06	2.17091e+06	1.95693e+06	1.56867e+06	3.91654e+06	9.25361e+06	8.05952e+06	894037	318855	1.0324e+07	3.34173e+06	533420	7.86305e+06	1.21743e+06	494361	7.24512e+06	7.60474e+06	5.12766e+06	1.09917e+07	7.04708e+06	8.65096e+06	9.35332e+06	7.86277e+06	6.9492e+06	2.42285e+06	1.35879e+07	8.39451e+06	8.74515e+06
0.793_131.0695	Creatine	C4 H9 N3 O2	131.07	0.793	C00300	MReference-357	HMDB0000064	85.3	94.5	level1	Organic acids and derivatives	Carboxylic acids and derivatives	Amino acids, peptides, and analogues	map00260 Glycine, serine and threonine metabolism; map00330 Arginine and proline metabolism; map01100 Metabolic pathways;	2.95423e+08	3.22928e+08	3.81147e+08	2.87356e+08	3.25033e+08	3.08506e+08	3.20022e+08	3.23081e+08	3.14236e+08	3.27598e+08	3.15658e+08	2.11275e+08	3.18473e+08	4.67275e+08	4.74575e+08	4.59621e+08	7.47452e+08	3.77932e+08	4.69655e+08	7.22e+08	5.67001e+08	4.24627e+08	2.52996e+08	4.62322e+08	1.61311e+08	2.35244e+08	3.39634e+08	3.93899e+08	3.43539e+08	5.5687e+08	3.96679e+08	3.87874e+08	3.87935e+08	3.75196e+08	3.44932e+08
0.793_161.1051	Dl-carnitine	C7 H15 N O3	161.105	0.793	NA	MReference-881	NA	NA	96.4	level2	NA	NA	NA	NA	1.08668e+09	1.16791e+09	1.07348e+09	7.6852e+08	8.04358e+08	9.51038e+08	1.12187e+09	1.05916e+09	1.04583e+09	1.12329e+09	7.39546e+08	1.52e+09	1.57209e+09	1.53842e+09	9.84657e+08	9.0052e+08	2.09613e+09	1.28521e+09	6.27499e+08	1.56191e+09	1.47814e+09	1.95462e+09	1.52121e+09	1.36773e+09	1.33472e+09	5.39449e+08	1.11958e+09	1.311e+09	1.19028e+09	1.59047e+09	6.51505e+08	7.43103e+08	2.07366e+09	1.22029e+09	1.95895e+09
0.793_184.0251	NA	C3 H9 N2 O5 P	184.025	0.793	NA	NA	NA	NA	NA	level5	NA	NA	NA	NA	3.11922e+06	3.11922e+06	3.11922e+06	3.11922e+06	3.11922e+06	3.11922e+06	3.11922e+06	3.11922e+06	3.11922e+06	3.11922e+06	3.11922e+06	4.67844e+06	5.51671e+06	2.82261e+06	1.14346e+07	8.36283e+06	1.83314e+06	1.443e+06	180390	2.54572e+06	712967	200737	2.54498e+06	3.0643e+06	1.80683e+06	1.82595e+06	1.84782e+06	2.66964e+06	2.33081e+06	4.99224e+06	3.44955e+06	1.88104e+06	2.96499e+06	3.50249e+06	3.28698e+06
0.793_260.004	NA	C5 H9 Cl N2 O8	260.004	0.793	NA	NA	NA	NA	NA	level5	NA	NA	NA	NA	7.33194e+07	7.3673e+07	7.86833e+07	7.18442e+07	7.73932e+07	7.46345e+07	7.4971e+07	7.35754e+07	7.63173e+07	7.36744e+07	7.54185e+07	7.53875e+07	1.99707e+08	1.56348e+08	4.27625e+07	295417	2.2157e+08	7.36315e+07	2.42582e+07	1.39336e+08	5.30727e+07	2.65641e+07	1.49265e+08	1.35597e+08	2.12523e+08	2.2781e+08	1.46453e+08	1.38167e+08	1.87307e+08	1.63084e+08	1.61824e+08	9.9744e+07	2.65181e+08	2.21793e+08	1.78609e+08
0.793_275.9779	NA	C4 H11 Cl N4 O2 P2 S	275.978	0.793	NA	NA	NA	NA	NA	level5	NA	NA	NA	NA	3.9493e+06	3.38735e+06	3.60428e+06	3.3979e+06	3.91967e+06	3.63971e+06	3.36324e+06	3.64153e+06	3.70146e+06	3.83775e+06	3.47014e+06	1.31606e+06	4.37545e+06	1.77471e+06	3.74414e+06	219931	3.4308e+06	721396	676049	2.49774e+06	548609	5.48422e+06	3.47827e+06	2.91579e+06	4.65237e+06	3.11922e+06	2.82632e+06	3.27592e+06	3.12814e+06	4.50614e+06	4.54561e+06	2.26636e+06	5.14098e+06	8.9965e+06	2.72554e+06
0.793_317.9626	NA	C6 H7 O13 P	317.963	0.793	NA	NA	NA	NA	NA	level5	NA	NA	NA	NA	5.59202e+07	5.87139e+07	5.69689e+07	5.36542e+07	5.59454e+07	5.59051e+07	5.60283e+07	5.41611e+07	5.73798e+07	5.93469e+07	5.36745e+07	5.52517e+07	1.58855e+08	1.37611e+08	2.59934e+07	296961	2.02914e+08	5.58623e+07	1.50326e+07	1.21281e+08	3.65686e+07	1.12045e+07	1.24545e+08	1.21767e+08	1.72567e+08	1.80282e+08	1.22151e+08	1.28144e+08	1.56232e+08	1.39966e+08	1.38109e+08	8.02786e+07	2.13573e+08	1.7843e+08	1.43852e+08
0.793_375.9212	NA	C7 H4 O16 S	375.921	0.793	NA	NA	NA	NA	NA	level5	NA	NA	NA	NA	2.25632e+07	2.47205e+07	4.00631e+07	2.29265e+07	2.35562e+07	2.40975e+07	2.37809e+07	2.59143e+07	2.68499e+07	2.76441e+07	2.41034e+07	2.92359e+07	7.2005e+07	4.97733e+07	2.19491e+07	298738	7.94751e+07	2.68029e+07	6.95443e+06	5.8835e+07	1.56278e+07	3.21023e+06	6.35631e+07	6.16037e+07	8.51291e+07	9.49844e+07	6.21837e+07	6.18002e+07	8.29677e+07	6.53524e+07	6.504e+07	3.57039e+07	1.03378e+08	7.66906e+07	7.2888e+07
0.793_391.7882	NA	C2 H2 Cl N2 O7 P S5	391.788	0.793	NA	NA	NA	NA	NA	level5	NA	NA	NA	NA	144603	143505	138303	142499	141525	150596	129239	141524	138496	147422	145327	144569	211224	228211	143357	160714	211952	2.83347e+06	1.3543e+07	188007	3.24387e+07	1.78355e+06	190748	179643	187129	218735	182803	185174	174050	201262	175164	178366	203276	199691	209660
0.793_391.895	NA	C4 H3 N4 O12 P3	391.895	0.793	NA	NA	NA	NA	NA	level5	NA	NA	NA	NA	4.94613e+06	3.14607e+06	5.64079e+06	4.37974e+06	2.9508e+06	4.85072e+06	5.47103e+06	3.0448e+06	5.57137e+06	5.50394e+06	2.75285e+06	2.37766e+06	8.4842e+06	2.95102e+06	4.42831e+06	234415	6.90557e+06	1.46084e+06	383669	5.45669e+06	541417	2.93884e+06	5.72457e+06	5.33324e+06	6.2652e+06	2.48741e+06	5.2172e+06	5.70535e+06	6.4531e+06	8.56868e+06	8.55263e+06	3.67367e+06	9.2297e+06	1.17508e+07	5.46111e+06
0.793_435.877	NA	C6 H5 Cl N6 O7 S4	435.877	0.793	NA	NA	NA	NA	NA	level5	NA	NA	NA	NA	3.7984e+06	3.66472e+06	3.73349e+06	2.81515e+06	3.94365e+06	4.13473e+06	3.83269e+06	3.55246e+06	3.28235e+06	4.19823e+06	3.38227e+06	5.64814e+06	1.32633e+07	1.08655e+07	1.35689e+06	301153	1.6657e+07	4.79059e+06	469052	9.57682e+06	2.70739e+06	582477	1.11767e+07	9.89121e+06	1.4678e+07	1.74762e+07	1.03586e+07	1.08087e+07	9.00152e+06	1.07461e+07	1.21453e+07	5.67153e+06	1.82926e+07	1.5052e+07	1.1535e+07
0.793_509.8098	NA	C5 H10 Cl N4 O6 P3 S5	509.81	0.793	NA	NA	NA	NA	NA	level5	NA	NA	NA	NA	3.60374e+06	3.1347e+06	3.98032e+06	3.41721e+06	3.70454e+06	3.76509e+06	3.3653e+06	3.88044e+06	3.69341e+06	3.34482e+06	3.52116e+06	1.85312e+06	5.13897e+06	2.87714e+06	3.53804e+06	157750	4.15832e+06	929627	260188	3.86354e+06	465243	622114	3.70555e+06	4.22701e+06	5.00657e+06	6.3538e+06	3.60254e+06	4.40493e+06	3.40661e+06	5.88239e+06	5.58096e+06	2.66345e+06	6.49546e+06	7.66685e+06	4.47911e+06
0.793_813.3836	NA	NA	813.384	0.793	NA	NA	NA	NA	NA	level5	NA	NA	NA	NA	424780	347734	438010	345977	442930	478070	347954	437917	360325	408725	425406	81637.6	163304	95295.9	1.75991e+06	503448	103318	87624.3	91507.1	82281.8	83423.2	82897	166724	73790.5	75256.9	87440.3	82677	96131.4	70618.2	266498	140894	82336.8	114191	212645	94818.4
0.794_371.9134	NA	C3 H10 Cl N6 O3 P S4	371.913	0.794	NA	NA	NA	NA	NA	level5	NA	NA	NA	NA	227728	227728	227728	227728	227728	227728	227728	227728	227728	227728	227728	178890	101705	93602.8	47320.6	58989.6	118603	163221	202362	269866	330052	393065	371096	306273	297904	311227	261968	284518	280965	119385	64986.9	1.92495e+06	143708	249520	401685
0.794_377.9183	NA	C4 H4 Cl N6 O9 P S	377.918	0.794	NA	NA	NA	NA	NA	level5	NA	NA	NA	NA	1.59198e+07	1.59198e+07	1.59198e+07	1.59198e+07	1.59198e+07	1.59198e+07	1.59198e+07	1.59198e+07	1.59198e+07	1.59198e+07	1.59198e+07	1.47863e+07	4.61953e+07	4.31993e+07	9.46306e+06	328442	5.67783e+07	1.64995e+07	2.71418e+06	3.59446e+07	1.10259e+07	3.35655e+06	3.96661e+07	3.68942e+07	5.63775e+07	5.70609e+07	3.70092e+07	3.83021e+07	4.53904e+07	4.31176e+07	4.66118e+07	2.40405e+07	7.38392e+07	5.56856e+07	4.78499e+07
0.794_440.0674	NA	C13 H26 Cl O10 P S	440.067	0.794	NA	NA	NA	NA	NA	level5	NA	NA	NA	NA	2.67878e+06	2.83494e+06	2.8306e+06	2.47598e+06	3.3001e+06	3.51279e+06	2.67741e+06	2.87394e+06	2.73497e+06	2.97566e+06	2.82376e+06	1.69696e+06	9.43787e+06	5.52067e+06	447548	437821	9.31269e+06	1.78382e+06	686106	4.81785e+06	1.03827e+06	635586	4.91014e+06	3.40325e+06	1.43165e+07	1.33502e+07	4.63205e+06	5.29224e+06	9.90341e+06	2.03713e+07	2.98872e+07	2.71269e+07	1.14578e+07	1.32639e+07	6.83688e+06
0.794_539.971	NA	NA	539.971	0.794	NA	NA	NA	NA	NA	level5	NA	NA	NA	NA	239903	270832	244579	237222	249822	258049	220866	244913	242144	258044	254667	284002	353642	382518	241114	239685	423585	362106	379154	343645	349335	350822	337251	315604	322728	378962	317070	322283	310129	2.21579e+06	4.08524e+06	3.45427e+06	377038	340101	359120
0.795_145.1103	G-butyrobetaine	C7 H15 N O2	145.11	0.795	null	S705	HMDB0006831	NA	NA	level4	Lipids and lipid-like molecules	Fatty Acyls	Fatty acids and conjugates	NA	2.31421e+07	2.7307e+07	2.51207e+07	2.43436e+07	2.44531e+07	2.47697e+07	2.65015e+07	2.48862e+07	2.37899e+07	2.45737e+07	2.57501e+07	2.87916e+07	3.44862e+07	3.42171e+07	2.91832e+07	1.47603e+07	3.92277e+07	1.91253e+07	1.11298e+07	4.29538e+07	1.67099e+07	3.39234e+07	2.58473e+07	3.58223e+07	2.32082e+07	1.74167e+07	2.96936e+07	2.84418e+07	3.92845e+07	2.75924e+07	4.66363e+07	4.58417e+07	5.22016e+07	2.79081e+07	4.30916e+06
0.795_202.1429	N,n-dimethylarginine	C8 H18 N4 O2	202.143	0.795	C03626	S110375	HMDB0001539	NA	NA	level4	Organic acids and derivatives	Carboxylic acids and derivatives	Amino acids, peptides, and analogues	NULL	9.11009e+06	9.69373e+06	9.99064e+06	5.65401e+06	9.21955e+06	8.41318e+06	8.69991e+06	8.92791e+06	8.67607e+06	7.93923e+06	8.97765e+06	1.03678e+07	1.61326e+07	1.21796e+07	7.97634e+06	1.07493e+07	1.12413e+07	1.66939e+07	1.00143e+07	7.31585e+06	6.87548e+06	1.4582e+07	7.0989e+06	1.63974e+07	4.93536e+06	5.59239e+06	6.99208e+06	9.07705e+06	8.69532e+06	1.10888e+07	1.13153e+07	1.43469e+07	1.40219e+07	9.3062e+06	1.05182e+07
0.795_252.1197	NA	C10 H20 O7	252.12	0.795	NA	NA	NA	NA	NA	level5	NA	NA	NA	NA	568811	629929	706378	578769	599644	626468	605723	606932	631936	565384	658747	1.10078e+06	1.57417e+06	174610	697442	286771	1.32532e+06	169197	8.12196e+06	1.93728e+06	8.96797e+06	4.56896e+06	1.40574e+06	645334	2.22396e+06	1.77578e+06	1.99444e+06	1.06058e+06	993990	620958	1.02017e+06	129870	2.08288e+06	140363	3.16439e+06
0.795_663.5211	Lysopc a c28:0	C36 H74 N O7 P	663.521	0.795	null	S35032837	HMDB0029206	NA	NA	level4	Lipids and lipid-like molecules	Glycerophospholipids	Glycerophosphocholines	NA	1.18232e+06	841130	1.05715e+06	557562	1.23892e+06	842038	1.10789e+06	727230	964443	1.01726e+06	942303	2.72082e+06	1.43744e+06	2.848e+06	1.24452e+06	92443.3	884160	3.03745e+06	105722	3.07958e+06	585345	102526	5.14809e+06	750855	392454	103114	2.79732e+06	2.68647e+06	1.78404e+06	2.23601e+06	1.0646e+06	354125	398098	144243	742713
0.796_257.1029	L-alpha-glycerylphosphorylcholine	C8 H20 N O6 P	257.103	0.796	NA	S571409	NA	NA	NA	level4	NA	NA	NA	NA	1.05053e+07	1.26879e+07	1.99109e+07	9.05634e+06	8.3817e+06	1.01049e+07	1.19188e+07	1.16019e+07	1.13001e+07	1.24595e+07	1.07165e+07	7.83836e+06	1.07259e+07	1.74238e+07	1.81067e+07	2.64479e+07	1.94775e+07	1.86101e+07	3.63955e+07	1.17289e+07	2.32224e+07	3.99627e+07	6.17797e+06	1.71546e+07	9.45651e+06	8.53483e+06	1.44088e+07	2.266e+07	1.61305e+07	3.24904e+07	1.19067e+07	4.75472e+06	2.55146e+07	1.71467e+07	3.00873e+07
0.796_313.9546	NA	C5 H13 Cl O7 P2 S	313.955	0.796	NA	NA	NA	NA	NA	level5	NA	NA	NA	NA	346154	352818	350320	338570	355311	366439	337215	350736	335929	293931	430674	402614	497698	537633	339130	358936	608793	756321	1.80558e+06	520051	780430	536550	514436	473064	479398	534430	439622	420488	395173	474598	450534	9.77398e+06	631394	512924	549809
0.796_333.9365	NA	C3 H3 Cl N6 O9 S	333.937	0.796	NA	NA	NA	NA	NA	level5	NA	NA	NA	NA	3.03563e+06	3.71281e+06	3.26324e+06	3.38052e+06	3.49586e+06	3.40124e+06	3.17105e+06	3.52864e+06	4.05964e+06	2.78394e+06	3.33905e+06	1.37441e+06	4.84194e+06	2.06497e+06	3.02317e+06	189138	3.42018e+06	862883	596151	2.95516e+06	358417	3.11668e+06	3.42561e+06	3.73646e+06	4.10484e+06	5.49253e+06	1.86327e+06	3.20628e+06	3.83517e+06	4.87933e+06	4.27826e+06	2.6153e+06	5.29442e+06	8.11091e+06	3.83929e+06
0.796_393.8923	NA	C2 H4 Cl N2 O17 P	393.892	0.796	NA	NA	NA	NA	NA	level5	NA	NA	NA	NA	2.41679e+06	2.85927e+06	2.28068e+06	1.77966e+06	2.4671e+06	2.54073e+06	2.56588e+06	2.20856e+06	2.35704e+06	2.66754e+06	2.13421e+06	678404	3.96383e+06	1.23638e+06	1.96248e+06	171255	2.80763e+06	650133	265252	2.0771e+06	667261	1.26166e+06	2.57199e+06	1.53423e+06	1.66893e+06	4.03333e+06	2.38966e+06	2.68654e+06	3.15502e+06	3.68034e+06	2.73121e+06	1.89571e+06	4.27229e+06	5.56857e+06	2.44058e+06
0.796_498.0261	NA	C13 H28 Cl N4 O2 P S5	498.026	0.796	NA	NA	NA	NA	NA	level5	NA	NA	NA	NA	1.38722e+06	1.92621e+06	1.56963e+06	1.32197e+06	1.85865e+06	1.64847e+06	1.48473e+06	1.59172e+06	1.70441e+06	1.59422e+06	1.52042e+06	1.08632e+06	7.06208e+06	4.89348e+06	597864	571906	7.66822e+06	1.66859e+06	1.44067e+06	3.30713e+06	1.79959e+06	794409	3.20057e+06	3.30204e+06	1.19408e+07	1.0771e+07	2.99885e+06	3.78172e+06	6.3905e+06	1.33853e+07	1.91517e+07	1.61585e+07	9.34306e+06	1.07605e+07	5.89724e+06
0.797_218.0402	(1s,2r)-1,2-dihydrodibenzo[b,d]thiophene-1,2-diol	C12 H10 O2 S	218.04	0.797	NA	S389942	NA	NA	NA	level4	NA	NA	NA	NA	2.23021e+06	2.75127e+06	2.30855e+06	2.41823e+06	1.72093e+06	2.27604e+06	2.23868e+06	2.13797e+06	2.87853e+06	1.87463e+06	2.29655e+06	113937	157809	86187.9	96088.2	164554	199218	169223	212047	147288	135458	483359	140111	158026	69649.8	163343	94742.2	98462.3	130977	117987	404756	4.10016e+07	242251	152894	193089
0.797_308.1219	NA	C11 H20 N2 O8	308.122	0.797	NA	NA	NA	NA	NA	level5	NA	NA	NA	NA	6.87559e+06	6.17057e+06	9.07614e+06	7.48691e+06	8.07575e+06	7.07207e+06	6.85057e+06	7.85127e+06	8.38408e+06	5.69434e+06	8.35e+06	1.10627e+07	2.19358e+07	2.40327e+07	1.84271e+06	493846	2.97078e+07	2.415e+07	1.55498e+07	7.67041e+06	2.16108e+07	769915	3.14862e+07	3.33967e+07	1.57454e+07	2.26937e+07	1.51556e+07	7.87212e+06	1.50587e+07	7.31578e+06	4.82395e+06	1.27867e+06	1.03373e+07	7.27249e+06	1.46884e+07
0.797_537.9742	NA	NA	537.974	0.797	NA	NA	NA	NA	NA	level5	NA	NA	NA	NA	285610	299223	284365	281822	293261	289583	288871	287633	294425	283299	289863	103771	123760	131968	80466.2	80212.7	143495	130039	277853	128174	143691	3.3036e+06	156716	152097	155920	173564	140947	128295	118778	558766	1.51828e+06	1.48803e+06	132387	132188	159931
0.798_240.0957	NA	C9 H23 O P3	240.096	0.798	NA	NA	NA	NA	NA	level5	NA	NA	NA	NA	1.48055e+06	1.92853e+06	1.45122e+06	1.64494e+06	1.788e+06	1.93946e+06	1.78092e+06	1.48627e+06	1.68322e+06	1.64649e+06	1.74398e+06	2.71593e+06	2.45046e+06	2.1425e+06	365223	292701	4.94747e+06	999171	449450	2.00936e+06	428947	421407	3.71434e+06	4.58698e+06	2.46115e+06	5.43249e+06	1.86021e+06	1.48308e+06	3.3143e+06	2.68299e+06	5.31287e+06	2.44869e+06	3.85216e+06	3.02484e+06	3.29879e+06
0.798_613.7466	NA	C3 H N6 O17 P3 S4	613.747	0.798	NA	NA	NA	NA	NA	level5	NA	NA	NA	NA	765657	1.28183e+06	1.50536e+06	859078	1.25076e+06	1.2686e+06	1.3806e+06	911832	1.15787e+06	1.25128e+06	991292	2.03179e+06	6.34466e+06	4.52093e+06	387880	282379	5.85633e+06	1.63207e+06	441971	4.58513e+06	695688	402057	4.45865e+06	3.88858e+06	3.82147e+06	7.04414e+06	3.97414e+06	4.84445e+06	5.80997e+06	4.56285e+06	4.37816e+06	1.57454e+06	7.89713e+06	4.49605e+06	5.02782e+06
0.799_120.0647	NA	C2 H8 N4 O2	120.065	0.799	NA	NA	NA	NA	NA	level5	NA	NA	NA	NA	4.92541e+07	6.45065e+07	5.95098e+07	5.12499e+07	5.23243e+07	6.45803e+07	5.82006e+07	4.6854e+07	5.26711e+07	6.49499e+07	5.54459e+07	4.41301e+07	2.78077e+07	2.5116e+07	9.08718e+07	2.18379e+08	1.91767e+07	5.51952e+07	9.73043e+07	3.43906e+07	5.37178e+07	1.87593e+08	4.26499e+07	4.20905e+07	1.27083e+07	3.58591e+07	1.98233e+07	3.5592e+07	2.67222e+07	2.40284e+07	4.82416e+07	5.14929e+07	2.57329e+07	4.15651e+07	3.5669e+07
0.799_245.0834	NA	C9 H15 N3 O3 S	245.083	0.799	NA	NA	NA	NA	NA	level5	NA	NA	NA	NA	575883	575883	575883	575883	575883	575883	575883	575883	575883	575883	575883	746516	1.06123e+06	1.12506e+06	5.00422e+06	5.51177e+06	885339	2.56711e+06	5.01701e+06	2.461e+06	3.7024e+06	1.02399e+07	826706	912538	727162	1.38344e+06	831177	1.18831e+06	973691	1.14749e+06	896908	672920	931915	836614	921957
0.799_398.1037	(11e)-16-hydroxy-3-methyl-1,7-dioxo-3,4,5,6,7,8,9,10-octahydro-1h-2-benzoxacyclotetradecin-14-yl hydrogen sulfate	C18 H22 O8 S	398.104	0.799	null	S22369969	HMDB0033623	NA	NA	level4	Phenylpropanoids and polyketides	Macrolides and analogues	Zearalenones	NA	512725	509644	739100	455979	478912	523517	829083	446555	552337	552704	504355	542978	670702	723523	452406	453714	784194	806647	1.38236e+06	603683	929714	628918	602970	559746	570849	663166	553373	557965	535485	640055	603300	1.44342e+07	694285	619587	645522
0.8_128.0585	Dihydrothymine	C5 H8 N2 O2	128.059	0.8	C00906	MReference-398	HMDB0000079	NA	44.6	level3	Organoheterocyclic compounds	Diazines	Pyrimidines and pyrimidine derivatives	NULL	2.36566e+07	2.34661e+07	2.35724e+07	2.52709e+07	2.35076e+07	2.39999e+07	2.35417e+07	2.41045e+07	2.30186e+07	2.53426e+07	2.32546e+07	4.0781e+07	2.70854e+07	4.44936e+07	2.52519e+07	1.89436e+07	3.02259e+07	9.67864e+06	9.64669e+07	4.37925e+07	2.92115e+07	1.46654e+07	2.41655e+07	3.65546e+07	1.76249e+07	1.2523e+07	2.16479e+07	1.81379e+07	1.18588e+07	3.80478e+07	2.69498e+07	1.13396e+07	3.45593e+07	9.30735e+06	3.02113e+07
0.8_203.1329	[similar to: acetyl-l-carnitine; δmass: 0.0171 da]	NA	203.133	0.8	NA	NA	NA	NA	NA	level5	NA	NA	NA	NA	146488	185066	197434	336791	210263	153848	256576	205796	209964	212243	171399	127511	189280	205586	608297	3.40784e+06	199189	203698	214174	179804	200631	204856	182156	183728	192399	229703	192987	198616	187673	381746	165558	164987	193065	207488	208833
0.8_387.7049	NA	NA	387.705	0.8	NA	NA	NA	NA	NA	level5	NA	NA	NA	NA	1.37912e+07	1.60507e+07	1.60685e+07	1.31834e+07	1.45899e+07	1.50831e+07	1.2596e+07	1.46473e+07	1.60247e+07	1.44732e+07	1.43077e+07	1.6e+07	2.02102e+07	1.48675e+07	3.11621e+07	1.20134e+07	1.87531e+07	6.29945e+06	1.4026e+06	1.94178e+07	3.24628e+06	5.12287e+06	2.29889e+07	2.07963e+07	1.31116e+07	1.64584e+07	1.95828e+07	1.80053e+07	1.73414e+07	2.34513e+07	1.99138e+07	1.54385e+07	2.81933e+07	2.08921e+07	1.5955e+07
0.8_478.0444	NA	C7 H20 Cl N6 O14 P	478.044	0.8	NA	NA	NA	NA	NA	level5	NA	NA	NA	NA	248387	277047	253481	245980	276514	268968	229669	250051	241378	303210	252413	294783	367612	397815	251075	254821	441688	377605	786917	333834	533962	363577	338898	324962	331652	385993	322155	324884	311775	349705	333789	4.68143e+06	393201	354363	372651
0.801_114.0794	1-nitrosopiperidine	C5 H10 N2 O	114.079	0.801	C19284	S7245	NA	NA	NA	level4	NA	NA	NA	NULL	990387	1.92807e+06	1.09127e+06	1.11747e+06	1.42411e+06	1.24607e+06	1.23449e+06	1.31757e+06	1.15927e+06	1.49753e+06	1.15046e+06	1.62682e+06	751371	293264	4.39381e+06	1.23303e+07	3.54431e+06	1.01377e+06	1.27109e+06	672690	535049	881484	2.44867e+06	484604	388009	546344	702578	607745	752135	288098	928055	896429	4.0617e+06	993550	1.59307e+06
0.801_234.0142	NA	C7 H2 N6 O4	234.014	0.801	NA	NA	NA	NA	NA	level5	NA	NA	NA	NA	331293	492762	316937	393686	358721	348048	388375	491894	304274	409520	345059	102353	126651	136706	85629.8	88527.7	148864	308687	424534	119010	294589	120229	115336	107256	109447	127445	106407	107479	103209	120794	114124	4.12639e+06	151459	118356	123331
0.802_260.0018	NA	C5 H8 O12	260.002	0.802	NA	NA	NA	NA	NA	level5	NA	NA	NA	NA	1.47262e+07	1.43144e+07	1.46308e+07	1.24272e+07	1.45981e+07	1.50862e+07	1.35385e+07	1.373e+07	1.55658e+07	1.37582e+07	1.3802e+07	1.66179e+07	3.43049e+07	2.15556e+07	6.05887e+06	135238	3.70268e+07	1.53549e+07	1.29187e+07	2.39377e+07	1.30575e+07	7.07807e+06	2.54241e+07	2.43734e+07	3.5707e+07	3.9699e+07	2.38385e+07	2.75288e+07	3.4532e+07	2.78236e+07	2.90395e+07	1.42624e+07	4.87066e+07	3.6365e+07	3.42026e+07
0.802_480.0155	NA	C13 H26 Cl N4 O P S5	480.015	0.802	NA	NA	NA	NA	NA	level5	NA	NA	NA	NA	319180	386191	325895	316333	347282	347132	299054	332846	329619	351316	346770	379286	473351	512379	346115	338381	570581	1.1929e+06	1.64502e+06	464835	1.15362e+06	475625	457399	428466	438265	515139	431097	438430	421967	6.54678e+06	1.11612e+07	1.23019e+07	583716	461064	486679
0.803_129.1014	Metformin	C4 H11 N5	129.101	0.803	C07151	S3949	HMDB0001921	NA	NA	level4	Organic nitrogen compounds	Organonitrogen compounds	Guanidines	map04152 AMPK signaling pathway; map04211 Longevity regulating pathway; map04976 Bile secretion;	281754	308076	290560	284263	272992	306018	275870	285043	287449	309674	275609	8513.08	10534.8	11371.3	7123.24	7161.18	10482.5	14944.1	21884.8	9237.56	14754.4	10005.1	9319.85	8752.64	2.95937e+06	7.94584e+06	8856.81	8946.57	8591.32	10047.3	9493.33	8846.22	10978.2	9820.85	10263
0.803_516.0213	NA	NA	516.021	0.803	NA	NA	NA	NA	NA	level5	NA	NA	NA	NA	238908	237160	243145	235628	234083	249850	215076	236242	231767	246773	243334	239185	349755	377988	237643	240071	351841	354441	738130	312700	500059	340743	317791	299539	312108	365230	305318	309537	291022	333167	316329	3.19072e+06	337626	332042	349103
0.804_415.9953	NA	C8 H17 Cl N2 O11 S2	415.995	0.804	NA	NA	NA	NA	NA	level5	NA	NA	NA	NA	1.19065e+06	1.23736e+06	1.3244e+06	1.09422e+06	1.34288e+06	1.27198e+06	1.21227e+06	1.24467e+06	1.28047e+06	1.23533e+06	1.19336e+06	506863	606202	647900	395991	401586	673781	1.57069e+06	2.56082e+06	531870	1.71859e+06	1.84229e+07	538285	508877	522510	626235	527191	547124	530548	584347	531623	486035	659356	537283	570284
0.805_172.0348	NA	C3 H4 N6 O3	172.035	0.805	NA	NA	NA	NA	NA	level5	NA	NA	NA	NA	7.11872e+06	6.89943e+06	6.64805e+06	7.23078e+06	6.66462e+06	6.87753e+06	6.99567e+06	6.8518e+06	7.17685e+06	6.75763e+06	6.84362e+06	1.46554e+07	9.32603e+06	6.32753e+06	4.91123e+06	4.51058e+06	7.11457e+06	4.31216e+07	1.83636e+07	5.26705e+06	1.62362e+07	1.23592e+07	6.13778e+06	7.50803e+06	2.76795e+06	5.30076e+06	6.43261e+06	8.92074e+06	3.80223e+06	1.01757e+07	1.13655e+07	1.65464e+07	6.07602e+06	7.58251e+06	9.58909e+06
0.805_216.9859	NA	C2 H8 Cl N5 O S2	216.986	0.805	NA	NA	NA	NA	NA	level5	NA	NA	NA	NA	531826	626826	501714	426830	890604	542697	628459	599189	554564	617978	517359	3.22166e+06	398318	3.62243e+06	1.09227e+06	1.06267e+06	1.13683e+06	1.01931e+06	2.28759e+06	1.01099e+06	1.26417e+06	659695	1.23805e+06	1.47163e+06	452723	767137	1.70283e+06	1.23607e+06	627475	325966	662707	642988	863294	704644	1.04652e+06
0.805_218.163	NA	C10 H22 N2 O3	218.163	0.805	NA	NA	NA	NA	NA	level5	NA	NA	NA	NA	1.17008e+07	1.5436e+07	1.3854e+07	1.41287e+07	1.30717e+07	1.33794e+07	1.42891e+07	1.38378e+07	1.39147e+07	1.35001e+07	1.29767e+07	1.04357e+07	1.77085e+07	1.37376e+06	3.9328e+06	6.80734e+06	5.50916e+06	2.05609e+06	1.47191e+06	2.45512e+07	3.46812e+06	4.97603e+06	6.92444e+07	3.16114e+07	7.07244e+06	5.04129e+07	464716	7.78029e+06	2.02145e+06	99086	97466.9	91855.2	1.6174e+06	107770	2.34238e+07
0.805_252.9625	NA	C5 H4 N O9 P	252.963	0.805	NA	NA	NA	NA	NA	level5	NA	NA	NA	NA	3.56184e+06	3.56184e+06	3.56184e+06	3.56184e+06	3.56184e+06	3.56184e+06	3.56184e+06	3.56184e+06	3.56184e+06	3.56184e+06	3.56184e+06	9.648e+06	4.45255e+06	1.2482e+07	4.41177e+06	3.68349e+06	5.11987e+06	5.11878e+06	2.36485e+06	4.87291e+06	3.51031e+06	1.00915e+06	6.28207e+06	6.88918e+06	4.19128e+06	5.67386e+06	9.61131e+06	7.62269e+06	4.24319e+06	3.35443e+06	3.92851e+06	3.21377e+06	6.48995e+06	4.87331e+06	6.46152e+06
0.806_159.0272	NA	C6 H10 N P S	159.027	0.806	NA	NA	NA	NA	NA	level5	NA	NA	NA	NA	9.44953e+06	9.44953e+06	9.44953e+06	9.44953e+06	9.44953e+06	9.44953e+06	9.44953e+06	9.44953e+06	9.44953e+06	9.44953e+06	9.44953e+06	3.02236e+07	1.06551e+07	3.47232e+07	1.58096e+07	1.92079e+07	1.59628e+07	1.18502e+07	2.4276e+07	1.20321e+07	1.50404e+07	1.50625e+07	1.78482e+07	2.05403e+07	9.7933e+06	1.59238e+07	2.30248e+07	2.06542e+07	1.30735e+07	8.70113e+06	8.62477e+06	1.09866e+07	1.3443e+07	1.12665e+07	1.59963e+07
0.806_246.1944	NA	C12 H26 N2 O3	246.194	0.806	NA	NA	NA	NA	NA	level5	NA	NA	NA	NA	1.80684e+06	1.80684e+06	1.80684e+06	1.80684e+06	1.80684e+06	1.80684e+06	1.80684e+06	1.80684e+06	1.80684e+06	1.80684e+06	1.80684e+06	2.41634e+06	1.8744e+06	240785	1.0031e+06	1.60466e+07	1.63574e+06	173432	614385	704267	514526	1.65453e+07	1.93364e+06	1.61404e+06	492631	290245	85517.2	574629	91396.7	106682	102456	88201.3	356815	84921.2	3.03657e+06
0.806_274.9445	NA	C H N5 O10 S	274.945	0.806	NA	NA	NA	NA	NA	level5	NA	NA	NA	NA	2.53296e+06	2.75394e+06	2.88256e+06	2.793e+06	2.96639e+06	2.71806e+06	2.82712e+06	2.47572e+06	2.95501e+06	2.83603e+06	2.71234e+06	6.19474e+06	3.43605e+06	9.47982e+06	3.07034e+06	2.5146e+06	3.70058e+06	3.90953e+06	1.82038e+06	3.94135e+06	3.13857e+06	737743	4.09128e+06	4.0296e+06	3.02889e+06	3.88914e+06	6.69583e+06	5.62075e+06	3.2761e+06	2.50285e+06	3.19938e+06	2.16638e+06	5.2491e+06	3.93953e+06	4.87078e+06
0.806_422.0568	NA	C9 H22 Cl N6 O5 P3	422.057	0.806	NA	NA	NA	NA	NA	level5	NA	NA	NA	NA	329689	415042	398644	413357	412185	476367	375776	432063	386550	464374	330110	128412	159311	172127	108179	112477	160350	395024	544365	143279	381071	157054	146673	138860	144916	170751	143006	145826	140487	5.26982e+06	8.91764e+06	9.97621e+06	569773	207735	160698
0.807_229.0885	154999	C17 H11 N	229.089	0.807	C19338	S8826	NA	NA	NA	level4	NA	NA	NA	NULL	748299	817364	823179	864874	853852	570947	868070	842599	881649	728369	766610	250274	318583	328001	5.16696e+06	1.31445e+07	314563	480686	868853	303710	502554	4.94374e+06	293914	286203	298228	349615	265364	295894	272972	341915	277046	265952	320180	661017	308320
0.808_137.0453	Trigonelline	C7 H7 N O2	137.045	0.808	C01004	NA	HMDB0000875	NA	60.1	level5	Alkaloids and derivatives	null	null	map00760 Nicotinate and nicotinamide metabolism;	3.06956e+07	3.06956e+07	3.06956e+07	3.06956e+07	3.06956e+07	3.06956e+07	3.06956e+07	3.06956e+07	3.06956e+07	3.06956e+07	3.06956e+07	8.88969e+07	3.23503e+07	1.09953e+08	5.20574e+07	6.68076e+07	4.33225e+07	3.78838e+07	7.66558e+07	3.60768e+07	5.00429e+07	6.87943e+07	5.59233e+07	5.83023e+07	3.05041e+07	4.72144e+07	6.71192e+07	5.92099e+07	3.73905e+07	2.84617e+07	2.65923e+07	3.42997e+07	4.08467e+07	3.60188e+07	4.69074e+07
0.808_178.9961	NA	C6 H N3 O4	178.996	0.808	NA	NA	NA	NA	NA	level5	NA	NA	NA	NA	2.60246e+06	2.60246e+06	2.60246e+06	2.60246e+06	2.60246e+06	2.60246e+06	2.60246e+06	2.60246e+06	2.60246e+06	2.60246e+06	2.60246e+06	2.28419e+06	1.0976e+06	339350	4.85876e+06	5.03288e+06	323756	524691	720489	522449	562669	2.50672e+06	1.41712e+06	2.1616e+06	250296	1.14786e+06	780121	1.704e+06	559452	630267	1.06309e+06	1.81668e+06	666193	1.13872e+06	515885
0.808_364.0983	NA	C10 H16 N6 O9	364.098	0.808	NA	NA	NA	NA	81.6	level5	NA	NA	NA	NA	3.15825e+06	3.77838e+06	3.90554e+06	3.96017e+06	3.4923e+06	3.53168e+06	3.64368e+06	3.58883e+06	3.68322e+06	4.08257e+06	3.21932e+06	1.53065e+06	1.04129e+06	618150	302763	179238	644734	306152	583191	818342	376976	730522	485401	967092	337299	556688	614905	575831	554126	1.91182e+07	3.36317e+07	4.68682e+07	3.40172e+06	1.90486e+06	1.25188e+06
0.808_96.0212	Furfural	C5 H4 O2	96.0212	0.808	C14279	S13863629	HMDB0032914	NA	NA	level4	Organooxygen compounds	Carbonyl compounds	Aldehydes	NA	4.1191e+06	4.12087e+06	3.27466e+06	3.22352e+06	3.76564e+06	3.95044e+06	3.74532e+06	3.30533e+06	4.01642e+06	4.47367e+06	3.0802e+06	3.59099e+06	9.15799e+06	8.10708e+06	558123	234803	1.32315e+07	2.91093e+06	717205	6.07643e+06	736123	947015	7.89207e+06	7.11524e+06	9.29311e+06	1.32873e+07	6.45794e+06	5.21039e+06	1.07819e+07	9.2549e+06	9.16503e+06	5.31776e+06	2.50695e+07	1.22423e+07	6.17725e+06
0.809_103.0634	Gamma-aminobutyric acid	C4 H9 N O2	103.063	0.809	C00334	S116	HMDB0000112	14.2	NA	level4	Organic acids and derivatives	Carboxylic acids and derivatives	Amino acids, peptides, and analogues	map00250 Alanine, aspartate and glutamate metabolism; map00330 Arginine and proline metabolism; map00410 beta-Alanine metabolism; map00650 Butanoate metabolism; map00760 Nicotinate and nicotinamide metabolism; map01100 Metabolic pathways; map04024 cAMP signaling pathway; map04080 Neuroactive ligand-receptor interaction; map04721 Synaptic vesicle cycle; map04723 Retrograde endocannabinoid signalin…	1.33675e+07	1.33675e+07	1.33675e+07	1.33675e+07	1.33675e+07	1.33675e+07	1.33675e+07	1.33675e+07	1.33675e+07	1.33675e+07	1.33675e+07	2.18065e+07	2.3854e+07	2.69218e+07	4.71613e+07	2.30587e+07	1.26397e+07	2.28678e+07	1.12846e+07	1.70988e+07	1.9356e+07	2.00837e+07	1.20318e+07	2.90821e+07	1.7794e+07	1.32673e+07	1.07829e+07	1.01686e+07	1.68131e+07	2.85194e+07	2.29368e+07	2.73586e+07	1.20689e+07	8.14201e+06	1.36155e+07
0.809_207.9491	NA	C9 H2 Cl O2 P	207.949	0.809	NA	NA	NA	NA	NA	level5	NA	NA	NA	NA	194612	140655	180427	176401	173462	172354	172003	172049	177922	162766	176334	287241	195947	209619	197390	129528	172838	311445	480378	213530	389650	3.97343e+06	213221	215169	214866	181038	142526	159203	142460	183350	296780	127590	194702	203113	249143
0.809_274.164	Gln-lys	C11 H22 N4 O4	274.164	0.809	NA	S13176079	NA	NA	NA	level4	NA	NA	NA	NA	2.04656e+06	2.72451e+06	1.83099e+06	2.4699e+06	1.76673e+06	1.90618e+06	2.59303e+06	1.96512e+06	2.55936e+06	2.12969e+06	1.81913e+06	1.98324e+06	3.1868e+06	742745	317188	1.6384e+06	5.3969e+06	508749	1.16947e+06	3.36005e+06	1.86108e+06	1.34226e+07	3.40175e+06	4.9156e+06	1.62164e+06	396852	299655	2.29134e+06	1.14128e+06	263675	260551	246168	2.47685e+06	289137	5.61823e+06
0.809_304.1997	NA	C14 H28 N2 O5	304.2	0.809	NA	NA	NA	NA	NA	level5	NA	NA	NA	NA	605163	578903	580850	544126	622304	614628	655224	523589	639090	628804	533401	1.33554e+06	900507	336776	164070	322824	1.80916e+06	352723	291641	1.11776e+06	325007	5.5946e+06	1.76373e+06	1.96115e+06	806496	142354	318561	679058	494788	115469	107677	98300.4	635997	111701	3.37548e+06
0.81_114.0293	NA	C H2 N6 O	114.029	0.81	NA	NA	NA	NA	NA	level5	NA	NA	NA	NA	1.35113e+07	1.25313e+07	1.26442e+07	1.45709e+07	1.39881e+07	1.47786e+07	1.29702e+07	1.4308e+07	1.50204e+07	1.18962e+07	1.33439e+07	8.46953e+06	1.21369e+07	8.36666e+06	1.67744e+07	3.18894e+07	1.21667e+07	7.77317e+06	9.29699e+06	4.73118e+06	6.43674e+06	3.47126e+07	5.57301e+06	6.67348e+06	1.87754e+07	6.2728e+06	7.61158e+06	4.70363e+06	7.98034e+06	4.16743e+07	1.3745e+07	1.45674e+07	8.69469e+06	1.55072e+07	9.38276e+06
0.811_115.0633	L-proline	C5 H9 N O2	115.063	0.811	C16435	BGI376	NA	97.7	92.7	level1	NA	NA	NA	NULL	4.67211e+08	4.66556e+08	4.71951e+08	4.49373e+08	4.72328e+08	4.63837e+08	4.56938e+08	4.85659e+08	4.59027e+08	4.64943e+08	4.61582e+08	9.02439e+08	3.76351e+08	1.14416e+09	7.02111e+08	1.0153e+09	4.36114e+08	8.36266e+08	4.48519e+08	3.6724e+08	7.20102e+08	6.38421e+08	5.41873e+08	5.76852e+08	3.84104e+08	4.9255e+08	6.41691e+08	6.11988e+08	4.38687e+08	3.21497e+08	3.14449e+08	4.21744e+08	4.14443e+08	4.84188e+08	5.34067e+08
0.811_431.9691	NA	C13 H20 Cl O4 P3 S2	431.969	0.811	NA	NA	NA	NA	NA	level5	NA	NA	NA	NA	321333	388667	318112	307495	466099	355855	336441	358992	308392	332924	426893	366946	460408	500682	322826	350385	596893	1.64963e+06	2.73341e+06	482967	1.90483e+06	2.61226e+07	501138	477673	485422	549483	454267	442316	418561	436426	425713	410366	542917	508639	549889
0.811_84.0211	Lu3453000	C4 H4 O2	84.0211	0.811	C17601	S9917	HMDB0032330	NA	NA	level4	Organoheterocyclic compounds	Dihydrofurans	Furanones	NULL	3.45666e+06	3.56032e+06	4.22667e+06	4.45986e+06	3.8677e+06	3.86699e+06	4.46354e+06	2.95129e+06	3.81489e+06	4.96404e+06	3.55038e+06	6.81848e+06	9.57253e+06	8.82912e+06	2.31268e+06	348795	1.25329e+07	4.02654e+06	1.35184e+06	5.69955e+06	3.52218e+06	848343	6.20009e+06	6.65074e+06	9.62858e+06	9.85657e+06	7.18537e+06	5.43526e+06	1.71271e+07	9.75766e+06	1.06968e+07	5.40764e+06	1.78314e+07	1.21258e+07	6.48055e+06
0.813_141.9408	NA	C H4 O2 P2 S	141.941	0.813	NA	NA	NA	NA	NA	level5	NA	NA	NA	NA	8.01044e+06	1.21617e+07	9.23706e+06	9.9262e+06	9.95077e+06	5.58419e+06	1.11569e+07	1.09675e+07	9.97485e+06	1.1957e+07	6.31011e+06	3.14875e+06	6.61495e+06	1.57237e+06	1.06514e+07	6.60283e+07	8.81326e+06	1.61426e+07	9.85258e+06	961368	1.32994e+07	2.492e+07	963648	911380	935244	1.83695e+06	2.81852e+06	6.31247e+06	999746	5.18088e+06	1.60502e+06	812040	1.18958e+06	3.61298e+06	1.01893e+06
0.813_212.1161	Butabarbital	C10 H16 N2 O3	212.116	0.813	C07827	S2385	HMDB0014382	NA	NA	level4	Organoheterocyclic compounds	Diazines	Pyrimidines and pyrimidine derivatives	NULL	136010	198268	212543	177265	124307	170184	173420	169134	135072	146675	225914	126955	125599	144700	89658.6	67094.3	77121.2	116162	268366	198050	115229	99535.5	2.04461e+06	3.49605e+06	119728	2.507e+07	175344	211279	186096	136078	102978	72504.7	67732.9	55785.9	74792.3
0.813_243.0719	NA	C8 H14 N5 P S	243.072	0.813	NA	NA	NA	NA	NA	level5	NA	NA	NA	NA	1.48651e+06	1.84548e+06	1.60793e+06	1.33528e+06	1.69436e+06	1.54233e+06	1.56582e+06	1.66453e+06	1.5545e+06	1.58977e+06	1.55842e+06	1.20176e+06	2.18553e+06	1.25589e+06	3.09181e+06	3.98074e+06	1.52273e+06	1.1106e+06	1.64009e+06	1.17105e+06	1.1818e+06	3.03888e+06	850338	659804	1.38821e+06	1.04275e+06	1.31764e+06	1.38008e+06	1.18454e+06	2.19589e+06	4.35695e+06	1.87478e+06	1.35456e+06	2.8321e+06	1.5425e+06
0.814_128.0085	[similar to: n-phenylacetylglutamine; δmass: -136.1025 da]	NA	128.008	0.814	NA	NA	NA	NA	NA	level5	NA	NA	NA	NA	2.72081e+06	2.69531e+06	3.1331e+06	2.7135e+06	2.79879e+06	2.81394e+06	2.89581e+06	2.65739e+06	2.92266e+06	2.67006e+06	2.91149e+06	2.74611e+06	1.97805e+06	2.35562e+06	3.3422e+06	3.58218e+06	1.31874e+06	1.40851e+06	2.24187e+06	2.70337e+06	1.59005e+06	4.69983e+07	1.10687e+06	1.651e+06	1.6409e+06	1.30673e+06	1.27514e+06	1.94217e+06	1.71825e+06	3.45494e+06	3.5219e+06	2.10891e+06	2.44855e+06	2.76219e+06	2.01403e+06
0.814_143.0946	Dl-stachydrine	C7 H13 N O2	143.095	0.814	NA	MReference-837	NA	NA	93.5	level2	NA	NA	NA	NA	3.59024e+08	3.81606e+08	3.65348e+08	3.5307e+08	3.68518e+08	3.56534e+08	3.78469e+08	3.53318e+08	3.59435e+08	3.79063e+08	3.61322e+08	7.76485e+08	6.57629e+08	2.5682e+08	1.48831e+08	5.7505e+08	1.0551e+09	4.23456e+08	1.89329e+08	6.2102e+08	7.70997e+08	1.55018e+09	9.63441e+08	6.82955e+08	3.25769e+08	2.676e+08	6.8345e+07	3.76035e+08	2.39692e+08	9.93122e+06	1.97455e+07	8.78161e+06	5.70792e+08	4.15458e+06	9.07648e+08
0.814_191.1157	NA	C8 H17 N O4	191.116	0.814	NA	NA	NA	NA	NA	level5	NA	NA	NA	NA	922433	1.06473e+06	1.17078e+06	1.18553e+06	908352	1.07978e+06	799453	1.06324e+06	1.01402e+06	1.09597e+06	1.06882e+06	461557	530500	361203	228677	1.39259e+06	4.78044e+06	1.08208e+06	1.77527e+06	662413	1.1959e+06	761950	308469	467284	610088	346678	1.12836e+06	289519	5.62284e+06	316786	278711	1.80742e+06	752224	1.61917e+06	339989
0.816_137.0476	Trigonelline	C7 H7 N O2	137.048	0.816	C01004	MReference-806	HMDB0000875	49	60.1	level1	Alkaloids	Alkaloids derived from nicotinic acid	Pyridine alkaloids	map00760 Nicotinate and nicotinamide metabolism;	2.76563e+06	2.22228e+06	2.73935e+06	2.85466e+06	2.81423e+06	3.03674e+06	2.5257e+06	2.53707e+06	2.60848e+06	2.9563e+06	2.61537e+06	270333	821826	2.84508e+06	236025	2.06873e+06	1.9731e+06	1.07224e+06	1.27002e+06	3.8489e+06	966206	734517	1.28281e+07	2.95668e+07	279428	2.77068e+07	1.10555e+06	1.08419e+06	210411	191289	187726	695606	2.67201e+06	204062	948711
0.816_325.0643	NA	C5 H16 Cl N5 O9	325.064	0.816	NA	NA	NA	NA	NA	level5	NA	NA	NA	NA	427643	321176	479508	342516	373283	345576	453029	327059	399916	400695	375033	102135	104281	413820	77389.1	61788.6	60034.6	176935	337152	74169.5	169554	69428.2	54886.7	93056.6	63464.2	123537	52913.3	62736.5	72077.3	96800.2	51732.2	48935.6	67524.3	212427	62517.1
0.816_366.1139	NA	C9 H22 N2 O13	366.114	0.816	NA	NA	NA	NA	NA	level5	NA	NA	NA	NA	6.22116e+06	5.99038e+06	6.07553e+06	5.89226e+06	6.27901e+06	6.33296e+06	6.6181e+06	5.84712e+06	6.29349e+06	6.41503e+06	5.71324e+06	1.54226e+07	3.01998e+06	3.01439e+07	1.10486e+07	193994	9.53656e+06	1.46612e+07	1.56657e+07	3.33448e+07	9.33492e+06	9.85774e+06	2.16155e+07	1.56859e+07	1.84061e+06	3.13233e+06	2.01646e+07	1.57151e+07	1.01826e+07	1.34115e+07	1.44218e+06	837333	4.82174e+06	2.52573e+06	1.22723e+07
0.817_151.5411	[similar to: xanthopterin; δmass: -27.5032 da]	NA	151.541	0.817	NA	NA	NA	NA	NA	level5	NA	NA	NA	NA	1.01413e+06	1.45113e+06	1.52954e+06	1.53186e+06	1.60851e+06	1.36823e+06	1.55412e+06	1.33009e+06	1.2975e+06	1.60256e+06	1.30709e+06	416100	520403	1.15444e+06	220165	320840	416199	453812	864803	409038	435020	468584	140867	253024	379628	446938	268819	303346	333473	681702	204963	125465	216318	703589	244306
0.818_169.1102	Aceclidine	C9 H15 N O2	169.11	0.818	NA	S1902	NA	NA	NA	level4	NA	NA	NA	NA	269996	306982	304902	264313	281286	239194	294721	220935	373544	303935	232652	178015	498810	281896	239774	273049	421689	1.01317e+06	1.94907e+06	348399	1.47186e+06	404399	317351	776641	468970	326754	383796	284660	408788	617677	247340	253202	1.0007e+07	401765	366147
0.819_186.0504	L-rhamnose	C6 H12 O5	186.05	0.819	NA	NA	NA	39.8	NA	level5	NA	NA	NA	NA	5.52807e+07	5.96548e+07	6.05862e+07	5.78044e+07	6.15554e+07	5.81235e+07	5.83979e+07	5.90983e+07	5.68715e+07	5.99228e+07	5.93676e+07	1.92901e+08	2.46995e+07	2.25548e+08	1.97371e+08	4.2678e+07	6.74778e+07	1.24076e+08	1.61578e+08	2.72988e+08	8.6021e+07	1.33431e+08	1.96191e+08	1.36118e+08	1.337e+07	1.66769e+07	1.61683e+08	1.24668e+08	6.73559e+07	1.12237e+08	1.65718e+07	1.37299e+07	3.96357e+07	1.87491e+07	9.42854e+07
0.819_202.0246	D-erythritol 4-phosphate	C4 H11 O7 P	202.025	0.819	NA	S167351	NA	NA	NA	level4	NA	NA	NA	NA	1.24512e+06	1.28235e+06	1.54409e+06	1.23253e+06	1.22111e+06	1.0565e+06	1.37381e+06	1.14509e+06	1.38491e+06	1.31987e+06	1.2364e+06	2.30495e+06	200459	536447	8.99287e+06	4.11272e+06	223914	1.03198e+06	3.0925e+06	2.31952e+06	2.07342e+06	1.29785e+07	932835	732460	204580	201413	792204	480456	165208	517844	178016	169332	233220	197136	209035
0.819_244.009	NA	C7 H14 Cl O3 P S	244.009	0.819	NA	NA	NA	NA	NA	level5	NA	NA	NA	NA	893045	755145	751687	919096	941438	885483	881261	815180	1.13677e+06	688756	801299	4.81164e+06	322333	5.82898e+06	3.64489e+06	331610	1.7532e+06	2.09614e+06	1.36956e+06	7.57697e+06	1.03374e+06	916353	4.81205e+06	3.85636e+06	211068	326488	3.81116e+06	2.89597e+06	1.61384e+06	2.88413e+06	210350	208252	747027	301601	1.93339e+06
0.82_101.1205	Triethylamine	C6 H15 N	101.121	0.82	C14691	S8158	HMDB0032539	NA	NA	level4	Organonitrogen compounds	Amines	Tertiary amines	NULL	1.62953e+08	1.72162e+08	1.62167e+08	1.64903e+08	1.67044e+08	1.63548e+08	1.69254e+08	1.53191e+08	1.63864e+08	1.72663e+08	1.67796e+08	1.15707e+08	7.47602e+07	6.40455e+07	1.69164e+08	7.29924e+07	1.1716e+08	5.25147e+08	2.86077e+08	5.13465e+08	4.48315e+08	6.64423e+08	1.98787e+08	1.47823e+08	2.16061e+08	1.29933e+08	9.57316e+07	2.96604e+08	1.732e+08	8.67589e+07	3.82607e+08	2.05113e+08	5.21425e+08	1.80755e+08	2.00149e+08
0.82_201.1366	Capryloylglycine	C10 H19 N O3	201.137	0.82	null	S76040	HMDB0000832	NA	NA	level4	Organic acids and derivatives	Carboxylic acids and derivatives	Amino acids, peptides, and analogues	NA	1.16984e+07	1.55097e+07	1.38935e+07	1.42578e+07	1.31506e+07	1.33754e+07	1.44236e+07	1.39477e+07	1.38637e+07	1.35299e+07	1.31032e+07	1.03958e+07	1.7935e+07	1.22572e+06	3.95163e+06	6.81315e+06	5.55345e+06	2.13702e+06	3.41618e+06	2.44601e+07	3.2019e+06	3.00034e+06	6.88903e+07	3.2065e+07	7.65697e+06	5.02e+07	508739	7.77835e+06	2.11357e+06	122830	686432	150288	1.88423e+06	431892	2.33388e+07
0.82_303.0823	NA	C9 H23 N O4 P2 S	303.082	0.82	NA	NA	NA	NA	NA	level5	NA	NA	NA	NA	1.19534e+06	1.2885e+06	1.43503e+06	1.31457e+06	1.43144e+06	1.29042e+06	1.31745e+06	1.16267e+06	1.27568e+06	1.61353e+06	1.21975e+06	272987	470356	1.14658e+06	185041	258390	418065	484392	915802	386230	600344	692570	137099	202613	345833	424648	197091	296446	308168	528941	222656	125584	147648	873995	188927
0.821_187.1208	Pivagabine	C9 H17 N O3	187.121	0.821	NA	S62118	NA	NA	NA	level4	NA	NA	NA	NA	1.56183e+06	1.84736e+06	1.56254e+06	1.54121e+06	1.50848e+06	1.49703e+06	1.6332e+06	1.44051e+06	1.78574e+06	1.65789e+06	1.47302e+06	610239	3.50032e+06	764946	363973	661069	1.14165e+06	1.92044e+06	3.04049e+06	427746	1.88737e+06	524596	1.42653e+06	7.6645e+06	5.17016e+06	990316	829482	416395	4.76604e+06	1.82106e+06	378999	3.06675e+06	1.10478e+07	4.23982e+06	759322
0.821_248.1484	NA	C9 H20 N4 O4	248.148	0.821	NA	NA	NA	NA	NA	level5	NA	NA	NA	NA	3.49141e+06	3.93489e+06	3.92822e+06	3.30141e+06	3.74881e+06	3.49847e+06	3.68756e+06	3.59109e+06	4.54004e+06	3.51171e+06	3.1607e+06	1.36827e+06	3.96665e+06	2.69499e+06	1.15104e+06	948326	3.94299e+06	1.96193e+06	3.10877e+06	2.79527e+06	2.10308e+06	3.34427e+06	2.18283e+06	3.79781e+06	3.97433e+06	2.00358e+06	3.03484e+06	2.86895e+06	4.57218e+06	5.33015e+06	5.30749e+06	7.08882e+06	9.40566e+06	5.47052e+06	4.08275e+06
0.821_273.0824	Modafinil	C15 H15 N O2 S	273.082	0.821	null	S4088	HMDB0014883	NA	NA	level4	Benzenoids	Benzene and substituted derivatives	Diphenylmethanes	NA	1.08876e+06	1.33248e+06	1.2761e+06	1.18815e+06	1.71563e+06	1.23156e+06	1.11974e+06	1.2599e+06	1.15844e+06	1.60423e+06	1.20223e+06	1.73618e+06	3.82498e+06	4.77137e+06	452437	280038	4.48077e+06	937929	1.53956e+06	615284	1.04193e+06	291449	3.77061e+06	3.75335e+06	1.44858e+06	4.89548e+06	2.84473e+06	934232	2.06858e+06	1.64504e+06	210479	188751	596798	1.13082e+06	1.33491e+06
0.822_158.0691	Oxiracetam	C6 H10 N2 O3	158.069	0.822	NA	S4465	NA	NA	NA	level4	NA	NA	NA	NA	1.14583e+07	1.21709e+07	1.06746e+07	7.98076e+06	1.225e+07	1.0966e+07	1.10026e+07	1.14651e+07	1.08331e+07	1.25744e+07	9.01005e+06	1.71691e+07	2.12159e+07	1.86017e+07	1.24409e+07	1.85133e+07	2.17807e+07	9.28831e+06	2.85158e+07	1.83533e+07	3.07015e+07	8.09373e+06	1.97362e+07	3.6318e+07	6.20491e+06	8.96673e+06	1.04317e+07	1.2363e+07	1.40928e+07	9.70963e+06	1.43811e+07	1.06702e+07	2.1465e+07	8.67433e+06	1.85256e+07
0.822_193.0409	NA	C8 H8 N3 O P	193.041	0.822	NA	NA	NA	NA	NA	level5	NA	NA	NA	NA	785535	785535	785535	785535	785535	785535	785535	785535	785535	785535	785535	632533	570890	587577	398385	974582	806386	2.92697e+06	5.48958e+06	964693	4.28898e+06	2.11226e+07	1.04866e+06	965257	977220	1.15904e+06	956697	1.01934e+06	994211	574570	482855	503943	948918	938796	1.09942e+06
0.822_238.2175	NA	NA	238.218	0.822	NA	NA	NA	NA	NA	level5	NA	NA	NA	NA	1.02349e+06	1.27077e+06	1.03095e+06	1.04277e+06	885063	1.12172e+06	1.11358e+06	869946	1.22212e+06	966119	1.10507e+06	297675	163608	141583	934921	211709	232219	6.78159e+06	1.22451e+06	1.14215e+07	5.20611e+06	1.52194e+07	1.33644e+06	393933	2.79852e+06	477508	158964	4.65552e+06	1.06721e+06	133331	4.91297e+06	1.57183e+06	5.59655e+06	1.31496e+06	1.69287e+06
0.823_171.1258	Gabapentin	C9 H17 N O2	171.126	0.823	C07018	S3328	HMDB0005015	NA	NA	level4	Organic acids and derivatives	Carboxylic acids and derivatives	Amino acids, peptides, and analogues	NULL	424888	593015	468697	407721	438271	438355	404284	544724	461365	455269	437217	153375	1.97562e+06	229617	151229	164452	177432	565263	1.07238e+06	268373	529860	452124	1.29369e+06	4.19506e+06	1.65394e+06	166799	195011	141338	3.11073e+06	706559	219155	509452	2.4418e+06	931932	160501
0.823_175.1208	NA	C8 H17 N O3	175.121	0.823	NA	NA	NA	NA	NA	level5	NA	NA	NA	NA	6.89903e+06	7.64479e+06	7.13335e+06	7.19042e+06	6.9321e+06	7.02121e+06	7.93717e+06	6.6384e+06	7.12091e+06	7.31459e+06	7.19738e+06	7.84947e+06	6.46137e+06	7.47769e+06	7.65989e+06	8.82293e+06	1.44894e+07	3.95146e+06	4.43829e+06	8.45141e+06	3.62059e+06	7.59304e+06	8.85743e+06	1.23418e+07	9.29369e+06	8.00427e+06	9.15611e+06	9.27862e+06	1.97959e+07	1.38018e+07	8.21556e+06	5.65085e+06	1.17418e+07	1.16292e+07	7.29859e+06
0.823_191.1521	NA	C9 H21 N O3	191.152	0.823	NA	NA	NA	NA	NA	level5	NA	NA	NA	NA	1.32983e+06	1.32983e+06	1.32983e+06	1.32983e+06	1.32983e+06	1.32983e+06	1.32983e+06	1.32983e+06	1.32983e+06	1.32983e+06	1.32983e+06	1.83301e+06	2.63604e+06	1.4536e+06	448376	511155	2.43354e+06	1.80588e+06	1.34564e+06	1.52077e+06	1.23479e+06	656299	2.19316e+06	2.56431e+06	1.17746e+06	882902	2.28922e+06	1.34925e+06	1.38391e+06	1.30969e+06	2.79011e+06	2.90561e+06	3.09775e+06	3.26885e+06	3.00434e+06
0.824_138.043	Urocanate	C6 H6 N2 O2	138.043	0.824	C00785	BGI565	HMDB0000301	20	NA	level3	Organoheterocyclic compounds	Azoles	Imidazoles	map00340 Histidine metabolism; map01100 Metabolic pathways;	486329	540739	581975	530289	530368	518923	546888	514599	438104	639468	539050	151886	116004	197680	376585	533174	143016	614892	924128	168378	715128	223153	164533	147623	197990	238856	427003	211714	142814	459407	156575	161573	1.7111e+06	143741	254213
0.824_228.1111	Tetraacetylethylenediamine	C10 H16 N2 O4	228.111	0.824	null	S59725	HMDB0040573	NA	NA	level4	Organic acids and derivatives	Carboxylic acids and derivatives	Carboxylic acid derivatives	NA	2.48495e+06	2.64954e+06	2.08805e+06	2.59366e+06	1.93073e+06	2.19552e+06	2.47546e+06	1.94963e+06	2.51017e+06	2.62287e+06	2.15057e+06	1.40855e+06	3.28253e+06	3.32559e+06	689502	505351	2.72305e+06	5.46567e+06	8.04994e+06	4.30738e+06	9.70116e+06	1.17794e+06	4.88944e+06	4.84892e+06	3.01432e+06	1.91746e+06	3.04175e+06	3.94915e+06	2.15333e+06	6.58334e+06	1.0823e+07	4.02314e+06	3.28582e+06	4.10643e+06	5.92062e+06
0.824_284.1736	NA	C8 H25 N6 O3 P	284.174	0.824	NA	NA	NA	NA	NA	level5	NA	NA	NA	NA	282631	285522	277986	327048	258831	308352	369987	261282	280574	285924	296194	268199	364774	372251	888478	302536	359500	1.43663e+06	2.23668e+06	2.09721e+06	1.7249e+06	421686	432809	368850	2.45763e+06	396269	310162	387986	342343	490357	2.10394e+06	2.99502e+06	405221	508684	1.84128e+06
0.824_308.1712	NA	C13 H31 N2 P3	308.171	0.824	NA	NA	NA	NA	NA	level5	NA	NA	NA	NA	119497	120490	119571	107927	113567	124144	113319	108487	110951	137593	109977	1.2657e+06	264995	148961	130677	427692	1.70247e+06	506989	3.55303e+06	275382	486435	1.87966e+07	1.16515e+06	601585	328957	162688	131168	139687	134898	130038	128013	123104	609283	131467	1.68582e+06
0.824_73.0891	Diethylamine	C4 H11 N	73.0891	0.824	null	S7730	HMDB0041878	NA	NA	level4	Organonitrogen compounds	Amines	Secondary amines	NA	2.15578e+06	2.31643e+06	1.71132e+06	1.82137e+06	2.41902e+06	1.74491e+06	1.97653e+06	2.21227e+06	2.22169e+06	1.83342e+06	2.02485e+06	1.88131e+06	7.83727e+06	4.87106e+06	4.3419e+06	8.57809e+06	3.84412e+06	4.48457e+06	3.11233e+06	2.19907e+06	1.6072e+06	5.82649e+06	1.58496e+06	1.52587e+06	661686	453264	1.79911e+06	1.37826e+07	989089	1.28691e+06	1.10081e+06	3.30485e+06	1.84942e+06	3.10248e+06	1.03433e+06
0.825_193.1314	NA	C8 H19 N O4	193.131	0.825	NA	NA	NA	NA	NA	level5	NA	NA	NA	NA	7.01948e+06	8.2731e+06	7.99741e+06	7.26165e+06	7.09615e+06	7.22935e+06	8.50519e+06	7.09719e+06	7.27466e+06	8.03371e+06	7.29976e+06	5.89997e+06	9.65707e+06	9.18037e+06	6.33884e+06	7.13336e+06	1.20698e+07	5.13535e+06	4.42379e+06	6.78239e+06	4.13977e+06	8.20018e+06	6.28572e+06	9.57104e+06	8.72013e+06	6.03932e+06	9.10823e+06	7.51615e+06	1.69597e+07	1.55806e+07	1.34701e+07	8.57618e+06	1.2942e+07	1.58933e+07	7.42539e+06
0.825_201.1729	11-aminoundecanoic acid	C11 H23 N O2	201.173	0.825	NA	S16168	NA	NA	NA	level4	NA	NA	NA	NA	2.21295e+06	1.78854e+06	1.84446e+06	1.3055e+06	1.55668e+06	1.77333e+06	2.43225e+06	1.1043e+06	2.01403e+06	1.65831e+06	1.94053e+06	6.9703e+06	1.2136e+07	1.02377e+07	2.76069e+06	1.43761e+06	1.94199e+07	1.0415e+07	6.80542e+06	2.32209e+07	7.72072e+06	2.83582e+06	1.15391e+07	8.50699e+06	1.11399e+07	5.93287e+06	1.15804e+07	8.82121e+06	9.62307e+06	1.33485e+07	9.91849e+06	8.47349e+06	2.94079e+07	1.19992e+07	2.19182e+07
0.826_132.0647	Methylenediurea	C3 H8 N4 O2	132.065	0.826	NA	S55553	NA	NA	NA	level4	NA	NA	NA	NA	2.23925e+06	2.05094e+06	1.82917e+06	1.91576e+06	2.21101e+06	2.14152e+06	2.20512e+06	1.85806e+06	2.20676e+06	2.21652e+06	1.85851e+06	3.99833e+06	6.72964e+06	2.87163e+06	327066	353748	1.51468e+07	1.60555e+06	3.33778e+06	375309	1.79344e+06	503882	543865	366499	945671	3.08878e+06	4.30224e+06	7.12679e+06	869748	7.00041e+06	2.09107e+06	332414	1.15055e+06	4.94236e+06	393066
0.826_133.0197	Timonacic	C4 H7 N O2 S	133.02	0.826	NA	S9546	NA	NA	NA	level4	NA	NA	NA	NA	8.93452e+06	1.06274e+07	8.70962e+06	9.06826e+06	9.26028e+06	9.40031e+06	9.38315e+06	9.21035e+06	9.55883e+06	8.70465e+06	9.74394e+06	1.56598e+07	1.44591e+07	3.06687e+07	1.45765e+07	2.67953e+07	1.20817e+07	3.75538e+07	9.27656e+06	4.64028e+06	1.61671e+07	2.69482e+07	8.45453e+06	3.76319e+06	1.33254e+07	9.50298e+06	2.16432e+07	2.94208e+07	6.35048e+06	1.5661e+06	2.50581e+06	1.18326e+07	6.48873e+06	4.49058e+06	1.36222e+07
0.827_136.0735	Rv0540000	C5 H12 O4	136.073	0.827	null	S7984	HMDB0062269	NA	NA	level4	Organic oxygen compounds	Organooxygen compounds	Alcohols and polyols	NA	2.6439e+06	2.78064e+06	2.64763e+06	2.73057e+06	2.64074e+06	2.6885e+06	2.68468e+06	2.68579e+06	2.78416e+06	2.66716e+06	2.62579e+06	1.40048e+06	1.27267e+06	1.66227e+06	1.22771e+06	982149	1.12257e+06	1.57032e+06	2.59886e+06	919659	1.84869e+06	1.20535e+06	1.68358e+06	1.27705e+06	1.24751e+06	979150	1.24273e+06	711875	987533	1.73685e+06	1.34662e+06	1.89873e+06	1.6607e+06	1.30358e+06	2.37056e+06
0.827_154.0466	[similar to: l-histidine; δmass: -1.0228 da]	NA	154.047	0.827	NA	NA	NA	NA	NA	level5	NA	NA	NA	NA	1.88331e+06	1.88331e+06	1.88331e+06	1.88331e+06	1.88331e+06	1.88331e+06	1.88331e+06	1.88331e+06	1.88331e+06	1.88331e+06	1.88331e+06	3.47647e+06	5.60998e+06	2.28307e+06	120097	137401	1.33018e+07	614764	1.80909e+06	142716	693695	214034	355663	170202	884437	3.40807e+06	4.63502e+06	6.49808e+06	626170	5.08125e+06	1.71008e+06	133155	871865	4.04545e+06	155254
0.827_165.0766	NA	NA	165.077	0.827	NA	NA	NA	NA	NA	level5	NA	NA	NA	NA	3.65045e+06	4.09643e+06	4.85366e+06	3.30142e+06	3.42635e+06	3.79597e+06	3.95453e+06	3.45108e+06	3.68271e+06	3.71455e+06	4.36086e+06	2.58212e+07	2.06313e+07	1.79384e+07	2.17049e+06	1.03989e+07	3.85619e+07	3.88228e+06	1.71446e+08	1.60903e+07	8.75126e+07	2.13856e+08	2.543e+07	1.76309e+07	2.25357e+07	4.7731e+06	4.53979e+06	1.97124e+07	1.34613e+07	218418	266772	225674	2.08236e+07	254200	3.08864e+07
0.827_324.0214	NA	C6 H13 Cl N2 O11	324.021	0.827	NA	NA	NA	NA	NA	level5	NA	NA	NA	NA	175287	177278	181924	267963	170256	193273	172387	168140	250879	170158	182345	191125	219199	288280	199276	223534	242995	1.01469e+06	1.66672e+06	236482	1.12848e+06	314353	248498	218536	201532	253181	209645	215929	219169	195032	216772	202652	536518	230871	235588
0.828_277.1161	1-{[(3s,4s,5r)-2,3,4-trihydroxy-5-(hydroxymethyl)tetrahydro-2-furanyl]methyl}-2-pyrrolidinecarboxylic acid (non-preferred name)	C11 H19 N O7	277.116	0.828	null	S35014586	HMDB0038493	NA	NA	level4	Organic acids and derivatives	Carboxylic acids and derivatives	Amino acids, peptides, and analogues	NA	1.38919e+06	1.38258e+06	1.4547e+06	1.22564e+06	997344	1.15942e+06	1.1612e+06	1.3546e+06	1.38995e+06	1.59192e+06	950076	1.84374e+06	994912	5.59294e+06	536289	216162	3.70576e+06	4.55004e+06	2.83489e+06	404040	7.24348e+06	315679	4.34211e+06	4.22714e+06	849373	3.54603e+06	3.53663e+06	443970	2.11986e+06	226557	218790	217335	251573	1.38472e+06	1.36823e+06
0.829_203.1157	O-acetylcarnitine	C9 H17 N O4	203.116	0.829	C02571	BGI603	NA	96	93.7	level1	NA	NA	NA	map04931 Insulin resistance;	1.41273e+08	1.43453e+08	1.5353e+08	1.46873e+08	1.50844e+08	1.41715e+08	1.40816e+08	1.36271e+08	1.7193e+08	1.53194e+08	1.2752e+08	2.33055e+08	1.92152e+08	4.0838e+08	1.7657e+08	1.61929e+08	2.86091e+08	2.44774e+08	1.80079e+08	3.81184e+08	3.7646e+08	3.29061e+08	2.79504e+08	3.86728e+08	4.07499e+08	4.13022e+08	3.83639e+08	1.73872e+08	4.1143e+08	2.0718e+08	4.82251e+08	1.79929e+08	3.05117e+08	3.47468e+08	2.6655e+08
0.829_234.0715	(2e)-2-[(4z)-5-(methylsulfanyl)-4-penten-2-yn-1-ylidene]-1,6-dioxaspiro[4.4]non-3-ene	C13 H14 O2 S	234.071	0.829	null	S10275812	HMDB0032660	NA	NA	level4	Organic oxygen compounds	Organooxygen compounds	Ethers	NA	5.74214e+06	5.74214e+06	5.74214e+06	5.74214e+06	5.74214e+06	5.74214e+06	5.74214e+06	5.74214e+06	5.74214e+06	5.74214e+06	5.74214e+06	3.77297e+06	7.64556e+06	5.82721e+06	6.7754e+06	1.39774e+07	1.4063e+07	3.83018e+06	5.5519e+06	1.33454e+07	4.50384e+06	4.71626e+06	1.89167e+07	3.42218e+07	5.9877e+06	1.38561e+07	1.41035e+07	1.57014e+07	1.21337e+07	1.8253e+06	5.23661e+06	4.41453e+06	7.10167e+06	7.08194e+06	2.1626e+07
0.829_338.0839	Ascorbyl glucoside	C12 H18 O11	338.084	0.829	NA	S18678797	NA	NA	NA	level4	NA	NA	NA	NA	3.85162e+06	3.47011e+06	3.76455e+06	3.58135e+06	2.47558e+06	3.29713e+06	3.60979e+06	3.36666e+06	3.22884e+06	4.82374e+06	2.56321e+06	915691	2.47465e+06	946835	3.87908e+06	94522.7	532813	1.67779e+06	1.57761e+06	887860	1.55079e+06	8.69259e+06	1.84673e+06	1.04957e+06	699503	2.53123e+06	1.30115e+06	2.00402e+06	1.13033e+06	687730	1.15327e+06	2.62436e+06	336083	3.67935e+06	1.48423e+06
0.829_396.1245	NA	C13 H27 N4 O4 P3	396.125	0.829	NA	NA	NA	NA	NA	level5	NA	NA	NA	NA	248433	372954	244547	260750	479751	475132	308743	254768	318432	388526	287454	179826	324587	381144	206399	232550	1.81646e+06	1.08571e+06	1.74848e+06	1.09106e+06	1.36619e+06	430055	2.14081e+06	4.19293e+06	222470	740357	1.37851e+06	2.49647e+06	1.2281e+06	201111	224310	196082	314540	257059	3.79413e+06
0.83_216.061	NA	C5 H8 N6 O4	216.061	0.83	NA	NA	NA	NA	NA	level5	NA	NA	NA	NA	4.34436e+06	3.90349e+06	4.17437e+06	4.22291e+06	4.03728e+06	3.83524e+06	4.28537e+06	3.72755e+06	4.36048e+06	4.02889e+06	4.20195e+06	3.48761e+06	4.18352e+06	3.78837e+06	4.27813e+06	1.29541e+07	1.176e+07	2.69781e+06	3.47017e+06	8.39952e+06	3.17985e+06	4.43546e+06	1.677e+07	2.96691e+07	1.8848e+06	5.21856e+06	1.02478e+07	1.09876e+07	6.02667e+06	365355	947591	833351	3.74087e+06	2.26939e+06	1.87109e+07
0.83_266.0627	1,1'-monoglyceride citrate	C9 H14 O9	266.063	0.83	null	S2298434	HMDB0032437	NA	NA	level4	Lipids and lipid-like molecules	Glycerolipids	Monoradylglycerols	NA	2.4714e+06	2.78e+06	2.92967e+06	2.54888e+06	2.75754e+06	2.39889e+06	2.75601e+06	2.35346e+06	2.75382e+06	2.99864e+06	2.48884e+06	326523	1.30437e+06	5.32721e+06	834979	236807	1.55587e+06	974781	952571	946580	1.7263e+06	379788	124731	110871	102595	143926	149072	200007	114518	467544	3.13873e+06	295981	6.65539e+06	1.02255e+06	454173
0.83_282.0366	3,3'-dihydroxy-6,6'-bis(hydroxymethyl)-4h,4'h-2,2'-bipyran-4,4'-dione	C12 H10 O8	282.037	0.83	null	S30777040	HMDB0034034	NA	NA	level4	Organoheterocyclic compounds	Pyrans	Pyranones and derivatives	NA	573444	573444	573444	573444	573444	573444	573444	573444	573444	573444	573444	65247.3	84241.8	433514	153501	85976.7	72049.7	276448	515678	61598.2	338855	288613	75356.3	77385.9	88437.9	140290	121339	142411	119986	73711.7	430615	65564.5	494130	63945.3	71760.3
0.83_76.0095	Thiourea	C H4 N2 S	76.0095	0.83	C14415	BGI536	HMDB0034155	92	NA	level1	NA	NA	NA	NULL	3.12286e+06	3.64823e+06	3.31385e+06	3.29753e+06	3.29795e+06	3.36504e+06	3.39038e+06	3.17548e+06	3.24713e+06	3.53909e+06	3.308e+06	1.1036e+07	3.74497e+06	3.55539e+06	173313	319159	389080	781163	164988	117902	128681	42045.1	66227.7	39468.6	20559.7	51903.7	149473	165388	47932	440036	105599	21490.5	31576.8	2.19758e+07	23727
0.831_150.0034	NA	C2 H6 N4 S2	150.003	0.831	NA	NA	NA	NA	NA	level5	NA	NA	NA	NA	6.20231e+06	5.79155e+06	5.90194e+06	6.24939e+06	6.03355e+06	6.14506e+06	6.94082e+06	3.77633e+06	6.64053e+06	6.39943e+06	6.73325e+06	2.53697e+07	1.76353e+07	1.32105e+07	100254	101946	3.7212e+06	4.02462e+06	885981	768470	579224	141303	856290	448097	516041	994146	2.46564e+06	1.2398e+06	1.29916e+06	1.80052e+06	265684	255992	1.34656e+06	1.88588e+07	595768
0.831_156.0899	NA	C7 H12 N2 O2	156.09	0.831	NA	NA	NA	NA	NA	level5	NA	NA	NA	NA	5.76755e+06	6.00021e+06	4.05184e+06	5.49144e+06	5.75139e+06	6.42115e+06	5.85215e+06	4.7324e+06	5.69649e+06	6.05444e+06	4.98014e+06	5.5814e+06	1.00919e+07	9.78098e+06	7.84262e+06	1.19376e+07	8.93585e+06	3.48681e+06	2.94456e+06	2.18463e+06	2.96316e+06	1.08394e+06	9.45083e+06	3.86339e+06	9.36817e+06	2.50957e+06	1.28882e+07	1.55875e+07	1.1742e+07	5.19401e+06	3.50989e+06	7.8864e+06	3.31983e+07	6.32616e+06	9.37125e+06
0.831_185.1051	Otonecine	C9 H15 N O3	185.105	0.831	NA	S4445054	NA	NA	NA	level4	NA	NA	NA	NA	9.54162e+06	1.02404e+07	7.37304e+06	7.27072e+06	9.4895e+06	9.33502e+06	9.61984e+06	8.77979e+06	9.41794e+06	9.6718e+06	7.31164e+06	7.7597e+06	9.80179e+06	2.98421e+07	1.0371e+07	3.16192e+06	1.29154e+07	6.98212e+06	5.92268e+06	5.03983e+06	4.12377e+06	1.64853e+07	6.48431e+06	5.90191e+06	1.1443e+07	5.23981e+06	7.42933e+06	1.42941e+07	1.0474e+07	1.4491e+07	8.04332e+06	1.70048e+07	2.27747e+07	9.58365e+06	9.88193e+06
0.831_204.0932	Dihydroaceanthrylene	C16 H12	204.093	0.831	NA	S141070	NA	NA	NA	level4	NA	NA	NA	NA	661706	716437	743568	575764	714198	669558	679835	673366	664757	688419	688249	495045	552941	669173	523586	583170	632976	2.69147e+06	5.08935e+06	612486	3.33837e+06	817127	647001	572799	529708	674787	561053	585646	574912	517571	570664	6.11527e+06	647709	556315	611566
0.832_107.9816	NA	C H4 N2 S2	107.982	0.832	NA	NA	NA	NA	NA	level5	NA	NA	NA	NA	3.45599e+06	3.45599e+06	3.45599e+06	3.45599e+06	3.45599e+06	3.45599e+06	3.45599e+06	3.45599e+06	3.45599e+06	3.45599e+06	3.45599e+06	1.54051e+07	1.13794e+07	1.17426e+07	109491	108190	2.22888e+06	1.73247e+06	907201	325893	593202	148459	415353	166568	181375	412668	1.59899e+06	660177	699770	1.02736e+06	113232	101061	563759	1.11061e+07	244826
0.832_247.9689	NA	C3 H5 Cl N2 O9	247.969	0.832	NA	NA	NA	NA	NA	level5	NA	NA	NA	NA	1.48845e+07	1.65025e+07	1.28458e+07	1.59546e+07	1.72043e+07	1.39976e+07	1.5831e+07	1.07344e+07	2.42391e+07	1.00453e+07	1.82721e+07	4.54174e+07	3.26853e+07	8.73802e+07	1.85318e+07	1.99768e+07	5.46397e+07	1.1151e+07	1.47592e+07	4.67269e+07	1.19414e+07	1.56094e+07	4.62126e+07	2.17333e+07	2.58457e+07	3.50651e+07	3.17543e+07	1.90078e+07	4.13149e+07	1.66101e+07	1.47721e+07	8.83803e+06	3.877e+07	5.31076e+06	4.83274e+07
0.833_173.9944	NA	C3 H3 N4 O3 P	173.994	0.833	NA	NA	NA	NA	NA	level5	NA	NA	NA	NA	4.35546e+06	4.85544e+06	4.89845e+06	3.91671e+06	4.55157e+06	4.55331e+06	4.54388e+06	4.49437e+06	4.27355e+06	4.70569e+06	4.55161e+06	875886	858797	419427	1.32833e+07	6.06294e+07	202251	1.30536e+06	1.13478e+06	579523	1.53396e+06	5.75358e+07	723668	559303	172389	1.0366e+06	646182	885032	344929	630263	842080	1.65943e+06	225696	1.42222e+06	432293
0.833_202.1317	Mfcd00025555	C9 H18 N2 O3	202.132	0.833	null	S227831	HMDB0028691	NA	NA	level4	Organic acids and derivatives	Carboxylic acids and derivatives	Amino acids, peptides, and analogues	NA	7.15467e+06	7.22236e+06	5.01017e+06	7.34808e+06	7.11973e+06	7.02859e+06	7.43091e+06	7.25661e+06	7.46431e+06	7.74786e+06	4.98788e+06	5.20368e+06	6.94732e+06	2.49576e+07	8.92633e+06	2.3143e+06	1.14912e+07	4.43523e+06	3.6148e+06	2.94963e+06	2.6236e+06	1.48068e+07	3.97868e+06	2.34332e+06	6.30924e+06	3.53112e+06	4.36254e+06	1.22343e+07	8.28278e+06	1.08907e+07	5.629e+06	1.28272e+07	1.40559e+07	5.33892e+06	7.75852e+06
0.833_471.982	NA	C12 H15 N2 O12 P3	471.982	0.833	NA	NA	NA	NA	NA	level5	NA	NA	NA	NA	77883.6	86486.5	74884.7	85896.2	80570.3	82873.2	86929.7	62518.9	80230	92413.7	83137.3	291.843	350.214	384.152	344.201	403.502	441.068	202390	106035	442.621	200654	569.33	436.244	429.378	396.687	496.901	362.011	397.876	357.901	335.47	307.957	313.59	402.791	382.404	434.556
0.834_112.0385	NA	C3 H4 N4 O	112.038	0.834	NA	NA	NA	NA	NA	level5	NA	NA	NA	NA	369817	570619	431864	420901	307740	534808	641421	275963	539385	361514	458620	124360	161637	982386	134295	139591	199834	656596	1.21182e+06	150471	791553	192932	152603	143022	144951	179917	140696	175524	154735	143589	573465	134926	1.6705e+06	159801	173637
0.834_158.0204	NA	NA	158.02	0.834	NA	NA	NA	NA	NA	level5	NA	NA	NA	NA	4.51041e+07	4.51041e+07	4.51041e+07	4.51041e+07	4.51041e+07	4.51041e+07	4.51041e+07	4.51041e+07	4.51041e+07	4.51041e+07	4.51041e+07	4.22326e+07	1.47134e+07	1.17228e+07	5.92546e+07	1.9404e+08	5.2985e+06	4.4103e+07	9.16866e+07	1.78409e+07	4.80696e+07	2.06873e+08	3.01691e+07	2.34066e+07	6.63893e+06	3.67614e+07	1.45647e+07	2.5071e+07	1.12016e+07	6.64868e+06	1.34913e+07	2.9832e+07	6.87672e+06	3.04568e+07	1.59616e+07
0.834_290.0626	NA	C7 H20 N2 O4 P2 S	290.063	0.834	NA	NA	NA	NA	NA	level5	NA	NA	NA	NA	1.75352e+06	1.75352e+06	1.75352e+06	1.75352e+06	1.75352e+06	1.75352e+06	1.75352e+06	1.75352e+06	1.75352e+06	1.75352e+06	1.75352e+06	344185	583231	777217	594076	1.72096e+07	1.30041e+06	2.628e+07	5.76863e+06	562651	5.03114e+06	7.15669e+06	927151	2.11923e+06	288913	1.59125e+06	823934	2.76286e+06	292203	133196	526307	2.97919e+06	926838	1.35656e+06	739699
0.834_315.7692	NA	NA	315.769	0.834	NA	NA	NA	NA	NA	level5	NA	NA	NA	NA	1.63177e+07	1.72427e+07	1.6575e+07	1.52624e+07	1.7361e+07	1.67886e+07	1.65242e+07	1.54423e+07	1.77095e+07	1.6166e+07	1.65682e+07	4.09125e+07	4.077e+07	4.98503e+07	2.19263e+07	7.13885e+06	6.00914e+07	2.52831e+07	4.68659e+06	4.30888e+07	1.40226e+07	2.03215e+06	5.72311e+07	5.28625e+07	3.04073e+07	2.7816e+07	5.00069e+07	4.81877e+07	4.36497e+07	4.68563e+07	3.16468e+07	3.00928e+07	3.91103e+07	2.60824e+07	3.83124e+07
0.835_240.1473	3477	C12 H20 N2 O3	240.147	0.835	C07807	S4679	HMDB0015407	NA	NA	level4	Organoheterocyclic compounds	Pyridines and derivatives	Hydroxypyridines	NULL	5.43861e+06	6.82068e+06	5.92724e+06	6.24267e+06	5.34623e+06	6.32452e+06	6.64977e+06	5.87706e+06	4.72482e+06	6.74011e+06	6.48485e+06	3.64515e+06	5.05709e+06	6.61428e+06	8.00922e+06	6.08473e+06	5.60126e+06	997994	1.68306e+06	4.34208e+06	2.04946e+06	1.64406e+07	2.63152e+06	3.1712e+06	2.8084e+06	2.34163e+06	3.25511e+06	2.59535e+06	4.32686e+06	1.03644e+07	9.04873e+06	1.0759e+07	3.67561e+06	4.17107e+06	5.16909e+06
0.835_247.1419	(r)-3-hydroxybutyrylcarnitine	C11 H21 N O5	247.142	0.835	null	S34999533	HMDB0062735	NA	NA	level4	Lipids and lipid-like molecules	Fatty Acyls	Fatty acid esters	NA	243985	268195	231218	312872	222918	254101	254720	253392	258896	245192	258341	184285	313802	504231	294790	256234	242489	790145	1.33736e+06	132547	699879	410001	158341	179297	180811	433747	262836	293031	301905	255235	331338	358866	259442	136090	133077
0.835_266.0515	NA	C15 H10 N2 O S	266.051	0.835	NA	NA	NA	NA	NA	level5	NA	NA	NA	NA	3.21394e+06	4.28761e+06	3.34415e+06	4.10881e+06	4.2668e+06	4.1212e+06	4.02521e+06	3.66691e+06	4.46783e+06	3.91644e+06	3.247e+06	7.55332e+06	7.48259e+06	1.00878e+07	4.73851e+06	1.78607e+06	6.85826e+06	3.66333e+06	3.7882e+06	6.48222e+06	6.27884e+06	3.12632e+06	6.59728e+06	4.31916e+06	3.5427e+06	5.95124e+06	5.34575e+06	6.68995e+06	5.76083e+06	6.50611e+06	5.86909e+06	6.81733e+06	6.68777e+06	3.21823e+06	1.08332e+07
0.835_327.9094	NA	C4 H Cl N6 O6 S2	327.909	0.835	NA	NA	NA	NA	NA	level5	NA	NA	NA	NA	7.0834e+06	7.37988e+06	7.27118e+06	7.15059e+06	7.72106e+06	7.20802e+06	8.76864e+06	4.8548e+06	8.27947e+06	7.43542e+06	7.8615e+06	4.83841e+06	3.14602e+06	5.19396e+06	2.42948e+06	2.08994e+06	6.47146e+06	2.06614e+06	1.63847e+06	4.64145e+06	2.412e+06	1.10775e+06	5.73214e+06	3.97096e+06	3.28429e+06	4.84128e+06	5.01724e+06	2.95048e+06	6.95326e+06	1.88464e+06	1.21513e+06	572303	5.23206e+06	2.08519e+06	3.69843e+06
0.837_117.0789	Betaine	C5 H11 N O2	117.079	0.837	C00719	MReference-894	HMDB0000043	NA	92.9	level1	Organic acids and derivatives	Carboxylic acids and derivatives	Amino acids, peptides, and analogues	map00260 Glycine, serine and threonine metabolism; map01100 Metabolic pathways; map02010 ABC transporters;	7.19262e+08	7.65746e+08	6.78508e+08	8.33367e+08	7.30176e+08	6.9954e+08	7.35937e+08	7.51767e+08	7.10385e+08	7.61058e+08	7.42342e+08	9.47905e+08	1.00431e+09	9.79638e+08	1.25435e+09	1.34709e+09	1.00178e+09	1.00397e+09	1.39719e+09	1.21278e+09	1.61062e+09	1.26122e+09	9.8675e+08	1.23625e+09	9.52132e+08	9.60257e+08	1.06071e+09	8.06784e+08	9.00567e+08	1.00597e+09	8.18483e+08	8.46901e+08	1.78608e+09	8.32448e+08	1.06404e+09
0.837_129.079	Pipecolic acid	C6 H11 N O2	129.079	0.837	C00408	MReference-548	HMDB0000716	81	81.9	level2	Alkaloids	Alkaloids derived from lysine	Piperidine alkaloids	map00310 Lysine degradation; map01100 Metabolic pathways;	5.541e+07	5.541e+07	5.541e+07	5.541e+07	5.541e+07	5.541e+07	5.541e+07	5.541e+07	5.541e+07	5.541e+07	5.541e+07	6.87185e+07	3.72098e+07	1.82941e+07	1.07365e+08	1.50622e+08	1.62369e+08	1.46099e+08	1.16615e+08	5.93288e+07	1.06018e+08	1.20647e+08	5.52193e+07	1.0099e+08	3.62598e+07	3.44844e+07	4.96521e+07	1.06592e+08	3.71656e+07	2.95333e+07	3.85325e+07	2.39061e+07	1.02616e+08	4.34358e+07	4.48654e+07
0.837_180.0024	NA	C5 H11 O P3	180.002	0.837	NA	NA	NA	NA	NA	level5	NA	NA	NA	NA	1.59586e+06	1.36662e+06	1.72609e+06	1.65224e+06	1.81875e+06	1.25178e+06	1.48925e+06	1.69463e+06	1.7977e+06	1.9482e+06	1.14486e+06	1.862e+06	889071	276593	3.7197e+06	1.25018e+07	172731	750653	1.38622e+06	249467	907592	5.31313e+06	2.45982e+06	351877	143404	760217	620690	1.14115e+06	314190	275357	625793	836811	173091	1.50307e+06	226995
0.837_398.119	NA	C18 H20 N6 O P2	398.119	0.837	NA	NA	NA	NA	NA	level5	NA	NA	NA	NA	212559	195504	197094	200105	185215	231146	185296	185926	184847	215099	213357	191562	221880	245019	216046	240993	261673	1.14005e+06	2.10709e+06	251994	1.38422e+06	339320	244384	238217	220378	281156	227071	244380	235126	213166	211282	4.38818e+06	262659	1.72485e+06	253864
0.838_147.0895	Afegostat	C6 H13 N O3	147.089	0.838	NA	S394649	NA	NA	NA	level4	NA	NA	NA	NA	5.04187e+07	5.04187e+07	5.04187e+07	5.04187e+07	5.04187e+07	5.04187e+07	5.04187e+07	5.04187e+07	5.04187e+07	5.04187e+07	5.04187e+07	6.44413e+07	3.30759e+07	1.49808e+07	9.97285e+07	1.41796e+08	1.59569e+08	1.39146e+08	1.00571e+08	5.291e+07	9.82496e+07	1.02847e+08	5.25345e+07	9.45609e+07	3.06236e+07	2.96126e+07	4.22709e+07	8.81457e+07	3.17897e+07	2.76881e+07	4.06467e+07	1.60592e+07	9.59671e+07	4.06517e+07	4.39958e+07
0.838_92.0045	NA	C H4 N2 O S	92.0045	0.838	NA	NA	NA	NA	NA	level5	NA	NA	NA	NA	5.25127e+06	5.50515e+06	5.04228e+06	5.39338e+06	5.30355e+06	5.29928e+06	5.29538e+06	5.29467e+06	5.29713e+06	5.32139e+06	5.27528e+06	6.27783e+06	6.86197e+06	7.50784e+06	672888	623430	3.39087e+06	7.42748e+06	2.92845e+06	1.55379e+06	4.10703e+06	1.51986e+06	1.40148e+06	950872	401520	1.20054e+06	2.16948e+06	1.63012e+06	1.07044e+06	2.94133e+06	983305	1.04757e+06	2.49322e+06	6.29694e+06	923559
0.839_137.0418	[similar to: ricinine; δmass: -27.0167 da]	NA	137.042	0.839	NA	NA	NA	NA	NA	level5	NA	NA	NA	NA	4.90472e+06	6.16822e+06	6.91561e+06	4.71992e+06	5.99559e+06	4.91106e+06	4.77013e+06	6.97485e+06	6.19865e+06	4.55157e+06	5.72768e+06	4.21526e+06	3.21617e+06	2.77191e+06	8.60072e+06	3.25135e+07	2.5671e+06	6.87713e+06	2.84919e+06	3.43301e+06	3.9349e+06	1.89206e+07	5.16338e+06	5.08175e+06	1.38578e+06	3.8403e+06	1.46986e+06	3.60632e+06	2.3611e+06	1.02625e+06	4.23335e+06	5.62272e+06	3.10768e+06	2.85806e+06	3.6547e+06
0.839_228.1474	Prolylleucine	C11 H20 N2 O3	228.147	0.839	NA	MReference-559	NA	NA	80.3	level2	NA	NA	NA	NA	5.08995e+07	4.8914e+07	4.77149e+07	5.68157e+07	5.02254e+07	4.58383e+07	4.39473e+07	5.7208e+07	4.47743e+07	6.38609e+07	4.27881e+07	2.77287e+07	4.32104e+07	7.2484e+07	2.24848e+07	1.08372e+07	3.95281e+07	2.10096e+07	2.24572e+07	3.04645e+07	1.67873e+07	4.08597e+07	2.49076e+07	2.24446e+07	2.01438e+07	1.60688e+07	1.88649e+07	1.67593e+07	1.89993e+07	1.44083e+08	1.19241e+08	1.5817e+08	3.26975e+07	5.36198e+07	4.56156e+07
0.839_306.0366	2-(3,4-dihydroxybenzoyloxy)-4,6-dihydroxybenzoic acid	C14 H10 O8	306.037	0.839	C04524	S389328	HMDB0059651	NA	NA	level4	Phenylpropanoids and polyketides	Depsides and depsidones	null	NULL	236392	300594	252304	192249	277385	250486	204990	300676	235781	300703	203614	48310.7	55016.5	60732.7	52861.2	57953.9	67981.3	2.52675e+06	495876	58490.4	320173	404406	83839.2	53226.7	49028.5	72629.1	49437	123536	49101.2	53296.1	47394.6	269716	55991.4	63401	56912.7
0.84_156.0034	NA	C10 H4 S	156.003	0.84	NA	NA	NA	NA	NA	level5	NA	NA	NA	NA	2.22447e+06	2.22447e+06	2.22447e+06	2.22447e+06	2.22447e+06	2.22447e+06	2.22447e+06	2.22447e+06	2.22447e+06	2.22447e+06	2.22447e+06	1.69197e+06	1.28127e+06	857042	3.75206e+06	9.00854e+06	578998	1.8947e+06	3.53384e+06	690201	2.37669e+06	1.04932e+07	494963	695651	955717	688587	753253	601649	369564	1.85972e+06	1.93039e+06	1.51071e+06	717776	3.71975e+06	1.25516e+06
0.84_268.0807	4687	C10 H12 N4 O5	268.081	0.84	C00294	S5799	HMDB0000195	NA	NA	level4	Nucleosides, nucleotides, and analogues	Purine nucleosides	null	map00230 Purine metabolism; map01100 Metabolic pathways;	342732	495495	333189	403411	391173	453778	351873	385011	351488	472344	375511	99614.9	116642	127337	112475	129409	162046	7.23648e+06	1.28226e+06	137559	757884	668051	166679	223674	123028	171258	116523	506363	126402	112265	101850	505633	141094	133085	136498
0.841_294.0589	NA	C11 H10 N4 O6	294.059	0.841	NA	NA	NA	NA	NA	level5	NA	NA	NA	NA	349523	236524	239220	332578	257816	312087	269098	166930	300176	443732	236306	33542.5	40072.4	42629	312902	5.6016e+06	47257.5	202369	383461	46007.1	253170	1.77342e+06	44741.8	43488.8	40167.9	50737.5	37136.4	41595.4	37702.3	37538.4	34333.6	72865	42772.8	101592	44493.2
0.841_301.1138	NA	C7 H20 N5 O6 P	301.114	0.841	NA	NA	NA	NA	NA	level5	NA	NA	NA	NA	7.19906e+06	8.04908e+06	7.97216e+06	8.09159e+06	1.0727e+07	7.81873e+06	8.43016e+06	7.53182e+06	8.88535e+06	9.53122e+06	6.99171e+06	1.85472e+07	1.43887e+07	2.26081e+07	4.93944e+06	1.00765e+06	2.17702e+07	5.10057e+06	4.46146e+06	1.34981e+07	6.26991e+06	6.37069e+06	3.2031e+07	4.48371e+07	9.41591e+06	3.53447e+07	2.86811e+07	6.50096e+06	1.99077e+07	3.57711e+06	7.06873e+06	2.9608e+06	9.01142e+06	1.3512e+07	1.32743e+07
0.842_489.8076	NA	NA	489.808	0.842	NA	NA	NA	NA	NA	level5	NA	NA	NA	NA	172305	205901	197136	215124	170270	173532	195690	164306	187107	221311	181018	8655.73	9987.67	10880.3	9548.7	10889.3	11822.2	139650	388930	11357.8	132322	14286.5	10999.2	10706	9898.97	12598.1	9245.95	10859.8	10244.5	9633.12	8716.98	9147.68	10653.1	9993.05	11099.5
0.842_491.8046	NA	C7 H2 Cl N6 O6 P S5	491.805	0.842	NA	NA	NA	NA	NA	level5	NA	NA	NA	NA	149641	161587	181818	160656	144395	157033	157507	155523	166800	155901	157767	4971.16	5924.04	6480.65	5753	6640.67	7226.91	114800	69200.9	7007.09	108351	8797.75	6765.28	6551.31	6044.19	7608.09	5565.58	6228.04	5644.51	5688.85	5232.95	5203.39	6538.26	6084.65	6745.01
0.844_177.0168	NA	C7 H3 N3 O3	177.017	0.844	NA	NA	NA	NA	NA	level5	NA	NA	NA	NA	979167	1.1269e+06	891896	1.0943e+06	910507	1.12101e+06	1.01839e+06	986982	957135	1.01268e+06	1.05134e+06	1.56287e+06	1.41114e+06	680732	4.68131e+06	5.47973e+06	674041	1.32118e+06	2.44116e+06	1.70379e+06	1.60738e+06	5.70929e+06	1.60932e+06	2.01472e+06	881128	1.33271e+06	1.67652e+06	1.64499e+06	1.16386e+06	1.56091e+06	1.14151e+06	1.24408e+06	1.34648e+06	1.52785e+06	1.14071e+06
0.844_208.046	NA	NA	208.046	0.844	NA	NA	NA	NA	NA	level5	NA	NA	NA	NA	601932	746975	664864	761318	571434	594278	705201	530817	750543	674514	649401	1.05028e+06	1.07011e+06	702854	4.02123e+06	4.45626e+06	314504	857476	1.5882e+06	2.21173e+06	1.05046e+06	241792	376970	181756	713748	475528	451123	520155	517328	430594	612804	159343	359126	1.93426e+06	568728
0.844_225.0047	NA	C4 H7 N3 O6 S	225.005	0.844	NA	NA	NA	NA	NA	level5	NA	NA	NA	NA	193362	193962	189851	249702	167025	346247	173479	263220	180982	195028	209762	181065	202497	222354	191093	208078	225060	973877	1.79851e+06	215206	1.18501e+06	274646	212369	210026	195418	256288	208650	229225	218397	425209	1.06868e+06	176594	201796	788444	212556
0.844_280.1351	NA	NA	280.135	0.844	NA	NA	NA	NA	NA	level5	NA	NA	NA	NA	2.21716e+06	2.27481e+06	2.1561e+06	2.23653e+06	2.38861e+06	2.19319e+06	2.21388e+06	2.26797e+06	2.11165e+06	2.36956e+06	2.25466e+06	2.6668e+06	3.25358e+06	5.34046e+06	938348	294606	6.42677e+06	1.80903e+07	1.13645e+07	2.84242e+06	1.95221e+07	2.9609e+06	7.62176e+06	1.27189e+07	3.28668e+06	8.41111e+06	6.63031e+06	764277	6.50302e+06	1.13365e+06	1.09107e+06	239855	893469	3.3125e+06	3.74423e+06
0.844_319.1243	NA	C11 H22 N5 O2 P S	319.124	0.844	NA	NA	NA	NA	NA	level5	NA	NA	NA	NA	8.9175e+06	9.88425e+06	9.97784e+06	1.0224e+07	1.21618e+07	9.74934e+06	1.02269e+07	8.93327e+06	1.08656e+07	1.17702e+07	8.70574e+06	1.91158e+07	1.77364e+07	2.38261e+07	7.18687e+06	1.00791e+06	2.07473e+07	5.30049e+06	4.504e+06	1.81798e+07	7.6759e+06	7.90008e+06	3.08497e+07	4.28266e+07	1.49352e+07	3.61055e+07	2.94446e+07	1.22442e+07	2.19587e+07	7.85468e+06	9.9932e+06	6.6337e+06	1.23672e+07	1.71286e+07	1.75711e+07
0.844_320.9193	NA	C7 H5 N3 O4 P2 S2	320.919	0.844	NA	NA	NA	NA	NA	level5	NA	NA	NA	NA	199099	201072	199855	188591	179714	211821	190008	190406	189098	202078	197727	196925	227105	251758	221909	247415	268614	1.16987e+06	2.16196e+06	258248	1.41959e+06	325238	250479	244071	225768	287895	232486	248765	234823	219080	396518	207858	242071	227178	252610
0.845_181.9755	NA	C2 H6 N4 S3	181.976	0.845	NA	NA	NA	NA	NA	level5	NA	NA	NA	NA	163767	156025	155191	159578	139748	167667	150077	151569	150810	161795	158630	1.33858e+06	1.20407e+06	1.19985e+06	169708	194039	256727	920097	1.70157e+06	203687	1.12046e+06	257435	198402	193738	179337	229337	168529	191347	174298	170724	152800	152684	190252	1.56948e+06	196989
0.845_235.9907	5433281	C11 H6 Cl2 N2	235.991	0.845	NA	S82824	NA	NA	NA	level4	NA	NA	NA	NA	3.30421e+06	3.52285e+06	3.32185e+06	3.61638e+06	3.54662e+06	3.4098e+06	3.39265e+06	3.49719e+06	3.11975e+06	3.58848e+06	3.63355e+06	17380	20075.9	18910.6	49552.1	73509.4	18379.4	1.1243e+07	1.05959e+07	12678	1.00478e+07	51396.5	8048.52	6324.54	14571.3	70097.5	77183.5	23502.5	15229.4	14471.4	4032.53	5800.03	8777.78	8880.8	24478.4
0.845_257.8106	NA	NA	257.811	0.845	NA	NA	NA	NA	NA	level5	NA	NA	NA	NA	3.56354e+07	3.47993e+07	3.96572e+07	3.44323e+07	3.45674e+07	3.7136e+07	3.48833e+07	3.62856e+07	3.59114e+07	3.65558e+07	3.51332e+07	8.27093e+07	9.48838e+07	1.14676e+08	4.29089e+07	1.47082e+07	5.08823e+07	4.9263e+07	6.41741e+06	8.98382e+07	3.08947e+07	6.44589e+06	1.02418e+08	9.78867e+07	6.91439e+07	1.01938e+08	1.1718e+08	9.94266e+07	1.07629e+08	9.09266e+07	7.76098e+07	6.18752e+07	1.57201e+08	6.31212e+07	8.22141e+07
0.845_392.8775	NA	C5 H N O16 P2	392.877	0.845	NA	NA	NA	NA	NA	level5	NA	NA	NA	NA	2.37361e+06	2.37361e+06	2.37361e+06	2.37361e+06	2.37361e+06	2.37361e+06	2.37361e+06	2.37361e+06	2.37361e+06	2.37361e+06	2.37361e+06	2.61708e+07	3.25645e+07	3.21455e+07	2.21171e+07	2.92537e+06	1.46589e+07	7.17196e+06	7.77865e+06	1.93873e+07	4.74359e+06	1.34253e+06	2.11723e+07	3.51624e+07	1.78683e+07	1.73997e+07	2.29313e+07	1.33528e+07	1.08324e+07	3.29135e+07	2.01991e+07	1.94918e+07	1.83782e+07	7.65635e+06	1.70487e+07
0.845_399.065	NA	C8 H24 Cl N5 O5 P2 S	399.065	0.845	NA	NA	NA	NA	NA	level5	NA	NA	NA	NA	1.90091e+06	1.90091e+06	1.90091e+06	1.90091e+06	1.90091e+06	1.90091e+06	1.90091e+06	1.90091e+06	1.90091e+06	1.90091e+06	1.90091e+06	4.82984e+06	9.9166e+06	7.42807e+06	2.36717e+06	707253	8.02885e+06	2.91064e+06	5.19388e+06	8.74031e+06	3.30404e+06	1.40694e+06	1.06605e+07	1.82944e+07	2.3477e+07	2.40884e+07	1.76413e+07	7.81688e+06	9.17694e+06	1.03242e+07	7.35863e+06	7.72055e+06	1.13616e+07	1.15782e+07	1.18303e+07
0.845_921.9817	NA	NA	921.982	0.845	NA	NA	NA	NA	NA	level5	NA	NA	NA	NA	171319	200057	181763	174749	191925	181486	182889	183493	183239	192420	175151	36661.3	43904.3	49282.8	49081.7	65788.9	73276.3	4.26138e+06	1.68686e+06	70994.5	2.60104e+06	77711.1	57730.1	50492.6	45192.2	52551.4	38248.8	44146.4	41137.1	41519	42802.2	48252.6	68145.7	62622.9	61597.3
0.846_234.9754	NA	C4 H12 Cl N O2 P2 S	234.975	0.846	NA	NA	NA	NA	NA	level5	NA	NA	NA	NA	799417	1.02422e+06	998680	882808	1.0109e+06	946121	934505	1.04054e+06	944489	822098	989132	1.26255e+06	1.82015e+06	305082	5.02877e+06	5.74926e+06	462012	1.31483e+06	2.42898e+06	1.60725e+06	1.59492e+06	3.69834e+06	1.56447e+06	1.96308e+06	780391	1.16065e+06	1.90632e+06	1.33447e+06	1.35665e+06	1.49368e+06	1.28309e+06	1.17982e+06	1.15287e+06	1.35821e+06	1.15134e+06
0.846_416.0544	Flubenzimine	C17 H10 F6 N4 S	416.054	0.846	NA	S30791333	NA	NA	NA	level4	NA	NA	NA	NA	391737	391737	391737	391737	391737	391737	391737	391737	391737	391737	391737	5001.24	5722.22	6546.47	5931.39	6119.03	6492.09	186956	179336	6411.23	177066	8411.67	6519.55	6411.55	13519.7	10448.7	8736.88	6728.41	6845.2	5478.92	5145.27	4988.28	5918.22	5299.69	8265.73
0.846_431.8488	NA	C4 H6 Cl N4 O8 P S4	431.849	0.846	NA	NA	NA	NA	NA	level5	NA	NA	NA	NA	224774	121922	279707	127215	235718	169684	158804	205652	125945	245429	197885	4969.3	6144.02	6800.4	6233.09	7426.84	8126.26	200521	131945	7919.69	174071	9604.16	7308.16	6821.48	6208.18	7369.9	6647.13	5666.43	5051.57	5829.4	5539.27	5738.59	7406.95	6897.66	7433.23
0.847_336.9157	NA	C H4 Cl N O17	336.916	0.847	NA	NA	NA	NA	NA	level5	NA	NA	NA	NA	4.30012e+06	4.30012e+06	4.30012e+06	4.30012e+06	4.30012e+06	4.30012e+06	4.30012e+06	4.30012e+06	4.30012e+06	4.30012e+06	4.30012e+06	2.20633e+06	1.85021e+06	2.00538e+06	1.40695e+06	526749	2.13143e+06	1.6241e+06	2.26874e+06	2.57317e+06	1.99002e+06	185235	2.76083e+06	3.668e+06	3.05295e+06	3.16951e+06	4.61897e+06	2.94874e+06	2.79086e+06	1.86309e+06	1.72917e+06	1.44801e+06	2.14339e+06	1.45091e+06	2.42262e+06
0.847_495.995	NA	C8 H24 Cl N4 O8 P3 S2	495.995	0.847	NA	NA	NA	NA	NA	level5	NA	NA	NA	NA	175452	184504	181351	179979	177539	179735	179758	179778	175132	188875	175507	8179.38	10459.4	11583	10367.5	11483.8	12287.7	83524.5	91995	10407.5	83548.6	12449.8	9562.25	9364.5	8710.94	11541.9	8572.48	9885.38	8955.86	9868.72	9321.6	9242.67	10699	9195.88	9582.22
0.848_279.1318	(2s)-3-methyl-2-({[(3s,4s,5r)-2,3,4-trihydroxy-5-(hydroxymethyl)tetrahydro-2-furanyl]methyl}amino)butanoic acid (non-preferred name)	C11 H21 N O7	279.132	0.848	null	S35014481	HMDB0037844	NA	NA	level4	Organic acids and derivatives	Carboxylic acids and derivatives	Amino acids, peptides, and analogues	NA	3.56596e+07	3.56596e+07	3.56596e+07	3.56596e+07	3.56596e+07	3.56596e+07	3.56596e+07	3.56596e+07	3.56596e+07	3.56596e+07	3.56596e+07	4.78667e+07	6.08085e+07	9.23528e+07	2.10842e+07	1.21786e+06	6.98996e+07	1.86903e+08	1.4049e+08	3.78997e+07	1.98212e+08	2.97651e+07	1.1003e+08	1.66612e+08	4.66025e+07	1.27492e+08	9.78146e+07	2.19164e+07	7.69892e+07	1.4153e+07	2.94592e+07	1.17772e+07	3.01618e+07	4.19482e+07	4.7207e+07
0.848_292.9339	NA	C5 H9 Cl N O5 P S2	292.934	0.848	NA	NA	NA	NA	NA	level5	NA	NA	NA	NA	675095	675095	675095	675095	675095	675095	675095	675095	675095	675095	675095	1.63541e+06	2.30659e+06	619717	1.18783e+07	8.53512e+06	909386	1.60437e+06	2.68133e+06	1.59068e+06	1.36409e+06	3.07104e+06	1.54948e+06	3.4628e+06	1.38749e+06	2.68704e+06	5.04091e+06	4.56883e+06	2.67549e+06	2.56102e+06	1.30036e+06	2.80766e+06	1.30137e+06	1.44474e+06	815992
0.848_361.1597	NA	C11 H28 N3 O8 P	361.16	0.848	NA	NA	NA	NA	NA	level5	NA	NA	NA	NA	182589	187939	190590	183502	177737	186083	185303	184087	180336	190030	183827	196577	224532	241489	200865	212999	228206	968723	1.7833e+06	213509	1.18e+06	282111	220390	224622	210768	280501	207103	235225	213298	218455	186979	173547	201697	184888	213183
0.848_389.8639	NA	C4 H10 Cl N2 O5 P3 S3	389.864	0.848	NA	NA	NA	NA	NA	level5	NA	NA	NA	NA	215859	219870	232663	258817	210667	231168	221257	222730	229540	252328	205999	6407.44	9373.7	8277.13	7406.24	12255.9	9682.09	153480	82207.7	10172	194671	19157.7	15634.4	9831.94	9041.76	11101	8049.28	8745.77	7847.42	7278.23	6709.72	6780.25	8962.24	8741.15	10082
0.848_433.8458	NA	C3 H6 Cl N4 O9 P3 S2	433.846	0.848	NA	NA	NA	NA	NA	level5	NA	NA	NA	NA	162027	166999	159749	177887	175084	165335	167587	165110	174045	166574	164497	5457.25	6285.71	6803.44	5900.95	7245.13	7634.82	125724	71757.2	8110.74	109623	10417.8	7966.64	7349.52	7150.18	8777.37	6357.56	6872.74	6154.16	5269.37	5463.81	5593.16	7301.95	6997.7	7963.16
0.848_71.0735	Pyrrolidine	C4 H9 N	71.0735	0.848	null	S29008	HMDB0031641	NA	NA	level4	NA	NA	NA	NA	7.81315e+07	7.97832e+07	7.58323e+07	7.88802e+07	7.48443e+07	7.85787e+07	7.7402e+07	7.5386e+07	8.04153e+07	7.6131e+07	7.78841e+07	8.48216e+07	9.61099e+07	8.10647e+07	1.49614e+08	1.71807e+08	6.87387e+07	1.22338e+08	1.47652e+08	1.16768e+08	1.41944e+08	1.65205e+08	8.99565e+07	1.20877e+08	8.67754e+07	8.9027e+07	1.19623e+08	9.42689e+07	8.69287e+07	9.10998e+07	6.48665e+07	8.41184e+07	8.62539e+07	9.02041e+07	9.48771e+07
0.849_106.0201	NA	C2 H6 N2 O S	106.02	0.849	NA	NA	NA	NA	NA	level5	NA	NA	NA	NA	6.32851e+06	7.02891e+06	7.03041e+06	6.65012e+06	7.11068e+06	6.45419e+06	6.93714e+06	6.31985e+06	6.80239e+06	7.05586e+06	6.78591e+06	6.73302e+06	1.18046e+07	1.2369e+07	877074	465100	8.99651e+06	8.36111e+06	2.06667e+06	2.04484e+06	2.74466e+06	877817	1.77802e+06	1.37857e+06	1.00279e+06	1.51162e+06	4.45853e+06	2.66935e+06	2.63241e+06	8.89527e+06	1.87207e+06	2.29422e+06	8.26663e+06	1.31349e+07	1.50352e+06
0.849_138.0463	NA	C3 H10 N2 O2 S	138.046	0.849	NA	NA	NA	NA	NA	level5	NA	NA	NA	NA	1.39671e+06	1.39671e+06	1.39671e+06	1.39671e+06	1.39671e+06	1.39671e+06	1.39671e+06	1.39671e+06	1.39671e+06	1.39671e+06	1.39671e+06	4.2678e+06	1.91122e+06	2.16166e+06	1.60694e+06	271310	3.90665e+06	1.30617e+06	2.43484e+06	4.53803e+06	1.63316e+06	404681	6.03969e+06	5.04358e+06	2.04087e+06	3.45009e+06	1.41148e+06	972814	1.79219e+06	1.04067e+06	5.12639e+06	3.73171e+06	4.30233e+06	1.63966e+06	4.91322e+06
0.849_218.9968	NA	C3 H10 N O6 P S	218.997	0.849	NA	NA	NA	NA	NA	level5	NA	NA	NA	NA	333391	336707	334681	315829	300973	354883	318462	319253	315734	338503	331659	323703	380395	412999	357624	414531	441695	1.96034e+06	3.62289e+06	432804	2.37921e+06	545171	418363	398652	378504	482731	354497	401683	365646	343704	356668	326624	405621	423711	417444
0.849_219.0015	NA	C11 H7 Cl N P	219.001	0.849	NA	NA	NA	NA	NA	level5	NA	NA	NA	NA	1.0004e+07	1.18118e+07	1.08333e+07	1.18473e+07	1.17199e+07	1.10501e+07	1.17086e+07	1.03528e+07	1.16849e+07	1.15312e+07	1.07857e+07	3.35727e+07	3.2314e+07	3.20193e+07	2.91692e+07	1.6323e+07	2.5002e+07	2.96128e+06	4.41977e+06	4.48457e+07	2.87262e+06	7.96684e+06	3.70849e+07	5.15985e+07	2.79035e+07	2.99568e+07	4.94312e+07	3.66959e+07	3.56043e+07	3.38609e+07	2.24055e+07	2.4901e+07	4.13057e+07	2.19792e+07	3.62732e+07
0.849_234.9891	NA	C6 H6 N O7 P	234.989	0.849	NA	NA	NA	NA	NA	level5	NA	NA	NA	NA	6.56312e+06	6.94147e+06	6.52419e+06	6.98089e+06	6.8527e+06	6.74937e+06	6.7236e+06	6.72172e+06	6.79064e+06	7.12849e+06	6.43262e+06	149616	70463.1	136869	205964	655552	84839.7	2.83756e+07	1.47718e+07	69297.9	1.48863e+07	130696	190396	91962.8	59884.7	138826	153259	147514	70351.9	63375.4	27412.3	48466.9	50368.8	43952.7	85606.2
0.849_261.1212	Lotaustralin	C11 H19 N O6	261.121	0.849	null	S390193	HMDB0033865	NA	NA	level4	Organooxygen compounds	Carbohydrates and carbohydrate conjugates	Glycosyl compounds	NA	5.69219e+06	5.69219e+06	5.69219e+06	5.69219e+06	5.69219e+06	5.69219e+06	5.69219e+06	5.69219e+06	5.69219e+06	5.69219e+06	5.69219e+06	7.02007e+06	9.49916e+06	1.24818e+07	2.89916e+06	708640	9.39087e+06	4.45046e+07	3.25678e+07	6.80651e+06	5.23306e+07	7.94813e+06	1.81047e+07	2.48511e+07	1.2605e+07	2.15967e+07	2.04469e+07	3.23461e+06	1.46255e+07	2.06042e+06	3.53837e+06	1.67456e+06	6.4691e+06	8.2744e+06	8.12319e+06
0.849_323.0957	NA	C12 H22 N O5 P S	323.096	0.849	NA	NA	NA	NA	NA	level5	NA	NA	NA	NA	1.42882e+06	1.88389e+06	1.44571e+06	1.88235e+06	1.80301e+06	1.67192e+06	1.67306e+06	1.4845e+06	1.97807e+06	1.55845e+06	1.62742e+06	4.79464e+06	4.34897e+06	5.92437e+06	1.0472e+06	403882	8.0663e+06	1.96414e+06	3.65503e+06	4.01176e+06	2.4611e+06	573785	1.21661e+07	1.80427e+07	4.53862e+06	1.43782e+07	1.12312e+07	2.7168e+06	7.389e+06	940481	2.08289e+06	750819	3.76984e+06	4.52948e+06	4.80229e+06
0.849_334.9186	NA	C5 H8 N O8 P3 S	334.919	0.849	NA	NA	NA	NA	NA	level5	NA	NA	NA	NA	3.6653e+06	4.12398e+06	3.75232e+06	3.9372e+06	3.8154e+06	3.92376e+06	4.09798e+06	3.25536e+06	3.70154e+06	4.43488e+06	3.83475e+06	1.56645e+07	1.55509e+07	1.65279e+07	1.17821e+07	3.75066e+06	1.32377e+07	3.48183e+06	6.43842e+06	2.31412e+07	4.23791e+06	1.08018e+06	1.93623e+07	2.69018e+07	1.62484e+07	1.89572e+07	2.49825e+07	2.07494e+07	2.02914e+07	1.50113e+07	1.17214e+07	1.45093e+07	1.81418e+07	1.30564e+07	1.87424e+07
0.849_373.8901	NA	C10 H12 Cl O P S5	373.89	0.849	NA	NA	NA	NA	NA	level5	NA	NA	NA	NA	231022	276237	252624	265129	231345	240090	253569	238479	242393	261380	253153	2968.75	3511.19	3831.84	3378.03	3865.45	4197.94	162234	123522	4018.64	144281	5014.31	7839.45	3721.32	3430.78	4306.67	7888.98	6069.43	3182.87	3380.11	3039.23	3041.82	3782.72	3495.1	3848.31
0.85_161.0429	NA	C4 H7 N3 O4	161.043	0.85	NA	NA	NA	NA	NA	level5	NA	NA	NA	NA	3.25399e+07	3.42494e+07	3.31418e+07	3.56183e+07	3.2498e+07	3.35086e+07	3.55542e+07	3.36877e+07	3.44482e+07	3.48053e+07	3.12518e+07	9.35265e+07	7.9781e+07	7.88271e+07	8.66565e+07	5.58307e+07	6.54838e+07	8.89914e+06	1.18361e+07	1.08496e+08	8.21833e+06	3.63137e+07	9.52115e+07	1.22362e+08	6.49296e+07	7.50365e+07	1.19847e+08	9.15008e+07	8.28775e+07	8.38475e+07	6.03523e+07	6.77432e+07	9.48732e+07	6.40156e+07	8.41171e+07
0.85_191.0252	NA	C6 H9 N O4 S	191.025	0.85	NA	NA	NA	NA	NA	level5	NA	NA	NA	NA	2.71281e+06	3.76602e+06	3.28584e+06	3.7525e+06	3.9367e+06	3.09162e+06	2.6808e+06	3.74738e+06	3.24194e+06	3.86387e+06	3.14266e+06	181633	72420.2	671480	7.7881e+06	2.26114e+07	343470	1.10352e+08	2.05329e+08	126291	1.35542e+08	1.79221e+06	117898	108797	184697	158111	165130	298157	55013.9	133977	171068	320614	63880.3	134272	122885
0.85_250.9631	NA	NA	250.963	0.85	NA	NA	NA	NA	NA	level5	NA	NA	NA	NA	271846	299541	272656	309644	195811	193748	314166	185836	314532	270245	259124	1526.31	1855.24	2053.31	18887.7	72306.7	2435.72	294236	386804	2372.38	619168	26827.1	2620.56	2136.57	1956.81	2372.01	1925.52	2287.66	1649.95	1878.16	1693.3	1726.43	2215.45	2063.22	2258.23
0.85_276.9601	NA	C3 H10 N3 O4 P3 S	276.96	0.85	NA	NA	NA	NA	NA	level5	NA	NA	NA	NA	9.13294e+06	9.33714e+06	9.41981e+06	7.01833e+06	9.24364e+06	8.35719e+06	9.08634e+06	8.39741e+06	9e+06	1.00745e+07	7.65443e+06	3.60663e+07	2.96982e+07	3.04559e+07	2.6336e+07	1.26671e+07	2.44049e+07	3.08738e+06	5.37307e+06	4.11206e+07	3.50525e+06	5.00483e+06	3.76695e+07	5.24316e+07	2.80857e+07	2.95402e+07	5.03472e+07	3.84323e+07	3.27945e+07	2.9804e+07	2.02204e+07	2.5553e+07	3.68039e+07	2.28391e+07	3.25782e+07
0.85_278.9571	NA	C5 H13 Cl N O2 P3 S	278.957	0.85	NA	NA	NA	NA	NA	level5	NA	NA	NA	NA	3.73218e+06	3.63381e+06	3.60218e+06	3.74054e+06	3.88202e+06	3.64732e+06	3.75412e+06	3.69834e+06	3.66108e+06	3.50762e+06	3.95811e+06	1.45578e+07	1.11651e+07	1.12557e+07	1.04294e+07	4.73963e+06	1.12745e+07	3.13193e+06	5.79641e+06	1.95273e+07	3.85453e+06	2.1509e+06	1.79512e+07	2.81265e+07	1.47875e+07	1.92012e+07	2.4984e+07	2.37442e+07	1.97168e+07	1.24271e+07	8.27322e+06	1.21998e+07	1.62494e+07	1.20577e+07	1.57563e+07
0.85_350.0474	NA	C15 H15 N2 O4 P S	350.047	0.85	NA	NA	NA	NA	NA	level5	NA	NA	NA	NA	170310	206662	105374	156465	228518	147202	164524	150666	194128	155217	162239	39529.3	42587.3	53278	47284.1	58145.9	61108.5	7.20718e+06	9.70698e+06	62427.3	8.26084e+06	77282.8	58685.8	53135.5	48238.3	57648.1	41151.9	48670	43555.1	40003.5	43563.5	44986.4	57975.4	48864.2	58911.3
0.85_394.0724	Diflufenican	C19 H11 F5 N2 O2	394.072	0.85	NA	S82834	NA	NA	NA	level4	NA	NA	NA	NA	401604	404023	393424	425664	361075	413634	374644	380195	432474	386514	394800	9233.25	10882.8	11827	10980.5	11942.7	12736	1.00666e+06	859449	12530.2	958470	15797.1	12122	11544.1	10955.5	13942.2	10231.4	11566.2	10519.6	9826.03	9396.66	9394.89	11711.8	10879.2	12095.9
0.85_438.0363	NA	C9 H20 N4 O10 P2 S	438.036	0.85	NA	NA	NA	NA	NA	level5	NA	NA	NA	NA	211868	255806	255108	237972	232607	236008	245820	210483	229461	253302	246808	3557.48	4108.76	4477.47	3933.77	4493.85	4881.3	102791	115798	4709.12	105744	5945.28	4580.97	4470.36	9350.39	5536.96	4922.8	4406.56	4322.19	3961.62	3589.76	3771.67	4403.29	4140.53	4693.41
0.85_452.8331	NA	C6 H5 Cl N5 O5 P S5	452.833	0.85	NA	NA	NA	NA	NA	level5	NA	NA	NA	NA	2.33815e+06	2.26069e+06	2.84404e+06	2.64491e+06	2.19748e+06	2.544e+06	2.48098e+06	1.8285e+06	3.22413e+06	2.50955e+06	2.20372e+06	2.34638e+07	1.82016e+07	2.02241e+07	1.51601e+07	1.90665e+06	1.50071e+07	6.06119e+06	1.11815e+07	2.98883e+07	7.29054e+06	1.6586e+06	2.66774e+07	3.83978e+07	1.93611e+07	2.44734e+07	3.82963e+07	3.13942e+07	2.41005e+07	1.95756e+07	1.42112e+07	1.57509e+07	2.30961e+07	1.39835e+07	2.29867e+07
0.851_145.0197	3,4-dehydrothiomorpholine-3-carboxylic acid	C5 H7 N O2 S	145.02	0.851	NA	S163623	NA	NA	NA	level4	NA	NA	NA	NA	255102	257354	261616	270370	268749	257981	260514	262210	286256	234534	268309	9278.75	10781.2	25336.9	852841	2.68288e+06	19162.4	89849.7	168121	20114.1	109338	119207	16918.5	14798.2	13217.4	15110.9	10931.2	12340.4	11401.7	10209.7	10795	12585.6	18251.3	17565.5	17945.5
0.851_394.8745	NA	C7 H7 Cl N O8 P S3	394.875	0.851	NA	NA	NA	NA	NA	level5	NA	NA	NA	NA	3.35192e+06	3.11402e+06	3.39193e+06	3.63274e+06	2.19313e+06	2.5147e+06	3.42813e+06	2.36957e+06	3.79357e+06	3.70329e+06	2.42139e+06	1.95498e+07	1.89587e+07	1.76295e+07	1.53357e+07	4.46047e+06	1.50824e+07	5.0779e+06	9.39414e+06	2.94203e+07	6.19489e+06	1.42539e+06	2.48277e+07	3.32631e+07	1.7363e+07	2.25843e+07	3.46558e+07	1.97125e+07	2.59311e+07	2.09433e+07	1.04723e+07	1.46498e+07	2.39071e+07	1.16679e+07	2.27123e+07
0.852_139.0609	NA	NA	139.061	0.852	NA	NA	NA	NA	NA	level5	NA	NA	NA	NA	8.00129e+07	8.85958e+07	7.85976e+07	8.09072e+07	8.27879e+07	8.20469e+07	8.48233e+07	8.26587e+07	7.96581e+07	8.36345e+07	8.2177e+07	1.78641e+08	1.63252e+08	1.80106e+08	1.88598e+08	1.72777e+08	1.31198e+08	7.89131e+06	1.13083e+07	2.06302e+08	1.17996e+07	1.36636e+08	1.72965e+08	2.2591e+08	1.47199e+08	1.50166e+08	2.53369e+08	1.82431e+08	1.7326e+08	1.72953e+08	1.17468e+08	1.55243e+08	2.09422e+08	1.41475e+08	1.59888e+08
0.852_331.9054	NA	C9 H2 Cl N2 O6 P S	331.905	0.852	NA	NA	NA	NA	NA	level5	NA	NA	NA	NA	249187	246843	246670	246522	249891	247816	247635	247955	246436	250238	246701	3404.95	2630.74	2882.46	2765.13	5390.75	14807.5	47653.2	48228.1	6605.99	307740	16600	6166.32	7131.17	4616.23	4965.97	3542.84	3759.56	3357.76	2559.29	2393.12	2758.02	5980.79	5531.86	6507.25
0.853_139.0246	2,4-dioxo-1,2,3,4-tetrahydro-5-pyrimidinediazonium	C4 H3 N4 O2	139.025	0.853	NA	NA	NA	NA	NA	level5	NA	NA	NA	NA	1.17188e+06	1.01108e+06	1.15272e+06	1.27747e+06	1.05992e+06	1.12895e+06	1.11574e+06	1.15438e+06	1.12591e+06	1.08626e+06	1.16706e+06	820528	1.24664e+06	2.26987e+06	1.85712e+06	1.0325e+06	1.68683e+06	2.63209e+06	4.83197e+06	969950	2.86247e+06	1.70412e+06	985569	1.5208e+06	940561	1.05228e+06	1.67093e+06	1.94534e+06	1.07546e+06	1.96719e+06	1.20653e+06	1.65587e+06	2.5552e+06	3.4579e+06	1.72361e+06
0.853_315.9315	NA	C6 H6 Cl N2 O7 P S	315.932	0.853	NA	NA	NA	NA	NA	level5	NA	NA	NA	NA	1.65796e+06	1.65796e+06	1.65796e+06	1.65796e+06	1.65796e+06	1.65796e+06	1.65796e+06	1.65796e+06	1.65796e+06	1.65796e+06	1.65796e+06	17676	35395.6	11240.8	16437	13020.3	22955.7	1.02824e+06	985493	59467	1.09573e+06	25487.2	90536.9	14862.5	65714.2	48620.8	45949.9	69960.7	39679	25816.1	9009.75	9522.61	32599.6	15941.9	20095.3
0.854_253.1175	Penciclovir	C10 H15 N5 O3	253.118	0.854	C07417	S4563	HMDB0014444	NA	NA	level4	Organoheterocyclic compounds	Imidazopyrimidines	Purines and purine derivatives	NULL	280923	241447	228094	220467	281063	263416	212962	228881	272132	304896	207780	38243	46269.6	56164.6	427422	1.93645e+06	56936.5	921612	490750	59606.3	684418	824286	62876.2	62292.1	49699.5	61981	67101.8	72866	52001.3	41192.1	40972.5	117975	54211.3	51515.8	57708.4
0.854_482.0897	2-oxo-8-{2-[2-(sulfooxy)acetoxy]-2-propanyl}-8,9-dihydro-2h-furo[2,3-h]chromen-9-yl (2e)-2-methyl-2-butenoate	C21 H22 O11 S	482.09	0.854	null	S74852455	HMDB0129110	NA	NA	level4	Phenylpropanoids and polyketides	Coumarins and derivatives	Furanocoumarins	NA	150360	152094	151413	143099	136560	150228	146075	145413	142014	152007	148690	143677	152066	187714	160490	189864	198144	2.20881e+07	3.4191e+06	198566	1.43982e+06	225294	190863	176932	162178	203146	147020	181789	165237	144797	149626	139972	181552	155373	189468
0.855_153.9618	NA	NA	153.962	0.855	NA	NA	NA	NA	NA	level5	NA	NA	NA	NA	228252	255502	226122	237800	247295	240583	235703	234517	247717	246893	225928	5616.87	6582.2	7175.32	6339.5	7363.51	8041.65	1.09634e+06	737603	8048.41	677932	10232.3	7870.81	7594.42	6987.52	8634.21	6276.26	6879.21	6192.04	6349.64	5694.36	5742.02	7337.39	6958.84	7836.59
0.856_375.0519	NA	C7 H13 N5 O13	375.052	0.856	NA	NA	NA	NA	NA	level5	NA	NA	NA	NA	200623	191594	191310	204715	164364	211902	188490	169776	202080	197885	191400	6707.57	7163.09	8867.42	7650.94	9201.64	9652.98	50491.6	82837.3	10064.2	162569	11635.9	9874	9148.31	8366.53	10259	7361.66	8821.39	7923.28	6801.22	7110.07	6722.22	8944.65	7833.32	9761.52
0.856_551.9225	NA	C11 H12 Cl N4 O14 P3	551.923	0.856	NA	NA	NA	NA	NA	level5	NA	NA	NA	NA	171489	189885	186338	179406	205767	144823	192371	168413	175146	199382	182477	6803.53	7396.32	9208.74	8058.59	9744.67	10203.9	214120	200816	8878.5	186149	11473.9	9680.52	8842.58	8059.08	9828.99	7059.69	8518.88	7677.24	6981	6526.86	7117.19	9389.92	8037.69	9684.98
0.857_162.1085	(s)-1-methoxy-3-heptanethiol	C8 H18 O S	162.108	0.857	null	S21105935	HMDB0032380	NA	NA	level4	Organooxygen compounds	Ethers	Dialkyl ethers	NA	4.60999e+07	4.60999e+07	4.60999e+07	4.60999e+07	4.60999e+07	4.60999e+07	4.60999e+07	4.60999e+07	4.60999e+07	4.60999e+07	4.60999e+07	3.40973e+07	4.62793e+07	6.74847e+07	5.14119e+07	2.9564e+07	7.4858e+07	5.81778e+07	3.99589e+07	6.18187e+07	6.00525e+07	3.04871e+07	5.05992e+07	6.96544e+07	6.27575e+07	3.91304e+07	7.12062e+07	6.34307e+07	7.59919e+07	9.63734e+07	6.66108e+07	4.71369e+07	1.00443e+08	9.02401e+07	6.40149e+07
0.857_181.041	Acamprosate	C5 H11 N O4 S	181.041	0.857	null	S64300	HMDB0014797	NA	NA	level4	Organic acids and derivatives	Organic sulfonic acids and derivatives	Organosulfonic acids and derivatives	NA	435236	612108	486502	509158	650261	549414	468731	540094	544973	613202	455593	22421.9	25017.7	31256.2	24632.2	28231	30059.4	132206	243731	27227.4	158502	34441.2	26227.5	291686	24691.9	30143.8	21961.1	25669.5	23309.4	716793	1.71678e+06	21740.7	27140.6	1.44659e+06	32640.1
0.857_273.9467	NA	C5 H8 O7 P2 S	273.947	0.857	NA	NA	NA	NA	NA	level5	NA	NA	NA	NA	222145	249002	247133	242128	295652	232905	240139	241186	264855	244950	240554	2240.97	2660.71	2908.94	4549.23	8171.37	3246.52	54732.5	34937	3154.24	36590.2	12882.6	3023.79	2949.99	2721.41	3424.47	2505	2802.96	2540.34	2216.32	2316.85	2335.33	2939.09	2738.38	3037.76
0.857_449.9999	NA	C12 H12 N4 O11 P2	450	0.857	NA	NA	NA	NA	NA	level5	NA	NA	NA	NA	539717	587687	553231	601606	587605	544453	582311	514038	572604	627699	550133	5246.49	5657.52	7028.05	6120.2	7393.27	7748.48	4.74781e+06	3.18549e+06	7211.1	3.02028e+06	8976.68	7595.36	6991.95	6386.42	7835.1	5631.33	6798.98	6126.25	5353.19	5208.08	5397.68	7151.17	6178.52	7554.86
0.857_609.8813	NA	C7 H17 Cl N2 O18 P2 S3	609.881	0.857	NA	NA	NA	NA	NA	level5	NA	NA	NA	NA	113574	131785	114401	118885	132652	121927	123778	114666	126530	123874	119263	4403.18	4559.09	5355.65	4449.12	5616.33	5684.5	80102.5	54923.2	5860.18	37624.3	7672.63	6239.98	5910.15	5708.11	7295.35	5455.05	6551.69	5352.97	4480.8	4073.85	4272.79	5504.35	4978.08	6092.1
0.857_78.0139	Dimethyl sulfoxide	C2 H6 O S	78.0139	0.857	C11143	S659	HMDB0002151	NA	NA	level4	NA	NA	NA	map00920 Sulfur metabolism;	5.41697e+07	5.67763e+07	5.6621e+07	5.56728e+07	5.28663e+07	5.0944e+07	5.68433e+07	5.68783e+07	5.32756e+07	6.09266e+07	4.99351e+07	9.80854e+07	5.9907e+07	7.23884e+07	5.84326e+07	2.25028e+07	1.39682e+08	4.00945e+07	2.35296e+07	1.35176e+08	6.52099e+07	3.46426e+07	1.75232e+08	1.92848e+07	8.52953e+07	1.18921e+08	8.29216e+07	5.04774e+07	7.65731e+07	3.38112e+07	1.34675e+08	1.06334e+08	1.34679e+08	5.92641e+07	1.40014e+08
0.858_257.9729	NA	C4 H9 N2 O5 P3	257.973	0.858	NA	NA	NA	NA	NA	level5	NA	NA	NA	NA	2.46646e+06	2.60045e+06	2.57672e+06	2.89375e+06	2.55789e+06	2.49951e+06	2.56383e+06	2.63974e+06	2.63635e+06	2.59288e+06	2.57043e+06	49011.3	7963.93	29368.6	48567.1	29196.2	77523.6	1.51356e+06	1.48418e+06	62959.8	1.4906e+06	37967.4	101088	84137.5	82319	72495.9	69585.9	87482.5	77607.4	68477.7	14358.3	18439	9910.4	9971.27	92677.9
0.858_493.9638	NA	C9 H13 N4 O14 P3	493.964	0.858	NA	NA	NA	NA	NA	level5	NA	NA	NA	NA	164541	181001	164508	171595	169367	169862	170346	169956	167201	174650	168439	3551.24	3820.27	4354.43	3704.67	5003	4685.07	179053	201250	4451.98	181267	6143.69	4762.65	4655.75	4833.15	6272.82	4531.86	5411.05	4810.7	3564.31	3371.21	3674.8	4747.72	4020.03	5084.21
0.859_306.0576	Timefurone	C15 H14 O5 S	306.058	0.859	NA	S65134	NA	NA	NA	level4	NA	NA	NA	NA	268348	246276	244292	230058	218787	313899	221274	219457	333452	225271	220263	234828	274259	298122	4.51899e+06	294001	318548	1.37897e+06	2.54324e+06	301959	1.65652e+06	376469	289351	280246	258707	327247	239823	270076	245341	265103	237819	232607	285914	262819	288860
0.859_404.0193	NA	NA	404.019	0.859	NA	NA	NA	NA	NA	level5	NA	NA	NA	NA	238855	245913	224017	282675	251218	221875	240327	235235	289707	234132	227440	16440.8	19612.2	21320.8	18448.4	22145.6	23186.2	961971	1.06222e+06	23667.4	1.03934e+06	30064.4	23006.3	21424.9	20966.8	26775.7	19664.6	22280.3	20279.6	16314.4	17132	17312.1	21892.9	20511.6	22989.8
0.86_201.0072	NA	C10 H3 N O4	201.007	0.86	NA	NA	NA	NA	NA	level5	NA	NA	NA	NA	237043	370706	221000	274134	224005	283629	275760	230594	303771	267780	241003	185104	186309	176856	123684	115265	122540	536967	1.01569e+06	137594	802162	247423	204969	1.03086e+06	246414	349823	253915	260663	226728	3.31562e+06	3.13583e+06	98334.7	109672	284370	174849
0.86_229.9829	NA	C5 H3 N4 O5 P	229.983	0.86	NA	NA	NA	NA	NA	level5	NA	NA	NA	NA	540452	407175	499154	545245	427920	412442	505640	442760	504779	448734	496793	2256.5	2478.05	2967.28	7466.3	23273.3	3053.95	3.17645e+06	7.67862e+06	2832.56	5.59727e+06	42873.9	3570.06	2468.19	2274.27	2672.59	2419.73	2945.78	1989.14	2575.76	2196.84	2391.45	3098.23	2584.04	2915.46
0.86_465.974	NA	C16 H12 N4 O5 P2 S2	465.974	0.86	NA	NA	NA	NA	NA	level5	NA	NA	NA	NA	176730	176730	176730	176730	176730	176730	176730	176730	176730	176730	176730	4783.41	5460.88	6258	5250.49	6720.98	6208.34	829711	330872	5750.14	449170	8994.81	7218.63	7702.66	7654.08	10069.9	6966.29	7168.96	6123.93	5034.41	4819.71	5080.06	6148.65	5149.9	7195.23
0.861_729.9548	NA	C15 H21 N6 O18 P3 S2	729.955	0.861	NA	NA	NA	NA	NA	level5	NA	NA	NA	NA	148793	146471	162840	162524	146436	144636	154640	139191	158323	166447	142923	8993.57	9504.85	11206.4	9330.29	12436.4	11663.9	160610	108798	11230.7	167733	13846.3	11134.4	10251.5	9833.95	12470.6	9357.33	11468.4	9455.19	9293.16	8548.89	8914.05	11114.7	9650.4	11125
0.862_285.8998	NA	C2 H Cl N6 O3 P2 S	285.9	0.862	NA	NA	NA	NA	NA	level5	NA	NA	NA	NA	191756	156658	177303	176186	209278	160697	254586	139232	182422	180969	191306	145939	153028	172543	1.22551e+06	2.45495e+06	174954	877281	1.61798e+06	166282	1.05389e+06	2.44204e+06	164251	151361	145304	185246	139266	171843	156106	144212	230685	138576	177565	150626	164186
0.863_205.9594	NA	C9 H3 O2 P S	205.959	0.863	NA	NA	NA	NA	NA	level5	NA	NA	NA	NA	401373	540220	230992	450261	541001	298223	564904	254666	348549	440903	529227	113601	116551	126037	2.29587e+06	6.5729e+06	140088	648553	1.20702e+06	147261	815218	6.98734e+06	147871	140259	129572	167597	122295	155059	142141	208432	169244	97025.5	130086	370690	144621
0.863_269.9259	NA	C3 H7 Cl O8 S2	269.926	0.863	NA	NA	NA	NA	NA	level5	NA	NA	NA	NA	927487	884673	981214	878301	932546	919638	920431	919491	902931	956080	902399	941769	1.05221e+06	145975	2.58222e+06	1.61276e+06	330226	862914	1.62867e+06	868584	1.20177e+06	2.34033e+06	243514	279651	552837	496684	834324	265127	225462	1.33268e+06	713425	511188	974680	1.58537e+06	312002
0.863_642.0269	NA	C18 H20 N4 O18 P2	642.027	0.863	NA	NA	NA	NA	NA	level5	NA	NA	NA	NA	402697	508135	432777	532153	540813	452573	395425	463429	568299	431009	465484	36702.9	38418.2	44981.1	37958	48837.1	46518.9	4.94638e+07	3.70245e+07	46928.9	3.49436e+07	58565.8	47209.9	43793.1	42126.5	54060.9	40699.7	50413	41716.9	36669.7	34718.6	36400.5	45883.1	40226.3	46941.9
0.864_214.0087	NA	NA	214.009	0.864	NA	NA	NA	NA	NA	level5	NA	NA	NA	NA	2.04862e+07	1.90484e+07	2.03488e+07	2.89859e+07	1.95073e+07	2.00176e+07	2.11219e+07	1.97869e+07	2.01435e+07	2.51037e+07	1.98655e+07	162540	269925	375424	414561	794855	622673	5.32227e+08	1.03592e+09	538805	6.26805e+08	603449	783781	189181	602102	495646	532463	294169	175359	445328	35228.2	46339	78257.5	59382	576479
0.864_685.9909	NA	C18 H20 N6 O15 P2 S2	685.991	0.864	NA	NA	NA	NA	NA	level5	NA	NA	NA	NA	284948	312850	271380	309233	302906	277387	297567	285158	243284	336828	313860	12418.2	13315.3	15556.4	13318.4	16850.4	15362.1	1.78837e+06	1.22359e+06	16804.9	1.94635e+06	21047	16974.3	15754.6	15158.1	19415.9	14603	18013.1	14879.3	12002.1	12147	12838.5	16337.9	14391.6	16859.8
0.864_707.9731	NA	C13 H23 N6 O18 P3 S2	707.973	0.864	NA	NA	NA	NA	NA	level5	NA	NA	NA	NA	160627	175778	141969	172437	166192	163521	155731	163250	132583	183069	177465	7949.59	8415.06	9928.13	8287.98	10363.5	10440.1	280387	437287	10243.7	298947	12874.2	10398.6	9714.26	9368.06	12162.5	9185.35	11489.7	9539.8	8222.77	7586.2	7937.93	9992.48	8773.56	10300.3
0.864_834.0543	NA	C27 H29 N6 O17 P3 S	834.054	0.864	NA	NA	NA	NA	NA	level5	NA	NA	NA	NA	329030	337437	332031	451904	371883	329303	328516	359793	333320	357771	387298	318405	330860	400068	338153	422700	420733	7.69779e+07	7.12141e+07	385558	7.04615e+07	508911	388237	383382	359568	458798	338810	422101	368622	318945	290575	307313	405177	340052	408013
0.865_168.0034	NA	C3 H10 N2 P2 S	168.003	0.865	NA	NA	NA	NA	NA	level5	NA	NA	NA	NA	6.76786e+06	7.25769e+06	8.03014e+06	5.70712e+06	7.8034e+06	8.96007e+06	5.23967e+06	5.74555e+06	8.75708e+06	9.09098e+06	5.70459e+06	6.1822e+06	4.15272e+06	2.38942e+06	1.6749e+07	2.28289e+07	2.04126e+06	5.59285e+06	6.37184e+06	3.75924e+06	5.12911e+06	2.60681e+07	1.37311e+06	1.43889e+06	2.06337e+06	2.09278e+06	2.1365e+06	1.62375e+06	1.6009e+06	5.7527e+06	5.96212e+06	2.9919e+06	594733	6.61406e+06	1.727e+06
0.865_658.0029	NA	C15 H24 N4 O17 P2 S2	658.003	0.865	NA	NA	NA	NA	NA	level5	NA	NA	NA	NA	140636	214611	115311	137303	161974	151301	154385	147741	149982	155858	148188	192298	250334	294021	205864	162667	144148	4.87975e+06	4.13538e+06	72090	2.68258e+06	104548	92770.9	120449	129543	227891	176752	217790	175926	237511	204443	159635	107590	64884.7	77366.2
0.866_211.9673	NA	C3 H7 N2 O3 P3	211.967	0.866	NA	NA	NA	NA	NA	level5	NA	NA	NA	NA	1.01108e+06	736048	898057	1.55364e+06	1.50312e+06	1.1297e+06	781189	997098	1.29182e+06	798837	1.35742e+06	1.42384e+06	657635	294909	3.39716e+06	3.29309e+06	575492	685198	1.26808e+06	1.11837e+06	837425	2.64469e+06	306512	282021	465474	404011	607579	405837	466612	845432	1.80213e+06	487772	129159	2.05191e+06	229548
0.866_309.1059	N-acetylneuraminate	C11 H19 N O9	309.106	0.866	C00270	BGI424	NA	7.8	NA	level3	Carbohydrates	Monosaccharides	Amino sugars [Fig]	map00520 Amino sugar and nucleotide sugar metabolism; map01100 Metabolic pathways;	996601	977567	833342	1.12718e+06	967781	968088	968672	979915	992308	956683	974198	118289	395966	184372	104367	49579.7	51167.3	2.47128e+07	2.76671e+07	175634	3.04358e+07	275896	55159.7	247370	57541	82608.3	78906.5	42166.8	115113	60258.2	223145	35857.8	50874.5	338269	87026.3
0.866_317.1124	NA	C8 H26 N5 P3 S	317.112	0.866	NA	NA	NA	NA	NA	level5	NA	NA	NA	NA	133535	158845	100037	196871	156642	152384	133761	144740	208369	113394	134211	92776.6	95534.5	108576	365966	1.81163e+06	98523.3	539494	990376	100372	633196	386630	96415.5	87589.5	81513.5	90991.6	69322.5	85980.3	78479.2	87275.8	83779.4	175192	102521	86761.4	87732
0.866_406.0357	2-hydroxy-5-[3-(4-methoxy-1-benzofuran-5-yl)-3-oxopropanoyl]phenyl hydrogen sulfate	C18 H14 O9 S	406.036	0.866	null	S74852579	HMDB0129391	NA	NA	level4	Phenylpropanoids and polyketides	Linear 1,3-diarylpropanoids	Chalcones and dihydrochalcones	NA	649340	610754	474360	673505	567114	695256	448916	519946	651310	717658	529652	9791.17	10941.9	12474.4	10808.8	73504.9	13117.5	8.91087e+07	1.50479e+08	13975.7	1.03014e+08	17592.7	13794.9	12734.3	12157.6	15034.1	10814.4	13079	11299.8	9603.73	9937.32	10184.9	13174.4	12023	13459.1
0.866_664.0089	NA	C19 H17 N6 O17 P S	664.009	0.866	NA	NA	NA	NA	NA	level5	NA	NA	NA	NA	320682	329416	313469	334582	318110	323139	323199	323199	321425	326042	321985	14523.7	17120	20483.8	18384.8	23543.4	22533.1	1.37056e+07	8.88392e+06	21807.9	1.31854e+07	26938.6	21810	20640.4	19756.2	26405.1	19944.3	24293.2	19730.5	15012.8	16566.9	17956.1	22336.5	18851.3	21535.7
0.867_135.0684	Acetanilide	C8 H9 N O	135.068	0.867	C07565	S880	HMDB0001250	NA	NA	level4	Benzenoids	Benzene and substituted derivatives	null	NULL	1.00622e+07	1.04261e+07	9.06732e+06	1.05315e+07	1.00097e+07	1.00096e+07	9.99887e+06	1.00102e+07	9.9277e+06	1.01807e+07	9.91071e+06	1.69512e+07	1.29845e+07	1.63432e+07	1.8033e+07	2.11902e+07	1.10602e+07	1.93994e+07	3.64728e+07	1.53101e+07	2.34501e+07	1.56306e+07	2.14285e+07	1.77038e+07	1.14105e+07	1.0841e+07	1.75607e+07	1.64799e+07	1.2046e+07	2.53672e+07	8.55797e+06	2.32136e+07	1.31328e+07	1.89572e+07	1.37374e+07
0.867_219.0298	NA	C7 H10 N O5 P	219.03	0.867	NA	NA	NA	NA	NA	level5	NA	NA	NA	NA	1.90897e+06	1.90897e+06	1.90897e+06	1.90897e+06	1.90897e+06	1.90897e+06	1.90897e+06	1.90897e+06	1.90897e+06	1.90897e+06	1.90897e+06	496689	538282	410087	4.43108e+06	6.17404e+06	443556	594536	1.09467e+06	920240	713671	6.83744e+06	1.0398e+06	1.279e+06	614444	722579	1.19205e+06	1.48945e+06	625713	870093	471937	1.03704e+06	461918	1.2651e+06	630241
0.867_614.0282	NA	C21 H20 N4 O12 P2 S	614.028	0.867	NA	NA	NA	NA	NA	level5	NA	NA	NA	NA	165920	173374	170939	163640	156387	167382	167214	165554	159933	171589	167652	158822	167832	197789	164343	218420	204742	1.30286e+07	1.8175e+07	196959	1.77074e+07	243556	196046	181175	174057	222324	167170	206234	170406	164138	150693	156769	194945	169209	195520
0.868_547.9767	NA	C11 H14 N6 O14 P2 S	547.977	0.868	NA	NA	NA	NA	NA	level5	NA	NA	NA	NA	307271	356631	238109	297196	323630	420030	270056	282952	379975	300880	279823	70208.1	77599.6	92816.9	73392.1	97255.5	87697.9	5.71173e+06	2.52097e+06	86957.5	2.14778e+06	119300	88030.4	81647.2	84232.3	103455	76853.4	92698.7	83075.6	73589.3	69210.7	70333.8	91048.2	76703.6	94295.1
0.869_147.9539	NA	NA	147.954	0.869	NA	NA	NA	NA	NA	level5	NA	NA	NA	NA	718734	718734	718734	718734	718734	718734	718734	718734	718734	718734	718734	381512	151960	669368	5.47405e+06	6.81421e+06	683789	1.34944e+06	2.4998e+06	255830	1.61828e+06	8.01499e+06	260063	246626	338622	297577	823049	543212	218043	1.31076e+06	1.10271e+06	785951	556836	1.2367e+06	269832
0.869_189.9854	NA	C4 H2 N2 O7	189.985	0.869	NA	NA	NA	NA	NA	level5	NA	NA	NA	NA	6.78125e+06	8.13708e+06	8.05175e+06	6.61633e+06	7.87896e+06	7.21237e+06	6.75004e+06	7.3888e+06	8.52099e+06	6.4848e+06	7.66859e+06	8.41931e+06	6.46652e+06	3.29251e+06	1.94167e+07	1.9058e+07	2.74859e+06	2.81365e+06	5.20688e+06	6.11148e+06	3.43789e+06	2.06039e+07	1.53062e+06	1.80597e+06	2.57897e+06	2.4726e+06	3.31509e+06	2.05375e+06	2.10323e+06	7.751e+06	8.5197e+06	3.87602e+06	4.77953e+06	9.02983e+06	2.17008e+06
0.869_383.1192	NA	C21 H21 N O4 S	383.119	0.869	NA	NA	NA	NA	NA	level5	NA	NA	NA	NA	1.67731e+06	1.52569e+06	1.62962e+06	1.70292e+06	1.53999e+06	1.73158e+06	1.44239e+06	1.58993e+06	1.90518e+06	1.76178e+06	1.33287e+06	1.47717e+06	2.42977e+06	4.22217e+06	1.05987e+06	218921	2.17097e+06	1.12711e+06	2.09104e+06	2.46455e+06	1.39453e+06	788506	2.51654e+06	2.60725e+06	2.68053e+06	3.11132e+06	2.76114e+06	3.7274e+06	2.47186e+06	2.93784e+06	2.08819e+06	4.12441e+06	1.97547e+06	5.02179e+06	1.99958e+06
0.87_198.0141	NA	C12 H6 O S	198.014	0.87	NA	NA	NA	NA	NA	level5	NA	NA	NA	NA	2.21491e+06	2.07079e+06	1.66905e+06	1.85668e+06	2.13203e+06	2.01791e+06	1.94562e+06	1.97912e+06	2.64342e+06	1.52466e+06	1.97123e+06	707675	385741	2.2224e+06	8.2981e+06	1.05846e+07	6.13349e+06	2.02904e+06	3.6411e+06	337975	2.05476e+06	5.30858e+06	246233	193198	174963	221246	1.05963e+06	201955	177049	1.84002e+06	1.15251e+06	748117	393372	2.50785e+06	275442
0.87_252.0592	Met-cys	C8 H16 N2 O3 S2	252.059	0.87	null	S16568349	HMDB0028970	NA	NA	level4	Organic acids and derivatives	Carboxylic acids and derivatives	Amino acids, peptides, and analogues	NA	190017	242830	185395	225961	203487	203817	195317	219913	219632	185351	216454	21641.5	22656.8	26632.3	21988.1	29044.2	27191.9	3.27452e+06	3.71038e+06	26001	4.43686e+06	35303.8	25816.9	23852.7	22918	29319	22060.8	27291.9	22576.8	22220.9	20200.6	20904.8	25835	22351.6	25762.1
0.871_118.0419	Coumarone	C8 H6 O	118.042	0.871	C14512	S8868	HMDB0032929	NA	NA	level4	NA	NA	NA	NULL	1.11573e+07	1.12829e+07	9.70155e+06	1.09401e+07	1.14052e+07	1.08642e+07	1.08715e+07	1.08743e+07	1.07713e+07	1.11816e+07	1.06892e+07	1.5821e+07	1.26604e+07	1.56054e+07	1.8687e+07	2.36091e+07	1.51288e+07	2.23721e+07	3.99378e+07	1.67977e+07	2.50074e+07	1.79055e+07	2.32777e+07	1.90045e+07	1.2398e+07	1.14049e+07	1.9402e+07	1.79643e+07	1.01796e+07	2.27589e+07	9.376e+06	2.36823e+07	1.45939e+07	2.28719e+07	1.31254e+07
0.871_241.0117	NA	NA	241.012	0.871	NA	NA	NA	NA	NA	level5	NA	NA	NA	NA	795244	1.119e+06	1.00343e+06	717635	896329	887803	785400	967728	1.02182e+06	911368	765804	963823	1.02349e+06	829587	4.1321e+06	5.25762e+06	578328	1.2771e+06	2.35779e+06	1.37947e+06	1.54211e+06	2.51418e+06	1.13787e+06	1.27061e+06	719442	795333	1.05045e+06	1.2174e+06	770870	1.82683e+06	813111	1.44929e+06	904718	1.92107e+06	804887
0.872_225.0377	(e)-furazolidone	C8 H7 N3 O5	225.038	0.872	C07999	S4481255	HMDB0014752	NA	NA	level4	Organoheterocyclic compounds	Furans	Nitrofurans	NULL	1.35023e+07	1.63349e+07	1.62691e+07	1.40591e+07	1.47167e+07	1.42213e+07	1.43314e+07	1.43846e+07	1.63555e+07	1.51059e+07	1.38309e+07	3.50591e+07	3.36539e+07	5.33987e+07	3.31612e+07	2.77562e+07	3.54776e+07	2.72279e+06	5.02482e+06	4.57114e+07	3.27782e+06	1.01383e+07	4.45963e+07	5.02707e+07	3.10678e+07	3.26629e+07	4.70511e+07	5.05654e+07	3.33948e+07	5.29504e+07	2.6499e+07	4.20408e+07	3.93842e+07	4.13786e+07	3.19945e+07
0.873_182.0772	NA	C10 H14 O S	182.077	0.873	NA	NA	NA	NA	NA	level5	NA	NA	NA	NA	8.76288e+06	1.05509e+07	8.37228e+06	9.31744e+06	8.61616e+06	9.03587e+06	9.38054e+06	8.94147e+06	9.05545e+06	9.48622e+06	8.83629e+06	1.46246e+07	1.43183e+07	1.86174e+07	1.75304e+07	1.93171e+07	1.05101e+07	1.46783e+07	2.54331e+07	1.63685e+07	1.55237e+07	1.48701e+07	1.3739e+07	1.74704e+07	1.57134e+07	1.20451e+07	2.23255e+07	1.86738e+07	1.60815e+07	2.1506e+07	1.01657e+07	1.34228e+07	1.01678e+07	1.42937e+07	9.50679e+06
0.873_203.0558	[similar to: acetyl-l-carnitine; δmass: -0.0599 da]	NA	203.056	0.873	NA	NA	NA	NA	NA	level5	NA	NA	NA	NA	4.93103e+07	5.0699e+07	4.67798e+07	4.57705e+07	4.27888e+07	4.74584e+07	5.26384e+07	4.40975e+07	5.07835e+07	4.65115e+07	4.56134e+07	8.19439e+07	7.56134e+07	1.10556e+08	8.73914e+07	1.04035e+08	6.10295e+07	5.91732e+06	9.85678e+06	9.39023e+07	6.44289e+06	4.77525e+07	9.9419e+07	1.09435e+08	6.89803e+07	7.11804e+07	1.00325e+08	1.08623e+08	7.45905e+07	1.00551e+08	5.69568e+07	9.32778e+07	7.46748e+07	9.97639e+07	7.53048e+07
0.876_247.8971	(1r,2s)-3,4,5,6-tetrachloro-3,5-cyclohexadiene-1,2-diol	C6 H4 Cl4 O2	247.897	0.876	NA	S7822217	NA	NA	NA	level4	NA	NA	NA	NA	708939	1.24707e+06	702698	705732	547813	687352	901863	843353	875377	550983	811188	3.93448e+06	2.23856e+06	1.00712e+07	1.07133e+07	2.55437e+06	7.44372e+06	3.53674e+06	6.5326e+06	1.83751e+06	4.2806e+06	2.32517e+06	1.2906e+06	1.22196e+06	2.86934e+06	2.68254e+06	5.92594e+06	4.28167e+06	1.04512e+06	1.14715e+07	8.94719e+06	5.31189e+06	6.90763e+06	4.77452e+06	2.52827e+06
0.877_282.9964	NA	C7 H13 Cl N3 O P3	282.996	0.877	NA	NA	NA	NA	NA	level5	NA	NA	NA	NA	4.14079e+06	5.3663e+06	4.40663e+06	4.92305e+06	4.06599e+06	3.6584e+06	4.67337e+06	4.05393e+06	5.26489e+06	4.71201e+06	3.94009e+06	1.67142e+07	1.71807e+07	2.13622e+07	1.23571e+07	5.47414e+06	1.72678e+07	3.8113e+06	7.0558e+06	2.275e+07	4.65284e+06	3.16902e+06	2.32646e+07	2.7191e+07	1.5519e+07	1.48884e+07	2.4168e+07	2.23004e+07	1.72549e+07	2.04876e+07	1.28578e+07	2.0484e+07	1.96514e+07	1.86148e+07	1.21362e+07
0.878_340.955	NA	C9 H12 Cl N3 O S4	340.955	0.878	NA	NA	NA	NA	NA	level5	NA	NA	NA	NA	1.40621e+06	3.483e+06	3.21252e+06	3.49646e+06	3.6599e+06	2.62182e+06	2.53777e+06	1.92484e+06	4.1155e+06	2.97677e+06	2.41035e+06	1.50711e+07	1.43525e+07	2.39279e+07	1.02915e+07	2.7123e+06	1.67089e+07	5.05005e+06	9.35093e+06	1.96291e+07	6.18837e+06	1.34116e+06	2.23538e+07	2.63035e+07	1.59444e+07	1.55264e+07	1.91197e+07	2.69229e+07	1.76835e+07	2.07234e+07	1.1081e+07	1.9182e+07	1.88201e+07	1.93532e+07	1.47322e+07
0.878_95.0371	2-pyridone	C5 H5 N O	95.0371	0.878	C02502	S8537	HMDB0013751	NA	NA	level4	Organoheterocyclic compounds	Pyridines and derivatives	Hydropyridines	NULL	541740	541740	541740	541740	541740	541740	541740	541740	541740	541740	541740	647335	322944	154198	107274	112331	3.531e+07	482426	860617	184496	511675	123704	81335.9	82779.4	83468.6	141027	175723	169047	1.00273e+06	107656	101225	94546.3	94625.5	72014.9	79015.6
0.881_189.9385	NA	NA	189.939	0.881	NA	NA	NA	NA	NA	level5	NA	NA	NA	NA	895906	716772	797883	682283	725330	663753	813841	714200	678797	836520	778960	2.3399e+06	1.06589e+06	6.11142e+06	5.99768e+06	2.13057e+06	2.90332e+06	2.06995e+06	3.8184e+06	837229	2.48916e+06	1.7177e+06	474789	548945	1.33586e+06	1.15255e+06	2.81433e+06	1.92425e+06	342973	5.56243e+06	4.44571e+06	2.78435e+06	3.73188e+06	2.46654e+06	1.24273e+06
0.881_878.018	NA	C34 H21 N6 O17 P3	878.018	0.881	NA	NA	NA	NA	NA	level5	NA	NA	NA	NA	180984	273205	233614	211195	170564	274423	194282	294967	243329	219463	158344	85207	96408.8	117786	100645	125265	113870	4.84067e+07	2.98385e+07	123645	1.76036e+07	190919	126188	118421	111447	130371	100545	129496	108728	93295.4	92263.6	91495.4	101450	105500	112459
0.883_188.032	(z)-2-butene-1,2,3-tricarboxylic acid	C7 H8 O6	188.032	0.883	C04225	S2338376	HMDB0006357	NA	NA	level4	Organic acids and derivatives	Carboxylic acids and derivatives	Tricarboxylic acids and derivatives	map00640 Propanoate metabolism;	225483	148954	195341	144149	227366	170388	204828	183552	188672	179852	179869	67349.5	69247.3	76383.6	73943.5	84592.8	69777.9	5.46579e+06	3.36884e+06	81410.6	4.48881e+06	127229	68257.9	64288.9	56643.6	72938	55156.5	69654.3	47456.9	105407	63029	62875.7	79648.1	81325.8	62469.9
0.884_128.011	5-hydroxy-2-furoic acid	C5 H4 O4	128.011	0.884	null	S3373337	HMDB0059784	NA	NA	level4	Organoheterocyclic compounds	Furans	Furoic acid and derivatives	NA	675856	676618	595250	686061	684797	659376	659767	665220	661864	675233	649275	6947.12	5467.81	6135.93	7556.65	15842.8	7171.23	1.37062e+07	1.16742e+07	7462.48	1.14464e+07	11298.2	10414.4	5823.82	9954.25	8872.02	8173.1	11223	6885.97	6405.4	5725.6	6091.03	5418.04	5134.04	8048.63
0.884_146.0215	Alpha-ketoglutaric acid	C5 H6 O5	146.022	0.884	C00026	S50	HMDB0000208	NA	NA	level4	Organic acids and derivatives	Keto acids and derivatives	Gamma-keto acids and derivatives	map00020 Citrate cycle (TCA cycle); map00040 Pentose and glucuronate interconversions; map00053 Ascorbate and aldarate metabolism; map00220 Arginine biosynthesis; map00250 Alanine, aspartate and glutamate metabolism; map00310 Lysine degradation; map00340 Histidine metabolism; map00430 Taurine and hypotaurine metabolism; map00471 D-Glutamine and D-glutamate metabolism; map00630 Glyoxylate and dica…	189050	198726	180836	195598	193875	191035	189607	194060	182795	208141	183126	1607.11	1799.34	1858.47	1657.44	2170.57	2195.37	3.72069e+06	2.97772e+06	1746.69	3.00396e+06	3021.64	1896.15	1389.62	1446.61	1590.82	2033.12	1692.67	1539.01	1674.66	1684.73	1715.4	1881.19	1884.64	1645.39
0.884_156.0059	2,5-furandicarboxylic acid	C6 H4 O5	156.006	0.884	C20450	S69178	HMDB0004812	NA	NA	level4	Organoheterocyclic compounds	Furans	Furoic acid and derivatives	NA	380988	412166	366223	389113	388349	388752	385095	386609	403013	387492	373759	4050.54	3492.56	3772.01	3316.35	4322.12	3502.25	7.47493e+06	6.15991e+06	4524.77	5.82499e+06	6470.43	4747.09	3821.45	3456.24	3650.6	2919.38	3839.22	2708.92	3641.72	3389.08	2939.7	3687.91	2877.05	4568.41
0.885_174.0164	Trans-aconitic acid	C6 H6 O6	174.016	0.885	C02341	MReference-350	HMDB0000958	NA	71.1	level2	Organic acids	Carboxylic acids [Fig]	Tricarboxylic acids	NA	203920	209381	183279	203200	216713	200092	201175	205939	199112	210130	197219	1520.06	1711.74	1851.06	1577.36	2055.65	1631.06	4.4385e+06	3.68678e+06	2062.11	3.31701e+06	3091.89	1626.22	1461.26	1537.12	1906.46	1383.62	1881.44	1602.67	1591.04	1604.18	1629.26	1775.28	1787.75	1801.11
0.885_261.1576	3-hydroxy-3-[(3-methylbutanoyl)oxy]-4-(trimethylammonio)butanoate	C12 H23 N O5	261.158	0.885	null	S35797888	HMDB0062555	NA	NA	level4	Lipids and lipid-like molecules	Fatty Acyls	Fatty acid esters	NA	1.16122e+06	1.23173e+06	1.0587e+06	1.22522e+06	1.30752e+06	1.16776e+06	1.21738e+06	1.1736e+06	1.03679e+06	1.24281e+06	1.30023e+06	932166	1.24735e+06	531451	448639	795437	747670	793041	1.46112e+06	287334	947844	2.38427e+06	280931	151354	225822	142795	109186	228665	182124	702984	1.59305e+06	3.59599e+06	331326	619493	590139
0.886_96.0212	Furfural	C5 H4 O2	96.0212	0.886	C14279	S13863629	HMDB0032914	NA	NA	level4	Organooxygen compounds	Carbonyl compounds	Aldehydes	NA	2.04397e+06	2.04397e+06	2.04397e+06	2.04397e+06	2.04397e+06	2.04397e+06	2.04397e+06	2.04397e+06	2.04397e+06	2.04397e+06	2.04397e+06	511414	5.10716e+06	4.51871e+06	714595	199785	4.04862e+06	1.76645e+06	2.15169e+06	2.49876e+06	1.25324e+06	1.01841e+06	4.36708e+06	3.84081e+06	7.60123e+06	6.67808e+06	1.27469e+06	3.32121e+06	4.57531e+06	3.26837e+06	5.11171e+06	2.4752e+06	9.91807e+06	6.81881e+06	3.57749e+06
0.887_192.027	Citric acid	C6 H8 O7	192.027	0.887	C00158	S305	HMDB0000094	NA	NA	level4	Organic acids and derivatives	Carboxylic acids and derivatives	Tricarboxylic acids and derivatives	map00020 Citrate cycle (TCA cycle); map00250 Alanine, aspartate and glutamate metabolism; map00630 Glyoxylate and dicarboxylate metabolism; map01100 Metabolic pathways; map01200 Carbon metabolism; map01210 2-Oxocarboxylic acid metabolism; map01230 Biosynthesis of amino acids; map04742 Taste transduction; map04922 Glucagon signaling pathway; map05230 Central carbon metabolism in cancer;	245716	266124	253291	268326	266875	263329	255899	265437	247932	277025	252008	8077.79	8864.41	9074.61	10668.4	56297.9	7894.74	5.57884e+06	5.35608e+06	8153.61	5.16872e+06	15855.2	8301.75	7609.37	8044.79	10040.7	7713.58	9823.3	8217.56	8316.49	8070.16	22422.5	13304.5	8716.96	9057.98
0.889_305.8556	NA	C3 H O9 P3 S	305.856	0.889	NA	NA	NA	NA	NA	level5	NA	NA	NA	NA	1.08456e+06	1.02272e+06	815886	1.24862e+06	970825	1.00494e+06	991635	994139	1.48801e+06	895420	826358	8.21015e+06	5.04388e+06	2.54873e+07	2.3866e+07	4.38974e+06	1.84962e+07	7.8688e+06	1.45272e+07	5.77511e+06	8.41852e+06	4.89506e+06	1.96748e+06	2.76515e+06	6.88591e+06	5.30918e+06	1.21661e+07	9.40106e+06	2.00754e+06	2.30538e+07	2.04532e+07	1.4736e+07	1.97007e+07	1.3304e+07	8.62985e+06
0.89_131.9799	NA	C4 H5 O P S	131.98	0.89	NA	NA	NA	NA	NA	level5	NA	NA	NA	NA	1.45552e+07	1.71197e+07	1.57661e+07	1.6116e+07	1.70518e+07	1.58134e+07	1.58809e+07	1.54248e+07	1.61563e+07	1.68978e+07	1.55253e+07	1.32854e+07	6.95439e+06	2.62781e+07	3.23534e+07	2.11066e+07	1.63432e+07	3.92517e+07	2.55173e+07	6.54631e+06	2.43977e+07	1.83429e+07	3.55764e+06	5.72923e+06	7.38512e+06	6.68719e+06	1.46351e+07	1.06395e+07	3.27848e+06	2.61627e+07	2.05849e+07	1.5215e+07	1.977e+07	1.33654e+07	7.9982e+06
0.89_97.9769	Phosphoric acid	H3 O4 P	97.9769	0.89	C00009	S979	HMDB0000973	NA	NA	level4	Homogeneous non-metal compounds	Non-metal oxoanionic compounds	Non-metal phosphates	map00190 Oxidative phosphorylation; map01100 Metabolic pathways; map02010 ABC transporters; map04928 Parathyroid hormone synthesis, secretion and action; map04978 Mineral absorption; map05012 Parkinson disease;	6.87856e+06	8.40432e+06	8.15964e+06	8.09666e+06	7.28208e+06	8.1216e+06	7.60736e+06	7.54262e+06	7.5751e+06	8.21409e+06	7.66073e+06	1.7265e+06	4.67836e+06	320640	3.03049e+06	2.79232e+07	1.09794e+07	1.78295e+07	3.25167e+06	108242	8.52784e+06	5.13334e+06	107136	237718	92402.7	535018	1.16672e+06	3.401e+06	84501.2	3.15786e+06	305443	83261	90734.1	1.48943e+06	96518.7
0.9_447.943	NA	C9 H16 Cl N6 O P3 S3	447.943	0.9	NA	NA	NA	NA	NA	level5	NA	NA	NA	NA	112756	120529	117982	118558	124998	116644	117538	120488	115688	115609	123207	98178.9	107862	111173	112579	146550	126050	898778	1.57806e+06	126507	1.1329e+06	6.50729e+06	129249	118884	104492	120755	107038	113332	97022.3	104252	92645.1	109834	131678	128178	117596
0.909_187.0279	NA	NA	187.028	0.909	NA	NA	NA	NA	NA	level5	NA	NA	NA	NA	2.78752e+06	2.32149e+06	2.8755e+06	2.6383e+06	2.40458e+06	2.55657e+06	2.64436e+06	2.61811e+06	2.37261e+06	2.91177e+06	2.51419e+06	1.79465e+06	4.30769e+06	7.00039e+06	4.42755e+06	3.72458e+06	8.92544e+06	1.33226e+07	6.88265e+06	4.28893e+06	7.69881e+06	3.16879e+06	4.89629e+06	8.05811e+06	7.92516e+06	3.63946e+06	5.54847e+06	3.91187e+06	4.09049e+06	7.0458e+06	9.83222e+06	1.12473e+07	9.74323e+06	2.47229e+06	4.11108e+06
0.909_368.0023	NA	C12 H12 Cl N6 P3	368.002	0.909	NA	NA	NA	NA	NA	level5	NA	NA	NA	NA	270612	288645	290308	273011	291223	284313	284295	271748	278915	306321	270116	592592	422495	949220	347432	359852	637508	2.12744e+06	3.73279e+06	341638	2.71871e+06	3.1928e+07	326716	311266	572103	325771	490326	302385	252443	829246	420925	236013	742265	817930	412111
0.915_147.0353	3-thiomorpholinecarboxylic acid	C5 H9 N O2 S	147.035	0.915	C03901	S389150	HMDB0059611	NA	NA	level4	Organic acids and derivatives	Carboxylic acids and derivatives	Amino acids, peptides, and analogues	NULL	9.99944e+06	9.99944e+06	9.99944e+06	9.99944e+06	9.99944e+06	9.99944e+06	9.99944e+06	9.99944e+06	9.99944e+06	9.99944e+06	9.99944e+06	4.35557e+06	1.3839e+07	1.96231e+07	8.82733e+06	1.19099e+07	2.95943e+07	5.13011e+07	1.25045e+07	1.06981e+07	2.41061e+07	2.12639e+07	1.08592e+07	1.51972e+07	2.15679e+07	7.72888e+06	2.09238e+07	8.05674e+06	1.58051e+07	2.20697e+07	2.05842e+07	3.3039e+07	3.38553e+07	9.11801e+06	8.18641e+06
0.916_159.0531	4-methylene-l-glutamic acid	C6 H9 N O4	159.053	0.916	NA	S388415	NA	NA	NA	level4	NA	NA	NA	NA	97178.8	94006.5	96206.4	109376	100611	91816.8	139330	96457.7	108898	85803.8	97749.8	11885.9	13634.8	16060	14830.8	22141.5	15318.1	103375	191249	15313.3	121984	3.35132e+06	14494	13644.8	12517	18542	13036.6	13481.2	12802.9	11611.7	11512.1	12919.8	15713.1	13589.8	13251.4
0.916_165.0459	4129939	C5 H11 N O3 S	165.046	0.916	NA	S139840	NA	NA	NA	level4	NA	NA	NA	NA	1.75023e+07	1.75408e+07	1.76151e+07	1.71657e+07	1.73887e+07	1.66903e+07	1.75989e+07	1.69418e+07	1.77206e+07	1.78961e+07	1.68925e+07	8.40027e+06	2.33642e+07	3.35005e+07	1.80551e+07	2.22365e+07	5.00992e+07	8.25022e+07	3.68321e+07	2.13724e+07	5.23989e+07	3.69411e+07	2.28151e+07	3.76149e+07	4.14949e+07	1.71444e+07	3.63722e+07	1.65425e+07	2.74981e+07	4.02312e+07	4.43689e+07	5.98229e+07	5.73701e+07	1.52425e+07	2.18176e+07
0.916_189.0749	Glycylglycylglycine	C6 H11 N3 O4	189.075	0.916	null	S10688	HMDB0029419	NA	NA	level4	Organic acids and derivatives	Carboxylic acids and derivatives	Amino acids, peptides, and analogues	NA	1.12335e+06	1.12335e+06	1.12335e+06	1.12335e+06	1.12335e+06	1.12335e+06	1.12335e+06	1.12335e+06	1.12335e+06	1.12335e+06	1.12335e+06	459801	386164	265587	2.50059e+06	3.92424e+06	197033	484972	829513	265325	523077	385760	229770	335556	156503	115503	64461.7	233962	172892	724929	681484	1.01106e+06	503594	454837	380995
0.919_314.0722	Valdecoxib	C16 H14 N2 O3 S	314.072	0.919	C21552	S106796	HMDB0005033	NA	NA	level4	Benzenoids	Benzene and substituted derivatives	Benzenesulfonamides	NULL	484190	507304	495020	485898	526122	473104	459080	519261	463487	522230	501041	3296.24	3425.61	3913.32	3723.4	5167.97	3598.85	27241.6	48029.6	3810.86	32764	1.74788e+07	3767.6	3544.6	3157.02	3866.16	3316.92	3379.42	3140.7	3277.06	2977.92	3193.93	3519.76	3277.83	3314.57
0.92_644.1196	NA	C23 H28 N6 O12 S2	644.12	0.92	NA	NA	NA	NA	NA	level5	NA	NA	NA	NA	162618	151353	158476	156031	160442	159323	149207	158579	157784	165981	151564	133646	137645	167203	168855	253404	144603	1.12985e+06	2.0419e+06	158274	1.36083e+06	2.56637e+07	160273	150273	132013	159217	133519	134826	125811	127774	123836	130943	156915	135587	143569
0.921_650.1273	NA	C15 H37 N6 O14 P3 S	650.127	0.921	NA	NA	NA	NA	NA	level5	NA	NA	NA	NA	414874	422027	425766	416144	394443	422525	398618	417639	411575	429567	407722	337043	380521	455303	424034	585076	424636	3.20743e+06	5.4004e+06	430066	3.84735e+06	3.26927e+07	421658	410419	368646	448109	384029	389365	337253	378774	337657	359101	418360	376680	389554
0.922_209.0536	NA	C6 H11 N O7	209.054	0.922	NA	NA	NA	NA	NA	level5	NA	NA	NA	NA	274373	316884	325684	332471	319191	320298	338984	301777	241116	351986	355537	5786.68	8702.01	7244.33	7047.39	12157.7	7312.39	9.55602e+06	9.75595e+06	7313.43	4.96579e+06	17835.9	12368	17466.5	6252.99	7262.7	6458.51	6889.64	5793	6875.33	4855.69	15770.5	7250.83	28051.8	6573.49
0.923_292.0904	Ethylenediaminetetraacetic acid	C10 H16 N2 O8	292.09	0.923	C00284	S5826	HMDB0015109	NA	NA	level4	Organic acids and derivatives	Carboxylic acids and derivatives	Tetracarboxylic acids and derivatives	NULL	298170	291143	265627	305614	316437	264860	286889	303210	249406	350045	280394	552.323	564.05	693.888	668.297	981.598	566.906	4368.73	7727.24	615.602	5124.12	9.75908e+06	616.515	663.774	495.882	600.632	502.895	510.183	468.523	525.26	502.954	521.697	599.025	514.786	541.301
0.924_387.0155	NA	C10 H20 N3 O3 P3 S2	387.015	0.924	NA	NA	NA	NA	NA	level5	NA	NA	NA	NA	396847	387197	364420	426726	383576	380497	388744	380822	392781	415612	371530	15270.8	16841.5	19392.2	17768.2	42330.1	19951	138286	241128	18778.9	165793	48240.9	18623.2	18471	16308.8	18971.4	16783.5	17609.2	14721.2	21467.4	14524.3	15752.9	17232.9	16530.1	17822.8
0.927_246.0851	Dihydrouridine	C9 H14 N2 O6	246.085	0.927	null	S85115	HMDB0000497	NA	NA	level4	Organic oxygen compounds	Organooxygen compounds	Carbohydrates and carbohydrate conjugates	NA	96403.5	102976	90410.1	95734.7	81934.2	107409	94324.2	96319.3	90657.1	101852	89909.9	16147.8	18609.6	16613.5	17781.9	25224.2	13394.3	102599	196882	15268.9	127385	3.41201e+06	15590.6	15273.4	12907.6	16318.7	14036	14812.4	15032.5	17575.1	32318.7	16889.3	17432.9	12551	13796.9
0.927_408.9975	NA	C11 H12 N3 O10 P S	408.998	0.927	NA	NA	NA	NA	NA	level5	NA	NA	NA	NA	173823	177654	170292	182906	171277	175122	175148	175060	175568	174837	175046	6718.62	7762.17	8695.1	7831.72	29929.2	8027.24	65465.2	113496	8527.59	73794.4	21883.9	7867.88	7234.08	6514.89	8132.11	6543.73	6048.88	6101.38	7202.77	6208.44	7575.2	8201.17	7740.99	8106.38
0.928_622.1274	NA	C13 H32 N6 O18 P2	622.127	0.928	NA	NA	NA	NA	NA	level5	NA	NA	NA	NA	53300.3	53955.1	50475.4	55332.3	53914.4	53494.5	53059.8	53490.4	51735	54838	53436.7	42448.5	45532.1	51942.3	61729.1	95356.8	51152.8	353417	614619	52158.9	375512	2.44927e+06	54762.9	50534.9	42141.4	52480.6	47384.5	47543.2	44132.3	42614.8	42627.2	43193.3	49544.8	46423.1	45009.1
0.929_365.0335	NA	C14 H13 N3 O5 P2	365.034	0.929	NA	NA	NA	NA	NA	level5	NA	NA	NA	NA	322398	270842	259261	289004	272848	281527	279575	281670	286070	297576	267575	8664.71	9775.11	12549	11530.9	24935	11009.8	126585	139912	11450.3	116788	33389.6	11281.5	10371.6	9690.45	11520.1	9574.56	9241.84	7957.64	14584.2	8675.25	9507.01	11216.7	9719.89	10661.2
0.93_129.0426	Pyroglutamate	C5 H7 N O3	129.043	0.93	C01879	BGI491	HMDB0000267	93.3	90.6	level1	Peptides	Amino acids	Other amino acids [Fig]	map00480 Glutathione metabolism; map01100 Metabolic pathways;	2.64437e+08	2.65148e+08	2.6853e+08	2.38756e+08	2.85979e+08	2.62729e+08	2.62917e+08	2.81073e+08	2.44709e+08	2.81655e+08	2.56251e+08	1.60917e+08	1.71325e+08	1.69028e+08	7.01571e+08	1.44353e+09	9.7377e+07	3.5273e+08	2.71992e+08	1.38245e+08	3.50752e+08	2.57942e+08	1.44074e+08	1.56547e+08	1.3216e+08	1.11281e+08	9.42594e+07	1.34125e+08	1.09108e+08	2.10975e+08	1.93928e+08	1.73472e+08	1.6487e+08	2.24234e+08	1.60409e+08
0.931_186.064	Ampa	C7 H10 N2 O4	186.064	0.931	NA	S1184	NA	NA	NA	level4	NA	NA	NA	NA	1.32125e+06	1.32125e+06	1.32125e+06	1.32125e+06	1.32125e+06	1.32125e+06	1.32125e+06	1.32125e+06	1.32125e+06	1.32125e+06	1.32125e+06	1.58588e+06	3.43538e+06	575129	1.05963e+07	1.98662e+07	2.25194e+06	2.02961e+06	3.43771e+06	8.39911e+06	1.16466e+06	5.00498e+06	481677	44362.1	780981	795136	599448	1.02399e+06	1.43585e+06	1.27878e+06	4.51546e+06	1.49264e+06	5.16212e+06	7.55748e+06	1.11664e+06
0.931_246.939	NA	C4 H8 Cl N O3 P2 S	246.939	0.931	NA	NA	NA	NA	NA	level5	NA	NA	NA	NA	1.02963e+06	1.46994e+06	1.01857e+06	1.04486e+06	1.01946e+06	1.19331e+06	1.13e+06	1.23615e+06	1.06023e+06	1.13411e+06	1.07208e+06	270189	402851	104687	7.661e+06	8.61247e+06	85473.8	664504	1.2278e+06	219917	779160	1.79683e+06	189351	375476	87413.2	143300	81801.7	168762	75401.9	941824	691208	695257	222383	1.23849e+06	319070
0.933_336.0545	NA	C9 H12 N4 O10	336.055	0.933	NA	NA	NA	NA	NA	level5	NA	NA	NA	NA	127448	125145	147932	122751	132561	120484	124398	135154	124684	138574	125796	1444.18	1528.3	1950.27	1851.46	2686.21	1606.83	12534.6	21566.6	1672.74	14780.8	2.93887e+06	1755.03	1651.51	1514.81	1880.98	1576.6	1629.69	1459.85	1410.47	1322.54	1462.8	1658.75	1477.81	1605.01
0.933_83.0371	NA	C4 H5 N O	83.0371	0.933	NA	NA	NA	NA	NA	level5	NA	NA	NA	NA	1.14407e+07	1.2114e+07	1.24081e+07	1.31012e+07	1.17454e+07	1.21444e+07	1.24522e+07	1.23155e+07	1.16679e+07	1.33066e+07	1.13498e+07	7.88489e+06	8.07338e+06	5.81426e+06	2.60231e+07	6.49612e+07	4.26136e+06	9.20438e+06	1.66262e+07	5.55013e+06	1.37205e+07	1.00125e+07	3.60853e+06	6.04945e+06	4.84208e+06	4.26438e+06	3.6411e+06	5.05316e+06	3.90183e+06	7.99731e+06	6.48611e+06	6.99564e+06	5.32021e+06	1.11598e+07	5.41848e+06
0.934_348.8793	NA	C8 H Cl N3 O5 P S2	348.879	0.934	NA	NA	NA	NA	NA	level5	NA	NA	NA	NA	1.57063e+06	1.4668e+06	1.60215e+06	1.94414e+06	1.51646e+06	1.43642e+06	1.38426e+06	1.74761e+06	1.34374e+06	1.4502e+06	2.00629e+06	2.37191e+06	2.59226e+06	1.98487e+06	9.65295e+06	3.17853e+06	1.00352e+06	2.45271e+06	4.27629e+06	2.50977e+06	3.03666e+06	864511	2.15841e+06	2.23026e+06	1.83417e+06	2.05635e+06	1.23449e+06	2.39998e+06	963112	4.25317e+06	3.16113e+06	3.18101e+06	2.37803e+06	3.53596e+06	3.2284e+06
0.935_642.0269	NA	C18 H20 N4 O18 P2	642.027	0.935	NA	NA	NA	NA	NA	level5	NA	NA	NA	NA	90265.3	147153	106260	125762	131956	104708	133218	123250	124654	122491	99824.5	26693.6	27093.3	27987.6	31221.4	43307.1	22954.9	5.47988e+06	2.02949e+07	25203.4	2.58229e+07	82860.4	24658.8	23685	19891.6	29266.4	21745.5	23155.6	23993.6	24003.9	22570.7	24106.2	25946.8	22396	23886.5
0.936_256.0671	NA	C7 H19 N2 O2 P3	256.067	0.936	NA	NA	NA	NA	NA	level5	NA	NA	NA	NA	113750	97505.7	91141.5	103542	109990	117199	99280.9	115004	101647	105778	98083.2	720.673	807.216	845.285	972.042	1399.01	1545.45	5796.33	9134.75	744.684	7144.11	224463	844.131	800.728	668.389	798.65	699.39	718.978	677.369	709.206	688.829	1021.97	812.146	717.689	758.385
0.941_234.0851	Glu-ser	C8 H14 N2 O6	234.085	0.941	null	S5363587	HMDB0028828	NA	NA	level4	Organic acids and derivatives	Carboxylic acids and derivatives	Amino acids, peptides, and analogues	NA	431143	344325	357153	413415	358289	458581	321386	418228	349930	400171	396469	3344.4	3583.33	4078	4407.68	6354.26	4502.29	26743.2	46792.3	3772.69	30973.5	1.56637e+06	3733.28	3586.61	3172.25	3853.92	3451.29	3472.49	3153.29	3278.97	3207.94	3855.89	4016.12	3341.67	3558.5
0.941_278.0491	NA	C9 H15 N2 O4 P S	278.049	0.941	NA	NA	NA	NA	NA	level5	NA	NA	NA	NA	142878	143191	144693	134852	104205	140029	133751	136568	141494	135812	125483	4387.72	4764.09	4993.75	5718.7	8011.32	4248	32056.9	61017.4	4582.08	37734.9	375303	4280.35	3989.81	3316.8	4695.91	3940.3	4117.57	3710.8	4144.5	4108.49	4446.98	4795.38	4091.61	4222.69
0.943_258.0852	5-oxo-d-proline	C5 H7 N O3	258.085	0.943	C01879	BGI136	HMDB0000267	8.5	NA	level3	Peptides	Amino acids	Other amino acids [Fig]	map00480 Glutathione metabolism; map01100 Metabolic pathways;	964190	894188	820950	974176	921867	922762	897368	963078	866770	979758	873251	195722	186803	139518	8.1194e+06	3.3659e+07	78899.4	444630	830530	118671	496565	2.01736e+06	138896	136452	202825	133082	64088	134470	61913.2	345921	345133	409165	74616.3	751281	262405
0.944_304.8976	NA	C3 H N O12 P2	304.898	0.944	NA	NA	NA	NA	NA	level5	NA	NA	NA	NA	1.00369e+06	1.17157e+06	1.23545e+06	1.54716e+06	1.19872e+06	1.01953e+06	1.09935e+06	1.17197e+06	1.30934e+06	1.25604e+06	1.08899e+06	328321	424738	145304	9.39637e+06	9.19871e+06	111310	958511	1.65309e+06	401473	1.07721e+06	1.41548e+06	289298	467730	442243	307685	126105	345213	143048	983846	942565	1.00576e+06	228769	1.46795e+06	471467
0.945_235.9908	5433281	C11 H6 Cl2 N2	235.991	0.945	NA	S82824	NA	NA	NA	level4	NA	NA	NA	NA	6.24628e+06	6.65961e+06	6.27964e+06	6.83641e+06	6.70454e+06	6.44591e+06	6.41348e+06	6.6111e+06	5.89758e+06	6.78368e+06	6.86887e+06	95546.3	99046.9	129402	118735	160946	200872	2.12539e+07	1.71263e+07	162532	1.89944e+07	97160.1	235501	155880	143383	132513	145908	189088	173132	153519	39810.6	45954.5	166787	79058	182310
0.945_270.9833	NA	C4 H6 N3 O9 P	270.983	0.945	NA	NA	NA	NA	NA	level5	NA	NA	NA	NA	371737	341479	422801	540221	320701	527933	356903	383822	432831	395402	388567	215067	328715	238278	2.49332e+06	1.77027e+07	344953	1.58859e+06	2.68962e+06	234310	1.81156e+06	838560	225935	213472	188555	251268	211362	212479	181853	325430	328866	202471	232604	334604	228611
0.946_331.0879	NA	C11 H18 N5 O3 P S	331.088	0.946	NA	NA	NA	NA	NA	level5	NA	NA	NA	NA	5.5215e+06	6.37341e+06	5.95094e+06	5.80638e+06	5.97057e+06	5.65633e+06	5.53369e+06	6.03415e+06	5.76275e+06	5.73949e+06	6.1808e+06	2.28453e+06	5.51243e+06	4.32541e+06	9.19813e+06	449945	2.88368e+06	1.98344e+06	3.58897e+06	4.10476e+06	2.37858e+06	3.39535e+06	3.50901e+06	3.65302e+06	7.77957e+06	5.33171e+06	3.16997e+06	3.91112e+06	3.62086e+06	8.245e+06	7.19198e+06	5.06744e+06	4.0166e+06	1.1565e+07	6.3432e+06
0.946_397.9638	NA	C8 H12 Cl O14 P	397.964	0.946	NA	NA	NA	NA	NA	level5	NA	NA	NA	NA	83658.8	84778.8	79399.7	87141.7	85001.4	85129.7	82598.5	84830.7	78711.9	82851.3	90066.5	72983	72027.5	77728.6	2.20879e+06	7.41187e+06	78017	524359	986401	82821.8	605077	324033	86300.8	77274	67370.1	86089.3	77681.1	78336.5	68344.6	75169.5	73488.5	69076.4	84507.4	100873	86386
0.947_288.9237	NA	C5 H8 Cl N3 O S4	288.924	0.947	NA	NA	NA	NA	NA	level5	NA	NA	NA	NA	5.2335e+06	5.17562e+06	4.99823e+06	5.24673e+06	5.5721e+06	4.90647e+06	5.25015e+06	5.12329e+06	5.25951e+06	5.22543e+06	5.21073e+06	5.8843e+06	6.84043e+06	5.22392e+06	2.24205e+07	1.21766e+07	3.45425e+06	1.06122e+06	2.04095e+06	6.18873e+06	1.31209e+06	1.31002e+06	5.50087e+06	6.70753e+06	5.70381e+06	5.32439e+06	3.78199e+06	5.84575e+06	3.39529e+06	9.42339e+06	7.0302e+06	8.43392e+06	6.04146e+06	1.08937e+07	7.68222e+06
0.948_324.031	Chlorobenzilate	C16 H14 Cl2 O3	324.031	0.948	NA	S10085	NA	NA	NA	level4	NA	NA	NA	NA	617231	617231	617231	617231	617231	617231	617231	617231	617231	617231	617231	196807	195332	66497.6	7.72504e+06	1.72792e+07	67954.7	488984	939592	231736	602039	445826	90616.4	238848	266472	161245	58378.5	56950.4	50248.6	588995	456198	507294	115233	874636	457525
0.948_92.0044	NA	C H4 N2 O S	92.0044	0.948	NA	NA	NA	NA	NA	level5	NA	NA	NA	NA	1.22973e+06	1.88213e+06	1.55644e+06	1.51459e+06	1.43919e+06	1.44077e+06	1.883e+06	1.4331e+06	1.14597e+06	1.76785e+06	1.63463e+06	7.84524e+06	3.58265e+06	3.86439e+06	98593	138477	2.23709e+06	1.85536e+06	859088	68802.8	456369	366762	110496	69848.8	87703.2	91874.3	111642	82519.3	183027	1.3409e+06	338182	110861	314250	1.26313e+07	277640
0.95_381.9896	NA	C10 H12 Cl N4 O6 P S	381.99	0.95	NA	NA	NA	NA	NA	level5	NA	NA	NA	NA	278415	139873	224016	199363	142549	272758	151574	257504	175084	172797	219373	76819.1	241177	82199.2	5.3902e+06	7.13384e+06	78627.7	518205	968436	88580.4	580153	306075	89193.5	79578.8	70662.5	111345	82348.1	78648.7	70311.2	430523	334030	422904	104860	575825	158705
[truncated: 5,827 more rows]
[truncated: 4 more columns]
