# Supplementary material for: Proteomics and metabonomics analyses of Covid-19 complications in patients with pulmonary fibrosis
Source: Sci Rep. 2021 Jul 16;11:14601. doi: 10.1038/s41598-021-94256-8 (PMC8285535; doi:10.1038/s41598-021-94256-8)
Supplement: Supplementary file 10 — Supplementary Information 10. [file 41598_2021_94256_MOESM10_ESM.xlsx]

## Sheet: sheet1
Supplementary table 6. A total of 978 negative compounds were identified and quantified in 28 samples
Compound ID	Name	Formula	Molecular.Weight	Actual.RT	KEGG.ID	ID	HMDB.ID	mzVault.Best.Match	mzCloud.Best.Match	level	Super.class	Class	Sub.class	Pathway	QC_BEHC18_NEG_06	QC_BEHC18_NEG_07	QC_BEHC18_NEG_08	QC_BEHC18_NEG_09	QC_BEHC18_NEG_10	QC_BEHC18_NEG_11	QC_BEHC18_NEG_12	QC_BEHC18_NEG_13	QC_BEHC18_NEG_14	QC_BEHC18_NEG_15	QC_BEHC18_NEG_16	20P03760001_BEHC18_NEG	20P03760002_BEHC18_NEG	20P03760003_BEHC18_NEG	20P03760004_BEHC18_NEG	20P03760005_BEHC18_NEG	20P03760006_BEHC18_NEG	20P03760007_BEHC18_NEG	20P03760008_BEHC18_NEG	20P03760009_BEHC18_NEG	20P03760010_BEHC18_NEG	20P03760011_BEHC18_NEG	20P03760012_BEHC18_NEG	20P03760013_BEHC18_NEG	20P03760014_BEHC18_NEG	20P03760015_BEHC18_NEG	20P03760016_BEHC18_NEG	20P03760017_BEHC18_NEG	20P03760018_BEHC18_NEG	20P03760057_BEHC18_NEG	20P03760058_BEHC18_NEG	20P03760059_BEHC18_NEG	20P03760060_BEHC18_NEG	20P03760061_BEHC18_NEG	20P03760062_BEHC18_NEG
0.66_322.0535	NA	C11 H14 O11	322.053	0.66	NA	NA	NA	NA	NA	level5	NA	NA	NA	NA	21452.7	19503.8	20811.7	21137.7	25641.5	21066.7	20334.2	21765.3	20226.5	21605.4	22680	2847.43	1602.41	4949.36	9310.85	317111	5812.4	33922.9	77160	1399.92	31040.9	50523.2	1389.65	1461.73	829.62	982.366	2702.47	1301.16	1087.84	4184.59	1285.07	1345.88	1964.04	2181.21	1298.11
0.662_292.0429	Proclonol	C16 H14 Cl2 O	292.043	0.662	NA	S24639	NA	NA	NA	level4	NA	NA	NA	NA	24744.3	20063	25052.8	27535.1	23230.4	20238.4	22885.5	22300.8	29917	22718.1	20810.5	5651.34	10368.8	3581.82	26864.8	272345	5405.95	24237.5	55569.7	3435.39	23077.5	36992.1	1669.69	1158.07	1057.66	1242.15	4383.43	1107.29	1021.56	5308.35	2838.38	3682.08	1392.17	12289.8	1159.57
0.662_321.0693	N-[3-carboxy-2-(carboxymethyl)-2-hydroxypropanoyl]glutamic acid	C11 H15 N O10	321.069	0.662	null	S19992713	HMDB0013220	NA	NA	level4	Organic acids and derivatives	Carboxylic acids and derivatives	Amino acids, peptides, and analogues	NA	341340	320204	317836	372486	411687	339978	381800	336989	355956	309652	383942	490562	341999	184471	896286	2.51056e+06	81943.2	238917	222975	214639	188413	2.58992e+06	119720	185893	214353	153847	202527	129337	165975	412820	213326	125134	287150	811675	248441
0.662_676.231	(2e)-3-(2,4-dihydroxyphenyl)-1-(3-{5-(2,4-dihydroxyphenyl)-6-[(5-hydroxy-2,2-dimethyl-2h-chromen-6-yl)carbonyl]-3-methyl-2-cyclohexen-1-yl}-2,4-dihydroxyphenyl)-2-propen-1-one	C40 H36 O10	676.231	0.662	null	S35014056	HMDB0035961	NA	NA	level4	Phenylpropanoids and polyketides	Linear 1,3-diarylpropanoids	Chalcones and dihydrochalcones	NA	173495	182169	180867	217635	171550	179679	215103	175202	152572	200829	200528	856413	881802	379157	50708.1	51963.6	368241	80078.6	181088	2.97427e+06	72007.2	112897	420321	397071	702023	491454	821651	497809	837664	208890	280136	34655	900212	1.26958e+06	544892
0.667_146.0215	Oxoglutaric acid	C5 H6 O5	146.022	0.667	C00026	BGI458	HMDB0000208	85.5	85	level1	Organic acids	Carboxylic acids [Fig]	2-Oxocarboxylic acids	map00020 Citrate cycle (TCA cycle); map00040 Pentose and glucuronate interconversions; map00053 Ascorbate and aldarate metabolism; map00220 Arginine biosynthesis; map00250 Alanine, aspartate and glutamate metabolism; map00310 Lysine degradation; map00340 Histidine metabolism; map00430 Taurine and hypotaurine metabolism; map00471 D-Glutamine and D-glutamate metabolism; map00630 Glyoxylate and dica…	390924	424848	391318	381767	363968	407641	369827	376048	361123	336725	507755	336573	218685	1.17662e+06	649664	139921	230987	14977.9	12828.5	21403.9	13658.5	3.1616e+06	1439.3	25300.5	3772.48	27516.6	24237.1	13184.7	12192.9	192717	15818.7	55326.5	77876.2	455334	20742.8
0.675_278.0093	3-(3,4-dihydroxyphenyl)-2-(sulfooxy)propanoic acid	C9 H10 O8 S	278.009	0.675	null	S10208704	HMDB0124972	NA	NA	level4	null	null	null	NA	12887.9	13886.9	11946	13740.2	12167.6	13062.3	13023.5	12995.1	11990.6	13044.9	13677	2030.6	2301.6	2837.86	4612.81	56218.2	1415.27	69891	66944.7	2682.57	63667.1	78882.1	2745.66	1894.28	1220.12	2332.39	2684.6	1685.31	2693.01	2321.69	1372.92	1985.35	1451.47	1631.49	2866.9
0.677_234.0372	2-(2-acetoxy-2-oxoethyl)-2-hydroxysuccinic acid	C8 H10 O8	234.037	0.677	null	S67159455	HMDB0059808	NA	NA	level4	Organic acids and derivatives	Carboxylic acids and derivatives	Tetracarboxylic acids and derivatives	NA	1.67961e+06	1.80381e+06	1.72965e+06	1.67603e+06	1.70274e+06	1.70981e+06	1.71164e+06	1.75441e+06	1.67347e+06	1.73444e+06	1.72407e+06	1.45066e+06	890480	1.85034e+06	4.08549e+06	1.8405e+07	1.15729e+06	171209	163360	108946	149130	1.02891e+07	61313.3	61586.4	83711	162825	654517	64730.7	97859.4	782482	475051	304498	217705	1.73731e+06	83129.5
0.678_264.0477	NA	C9 H12 O9	264.048	0.678	NA	NA	NA	NA	NA	level5	NA	NA	NA	NA	323571	330473	335959	351751	278688	333835	325705	320707	315800	331761	327779	88617.6	18281	1.08011e+06	415033	3.89363e+06	590917	536739	632568	33498.4	482251	564686	40231.5	39013.9	32160.5	38063.8	120729	9806.28	15739.7	117444	37618.2	38263.7	25561.5	101671	68243.1
0.679_392.0396	NA	C9 H18 N2 O11 P2	392.04	0.679	NA	NA	NA	NA	NA	level5	NA	NA	NA	NA	247913	242615	235524	221030	228811	243785	239032	243785	208153	255845	240316	7258.8	6944.98	3269.91	14911	5956.46	5100.08	759322	665591	10364.4	634116	12859.7	30039.5	13216.6	15429.9	14477.2	13901.4	8096.31	9695.33	8594.24	2005.29	2351.44	8758.49	3680.02	11913.9
0.68_345.002	NA	C7 H12 N3 O9 P S	345.002	0.68	NA	NA	NA	NA	NA	level5	NA	NA	NA	NA	18484.2	19247.8	18497.2	18828.9	16823.2	18340.8	18672.8	19491.4	16661.5	18584.2	19231.8	69.765	70.1171	57.1928	66.651	76.4097	65.5223	2348.88	2348.41	65.98	2142.29	43145.7	94.8775	82.4443	46.395	70.6382	88.071	60.3716	60.4539	45.859	52.3877	421.334	72.6483	40.0755	69.2143
0.681_239.9936	NA	C6 H8 O8 S	239.994	0.681	NA	NA	NA	NA	NA	level5	NA	NA	NA	NA	173050	156893	166362	186732	155891	142165	170061	208353	125666	177251	174887	96036.6	67486.5	600387	554932	1.75756e+06	694813	233347	223855	8885.27	209154	244434	10217.5	20848.8	12821.6	52847.7	155555	17822.5	8000.39	19938.7	26447.8	33605.7	13719.8	94301.4	71658.8
0.681_436.9651	NA	C4 H14 N3 O15 P3	436.965	0.681	NA	NA	NA	NA	NA	level5	NA	NA	NA	NA	8905.63	7722.9	7492.45	7551.01	7357.65	9716.84	7452.71	9329.97	7739.38	7640.29	7686.09	85.2089	94.0499	116.045	72.1287	144.264	109.512	99596.7	73725.2	116.485	81091.4	3199.95	109.281	70.9606	51.2164	80.0676	91.1289	69.8647	91.2697	135.4	56.7595	84.4321	69.4321	71.3151	124.012
0.682_332.0047	NA	C8 H12 O12 S	332.005	0.682	NA	NA	NA	NA	NA	level5	NA	NA	NA	NA	225414	212453	226373	199858	247029	207246	219195	252946	205106	221466	216746	299356	204450	382052	853350	2.57942e+06	243939	228579	219010	20808.2	203616	236787	19556.4	21370.4	13960.6	51082.7	150047	13328.1	38241	185402	131135	100716	49851.2	257968	16422
0.683_391.0433	NA	NA	391.043	0.683	NA	NA	NA	NA	NA	level5	NA	NA	NA	NA	56078.2	64370.1	62167.6	51205.8	51271.9	59693.4	58524.2	60712	46314	66629.3	57557	1726.19	1417.88	1155.43	3578.07	1300.44	2821.39	192466	155620	2333.84	141834	14886.1	6917.88	3521.61	4027.83	4225.51	3364.09	2221.73	1647.44	3060.51	498.47	782.415	1744.64	998.236	3366.62
0.691_158.1053	NA	C7 H14 N2 O2	158.105	0.691	NA	NA	NA	NA	NA	level5	NA	NA	NA	NA	34576	35543.7	31637.1	32744.7	31216.1	33695.1	30754.3	34308.1	33429.1	31509.8	34640	8450.29	7067.45	7566.66	8684.55	11891.1	7749.45	223132	219768	8475.37	199762	889697	8623.42	8922.44	5840.32	7163.91	8209.22	5622.21	6939.91	6653.22	6029.34	10183.5	8327.38	5559.06	8381.02
0.693_210.0375	Hexaric acid	C6 H10 O8	210.037	0.693	null	S587	HMDB0029881	NA	NA	level4	Organic oxygen compounds	Organooxygen compounds	Carbohydrates and carbohydrate conjugates	NA	5.22073e+07	5.49784e+07	5.16781e+07	5.41515e+07	5.28457e+07	5.29216e+07	5.30537e+07	5.35928e+07	5.32292e+07	5.2236e+07	5.36846e+07	2.18155e+06	1.45621e+06	2.87778e+06	2.58949e+06	3.47181e+06	2.68893e+06	4.53318e+08	5.17481e+08	2.62637e+06	4.08078e+08	8.61554e+06	3.46946e+06	2.74818e+06	3.16403e+06	2.3486e+06	2.6878e+06	2.83763e+06	2.43223e+06	2.24071e+06	871002	1.08525e+06	2.6263e+06	1.0682e+06	3.07506e+06
0.694_128.0473	Furaneol	C6 H8 O3	128.047	0.694	C20717	S18218	HMDB0040594	NA	NA	level4	Organoheterocyclic compounds	Dihydrofurans	Furanones	NULL	76075.4	77760.9	76845.7	70825.1	67973.9	81066.6	85663.5	68254.7	94461.9	64111	70665.1	101340	60560.9	82894.8	208563	1.77488e+06	47501.2	446946	436555	22063.5	399512	328983	17358.1	26330	16830.6	16074.6	37837.6	12483.9	19828	28646.4	22267.6	31829.2	26263.3	74775.3	22075.2
0.694_289.994	NA	C6 H10 O11 S	289.994	0.694	NA	NA	NA	NA	NA	level5	NA	NA	NA	NA	674817	713587	691138	692589	685884	673493	680552	749162	634891	714336	689696	38838.7	48530.3	45813	38314.9	36276.2	49373	73469.1	21198.4	54534.9	19776.5	15849.2	83956.8	61237.9	49823.4	60626.9	57774	46795.7	60994.1	49754.2	17459.9	26514.8	58672.3	19012.5	66790.3
0.694_292.0902	Ethylenediaminetetraacetic acid	C10 H16 N2 O8	292.09	0.694	C00284	S5826	HMDB0015109	NA	NA	level4	Organic acids and derivatives	Carboxylic acids and derivatives	Tetracarboxylic acids and derivatives	NULL	56016.5	53731.2	58266	56928.2	56331.7	61913.7	53580.1	56694.3	54640.9	56998.1	58302.5	896.372	805.294	965.795	970.989	1632.98	807.034	20265	19756	842.07	17469.4	7.09282e+07	712.631	824.261	557.071	586.287	657.295	442.073	612.189	753.085	607.186	1255.55	944.487	600.98	811.638
0.695_124.0502	NA	C3 H4 N6	124.05	0.695	NA	NA	NA	NA	NA	level5	NA	NA	NA	NA	40566.7	41694.8	37105.6	38397.9	37057.7	39429.1	35918.5	39991.6	40386.2	36665.2	40300.6	10869.1	11059.6	12021.9	11750.4	21960.4	10164.2	262363	256896	9902	236606	3.32631e+06	10279.5	11796.4	6692.65	9398.95	10395.3	7233.7	9827.89	8987	7687.52	13401.7	9737.66	8310.47	11491.2
0.695_172.0371	(-)-3-dehydroshikimic acid	C7 H8 O5	172.037	0.695	NA	S388830	NA	NA	NA	level4	NA	NA	NA	NA	272430	302057	231819	288617	299885	243058	286821	318631	274667	325222	213251	275360	130161	264885	625470	5.67086e+06	141328	433377	423363	21361.9	386323	1.44432e+06	16590.6	24904	15857.1	18211.3	93539.5	11354.3	17947.9	69155.5	51383	30632.6	25453.9	242440	21218.9
0.695_192.0753	Ser-ser	C6 H12 N2 O5	192.075	0.695	null	S122389	HMDB0029048	NA	NA	level4	Organic acids and derivatives	Carboxylic acids and derivatives	Amino acids, peptides, and analogues	NA	41444.2	47175.1	46278	43247.4	43008.3	44239	44171.2	44157	41515.4	50646.5	41072.3	1376.95	2274.16	2781.93	3125.16	4062.5	2678.2	459889	691725	2043.93	283835	14174.4	1503.1	1599.66	1028.02	875.21	978.087	728.972	1301.92	2845.71	1146.32	1835.35	2129.41	698.976	2270.3
0.695_478.083	NA	C13 H23 N2 O15 P	478.083	0.695	NA	NA	NA	NA	NA	level5	NA	NA	NA	NA	20454.5	21033.1	18726.8	19388.1	18125.2	20020.9	18332.4	20516.5	18847.6	18898.2	20781.7	4243.06	4190.75	4488.08	3897.72	7067.49	5165.89	131586	130810	5049.13	116435	1.2491e+07	4973.87	6040.49	3428.65	3440.72	4244.36	2814.17	4157.41	3943.97	3080.03	6801.8	4953.73	3310.8	4998.76
0.697_406.0354	2-hydroxy-5-[3-(4-methoxy-1-benzofuran-5-yl)-3-oxopropanoyl]phenyl hydrogen sulfate	C18 H14 O9 S	406.035	0.697	null	S74852579	HMDB0129391	NA	NA	level4	Phenylpropanoids and polyketides	Linear 1,3-diarylpropanoids	Chalcones and dihydrochalcones	NA	10958.9	11354.1	10663.5	10848.1	10751.7	11140.8	10015.5	11300.4	10592.2	11173.2	11000.1	6.35143	6.27893	6.72648	5.8471	15.4468	7.76146	278515	214953	7.60241	226894	150.26	7.50293	14.3117	22.3755	5.20303	6.42027	6.88256	6.29649	5.90737	4.61902	10.2099	7.44729	4.98349	11.5104
0.699_614.0284	NA	C23 H17 N6 O9 P3	614.028	0.699	NA	NA	NA	NA	NA	level5	NA	NA	NA	NA	8547.74	8547.74	8547.74	8547.74	8547.74	8547.74	8547.74	8547.74	8547.74	8547.74	8547.74	735.314	969.531	1143.84	1987.4	3024.48	2289.79	2.3e+06	550278	2365.86	1.0213e+06	44273.3	2331.79	2792.3	1562.15	1366.55	1600.85	1254.31	1400.5	827.569	1194.27	2624.1	2292.56	1556.06	2335.91
0.699_97.9674	Sulfuric acid	H2 O4 S	97.9674	0.699	C00059	S1086	HMDB0001448	NA	NA	level4	Homogeneous non-metal compounds	Non-metal oxoanionic compounds	Non-metal sulfates	map00230 Purine metabolism; map00270 Cysteine and methionine metabolism; map00920 Sulfur metabolism; map01100 Metabolic pathways; map02010 ABC transporters;	8.77858e+07	8.44674e+07	9.03665e+07	8.30979e+07	8.82739e+07	8.70251e+07	8.72688e+07	8.9555e+07	8.2217e+07	9.11734e+07	8.52807e+07	1.47378e+08	1.47913e+08	1.59578e+08	1.5916e+08	7.91071e+07	1.88972e+08	2.92593e+07	2.08704e+07	1.95372e+08	2.63499e+07	2.7244e+07	1.68256e+08	2.19209e+08	8.98878e+07	1.24139e+08	1.45324e+08	7.15651e+07	1.49149e+08	1.46711e+08	1.23098e+08	2.62236e+08	1.80349e+08	9.65649e+07	1.71025e+08
0.7_606.163	NA	C19 H37 N4 O12 P3	606.163	0.7	NA	NA	NA	NA	NA	level5	NA	NA	NA	NA	10419.4	10709.1	9530.4	9862.33	9518.11	10127.2	9225.5	10271.6	10373	9417.28	10351	2791.68	2126.77	2276.59	3018.02	3573.29	2610.63	66404.7	65982.6	2543.28	60771	1.68834e+07	2498.35	3029.85	1718.97	1721.8	2122.96	1857.94	2075.58	2002.47	1974.5	3442.18	2501.07	1668.45	2513.2
0.7_97.9679	[similar to: adenosine 5'-phosphosulfate; δmass: -329.0520 da]	NA	97.9679	0.7	NA	NA	NA	NA	NA	level5	NA	NA	NA	NA	5.17708e+07	7.79818e+07	5.19355e+07	7.78696e+07	4.69916e+07	2.8733e+07	7.61986e+07	7.28913e+07	4.79055e+07	6.85115e+07	4.71818e+07	4.4556e+07	1.32454e+08	8.04197e+07	1.44483e+08	1.31989e+08	9.91262e+07	1.77982e+07	452203	1.63447e+08	409443	2.41937e+07	1.39723e+08	1.74875e+08	7.31091e+07	9.71443e+07	1.14271e+08	4.58703e+07	3.64677e+07	1.31446e+08	1.10951e+08	2.24308e+08	1.54642e+08	8.43673e+07	22358
0.701_158.0213	4-methylene-2-oxoglutarate	C6 H6 O5	158.021	0.701	C06035	S389673	HMDB0037759	NA	NA	level4	Organic acids and derivatives	Keto acids and derivatives	Gamma-keto acids and derivatives	NA	40219.3	41383.8	36869.9	48997.2	36904.6	41173.7	36658.6	41319.5	42148.1	38307.5	42152.7	45083	31763.1	427404	382379	1.23672e+06	215873	265984	260732	10083.5	241212	189429	10538.3	12133.8	6891.77	12131.2	82418.1	8147.86	9351.4	89405.2	43802	29331.8	9861.02	103300	10008.8
0.701_159.9858	NA	C H4 O9	159.986	0.701	NA	NA	NA	NA	NA	level5	NA	NA	NA	NA	645768	722130	653721	760462	676841	615495	762751	745226	618160	710898	676740	2.89251e+06	2.95302e+06	4.39565e+06	432799	73241.6	2.21586e+06	630104	458145	961617	419766	344074	3.24395e+06	1.8155e+06	519285	1.47185e+06	3.61802e+06	6.88721e+06	3.01481e+06	2.89244e+06	653012	4.00265e+06	1.09411e+06	982976	2.26839e+06
0.701_192.0268	Citrate	C6 H8 O7	192.027	0.701	C00158	BGI188	HMDB0000094	98.3	96.3	level1	Organic acids	Carboxylic acids [Fig]	Tricarboxylic acids	map00020 Citrate cycle (TCA cycle); map00250 Alanine, aspartate and glutamate metabolism; map00630 Glyoxylate and dicarboxylate metabolism; map01100 Metabolic pathways; map01200 Carbon metabolism; map01210 2-Oxocarboxylic acid metabolism; map01230 Biosynthesis of amino acids; map04742 Taste transduction; map04922 Glucagon signaling pathway; map05230 Central carbon metabolism in cancer;	5.26321e+07	5.54404e+07	5.20474e+07	5.45545e+07	5.32491e+07	5.33528e+07	5.34612e+07	5.40049e+07	5.35296e+07	5.28692e+07	5.39916e+07	2.17904e+06	1.50053e+06	2.86589e+06	2.74682e+06	3.6775e+06	2.64827e+06	4.57285e+08	5.21436e+08	2.55494e+06	4.11533e+08	8.75447e+06	3.47755e+06	2.71496e+06	3.1773e+06	2.3554e+06	2.63659e+06	2.77024e+06	2.3956e+06	2.26519e+06	881347	1.11334e+06	2.61196e+06	1.08368e+06	3.08794e+06
0.702_166.0476	D-xylonic acid	C5 H10 O6	166.048	0.702	NA	S5034782	NA	NA	49.4	level4	NA	NA	NA	NA	1.31692e+06	1.30682e+06	1.21146e+06	1.52572e+06	1.16844e+06	1.19646e+06	1.30833e+06	1.34633e+06	1.02922e+06	1.41442e+06	1.43545e+06	2.96763e+06	981620	3.55445e+06	1.45822e+06	4.84665e+06	5.50529e+06	947289	1.00011e+06	5.23023e+06	838937	2.79136e+06	3.53644e+06	5.09277e+06	2.21653e+06	3.49129e+06	3.0762e+06	2.61767e+06	2.72598e+06	1.80251e+06	1.47802e+06	2.56626e+06	3.5963e+06	859923	7.69702e+06
0.702_174.0162	Trans-aconitic acid	C6 H6 O6	174.016	0.702	C02341	MReference-350	HMDB0000958	72.7	81.5	level2	Organic acids	Carboxylic acids [Fig]	Tricarboxylic acids	NA	1.49959e+06	1.56543e+06	1.29588e+06	1.35048e+06	1.31752e+06	1.30519e+06	1.33299e+06	1.51806e+06	1.21737e+06	1.82245e+06	1.19424e+06	73285.1	128043	94076.8	387307	518935	208591	1.15949e+07	1.20952e+07	97822.4	1.05623e+07	462738	105222	154688	169117	96871.9	85658.1	57413.1	81986.8	106348	52977.7	94908.5	130549	57405.8	217118
0.703_116.011	Fumaric acid	C4 H4 O4	116.011	0.703	D02308	MReference-1274	NA	38.3	37.5	level3	NA	NA	NA	NA	448666	376442	424597	453701	339505	333345	405803	435991	470087	418585	320926	930870	862644	864539	2.23929e+06	6.35971e+06	565509	446474	436793	427135	400909	3.90321e+06	487215	383838	684485	567754	524615	509060	347707	964922	1.55283e+06	950609	650123	1.83616e+06	691524
0.704_148.0371	Δ-ribono-1,4-lactone	C5 H8 O5	148.037	0.704	NA	MReference-371	NA	NA	74.3	level2	NA	NA	NA	NA	2.59625e+06	2.80671e+06	2.68914e+06	2.68201e+06	2.65354e+06	2.6847e+06	2.67535e+06	2.68284e+06	2.82569e+06	2.57398e+06	2.66927e+06	736580	532166	1.03165e+06	2.11776e+06	3.07705e+06	1.06783e+06	2.28854e+07	2.73934e+07	725477	2.10002e+07	1.56832e+06	403950	474021	468585	463575	425106	386641	298995	893875	1.2013e+06	1.46961e+06	550066	488186	740888
0.704_413.0985	Cinosulfuron	C15 H19 N5 O7 S	413.099	0.704	NA	S83438	NA	NA	NA	level4	NA	NA	NA	NA	35680	36672.2	32635.8	33772.5	32593.7	34679.5	31591.7	35174.2	35521.2	32248.5	35445.9	9559.81	9727.33	13170.7	13607.7	25932.8	14034.3	230759	225950	11480.6	208104	162701	9041.25	14416	8722.07	8266.73	9143.03	6362.31	10080.4	70362.7	308914	16085.4	13521.9	302728	11510
0.708_275.9788	NA	C5 H8 O11 S	275.979	0.708	NA	NA	NA	NA	NA	level5	NA	NA	NA	NA	41040	34297.3	34364.7	37788.8	44434.3	37795.9	38350.7	44623.4	35397.5	32499.3	43081.1	4457.64	4660.17	6373.51	2827.8	5096.2	2727.34	2.07755e+06	2.04794e+06	4648.03	1.81003e+06	31087.7	4215.01	2758.55	1795.01	4343.29	4827.26	4813.07	6029.21	4870.01	2798.22	5262.24	2579.54	3491.04	4437.92
0.709_214.0086	NA	C5 H13 O3 P3	214.009	0.709	NA	NA	NA	NA	NA	level5	NA	NA	NA	NA	649023	756524	682103	723166	711529	730179	662686	727284	659549	734485	712555	17464.6	13293.7	15980.4	24220.9	29972.1	17315.9	1.07513e+07	1.95994e+07	18562.5	1.21007e+07	36486.8	26651.1	21487.3	21863.7	17990.3	22922.5	34955.4	19910.2	19901.8	9091.37	7701.02	15007.1	11597.2	21486.9
0.709_260.0013	NA	C3 H10 Cl N6 O2 P S	260.001	0.709	NA	NA	NA	NA	NA	level5	NA	NA	NA	NA	53013.4	51955.6	55649.8	53423.3	54741.8	52414.3	50670.5	59029.3	47120.7	56342.6	54984.1	2599.98	2615.07	2552.41	1112.23	2123.67	1149.84	474233	232510	943.743	384849	13406.4	5255.97	1323.02	720.405	1990.74	4152.74	10466.4	3293.08	3996.95	1082.01	1316	1108.91	719.924	2547.06
0.709_449.9991	NA	C10 H17 N2 O12 P3	449.999	0.709	NA	NA	NA	NA	NA	level5	NA	NA	NA	NA	20832.8	22889.7	20782.3	23998.9	19876.6	22765	18841.4	21656.7	21192.3	22340.7	22177	230.185	120.814	164.188	171.46	331.053	179.694	450522	656807	149.226	498011	2117.96	117.607	177.057	112.788	244.014	262.001	232.835	127.097	109.918	166.299	204.048	174.081	113.735	149.894
0.71_194.0424	D-glucopyranuronic acid	C6 H10 O7	194.042	0.71	NA	S85463	NA	NA	NA	level4	NA	NA	NA	NA	800426	774228	843621	861656	794797	902481	747402	1.00026e+06	868861	789117	724150	1.52777e+06	736884	7.94432e+06	5.01642e+06	1.1157e+07	4.21731e+06	542878	529865	417643	484611	3.6793e+06	327793	310041	540340	558688	1.36284e+06	443333	321400	2.56273e+06	2.38012e+06	3.19806e+06	445183	2.19898e+06	613119
0.71_314.072	Valdecoxib	C16 H14 N2 O3 S	314.072	0.71	C21552	S106796	HMDB0005033	NA	NA	level4	Benzenoids	Benzene and substituted derivatives	Benzenesulfonamides	NULL	23396.5	28867.6	24670.4	27797.5	22895.9	29627.8	24259.7	29795.2	24952.6	24205.1	25775.9	1422.91	1571.29	988.878	1013.38	1910.34	1031.03	16814.9	16400.7	827.506	14959.2	1.33658e+07	1548.05	961.239	611.804	1322	1419.66	1263.21	689.979	670.623	989	1191.4	987.998	1349.18	820.648
0.711_133.0376	L-aspartate	C4 H7 N O4	133.038	0.711	C16433	BGI345	HMDB0062186	87.7	81.1	level1	Organic acids and derivatives	Carboxylic acids and derivatives	Amino acids, peptides, and analogues	NULL	2.65309e+06	2.65309e+06	2.65309e+06	2.65309e+06	2.65309e+06	2.65309e+06	2.65309e+06	2.65309e+06	2.65309e+06	2.65309e+06	2.65309e+06	9.13223e+06	1.24509e+07	8.87634e+06	6.35122e+06	7.0888e+06	4.95686e+06	645897	616860	7.34568e+06	521999	1.94028e+06	6.09565e+06	4.84991e+06	6.46605e+06	8.97062e+06	4.13568e+06	6.02293e+06	7.63277e+06	5.51815e+06	1.44063e+07	1.37187e+06	4.3665e+06	1.15158e+07	7.46468e+06
0.711_168.0033	NA	C3 H10 N2 P2 S	168.003	0.711	NA	NA	NA	NA	NA	level5	NA	NA	NA	NA	1.07518e+06	1.12701e+06	1.01067e+06	1.12909e+06	1.03256e+06	1.105e+06	1.11988e+06	1.07567e+06	1.03546e+06	1.13391e+06	1.05391e+06	131473	112494	65370.8	346563	511508	52212.6	1.5018e+07	3.53158e+07	97300.1	1.93094e+07	423667	62042.1	52003.2	73050	53200.9	64416.8	88052.4	48180.9	135266	111651	58028.6	71175.3	134565	53289.7
0.711_170.0189	NA	C3 H2 N6 O3	170.019	0.711	NA	NA	NA	NA	NA	level5	NA	NA	NA	NA	101302	131706	108903	123676	93014.9	127288	123614	103802	114082	116910	108406	18000.9	12835.6	17895.3	19246.4	15991.8	20960.6	1.79929e+06	4.13157e+06	15561.4	2.18388e+06	103309	17710.3	18414	13317.4	19603.7	13540.6	26888	14895.7	17367.6	14847.4	16066.5	20873.2	15012.3	14822.1
0.711_198.0138	NA	C4 H12 N2 O P2 S	198.014	0.711	NA	NA	NA	NA	NA	level5	NA	NA	NA	NA	196588	202437	241766	209771	160015	225778	178424	175451	232590	200043	201169	138202	76778	1.01047e+06	595851	1.46419e+06	390848	549663	536874	64414	492072	488428	51122.2	39665.4	21453.8	56764.2	239725	62554.6	50126.5	177917	103383	97068.1	66369.1	237353	55077.5
0.711_330.0371	3',5'-cyclic imp	C10 H11 N4 O7 P	330.037	0.711	NA	S18004	NA	NA	NA	level4	NA	NA	NA	NA	42263.9	54737.3	42836.4	43672.9	45409.2	47927.8	43762.9	46854.8	44356.4	46489.8	46065	487.619	396.314	552.68	258.55	493.03	590.543	4389.79	4293.97	473.554	3961.81	155175	415.918	544.737	335.465	363.44	391.411	351.289	423.812	405.826	944.402	53680.7	641.32	355.274	446.092
0.712_147.0531	L-glutamic acid	C5 H9 N O4	147.053	0.712	C00025	MReference-470	HMDB0000148	70	91.2	level1	Peptides	Amino acids	Common amino acids [Fig]	map00220 Arginine biosynthesis; map00250 Alanine, aspartate and glutamate metabolism; map00330 Arginine and proline metabolism; map00340 Histidine metabolism; map00430 Taurine and hypotaurine metabolism; map00471 D-Glutamine and D-glutamate metabolism; map00480 Glutathione metabolism; map00524 Neomycin, kanamycin and gentamicin biosynthesis; map00630 Glyoxylate and dicarboxylate metabolism; map00…	2.71353e+07	2.71353e+07	2.71353e+07	2.71353e+07	2.71353e+07	2.71353e+07	2.71353e+07	2.71353e+07	2.71353e+07	2.71353e+07	2.71353e+07	1.26417e+07	1.09959e+07	8.21711e+06	1.65104e+07	3.68627e+07	3.50441e+06	9.19861e+06	1.20361e+07	1.13426e+07	9.11297e+06	1.40736e+07	1.41467e+07	4.45596e+06	1.36635e+07	1.68462e+07	1.64924e+07	2.25594e+07	2.12762e+07	4.92817e+06	1.04451e+07	3.71375e+06	6.25866e+06	1.78528e+07	5.95325e+06
0.713_112.0161	3-furoic acid	C5 H4 O3	112.016	0.713	null	MReference-1735	HMDB0000444	NA	85.8	level2	Organoheterocyclic compounds	Furans	Furoic acid and derivatives	NA	2.24044e+06	5.43538e+06	2.37752e+06	3.03479e+06	2.99799e+06	3.01241e+06	2.91877e+06	3.16016e+06	4.28552e+06	2.27984e+06	2.89693e+06	186206	217827	274052	309721	663347	286181	1.30535e+07	9.96557e+06	252961	2.56506e+06	515612	244939	161553	140473	119445	138798	163656	153349	254927	94290.3	127963	315364	130955	241346
0.713_237.0221	NA	C5 H7 N3 O8	237.022	0.713	NA	NA	NA	NA	NA	level5	NA	NA	NA	NA	967819	1.42472e+06	1.16475e+06	1.17213e+06	1.31889e+06	1.24867e+06	1.15805e+06	1.12431e+06	1.34426e+06	1.18076e+06	1.13846e+06	3.1262e+06	3.14071e+06	2.47551e+06	3.32819e+06	4.32446e+06	1.25763e+06	240701	221531	2.68831e+06	217494	1.87508e+06	1.68292e+06	1.28826e+06	1.60664e+06	1.56959e+06	1.21594e+06	1.05052e+06	1.40065e+06	2.24589e+06	3.08636e+06	765456	2.28291e+06	4.36396e+06	1.72695e+06
0.713_245.895	NA	C7 H2 Cl O2 P3	245.895	0.713	NA	NA	NA	NA	NA	level5	NA	NA	NA	NA	1.42766e+06	1.60865e+06	1.52008e+06	1.23593e+06	1.1986e+06	1.43975e+06	1.46777e+06	1.15248e+06	1.32263e+06	1.65809e+06	1.39711e+06	3.61463e+06	3.70783e+06	4.97393e+06	2.64768e+06	840078	5.52849e+06	1.51186e+06	1.24441e+06	6.44949e+06	1.52078e+06	376702	4.08398e+06	7.1609e+06	3.00626e+06	3.23224e+06	3.83261e+06	1.74277e+06	4.56362e+06	4.25596e+06	3.08749e+06	6.76683e+06	5.60585e+06	2.16867e+06	5.55414e+06
0.714_281.9958	NA	C8 H11 O7 P S	281.996	0.714	NA	NA	NA	NA	NA	level5	NA	NA	NA	NA	450999	511167	440263	475638	458882	461363	491414	394778	455396	497951	490332	11300.6	11507.1	13512.8	8336.36	6662.53	13892	8.43666e+06	1.86564e+07	10799	9.79313e+06	10650.6	37734.5	13211.8	15558.7	14716.4	16078.1	27895.3	15908.4	13757.8	3934.6	2881.87	12965	5815.13	13975.2
0.714_297.9608	NA	C3 H4 N6 O7 P2	297.961	0.714	NA	NA	NA	NA	NA	level5	NA	NA	NA	NA	107297	108335	91678.7	84178.3	101631	94102.8	91023.5	150291	93926.1	84221.2	93717.5	68210.2	57517.6	79794.5	216069	1.49028e+06	81692	7.06071e+06	9.6264e+06	63306.6	6.824e+06	374485	54519.9	71158.2	43827.9	61923.5	69731.4	78848.8	57417.1	59201.9	65521.9	69724.1	87791.9	47701.7	58770
0.714_330.0459	NA	C8 H15 N2 O10 P	330.046	0.714	NA	NA	NA	NA	NA	level5	NA	NA	NA	NA	33751.5	33217.9	34813	31872.1	34540.8	33862.7	33333.1	33659.2	35352.8	31513.2	34241.9	19702.6	21536.9	29927	13992.9	27464.4	33318	258891	257044	29421.4	248115	3.03304e+07	25821.9	32667.7	19834.2	20238.4	21493.9	18636.3	22303.1	22164.9	13594.2	27105.2	37251	21840.9	28049
0.714_97.9767	Phosphoric acid	H3 O4 P	97.9767	0.714	C00009	S979	HMDB0000973	NA	NA	level4	Homogeneous non-metal compounds	Non-metal oxoanionic compounds	Non-metal phosphates	map00190 Oxidative phosphorylation; map01100 Metabolic pathways; map02010 ABC transporters; map04928 Parathyroid hormone synthesis, secretion and action; map04978 Mineral absorption; map05012 Parkinson disease;	5.60243e+06	6.8069e+06	5.89832e+06	6.60453e+06	5.89657e+06	5.79682e+06	6.20634e+06	6.51696e+06	5.35202e+06	6.56363e+06	6.22116e+06	1.88807e+06	3.31963e+06	739930	7.0551e+06	7.63784e+07	8.74563e+06	1.55278e+07	5.4903e+06	82947	9.23367e+06	2.11996e+07	136940	59059.2	128277	1.09415e+06	1.64373e+06	3.95157e+06	144497	2.76353e+06	707265	55612.5	180327	1.69624e+06	185495
0.715_132.0898	Ornithine	C5 H12 N2 O2	132.09	0.715	C01602	MReference-531	NA	NA	66	level2	NA	NA	NA	NULL	2.74303e+06	1.9175e+06	2.90738e+06	2.74538e+06	2.98474e+06	2.20739e+06	3.27077e+06	2.71262e+06	2.29807e+06	2.99167e+06	2.3352e+06	1.47183e+07	3.44472e+06	3.44944e+06	1.01669e+07	1.4774e+07	7.22842e+06	1.13451e+06	446173	2.433e+06	708288	4.23904e+06	9.06611e+06	3.27273e+06	4.25583e+06	6.46744e+06	4.66228e+06	3.14401e+06	5.20867e+06	2.08082e+06	2.0596e+06	1.23149e+06	8.90144e+06	1.98652e+06	6.09632e+06
0.715_146.1055	Dl-lysine	C6 H14 N2 O2	146.106	0.715	C16440	S843	HMDB0142894	NA	NA	level4	Organic acids and derivatives	Carboxylic acids and derivatives	Amino acids, peptides, and analogues	NULL	3.39815e+06	2.96555e+06	3.80829e+06	3.27593e+06	3.66217e+06	3.37742e+06	3.27612e+06	3.37045e+06	3.06907e+06	3.96546e+06	3.25864e+06	6.28616e+06	9.06114e+06	5.64061e+06	8.73044e+06	1.0905e+07	4.45384e+06	1.54176e+06	2.33731e+06	6.95026e+06	1.72793e+06	8.44261e+06	6.38703e+06	9.44003e+06	5.09942e+06	6.1601e+06	6.38492e+06	6.14826e+06	4.96271e+06	4.42643e+06	5.18251e+06	3.29544e+06	6.01137e+06	6.9503e+06	7.29694e+06
0.715_169.0349	NA	C3 H11 N3 O S2	169.035	0.715	NA	NA	NA	NA	NA	level5	NA	NA	NA	NA	3.25307e+06	3.01973e+06	3.33328e+06	3.05424e+06	2.93794e+06	3.17774e+06	3.57717e+06	3.74022e+06	3.70868e+06	4.12894e+06	1.78701e+06	8.01735e+06	7.31965e+06	4.98817e+06	1.03365e+07	1.35626e+07	2.28915e+06	1.08513e+06	1.03395e+06	6.62296e+06	1.00469e+06	6.3905e+06	2.76885e+06	2.96537e+06	3.87694e+06	3.9617e+06	3.10181e+06	2.26049e+06	4.49e+06	4.90428e+06	6.79326e+06	1.62451e+06	3.23044e+06	1.20252e+07	4.10695e+06
0.715_281.9841	NA	C3 H10 N2 O9 S2	281.984	0.715	NA	NA	NA	NA	NA	level5	NA	NA	NA	NA	69447.2	54843.4	54564.4	64459.1	63640.7	70965	53333.4	65267	55146.3	64292.4	65261.4	8034.79	9153.45	7853.36	5493.57	50980.2	8281.78	1.10091e+06	196662	6565.17	1.43826e+06	35483.7	9763.64	7441.15	4574.96	7698.09	9893.62	25249.9	5694.94	5785.61	6495.81	6989.99	8964.37	19552.3	6143.93
0.716_336.0544	NA	C12 H18 O7 P2	336.054	0.716	NA	NA	NA	NA	NA	level5	NA	NA	NA	NA	133582	163136	136593	130173	109295	146143	138709	152825	125779	111014	160892	11976.4	13330	1.50422e+06	13055.3	16551.2	19819.9	147225	135435	111464	132711	6.81649e+07	13915.5	18212.3	11213	12136.3	13067.2	76784.5	1.42822e+06	13653.3	15415.5	16658.2	21513.7	11906.6	284038
0.716_352.0283	Mfcd00060109	C17 H14 Cl2 O4	352.028	0.716	NA	S67408	NA	NA	NA	level4	NA	NA	NA	NA	30961.3	30647.5	17544.3	29756.5	32479.4	31694.2	26837.2	29643.7	21714.4	29562.3	32041.5	18653.1	20675.4	28786.2	20137.6	25388.9	30361.1	224592	206320	24071.1	201055	2.37412e+07	20936.4	27287.6	16777.2	18058.6	19416.8	28922.6	20888	21206.1	23811	25623.9	32864.7	18088.2	22528.4
0.716_358.0364	9-hydroxy-2-(2-hydroxy-2-propanyl)-7-oxo-2,3-dihydro-7h-furo[3,2-g]chromen-3-yl hydrogen sulfate	C14 H14 O9 S	358.036	0.716	null	S74853051	HMDB0132925	NA	NA	level4	Phenylpropanoids and polyketides	Coumarins and derivatives	Furanocoumarins	NA	87927.2	64932.7	83712.5	82530.8	61340.2	76888.6	72747.3	81373.6	72472.5	87964.2	65980.8	32739.4	24445.1	34806.2	25452.3	41700.1	38916.6	282526	256896	28749	236015	2.06377e+07	22166.9	27281	16523.5	69091.6	26184.5	24265.1	182246	24411.7	25688.1	32818.6	54795.2	21943.7	24898.6
0.717_129.0426	L-pyroglutamic acid	C5 H7 N O3	129.043	0.717	C01879	S7127	HMDB0000267	NA	NA	level4	Organic acids and derivatives	Carboxylic acids and derivatives	Amino acids, peptides, and analogues	map00480 Glutathione metabolism; map01100 Metabolic pathways;	498585	498585	498585	498585	498585	498585	498585	498585	498585	498585	498585	2.08095e+06	1.72792e+06	526599	2.85358e+06	4.39484e+06	580237	145727	164121	1.21956e+06	113321	1.5961e+06	126440	454035	367315	536367	439454	156172	411226	824069	1.63814e+06	364413	481161	2.23391e+06	668100
0.717_155.9259	NA	NA	155.926	0.717	NA	NA	NA	NA	NA	level5	NA	NA	NA	NA	2.05875e+06	2.04203e+06	2.01018e+06	2.51353e+06	2.2738e+06	2.08139e+06	2.1657e+06	2.20408e+06	2.11651e+06	2.14775e+06	2.17627e+06	4.39812e+06	4.44382e+06	4.17799e+06	4.35243e+06	1.92929e+06	5.35972e+06	402082	1.15873e+06	6.71631e+06	1.1416e+06	240652	4.97851e+06	7.21414e+06	2.75449e+06	4.00235e+06	4.88344e+06	2.40242e+06	4.77006e+06	4.14634e+06	3.378e+06	7.88926e+06	6.15583e+06	2.40228e+06	4.83955e+06
0.717_177.9077	NA	C H4 Cl O2 P S2	177.908	0.717	NA	NA	NA	NA	NA	level5	NA	NA	NA	NA	864118	981867	1.18223e+06	916271	1.13274e+06	805916	1.00179e+06	1.03897e+06	1.0717e+06	1.11175e+06	798548	2.83166e+06	2.2794e+06	3.26971e+06	2.1098e+06	892919	3.35373e+06	838035	739272	4.12203e+06	661625	307997	3.22322e+06	4.40568e+06	1.95918e+06	2.43137e+06	2.94384e+06	1.27259e+06	2.78862e+06	2.50882e+06	2.36388e+06	4.35363e+06	3.79941e+06	1.32265e+06	3.5799e+06
0.717_339.9546	NA	C6 H8 Cl N6 O3 P3	339.955	0.717	NA	NA	NA	NA	NA	level5	NA	NA	NA	NA	99811.3	97053.9	153696	101584	77844.2	104563	102771	100779	88721.7	104963	121358	3197.41	939.754	3856.64	2695	1227.36	4357.19	2.16655e+06	3.57444e+06	3717.83	2.06911e+06	6413.37	5709.62	3980.44	4481.26	3141	4426.32	7773.62	3644.04	1564.05	1112.27	1223.88	4175.62	1402.81	3198.13
0.717_507.9401	NA	C15 H6 N6 O9 P2 S	507.94	0.717	NA	NA	NA	NA	NA	level5	NA	NA	NA	NA	61742.3	80590.6	68734.8	70088	61710.6	62834.7	69663.6	59627.3	77559.7	67278.2	65481.3	5031.13	11278.6	7900.77	15062.1	5997.25	13371	1.21438e+06	1.72284e+06	13813.5	1.1254e+06	27563.8	11992.2	9670.69	8714.63	7246.42	5938.04	8555.09	7514.5	9287.5	9666.13	5949.93	13867	7191.49	4873.76
0.718_313.8916	NA	C3 H6 Cl O9 P3	313.892	0.718	NA	NA	NA	NA	NA	level5	NA	NA	NA	NA	433961	433961	433961	433961	433961	433961	433961	433961	433961	433961	433961	206644	352879	91789.7	563360	2.29916e+06	1.1378e+06	813281	485585	21446.3	702169	767627	18900.8	24514.1	15013.2	170955	274194	701887	17364.9	299615	109406	19592.6	28035.9	222112	20307.3
0.718_371.9653	NA	C10 H6 N4 O8 P2	371.965	0.718	NA	NA	NA	NA	NA	level5	NA	NA	NA	NA	323434	323508	329188	292084	279912	322665	303403	295866	347936	276773	324488	29973.3	32671.3	35267.1	29594.2	33192.4	38003.8	4.63498e+06	1.224e+07	41751.9	5.21158e+06	55645.8	46268.1	31985.6	21631.8	38071.8	46704.6	43930	36176.9	39045.8	24978.6	20590.8	51094.2	34033.3	42864.2
0.718_441.9974	NA	C11 H10 N2 O17	441.997	0.718	NA	NA	NA	NA	NA	level5	NA	NA	NA	NA	19068	35564.5	21237.2	20784.2	22886.4	22143	24045.4	23682.6	26292.3	21010.2	22515.8	25310.3	30160	42572	30001.6	35054.4	40505	212332	231338	23448.6	141358	5.3701e+06	16709.7	21053.9	12941.6	14779.7	16379.7	27645.5	21034.5	30350.2	35594.4	37225.2	40409.3	18447.4	18871.3
0.719_294.9807	NA	C2 H6 Cl N5 O10	294.981	0.719	NA	NA	NA	NA	NA	level5	NA	NA	NA	NA	217050	182614	204616	167434	209643	190667	191724	211082	177082	204354	196531	695354	616294	452153	692581	482204	246332	219190	248276	604578	175356	79618.1	212934	276465	285000	269883	198452	210877	282831	397650	554044	138639	241243	1.01017e+06	307272
0.719_303.978	NA	C5 H11 N2 O7 P3	303.978	0.719	NA	NA	NA	NA	NA	level5	NA	NA	NA	NA	716216	739263	809415	718706	710279	732124	747418	739338	671445	788762	752508	63803.4	67307.6	70128.4	62599.7	56045.9	66412.8	1.43198e+07	3.19617e+07	78599.9	1.5428e+07	84616	85264.2	39759.1	40137.9	60055.6	74932.6	109765	85221.2	61957.4	27984	32851.8	57364.4	47631.2	39514.3
0.719_439.9527	NA	C10 H11 N4 O8 P3 S	439.953	0.719	NA	NA	NA	NA	NA	level5	NA	NA	NA	NA	132743	170757	145111	140089	150317	150527	137987	145565	164905	126937	156435	17346.9	16850.5	14627.1	21929.2	14179.3	17556.6	2.45805e+06	4.26158e+06	25851.7	2.58357e+06	30838.8	19146.5	26596	22976.8	11494.2	17489.3	19758.9	21998.3	28845.5	14935.3	5600.6	29965	19103	24109.5
0.719_619.7742	NA	C9 H8 Cl N4 O10 P3 S5	619.774	0.719	NA	NA	NA	NA	NA	level5	NA	NA	NA	NA	686073	552410	582712	532987	688429	592909	593277	622314	699653	537876	582503	1.30237e+06	1.24258e+06	1.59624e+06	281904	88213.1	3.141e+06	5.25104e+06	2.18921e+06	1.58308e+06	1.84039e+06	436268	1.81451e+06	1.51513e+06	666059	1.26813e+06	1.33295e+06	1.26526e+06	1.67242e+06	1.31561e+06	1.26521e+06	858903	5.28374e+06	1.10424e+06	1.27932e+06
0.72_181.9802	NA	C4 H7 O4 P S	181.98	0.72	NA	NA	NA	NA	NA	level5	NA	NA	NA	NA	8.18715e+06	6.18269e+06	8.81158e+06	1.04111e+07	8.02181e+06	8.72253e+06	7.16049e+06	7.78843e+06	8.20744e+06	9.52635e+06	7.49495e+06	1.3647e+07	1.53246e+07	1.72298e+07	8.12833e+06	6.1246e+06	2.08488e+07	1.94482e+07	8.12851e+06	1.5117e+07	1.42587e+07	2.34004e+07	1.69784e+07	1.88382e+07	1.10056e+07	1.33288e+07	1.532e+07	1.78238e+07	1.74435e+07	1.81773e+07	1.39528e+07	1.08301e+07	2.61941e+07	1.3134e+07	1.38213e+07
0.72_317.9548	Mitotane	C14 H10 Cl4	317.955	0.72	null	S4066	HMDB0014786	NA	NA	level4	Benzenoids	Benzene and substituted derivatives	Diphenylmethanes	NA	6.92253e+06	7.94418e+06	8.15996e+06	9.55605e+06	7.06635e+06	8.13746e+06	7.18287e+06	7.06701e+06	8.39321e+06	8.62315e+06	7.37648e+06	1.77065e+07	1.7439e+07	2.18591e+07	7.04809e+06	3.35647e+06	2.5648e+07	2.30973e+07	7.50978e+06	1.96923e+07	1.05705e+07	1.78989e+07	2.15467e+07	2.1454e+07	1.2957e+07	1.54183e+07	1.7881e+07	2.28804e+07	2.09859e+07	1.95819e+07	1.57953e+07	9.21576e+06	3.32775e+07	1.45598e+07	1.56389e+07
0.72_374.0102	NA	C11 H13 N4 O5 P3	374.01	0.72	NA	NA	NA	NA	NA	level5	NA	NA	NA	NA	110856	125878	113332	108447	115467	115127	113442	116818	121670	106212	116104	153129	155452	186490	103165	118886	161989	855579	870152	141869	721880	2.18796e+07	162521	124091	83869.6	109152	140705	130971	132883	140030	120952	136233	175102	121671	127264
0.721_204.0637	2-o-ethyl ascorbic acid	C8 H12 O6	204.064	0.721	NA	S19071365	NA	NA	NA	level4	NA	NA	NA	NA	493760	346062	499695	443437	603325	438989	505829	416989	340658	639762	478131	700704	828357	473867	1.25892e+06	2.28812e+06	451818	445409	602759	733722	257555	1.18533e+06	672475	1.29044e+06	770980	740118	819559	805134	486462	451212	409071	348194	506961	607985	872576
0.721_235.866	NA	NA	235.866	0.721	NA	NA	NA	NA	NA	level5	NA	NA	NA	NA	1.66008e+06	1.41198e+06	1.51432e+06	1.60511e+06	1.45656e+06	1.56951e+06	1.56585e+06	1.53972e+06	1.6629e+06	1.46199e+06	1.47254e+06	3.90284e+06	3.68756e+06	4.03406e+06	2.84429e+06	981575	4.24401e+06	1.04183e+06	762982	4.89653e+06	788839	117346	4.30797e+06	6.56621e+06	2.00886e+06	4.05097e+06	3.65787e+06	1.71723e+06	3.52579e+06	3.21107e+06	2.84631e+06	6.3162e+06	5.0418e+06	2.0831e+06	4.27139e+06
0.721_245.9042	NA	C7 H Cl O4 P2	245.904	0.721	NA	NA	NA	NA	NA	level5	NA	NA	NA	NA	516555	683373	598928	809227	656558	646544	667124	622904	609528	813426	541015	236913	590493	80621.3	754283	4.13205e+06	1.42433e+06	1.57296e+06	926953	31388.6	974558	1.41308e+06	59233.2	25346.7	24669	172692	266405	586304	34783.7	373841	102736	30550.5	40733	207716	40133.6
0.721_352.0193	NA	C5 H14 N4 O10 P2	352.019	0.721	NA	NA	NA	NA	NA	level5	NA	NA	NA	NA	48543.5	61456.8	42238.5	70380.4	66472.6	75903.3	40337.6	92897.9	52039.9	59072	48774.2	1108.41	1305.27	1566.72	1072.07	1082.16	1861.76	8023.63	9263.43	1686.45	7111.69	282789	1775.13	1915.7	1360.63	1528.85	1770.89	2088.11	1887.13	1250.74	957.49	1462.1	2090.98	1174.89	1470.51
0.721_385.9422	NA	C9 H8 O13 P2	385.942	0.721	NA	NA	NA	NA	NA	level5	NA	NA	NA	NA	2.95114e+06	2.95114e+06	2.95114e+06	2.95114e+06	2.95114e+06	2.95114e+06	2.95114e+06	2.95114e+06	2.95114e+06	2.95114e+06	2.95114e+06	7.68503e+06	9.86137e+06	1.05637e+07	2.83216e+06	1.08836e+06	1.07725e+07	1.07758e+07	3.09373e+06	8.33002e+06	8.14655e+06	5.97652e+06	1.00478e+07	1.01945e+07	6.47247e+06	7.25149e+06	8.26829e+06	1.11848e+07	9.6737e+06	1.0832e+07	7.40185e+06	4.03428e+06	1.53828e+07	5.88378e+06	7.35235e+06
0.721_515.9365	NA	C4 H14 Cl N6 O15 P S2	515.937	0.721	NA	NA	NA	NA	NA	level5	NA	NA	NA	NA	22555.8	18839.9	19954.5	20952.4	19877.4	21786	17469.4	18934.1	25599.8	19101.8	19330.2	33576.7	23631.2	32928.2	23091.6	27691	34957.1	208549	153488	27873.7	175649	64539.5	24362.7	31831	19586.6	33067.7	37913.8	33986.7	24565.3	24217.9	27281.7	852292	37901.5	20928.6	26172.4
0.722_225.9615	NA	C6 H8 Cl O3 P S	225.962	0.722	NA	NA	NA	NA	NA	level5	NA	NA	NA	NA	196846	178566	155526	178936	193795	187592	150418	210924	127492	173232	245037	290473	161176	92916.6	810398	828953	66995.3	336507	310249	193350	306733	201391	55616	58700.5	84700.4	120251	65247.8	84004.8	53694.3	200120	185145	80915.6	141627	278904	98823.8
0.722_226.9933	NA	C6 H11 Cl N O2 P S	226.993	0.722	NA	NA	NA	NA	NA	level5	NA	NA	NA	NA	1.16787e+06	1.135e+06	1.5107e+06	1.26306e+06	1.23148e+06	955961	1.45845e+06	777795	1.30966e+06	1.31451e+06	1.39574e+06	3.02023e+06	3.33541e+06	2.21288e+06	3.98628e+06	5.11026e+06	1.13846e+06	324784	373423	3.49585e+06	303376	1.31953e+06	1.14124e+06	992635	1.84928e+06	1.37323e+06	1.0698e+06	838298	1.29417e+06	1.85427e+06	2.59507e+06	735237	1.16913e+06	5.64258e+06	1.5834e+06
0.722_235.9904	5433281	C11 H6 Cl2 N2	235.99	0.722	NA	S82824	NA	NA	NA	level4	NA	NA	NA	NA	1.28612e+06	1.40973e+06	1.28875e+06	1.46141e+06	1.31758e+06	1.24978e+06	1.37502e+06	1.25312e+06	1.23472e+06	1.40856e+06	1.44117e+06	65056.9	89078.5	50369.3	105169	88318.7	46750.7	2.40798e+07	4.70496e+07	52105.3	2.64417e+07	165806	141666	78553.8	54013.8	49748.3	55446.4	79032.5	49704	83098.2	57528.6	37760.7	73839	44113.2	54515.8
0.722_264.0451	(1r,2r)-3-[(1,2-dihydro-2-hydroxy-1-naphthalenyl)thio]-2-oxopropanoic acid	C13 H12 O4 S	264.045	0.722	NA	S10128345	NA	NA	NA	level4	NA	NA	NA	NA	134730	119932	110475	175761	143652	132403	142861	119098	146094	121793	144852	7868.72	5950.62	4681.48	7969.18	3282.4	9826.26	18929	21790	11152.7	16677.5	65487.3	6274.36	4557.14	6959.57	6403.26	4060.53	4570.89	7803.93	3383.99	15902.4	2.16553e+06	7274.07	10751.4	7364.14
0.722_389.9912	NA	C13 H11 Cl N2 O8 S	389.991	0.722	NA	NA	NA	NA	NA	level5	NA	NA	NA	NA	63383.5	49990.2	46475.8	62787	40597.9	53457.8	51887.3	52963.1	58180.8	55716.6	44329.3	30161.2	36477.1	43846.9	29588.9	28407	48075.9	195850	221470	37720.3	155400	54061.2	34430.8	34719.4	24146.7	25257.7	28847.8	25830.4	29575	34780.1	26622.2	2.2826e+06	52061.4	26885.3	29912.6
0.722_559.818	NA	NA	559.818	0.722	NA	NA	NA	NA	NA	level5	NA	NA	NA	NA	1.05106e+06	932899	879423	909888	861355	1.00595e+06	980382	959238	773444	1.07037e+06	948040	2.53164e+06	3.09471e+06	3.63852e+06	711272	353311	3.77755e+06	1.45256e+06	3.72007e+06	2.39077e+06	664717	275586	3.35622e+06	2.83966e+06	1.55756e+06	1.94973e+06	2.47717e+06	2.67159e+06	2.96766e+06	4.60628e+06	2.23121e+06	1.09756e+06	4.61998e+06	1.82686e+06	1.80196e+06
0.723_223.9224	NA	C4 H4 Cl N2 O P3	223.922	0.723	NA	NA	NA	NA	NA	level5	NA	NA	NA	NA	236927	207610	192649	230975	234186	215465	218154	221806	218651	243724	197579	147082	239694	45020.4	409978	2.38123e+06	459551	446454	333546	39907.5	276316	353377	35684.6	36049.2	25183.6	79612.2	65814.7	208637	36665.7	131201	84219.2	41592.8	55678.1	84662.6	31167
0.723_375.9135	NA	C2 H8 Cl N4 O10 P3	375.913	0.723	NA	NA	NA	NA	NA	level5	NA	NA	NA	NA	5.19921e+06	6.16028e+06	4.38822e+06	6.48145e+06	4.77333e+06	5.68808e+06	4.64262e+06	5.52368e+06	5.11144e+06	5.4508e+06	5.59263e+06	9.63325e+06	1.11306e+07	1.38445e+07	4.03836e+06	1.94295e+06	1.57997e+07	2.69227e+07	4.10354e+06	1.09089e+07	4.79453e+06	5.09724e+06	1.70163e+07	1.43479e+07	8.34347e+06	1.0929e+07	1.33514e+07	1.49943e+07	1.4618e+07	1.02878e+07	1.04756e+07	5.96795e+06	2.21431e+07	9.65707e+06	8.95184e+06
0.723_569.8471	NA	C9 H14 Cl O14 P3 S3	569.847	0.723	NA	NA	NA	NA	NA	level5	NA	NA	NA	NA	681733	621211	533068	556628	643525	612871	595421	539251	708865	619834	553404	1.85993e+06	1.71208e+06	2.29104e+06	418854	35819.7	2.56619e+06	1.20978e+06	620020	1.73729e+06	534168	503731	2.83449e+06	2.28789e+06	1.35483e+06	1.62423e+06	865818	2.3326e+06	2.28216e+06	1.97537e+06	1.58913e+06	928247	3.46694e+06	1.59499e+06	1.71989e+06
0.724_447.9497	NA	C6 H20 Cl N6 O P3 S4	447.95	0.724	NA	NA	NA	NA	NA	level5	NA	NA	NA	NA	28989.2	39246.8	25596.7	34374.3	29332.5	54126.2	29878.4	32365.6	37743.5	29817.1	30305.6	43637.8	50494.4	60255.6	40514.7	39950.7	68330.9	289366	213898	59414.9	249090	93135.4	60383.4	64032.4	45213.9	49630	57151.9	66218.1	59495.8	48668.7	36396.7	2.23197e+06	75851.8	41634.8	50609.6
0.724_483.9815	NA	C9 H20 Cl N6 O5 P3 S2	483.981	0.724	NA	NA	NA	NA	NA	level5	NA	NA	NA	NA	36750.4	37944.2	38579.6	34219.1	32489.1	35920.1	34889.4	38552.1	43256.8	32302.5	32714.7	54923.7	62876.5	74764.1	49734.3	48346.7	82396.5	345213	254270	69876.7	291905	3.51237e+06	69510.6	72925.7	51310	55522.8	63710	73029.9	65382.2	60819.9	44839	66562.8	90814.7	49141.1	58677
0.724_529.9393	NA	C8 H18 Cl O18 P3	529.939	0.724	NA	NA	NA	NA	NA	level5	NA	NA	NA	NA	52875.3	37937.4	52082	46676	48774.8	49726.6	45974.9	44937.5	41247.1	66962.1	40312.2	7349.79	8871.37	10764.3	7680.59	8412.86	14839.7	881341	1.0544e+06	15849.3	809977	26283.5	16978.1	17230.6	11853.2	11024.8	11997.4	11409.5	9531.37	8420.79	8708.48	10867.8	17556.7	10844.2	14260.4
0.724_551.9689	NA	C8 H23 N6 O8 P3 S4	551.969	0.724	NA	NA	NA	NA	NA	level5	NA	NA	NA	NA	24680.7	25499	21896.4	23020.6	21863.4	24075.5	23497	25261.5	21556.3	23582.1	24185.6	36964.4	42289.3	50262.4	25494	32394.7	38673.1	231323	170448	46944.6	196328	1.31135e+06	47172.7	36435.7	22514.6	38781.2	44723.9	40853.8	46931	40920.3	30112.7	44631.9	41997.6	32983.6	39649.2
0.725_129.0419	NA	NA	129.042	0.725	NA	NA	NA	NA	NA	level5	NA	NA	NA	NA	57746.1	43458.2	56741.9	53643.9	56517	44670.3	70872.4	48520.4	62039.1	49511.8	47771.9	18169.5	15402.5	18283.9	12101.8	30771.9	19882.5	82883.8	60946.9	16665.1	69501.1	541498	16412.2	17132.4	12034.1	14060.4	14817.9	16900.5	15105.4	14923.6	14092.9	16142.6	21840.6	11739.4	13900.7
0.725_155.9354	[similar to: d-mannitol 1-phosphate; δmass: -106.1100 da]	NA	155.935	0.725	NA	NA	NA	NA	NA	level5	NA	NA	NA	NA	2.82006e+06	2.26006e+06	2.66155e+06	2.34678e+06	1.76857e+06	2.39203e+06	2.41975e+06	2.37391e+06	2.33625e+06	2.27894e+06	2.46515e+06	1.00738e+06	1.36088e+06	272650	2.57012e+06	2.08432e+07	4.05385e+06	4.45618e+06	3.08781e+06	80674.4	2.45655e+06	4.95121e+06	114537	89656.2	80213.6	486517	661087	1.73656e+06	108842	1.28726e+06	292767	70163	105204	676311	88179.7
0.725_284.9519	NA	C5 H4 N O11 P	284.952	0.725	NA	NA	NA	NA	NA	level5	NA	NA	NA	NA	474680	392574	406264	484751	423511	436262	434349	434539	435076	441933	428649	2.11131e+06	1.26614e+06	896431	1.08735e+06	974046	331674	257028	301283	1.34502e+06	247190	93635.2	321386	483564	506342	417164	263957	216609	528473	740731	1.21212e+06	230620	321636	1.86566e+06	551415
0.725_293.8245	NA	NA	293.825	0.725	NA	NA	NA	NA	NA	level5	NA	NA	NA	NA	631243	536464	492726	638596	558344	606067	534696	635682	601923	487560	602345	1.91496e+06	1.59721e+06	1.96243e+06	923781	339737	2.14987e+06	341361	251980	2.72747e+06	297531	108496	1.91852e+06	2.74942e+06	934552	1.42383e+06	1.62019e+06	650858	1.87922e+06	1.47026e+06	1.38823e+06	2.59892e+06	2.1008e+06	622202	1.91658e+06
0.725_303.8628	NA	C3 H3 Cl N4 O P2 S3	303.863	0.725	NA	NA	NA	NA	NA	level5	NA	NA	NA	NA	410400	370309	330432	334909	294925	412675	339052	385437	305294	359764	376283	210962	304600	48705.4	422047	2.15867e+06	750075	907903	761251	38146.5	644928	561368	38884.7	41296.3	29174.3	87870.1	162388	388194	38562.5	206229	60094.4	34888.2	48578.2	133102	32558.2
0.725_433.8719	NA	C6 H12 Cl N2 O6 P S5	433.872	0.725	NA	NA	NA	NA	NA	level5	NA	NA	NA	NA	4.11525e+06	3.60391e+06	2.41685e+06	3.47428e+06	2.99708e+06	5.71874e+06	2.9287e+06	3.96298e+06	4.36905e+06	2.76099e+06	3.09273e+06	6.66313e+06	6.27405e+06	7.55835e+06	2.08186e+06	907900	1.06003e+07	3.99274e+06	2.41848e+06	6.0249e+06	2.58324e+06	103149	7.82221e+06	7.79433e+06	4.23236e+06	5.48001e+06	5.94084e+06	6.79073e+06	6.59212e+06	8.58282e+06	6.19888e+06	3.35375e+06	1.16531e+07	4.59517e+06	5.43434e+06
0.726_333.9287	Costatol	C10 H14 Br Cl3 O	333.929	0.726	NA	S10260525	NA	NA	NA	level4	NA	NA	NA	NA	151227	148374	214182	135088	188360	131518	148629	171776	157061	150096	177231	115467	170920	52763.4	278592	284991	120528	243527	179319	142392	205534	2.83674e+06	154603	242614	96009	113126	158468	159319	198389	211988	177635	116185	268682	209703	151344
0.726_497.9105	NA	C7 H10 Cl N6 O10 P3 S	497.911	0.726	NA	NA	NA	NA	NA	level5	NA	NA	NA	NA	71830.4	71830.4	71830.4	71830.4	71830.4	71830.4	71830.4	71830.4	71830.4	71830.4	71830.4	10520.7	3501.75	3495.34	4645.94	3988.31	6372.73	929465	1.77151e+06	9855.01	840519	18325.5	20904.5	11844.4	8018.48	7303.61	9059.58	12234.7	6194.66	3323.84	2725.56	3856.07	8515.15	6472.1	9840.43
0.727_196.0581	Gluconic acid	C6 H12 O7	196.058	0.727	C00257	BGI281	HMDB0000625	98	94.6	level1	Carbohydrates	Monosaccharides	Sugar acids [Fig]	map00030 Pentose phosphate pathway; map01100 Metabolic pathways; map01200 Carbon metabolism;	2.12352e+06	2.01776e+06	2.31206e+06	2.23276e+06	2.10937e+06	2.06927e+06	2.18413e+06	2.02516e+06	1.92226e+06	2.29468e+06	2.31261e+06	87424.9	110862	47603.8	218180	466696	119815	41927.1	29257.8	83259.2	67011.8	1.3077e+06	108376	101748	53807	119867	46184.1	63300.1	80212.2	48564.5	240869	3.27901e+07	87680.2	128346	192412
0.727_205.0113	NA	C8 H3 N3 O4	205.011	0.727	NA	NA	NA	NA	NA	level5	NA	NA	NA	NA	1.74313e+06	1.45631e+06	1.74079e+06	1.36377e+06	1.43233e+06	1.5419e+06	1.32482e+06	1.65239e+06	1.31979e+06	1.65929e+06	1.656e+06	3.74472e+06	2.89609e+06	1.97562e+06	4.74368e+06	7.11042e+06	761246	528682	486226	2.99048e+06	475988	2.18527e+06	941108	1.08484e+06	1.27131e+06	1.40585e+06	1.15887e+06	660770	1.54684e+06	2.15138e+06	2.73809e+06	741725	1.30323e+06	5.13782e+06	1.67489e+06
0.727_322.0037	NA	C6 H11 Cl N2 O11	322.004	0.727	NA	NA	NA	NA	NA	level5	NA	NA	NA	NA	108915	108915	108915	108915	108915	108915	108915	108915	108915	108915	108915	73425.9	101115	151645	110892	98949.9	159689	568080	480923	76767.8	342964	185927	67083.4	70126.9	48562.5	101907	130833	157372	148538	90914.2	125342	1.65608e+07	152603	65375.6	57190.4
0.727_549.7879	NA	NA	549.788	0.727	NA	NA	NA	NA	NA	level5	NA	NA	NA	NA	808106	1.4221e+06	702873	1.10984e+06	874460	935110	772485	957993	914500	1.19692e+06	822702	2.35229e+06	1.89183e+06	3.14066e+06	690580	115799	4.21853e+06	6.43377e+06	2.59124e+06	2.0895e+06	518926	181552	2.61763e+06	3.20436e+06	1.32514e+06	1.45694e+06	1.98054e+06	1.71649e+06	2.10119e+06	2.60947e+06	1.44189e+06	817490	6.65698e+06	1.34433e+06	2.43942e+06
0.727_551.7852	NA	C4 H8 Cl O17 P3 S3	551.785	0.727	NA	NA	NA	NA	NA	level5	NA	NA	NA	NA	1.29294e+06	1.42892e+06	1.03334e+06	1.27349e+06	1.2485e+06	1.2679e+06	1.2368e+06	1.26244e+06	1.25225e+06	1.3265e+06	1.18119e+06	2.08081e+06	2.70991e+06	3.79718e+06	655800	562455	6.8472e+06	8.2866e+06	3.81404e+06	3.58478e+06	4.05928e+06	402754	4.08061e+06	2.50295e+06	1.64678e+06	1.95841e+06	2.49782e+06	1.93293e+06	4.1304e+06	3.65608e+06	2.95965e+06	2.08671e+06	1.03572e+07	1.80315e+06	2.50963e+06
0.728_311.9753	NA	C5 H15 O7 P3 S	311.975	0.728	NA	NA	NA	NA	NA	level5	NA	NA	NA	NA	297291	301379	313310	282912	331138	307721	299110	308320	282630	308475	320869	3538.49	11194.5	8474.74	10283.5	8772.36	8545.06	352967	36367.8	9330.56	138028	5116.45	15305.3	4406.97	11709.4	4070.83	4557.42	4085.48	10306.3	14649.3	2855.23	477313	9788.81	4559.69	13788
0.728_493.8276	NA	C6 H6 Cl O16 P3 S	493.828	0.728	NA	NA	NA	NA	NA	level5	NA	NA	NA	NA	1.65586e+06	1.2859e+06	1.80886e+06	1.85425e+06	1.39527e+06	1.57945e+06	1.54262e+06	1.60099e+06	2.02445e+06	1.20229e+06	1.64043e+06	3.22393e+06	2.76482e+06	3.4172e+06	951608	396103	1.37508e+07	1.8766e+07	8.59364e+06	4.50192e+06	9.52939e+06	148011	4.38307e+06	2.22044e+06	1.55317e+06	1.77126e+06	2.24948e+06	3.31298e+06	2.69217e+06	2.68117e+06	3.0082e+06	2.12271e+06	1.76138e+07	4.07863e+06	2.84268e+06
0.728_609.7443	NA	C3 H5 Cl N4 O16 P2 S5	609.744	0.728	NA	NA	NA	NA	NA	level5	NA	NA	NA	NA	1.45882e+06	1.30643e+06	1.2193e+06	761724	1.20627e+06	1.37056e+06	1.11479e+06	1.25499e+06	1.21125e+06	1.16245e+06	1.15951e+06	3.18603e+06	3.23516e+06	5.3516e+06	643656	97205.2	5.61906e+06	6.7206e+06	2.18912e+06	2.78651e+06	3.17488e+06	183045	3.14794e+06	3.43318e+06	1.32275e+06	1.65744e+06	3.02771e+06	2.51958e+06	3.71624e+06	3.71477e+06	2.57372e+06	1.77763e+06	9.36635e+06	1.93901e+06	2.31281e+06
0.729_213.8936	NA	NA	213.894	0.729	NA	NA	NA	NA	NA	level5	NA	NA	NA	NA	420846	475217	224375	529892	389693	403864	385395	476191	348895	397518	388353	72737.6	468490	72818.5	693268	3.57448e+06	1.76239e+06	185676	155156	44514.6	396601	144535	1.0955e+06	1.07675e+06	70728.3	176302	474553	536686	64323	211501	182472	75649.7	1.0251e+06	141818	159603
0.729_235.8754	NA	C6 H2 Cl P S3	235.875	0.729	NA	NA	NA	NA	NA	level5	NA	NA	NA	NA	1.13833e+06	956022	936975	1.16634e+06	1.01776e+06	1.08217e+06	1.0042e+06	1.17034e+06	1.0428e+06	1.04522e+06	974497	481007	916480	143497	1.23913e+06	7.63871e+06	2.13855e+06	1.90935e+06	1.16673e+06	110528	1.21518e+06	958088	216393	128120	84822	203907	362132	897845	129186	495983	133294	96398.2	147695	323337	103766
0.729_429.9236	NA	C11 H9 Cl O12 P2	429.924	0.729	NA	NA	NA	NA	NA	level5	NA	NA	NA	NA	80297.8	74829.2	80849.2	78043.3	66436.1	82823.9	76761	66446.3	78299.8	78801.6	79244.3	3972.02	3873.14	5271.26	2824.31	3800.62	5508.13	1.85847e+06	2.49277e+06	10222.6	1.35029e+06	3691.43	7560.71	4380.17	3604.58	3612.73	7366.45	4315.19	4764.06	10149.4	3199.16	3783.62	6106.62	3705.73	4491.63
0.729_431.9682	NA	C7 H19 Cl N4 O5 P2 S3	431.968	0.729	NA	NA	NA	NA	NA	level5	NA	NA	NA	NA	77841.1	64100.5	66657.9	60304	71765	67662.7	66767.6	68032.9	67008.4	65900.5	71288	114584	113416	154997	98668.5	95900.1	164091	589596	1.10175e+06	138028	499337	4.80898e+06	155462	151571	99012.3	96852.1	129069	133198	124548	114840	114277	112692	181365	108658	128289
0.73_169.0347	NA	C4 H14 N P3	169.035	0.73	NA	NA	NA	NA	NA	level5	NA	NA	NA	NA	1.63182e+06	1.36335e+06	1.62969e+06	1.27675e+06	1.33958e+06	1.4438e+06	1.24075e+06	1.53968e+06	1.23644e+06	1.55453e+06	1.55147e+06	3.5059e+06	2.71152e+06	1.84974e+06	4.44165e+06	6.65813e+06	712836	419772	414412	2.80063e+06	305841	2.46754e+06	881446	1.01611e+06	1.19079e+06	1.3169e+06	973171	619001	1.44908e+06	2.01424e+06	2.56371e+06	694522	1.22039e+06	4.81156e+06	1.33159e+06
0.73_501.8589	NA	C8 H14 Cl N4 O3 P3 S5	501.859	0.73	NA	NA	NA	NA	NA	level5	NA	NA	NA	NA	1.95259e+06	1.84418e+06	1.60926e+06	2.00183e+06	1.90345e+06	1.87008e+06	1.8622e+06	1.98125e+06	1.87646e+06	1.71942e+06	1.90529e+06	4.50946e+06	4.68746e+06	6.28876e+06	1.3976e+06	585149	7.13808e+06	1.57965e+07	7.32314e+06	4.4087e+06	2.10737e+06	505619	6.63761e+06	5.02423e+06	3.10924e+06	4.19784e+06	5.42882e+06	5.6282e+06	5.97958e+06	5.43952e+06	4.31197e+06	2.37222e+06	8.82692e+06	3.98453e+06	3.68302e+06
0.731_136.0372	Threonic acid, l-	C4 H8 O5	136.037	0.731	NA	S388628	NA	NA	89.4	level4	NA	NA	NA	NA	5.39757e+06	5.95649e+06	6.97937e+06	6.30381e+06	6.68831e+06	5.79133e+06	6.42777e+06	6.08661e+06	5.74742e+06	6.53617e+06	6.28301e+06	1.16628e+07	1.01991e+07	1.20769e+07	7.96339e+06	3.20413e+07	1.1901e+07	6.22679e+06	8.11597e+06	1.77349e+07	4.9917e+06	2.23221e+07	8.85698e+06	1.42814e+07	6.0379e+06	7.48348e+06	7.88718e+06	6.13775e+06	8.30731e+06	8.06165e+06	8.55752e+06	4.82108e+06	9.60467e+06	6.09789e+06	1.38916e+07
0.731_293.8339	NA	NA	293.834	0.731	NA	NA	NA	NA	NA	level5	NA	NA	NA	NA	161900	161900	161900	161900	161900	161900	161900	161900	161900	161900	161900	112081	224824	76200.3	173890	979416	246620	231281	104637	31039.4	113614	53004.5	49672.8	63903.6	44957.2	110541	147381	109387	45560.2	109231	52275.2	43013.2	48584.2	38156.7	34257.3
0.732_271.9671	NA	C7 H10 Cl O5 P S	271.967	0.732	NA	NA	NA	NA	NA	level5	NA	NA	NA	NA	272579	287129	283388	328118	285495	235846	260229	331782	230509	291377	322113	12122.4	1774.65	9199.7	3330.1	1430.64	8557.52	4.90906e+06	6.5686e+06	12627.9	4.60506e+06	1571.97	15541.7	10028.3	10672	9013.14	11473.9	13691.9	11078.6	1812.24	1449.49	1695.42	2683.7	6193.55	13891.5
0.732_295.8308	NA	NA	295.831	0.732	NA	NA	NA	NA	NA	level5	NA	NA	NA	NA	4.05983e+06	3.92509e+06	3.89125e+06	4.12116e+06	4.14566e+06	3.75591e+06	3.88968e+06	4.02456e+06	3.87437e+06	3.72522e+06	4.44965e+06	7.10685e+06	7.02316e+06	9.49619e+06	4.89584e+06	5.74306e+06	1.0626e+07	6.9855e+06	3.08908e+06	8.30372e+06	4.6601e+06	229760	9.48413e+06	9.61102e+06	5.44449e+06	8.08368e+06	9.55616e+06	1.05026e+07	8.8943e+06	7.18585e+06	5.46209e+06	5.35152e+06	1.07716e+07	5.08592e+06	7.05036e+06
0.732_331.8077	NA	NA	331.808	0.732	NA	NA	NA	NA	NA	level5	NA	NA	NA	NA	3.81215e+06	3.81215e+06	3.81215e+06	3.81215e+06	3.81215e+06	3.81215e+06	3.81215e+06	3.81215e+06	3.81215e+06	3.81215e+06	3.81215e+06	7.18101e+06	7.46857e+06	1.04543e+07	5.10931e+06	3.91262e+06	1.05422e+07	6.98959e+06	2.92227e+06	8.7065e+06	4.5016e+06	81546.8	9.83095e+06	9.865e+06	5.54117e+06	7.44568e+06	9.22777e+06	9.76156e+06	8.46724e+06	7.54979e+06	6.03461e+06	5.83048e+06	1.14833e+07	5.265e+06	7.32516e+06
0.732_361.9364	NA	C9 H5 Cl N4 O6 P2	361.936	0.732	NA	NA	NA	NA	NA	level5	NA	NA	NA	NA	350585	342046	351415	322431	244806	347417	338828	299061	286484	360930	338471	52296.6	38165.7	45330.8	34091.4	31449.4	52237.3	6.16112e+06	9.49e+06	40288	5.76172e+06	44164.7	56583.1	42623.7	32522.1	36624	42863.7	40678.8	48014.5	49768	31417.7	31884.8	55973.8	40780.3	50978.1
0.733_249.9673	NA	C2 H7 N2 O8 P S	249.967	0.733	NA	NA	NA	NA	NA	level5	NA	NA	NA	NA	1.40955e+07	1.12344e+07	1.22557e+07	9.74409e+06	1.66108e+07	1.16441e+07	1.22258e+07	1.19344e+07	1.29347e+07	1.26347e+07	1.23482e+07	1.91363e+07	2.32129e+07	2.60444e+07	1.12908e+07	6.71813e+06	3.80212e+07	2.65657e+07	1.09955e+07	2.56919e+07	7.20431e+07	3.58725e+07	3.02232e+07	3.10061e+07	1.86911e+07	2.15306e+07	2.52622e+07	2.91778e+07	2.75965e+07	2.28788e+07	2.07271e+07	1.23031e+07	4.45808e+07	2.15822e+07	2.32567e+07
0.733_249.985	NA	C5 H14 Cl O3 P3	249.985	0.733	NA	NA	NA	NA	NA	level5	NA	NA	NA	NA	174625	251001	240148	236664	238335	243387	197172	275237	185822	242063	231462	19060.1	6056.98	7251.55	4251.2	5303.9	6974.11	2.42327e+06	1.49739e+06	18979.2	1.53982e+06	7982.53	22276.7	6839.9	14606.9	16887.6	16014.7	6579.25	6686.83	10712.3	17251.5	5111.5	9310.36	15409.8	22274.7
0.733_609.88	NA	NA	609.88	0.733	NA	NA	NA	NA	NA	level5	NA	NA	NA	NA	60485.4	49386	50933	60908.6	54011.5	59199.2	48030.1	49929	70339	49339.8	53517.4	95607.7	83308.1	113297	71282	68674.2	117387	2.58016e+06	5.79679e+06	99009.1	2.12179e+06	75755.2	112605	110409	72261.7	99415.6	110841	98620.7	92393.2	84807.8	82841.3	80975.8	129640	77848.9	92590.6
0.734_365.8846	NA	C4 H8 Cl N6 P S5	365.885	0.734	NA	NA	NA	NA	NA	level5	NA	NA	NA	NA	1.22465e+07	1.1275e+07	1.07009e+07	1.15161e+07	1.13277e+07	1.19121e+07	1.01266e+07	1.24319e+07	1.15323e+07	1.23311e+07	1.03132e+07	1.80006e+07	2.10019e+07	1.95381e+07	3.91652e+06	2.41518e+06	3.42123e+07	4.62194e+07	2.61323e+07	1.2268e+07	2.71015e+07	1.25872e+07	2.3072e+07	1.69413e+07	8.18291e+06	1.28166e+07	1.86654e+07	1.22923e+07	2.58366e+07	2.32156e+07	1.91114e+07	1.1968e+07	4.39275e+07	1.52281e+07	1.41714e+07
0.734_423.843	NA	C H3 N2 O16 P3 S	423.843	0.734	NA	NA	NA	NA	NA	level5	NA	NA	NA	NA	5.24643e+06	4.82511e+06	4.22155e+06	4.27945e+06	4.78507e+06	4.29814e+06	4.15343e+06	4.169e+06	7.06567e+06	3.92661e+06	4.04539e+06	9.20641e+06	7.03375e+06	8.51785e+06	6.39915e+06	1.29256e+06	1.53517e+07	1.67726e+07	8.15518e+06	9.84968e+06	1.81287e+07	227452	8.06932e+06	1.07405e+07	8.10394e+06	6.39844e+06	6.12083e+06	6.45344e+06	1.89992e+07	1.09616e+07	8.31771e+06	5.66177e+06	1.85857e+07	6.13551e+06	8.25864e+06
0.734_427.8926	NA	C6 H7 O16 P3	427.893	0.734	NA	NA	NA	NA	NA	level5	NA	NA	NA	NA	143746	205820	119049	140326	140810	145967	144603	155888	158949	132406	149995	233074	229320	275757	218708	222171	288628	846335	969669	230572	722014	268028	288075	266475	191271	234929	268353	247590	255463	228656	205637	3.84052e+06	326555	220420	227231
0.734_487.9936	NA	C6 H12 N6 O18 S	487.994	0.734	NA	NA	NA	NA	NA	level5	NA	NA	NA	NA	138996	180230	156572	181858	121262	161550	154027	147877	163521	149108	156898	125915	123553	148439	90811.3	118843	154253	451091	516362	122452	383101	3.77875e+06	152167	140377	100670	123204	140605	129376	133371	123306	110495	103014	174208	117166	120244
0.734_555.8698	NA	C6 H12 Cl N4 O14 P3 S2	555.87	0.734	NA	NA	NA	NA	NA	level5	NA	NA	NA	NA	138964	138964	138964	138964	138964	138964	138964	138964	138964	138964	138964	60018.8	35207.8	37449.2	19394.6	17503.7	28029	1.27325e+06	1.38087e+06	23497.1	993869	22181.3	22058.3	16962.3	10393.3	18666.6	25028.9	41475.3	45134	41300.3	25531.4	17747	31316.3	20231.5	18917.3
0.735_254.0165	NA	C4 H7 Cl N6 O5	254.017	0.735	NA	NA	NA	NA	NA	level5	NA	NA	NA	NA	191368	173118	187000	180447	188017	167034	182083	185922	169842	192533	184556	9972.51	9824.1	11818.4	9385.06	9549.49	12411.1	36438.2	41765.5	9943.57	31150.2	31263	12454.4	11534.9	8282.94	10190.5	11645.1	11089.8	11104.2	9791.6	9462.08	4.74732e+06	14053.7	9501.8	9815.76
0.735_353.7899	NA	C3 H2 Cl N2 O2 P3 S4	353.79	0.735	NA	NA	NA	NA	NA	level5	NA	NA	NA	NA	96789	96789	96789	96789	96789	96789	96789	96789	96789	96789	96789	30296.4	57956.5	25363.8	113506	561876	271670	179829	94124.2	35636.1	109188	24060.7	38948.7	32253.2	20649.4	26771.3	29735.8	102492	27255.3	26948.6	17926.9	20394	36904.9	30175.7	33678.4
0.735_369.9337	NA	C5 H6 O17 S	369.934	0.735	NA	NA	NA	NA	NA	level5	NA	NA	NA	NA	147714	138570	134487	237225	136485	136118	143988	157329	162195	143973	153434	226190	223366	268927	214076	218533	284249	836564	959649	229029	718061	267869	288257	267625	192331	237392	271498	259180	259726	222447	213149	5.56971e+06	322390	218677	226819
0.735_487.8818	NA	C6 H13 Cl O15 S4	487.882	0.735	NA	NA	NA	NA	NA	level5	NA	NA	NA	NA	167287	127483	115396	118713	146588	134135	147262	134921	136704	136175	127515	38505	34056.4	40711.7	27798.8	29465.2	47253.9	3.47653e+06	4.07436e+06	36248.7	3.14743e+06	43486.7	41357.1	43104.8	27055.6	37859.2	43212.9	45964.8	35668.6	35168.4	33819.3	28481.9	51489.6	31177.4	34419.4
0.735_541.7565	NA	NA	541.756	0.735	NA	NA	NA	NA	NA	level5	NA	NA	NA	NA	3.83777e+06	3.13237e+06	3.09021e+06	3.50657e+06	3.17657e+06	3.41454e+06	3.33609e+06	3.16561e+06	3.17769e+06	3.52387e+06	3.46956e+06	7.07656e+06	6.73016e+06	1.23136e+07	1.25282e+06	337292	1.2984e+07	1.3112e+07	3.85064e+06	9.89415e+06	7.01941e+06	731791	1.09342e+07	9.98068e+06	5.32026e+06	6.8228e+06	7.63165e+06	7.72662e+06	9.53878e+06	7.04851e+06	6.2933e+06	4.81962e+06	1.7478e+07	5.50276e+06	6.9896e+06
0.735_599.7157	NA	NA	599.716	0.735	NA	NA	NA	NA	NA	level5	NA	NA	NA	NA	2.58404e+06	2.26217e+06	2.31883e+06	2.60853e+06	2.47877e+06	2.60682e+06	2.4518e+06	2.39329e+06	2.69041e+06	2.21799e+06	2.52223e+06	5.47339e+06	4.85067e+06	8.4311e+06	1.05004e+06	149547	9.69327e+06	8.51923e+06	2.3133e+06	7.14131e+06	4.35816e+06	227797	8.55953e+06	8.0628e+06	4.18084e+06	5.20861e+06	6.53544e+06	3.70843e+06	8.16314e+06	5.33916e+06	4.54561e+06	3.23415e+06	1.2168e+07	4.0027e+06	5.12949e+06
0.736_419.8948	NA	C6 H6 Cl N6 O6 P S3	419.895	0.736	NA	NA	NA	NA	NA	level5	NA	NA	NA	NA	104642	107525	85086.2	122708	95910.3	111541	98647.3	118975	94381.5	106748	99735.6	9179.61	9509.58	11326.6	12347.6	8047.6	12889.3	2.42189e+06	3.10428e+06	9892.98	2.29765e+06	6894.31	11434.2	12051.8	7599.16	9876.6	11167.7	11774.7	10644	15409.7	7650.57	7807.99	14023.1	8499.85	9462.88
0.736_443.9006	NA	C7 H15 N2 O6 P3 S4	443.901	0.736	NA	NA	NA	NA	NA	level5	NA	NA	NA	NA	2.69905e+06	2.32539e+06	2.41682e+06	2.43904e+06	2.54853e+06	2.50707e+06	2.52502e+06	2.28203e+06	2.51053e+06	2.55736e+06	2.51365e+06	6.52073e+06	6.58971e+06	7.97432e+06	2.34083e+06	1.03203e+06	9.0055e+06	2.09976e+07	1.24432e+07	6.49504e+06	9.80844e+06	2.08554e+06	8.14577e+06	7.38675e+06	4.1632e+06	5.17608e+06	5.78834e+06	7.36942e+06	7.51877e+06	7.32018e+06	6.62901e+06	3.4708e+06	1.25504e+07	4.87628e+06	5.17682e+06
0.737_483.7983	NA	C8 H8 Cl N2 O4 P3 S5	483.798	0.737	NA	NA	NA	NA	NA	level5	NA	NA	NA	NA	4.14481e+06	4.26439e+06	4.52289e+06	4.51528e+06	4.40381e+06	3.96575e+06	4.64581e+06	4.75571e+06	4.2209e+06	3.93639e+06	4.55602e+06	8.72652e+06	8.72055e+06	1.0859e+07	2.275e+06	878949	1.45647e+07	1.24861e+07	7.96581e+06	1.12359e+07	1.07259e+07	730561	1.50702e+07	1.257e+07	4.4134e+06	6.93897e+06	1.04157e+07	1.01479e+07	1.23636e+07	9.78061e+06	7.18862e+06	6.55869e+06	1.86606e+07	6.83141e+06	8.26079e+06
0.738_293.949	NA	C4 H10 Cl N2 O5 P3	293.949	0.738	NA	NA	NA	NA	NA	level5	NA	NA	NA	NA	487776	487776	487776	487776	487776	487776	487776	487776	487776	487776	487776	50192.9	42731.3	47629.5	42194.2	34589	53435.9	9.05699e+06	1.12761e+07	43238	7.77353e+06	37817.1	74329.3	48033.8	29625.4	56836.2	42321.2	60272.2	50479.6	42441.4	36684.1	31246.1	52793	35644.6	40243.6
0.738_297.8972	NA	C3 H7 Cl N2 O4 S4	297.897	0.738	NA	NA	NA	NA	NA	level5	NA	NA	NA	NA	5.20523e+07	5.2359e+07	4.81002e+07	5.02758e+07	5.2287e+07	4.78517e+07	5.23036e+07	5.10244e+07	4.91157e+07	5.14633e+07	5.13987e+07	8.72013e+07	9.21058e+07	1.10129e+08	4.75384e+07	2.41691e+07	1.30794e+08	1.54363e+08	8.61202e+07	8.98693e+07	1.05134e+08	5.99865e+07	1.20351e+08	9.92691e+07	7.11441e+07	6.51869e+07	6.47753e+07	1.02512e+08	1.05042e+08	9.47896e+07	8.02873e+07	6.42837e+07	1.56302e+08	6.68695e+07	8.91952e+07
0.738_329.9258	NA	C5 H7 Cl N6 O S4	329.926	0.738	NA	NA	NA	NA	NA	level5	NA	NA	NA	NA	269940	292609	264609	289700	223826	259612	261236	311418	267844	245274	266645	19248.2	19134.5	10555.5	30559.5	33140.7	32661	4.46019e+06	2.92521e+06	19054.4	1.38361e+06	315181	33310.9	38921.3	7712.32	23472	25361.9	33967.6	29030.5	27016.8	21062.8	13380.1	35770.6	27473.6	25345.1
0.738_351.9076	NA	C7 H10 Cl O6 P S3	351.908	0.738	NA	NA	NA	NA	NA	level5	NA	NA	NA	NA	220689	238850	144244	232121	222400	203512	216257	224355	211222	196764	205566	23175.9	23236.8	26075.7	28046.5	31064.5	29924.1	4.56084e+06	6.55478e+06	22727.9	3.87583e+06	16803.5	27639.3	26683.4	16724.6	22370	25333.9	24312.3	21768.9	22589.3	19954.4	18113.5	32513.9	21305.1	21458.7
0.738_533.7244	NA	C6 H2 Cl N2 O9 P3 S5	533.724	0.738	NA	NA	NA	NA	NA	level5	NA	NA	NA	NA	2.2777e+06	2.06173e+06	1.89728e+06	2.02206e+06	1.92381e+06	2.35882e+06	1.97322e+06	2.29738e+06	1.89277e+06	2.05486e+06	2.09995e+06	4.51348e+06	4.65105e+06	6.48382e+06	1.25946e+06	206732	7.95609e+06	5.16609e+06	1.06507e+06	6.16492e+06	2.68568e+06	156996	7.6818e+06	6.06245e+06	3.60351e+06	4.69346e+06	5.18348e+06	6.0463e+06	6.06297e+06	4.56632e+06	3.81726e+06	3.53578e+06	9.20937e+06	3.00629e+06	4.75431e+06
0.739_481.8015	NA	NA	481.801	0.739	NA	NA	NA	NA	NA	level5	NA	NA	NA	NA	3.7129e+06	3.5724e+06	3.80557e+06	3.685e+06	4.02169e+06	3.67385e+06	3.73582e+06	3.76352e+06	3.796e+06	3.69217e+06	3.73828e+06	8.08061e+06	6.78315e+06	9.91271e+06	1.39195e+06	543930	1.19782e+07	1.40631e+07	5.7774e+06	1.00841e+07	8.12081e+06	609742	1.06509e+07	1.03196e+07	5.03445e+06	7.4166e+06	7.59793e+06	8.07747e+06	9.87117e+06	7.27148e+06	6.512e+06	4.96764e+06	1.62456e+07	4.83727e+06	6.93826e+06
0.739_589.687	NA	NA	589.687	0.739	NA	NA	NA	NA	NA	level5	NA	NA	NA	NA	3.30944e+06	2.96686e+06	2.84545e+06	3.06155e+06	2.97677e+06	3.35393e+06	3.04245e+06	2.89828e+06	2.65414e+06	3.12794e+06	3.49936e+06	4.1846e+06	6.88044e+06	1.0639e+07	2.25931e+06	409204	1.02465e+07	7.41673e+06	1.06855e+06	1.0082e+07	3.99192e+06	132605	9.34313e+06	6.17097e+06	5.68784e+06	6.30178e+06	5.76838e+06	9.30455e+06	1.04015e+07	6.99754e+06	5.0267e+06	4.75099e+06	8.99456e+06	4.28892e+06	7.30879e+06
0.74_357.8528	NA	C6 H2 Cl N2 O6 P3 S	357.853	0.74	NA	NA	NA	NA	NA	level5	NA	NA	NA	NA	8.80735e+06	8.7867e+06	8.54331e+06	8.42534e+06	8.86747e+06	8.68566e+06	8.65843e+06	8.66243e+06	9.11672e+06	8.61275e+06	8.39497e+06	1.65304e+07	1.71775e+07	2.15789e+07	7.80814e+06	3.53264e+06	2.64569e+07	2.64101e+07	1.41257e+07	2.04285e+07	1.73696e+07	7.91015e+06	2.45084e+07	1.99915e+07	1.21009e+07	1.61466e+07	2.14318e+07	1.80389e+07	1.93651e+07	1.71304e+07	1.47181e+07	1.2016e+07	3.09971e+07	1.26683e+07	1.68973e+07
0.74_415.8113	NA	C2 H2 Cl N6 O5 P S5	415.811	0.74	NA	NA	NA	NA	NA	level5	NA	NA	NA	NA	4.61426e+06	6.21331e+06	5.93961e+06	5.73066e+06	6.71903e+06	4.40562e+06	5.43266e+06	5.50679e+06	5.24081e+06	6.15857e+06	5.77256e+06	9.51433e+06	1.26685e+07	1.73681e+07	5.0907e+06	1.92505e+06	2.03124e+07	1.97904e+07	7.73085e+06	1.34608e+07	8.22792e+06	277037	1.63511e+07	1.6674e+07	1.00208e+07	1.22682e+07	1.65722e+07	1.3959e+07	1.62563e+07	1.48275e+07	1.08631e+07	8.98838e+06	2.67931e+07	9.42285e+06	1.33632e+07
0.74_473.7696	NA	C4 H2 Cl N4 O7 P3 S4	473.77	0.74	NA	NA	NA	NA	NA	level5	NA	NA	NA	NA	6.6421e+06	5.80839e+06	5.60825e+06	6.11522e+06	6.66983e+06	6.70845e+06	5.78996e+06	6.26251e+06	6.01114e+06	6.39208e+06	6.16987e+06	1.31875e+07	1.30183e+07	1.87401e+07	4.74974e+06	1.09134e+06	2.14459e+07	1.75569e+07	5.53609e+06	1.77883e+07	1.00171e+07	382727	1.94684e+07	1.69295e+07	1.10883e+07	1.40071e+07	1.68842e+07	1.47215e+07	1.77858e+07	1.3307e+07	1.116e+07	9.41312e+06	2.524e+07	9.00281e+06	1.29622e+07
0.74_525.6925	NA	NA	525.692	0.74	NA	NA	NA	NA	NA	level5	NA	NA	NA	NA	1.0145e+06	949964	913773	856765	1.11154e+06	921782	910981	1.01817e+06	921162	944268	996208	2.51596e+06	2.96199e+06	3.93043e+06	688411	274437	4.67474e+06	2.21918e+06	653305	3.72105e+06	1.00801e+06	178992	4.3476e+06	3.4434e+06	2.32186e+06	2.28414e+06	3.52316e+06	3.47235e+06	3.54384e+06	3.06789e+06	2.07853e+06	1.65658e+06	5.32213e+06	1.84188e+06	2.72788e+06
0.74_531.7278	NA	NA	531.728	0.74	NA	NA	NA	NA	NA	level5	NA	NA	NA	NA	3.66635e+06	4.44412e+06	3.92514e+06	3.8378e+06	3.96671e+06	3.95416e+06	3.95955e+06	3.9592e+06	3.95345e+06	3.97396e+06	3.94984e+06	8.04663e+06	7.78973e+06	1.20468e+07	2.71717e+06	364034	1.5629e+07	1.15298e+07	2.39513e+06	1.29494e+07	5.84409e+06	198630	1.47222e+07	1.17411e+07	7.17967e+06	9.25768e+06	1.10071e+07	1.10374e+07	1.16655e+07	8.02725e+06	7.12828e+06	3.89178e+06	1.16021e+07	6.25315e+06	9.26029e+06
0.74_591.6839	NA	NA	591.684	0.74	NA	NA	NA	NA	NA	level5	NA	NA	NA	NA	2.07869e+06	2.07869e+06	2.07869e+06	2.07869e+06	2.07869e+06	2.07869e+06	2.07869e+06	2.07869e+06	2.07869e+06	2.07869e+06	2.07869e+06	3.64422e+06	4.34924e+06	6.32834e+06	1.21181e+06	189175	7.27092e+06	4.81761e+06	636270	7.26447e+06	2.93121e+06	149238	8.57202e+06	7.37718e+06	4.10786e+06	5.19072e+06	5.18675e+06	7.67462e+06	8.65431e+06	4.61746e+06	3.69682e+06	2.80497e+06	7.79824e+06	3.98013e+06	4.84429e+06
0.741_355.8558	NA	C3 H3 O12 P3 S	355.856	0.741	NA	NA	NA	NA	NA	level5	NA	NA	NA	NA	1.10029e+07	1.09167e+07	1.10066e+07	1.09286e+07	1.1082e+07	1.08991e+07	1.07879e+07	1.11787e+07	1.09461e+07	1.08335e+07	1.1075e+07	2.27893e+07	2.12827e+07	2.82162e+07	8.74031e+06	4.17553e+06	3.19892e+07	3.39768e+07	1.72872e+07	2.56135e+07	4.01167e+07	7.1635e+06	3.2018e+07	2.75484e+07	1.66629e+07	2.19273e+07	2.54661e+07	2.47581e+07	2.5377e+07	2.22599e+07	1.79623e+07	1.3746e+07	4.57328e+07	1.62137e+07	2.0609e+07
0.741_413.8141	NA	NA	413.814	0.741	NA	NA	NA	NA	NA	level5	NA	NA	NA	NA	5.54923e+06	3.13186e+06	3.4122e+06	3.13378e+06	3.62479e+06	5.45262e+06	3.34938e+06	3.32613e+06	3.56627e+06	3.27491e+06	5.13794e+06	7.65804e+06	7.22397e+06	9.46801e+06	4.30218e+06	788159	1.1399e+07	1.09387e+07	4.22934e+06	9.1121e+06	1.0442e+07	293547	1.04587e+07	9.13464e+06	5.52106e+06	7.6898e+06	8.57585e+06	8.61496e+06	9.84108e+06	7.72105e+06	6.27029e+06	4.77832e+06	1.43435e+07	5.62362e+06	7.22149e+06
0.741_477.8532	NA	NA	477.853	0.741	NA	NA	NA	NA	NA	level5	NA	NA	NA	NA	148668	177051	145753	145436	155132	146517	150964	163171	139982	149764	166427	60666.5	61327.4	74339.1	60163.9	62111.1	80839.6	4.25303e+06	3.10248e+06	64040.6	3.74959e+06	51785.1	77678.1	70523.8	50300.2	63325	68501	64112.1	63823.8	60629.2	59615	53401.5	91574.4	61418	61978.4
0.741_523.696	NA	NA	523.696	0.741	NA	NA	NA	NA	NA	level5	NA	NA	NA	NA	2.46742e+06	2.47948e+06	1.97977e+06	2.16401e+06	2.33579e+06	2.44252e+06	2.125e+06	2.50048e+06	2.20436e+06	2.27611e+06	2.30467e+06	6.23336e+06	5.49489e+06	8.77488e+06	1.81674e+06	197464	1.00681e+07	4.59873e+06	1.08416e+06	7.52062e+06	2.62424e+06	141773	9.27869e+06	8.14133e+06	3.60036e+06	6.08187e+06	8.17664e+06	5.51147e+06	8.49251e+06	6.01002e+06	4.42012e+06	3.72705e+06	1.13674e+07	3.60794e+06	5.54104e+06
0.741_579.6583	NA	NA	579.658	0.741	NA	NA	NA	NA	NA	level5	NA	NA	NA	NA	3.78373e+06	3.87434e+06	3.20266e+06	3.62297e+06	3.62379e+06	3.64945e+06	3.60859e+06	3.69947e+06	3.52633e+06	3.60841e+06	3.68043e+06	9.67948e+06	8.45965e+06	1.31831e+07	2.68385e+06	292766	1.44629e+07	6.63646e+06	974445	1.22476e+07	3.36676e+06	114915	1.3776e+07	1.24738e+07	6.86578e+06	9.3779e+06	1.12822e+07	1.16061e+07	1.40057e+07	9.41526e+06	7.20359e+06	4.7131e+06	1.76114e+07	5.7487e+06	8.74752e+06
0.742_163.001	NA	NA	163.001	0.742	NA	NA	NA	NA	NA	level5	NA	NA	NA	NA	2.58274e+06	2.79306e+06	2.00593e+06	3.27725e+06	2.28625e+06	2.54624e+06	2.58894e+06	2.55845e+06	2.44709e+06	2.56308e+06	2.64081e+06	6.51165e+06	3.84402e+06	5.26985e+06	8.76117e+06	9.42289e+06	2.02694e+06	1.88681e+06	1.33772e+06	3.60724e+06	1.439e+06	3.21465e+06	1.61284e+06	4.93433e+06	2.68388e+06	3.66919e+06	4.22199e+06	4.85323e+06	3.92688e+06	3.93883e+06	6.0714e+06	1.33535e+06	4.32037e+06	4.77652e+06	3.26003e+06
0.742_287.8683	NA	NA	287.868	0.742	NA	NA	NA	NA	NA	level5	NA	NA	NA	NA	4.24852e+07	4.14035e+07	4.23897e+07	4.19406e+07	4.33052e+07	4.13233e+07	4.23609e+07	4.16721e+07	4.10571e+07	4.40252e+07	4.19162e+07	7.5758e+07	8.02081e+07	9.96708e+07	4.4746e+07	2.24822e+07	1.16505e+08	1.0852e+08	5.59843e+07	9.86262e+07	7.4695e+07	2.9395e+07	1.06271e+08	1.06246e+08	6.398e+07	8.05323e+07	9.59769e+07	9.08835e+07	9.00282e+07	7.90958e+07	6.58982e+07	5.62569e+07	1.37215e+08	5.85333e+07	7.80129e+07
0.742_289.8652	NA	C2 H Cl N4 O3 P2 S2	289.865	0.742	NA	NA	NA	NA	NA	level5	NA	NA	NA	NA	3.28057e+07	3.33781e+07	3.1689e+07	3.182e+07	3.07668e+07	3.25392e+07	3.12345e+07	3.24099e+07	3.1407e+07	3.11613e+07	3.39297e+07	5.86973e+07	5.68471e+07	7.42064e+07	3.27645e+07	1.72778e+07	8.16861e+07	7.68162e+07	4.02411e+07	7.6505e+07	5.55376e+07	2.1721e+07	8.04382e+07	7.38393e+07	4.5764e+07	5.90845e+07	6.98262e+07	6.7151e+07	6.72814e+07	6.09547e+07	4.85214e+07	4.29579e+07	9.40129e+07	4.11974e+07	5.64868e+07
0.742_345.8269	NA	NA	345.827	0.742	NA	NA	NA	NA	NA	level5	NA	NA	NA	NA	1.02316e+07	9.50057e+06	1.00765e+07	1.00336e+07	9.5016e+06	1.03764e+07	9.83493e+06	1.05966e+07	9.80879e+06	9.08535e+06	1.04382e+07	1.92281e+07	2.06209e+07	1.78348e+07	1.03992e+07	3.99097e+06	2.79383e+07	2.26832e+07	1.11271e+07	1.69165e+07	1.55287e+07	3.79355e+06	2.85825e+07	2.5177e+07	1.62089e+07	2.07287e+07	1.30838e+07	2.56782e+07	2.53884e+07	2.01413e+07	1.64754e+07	1.44771e+07	3.14543e+07	1.33393e+07	1.34947e+07
0.742_489.7441	NA	C2 H2 Cl O15 P3 S3	489.744	0.742	NA	NA	NA	NA	NA	level5	NA	NA	NA	NA	1.2001e+06	1.11626e+06	1.08518e+06	1.1051e+06	1.10831e+06	1.18029e+06	1.15762e+06	1.1302e+06	1.13071e+06	1.03968e+06	1.20813e+06	962091	972327	630437	1.57348e+06	920642	1.22074e+06	688321	329389	1.2806e+06	539078	1.49034e+06	1.57922e+06	1.42929e+06	661465	1.10701e+06	896020	1.02918e+06	1.19963e+06	1.29022e+06	924161	726760	1.82864e+06	1.00901e+06	796044
0.742_521.699	NA	NA	521.699	0.742	NA	NA	NA	NA	NA	level5	NA	NA	NA	NA	3.81016e+06	3.13468e+06	3.47024e+06	3.01864e+06	4.03336e+06	4.16911e+06	3.19958e+06	4.12416e+06	3.73772e+06	2.89683e+06	3.67097e+06	1.01967e+07	8.79548e+06	1.41185e+07	3.02893e+06	336620	1.50088e+07	7.58625e+06	1.77286e+06	8.14811e+06	4.38015e+06	141167	1.58523e+07	1.26208e+07	4.53765e+06	9.42631e+06	1.32587e+07	7.4419e+06	1.4104e+07	8.95751e+06	7.08254e+06	6.19442e+06	1.7663e+07	6.40441e+06	7.1605e+06
0.743_229.9098	NA	NA	229.91	0.743	NA	NA	NA	NA	NA	level5	NA	NA	NA	NA	4.52025e+07	4.60598e+07	4.50668e+07	4.50672e+07	4.51786e+07	4.67955e+07	4.55443e+07	4.63894e+07	4.30972e+07	4.60292e+07	4.64213e+07	7.9195e+07	7.92149e+07	9.49136e+07	5.15092e+07	3.0823e+07	1.08496e+08	1.1775e+08	6.89164e+07	8.90494e+07	8.6079e+07	7.31242e+07	1.03342e+08	6.17709e+07	5.95581e+07	7.41838e+07	8.98492e+07	8.90188e+07	8.22275e+07	8.3946e+07	6.56467e+07	6.00265e+07	1.2284e+08	6.28567e+07	7.54475e+07
0.743_347.824	NA	C5 H3 Cl N2 O2 P2 S4	347.824	0.743	NA	NA	NA	NA	NA	level5	NA	NA	NA	NA	1.3835e+07	9.70868e+06	1.22728e+07	1.3642e+07	1.27034e+07	1.31026e+07	1.35618e+07	1.32741e+07	1.39451e+07	9.228e+06	1.37843e+07	2.68839e+07	2.67786e+07	3.29304e+07	1.40574e+07	5.03802e+06	3.8277e+07	3.16751e+07	1.39113e+07	3.17609e+07	2.20429e+07	5.17259e+06	3.86692e+07	3.50944e+07	2.21387e+07	2.85677e+07	3.27847e+07	3.22346e+07	3.38728e+07	2.7415e+07	2.18229e+07	1.88344e+07	4.37223e+07	1.90066e+07	2.64464e+07
0.743_373.8265	NA	C H2 Cl N4 O7 P3 S2	373.827	0.743	NA	NA	NA	NA	NA	level5	NA	NA	NA	NA	1.02399e+06	1.18874e+06	1.04669e+06	1.03543e+06	1.09539e+06	1.04791e+06	1.06855e+06	1.09509e+06	1.04721e+06	1.17589e+06	999510	639722	857006	572556	1.77634e+06	1.82878e+06	858646	933062	375732	1.14077e+06	773322	4.6544e+06	1.1324e+06	1.0714e+06	366590	398003	943782	813679	969210	1.22882e+06	952216	794225	1.63047e+06	1.15068e+06	605153
0.743_405.7824	NA	C H2 Cl N4 O5 P3 S4	405.782	0.743	NA	NA	NA	NA	NA	level5	NA	NA	NA	NA	7.20897e+06	7.0339e+06	6.4434e+06	6.75715e+06	6.79175e+06	7.01458e+06	6.56185e+06	6.77997e+06	7.38311e+06	6.62799e+06	6.73815e+06	1.47607e+07	1.56399e+07	2.07256e+07	7.13207e+06	2.23869e+06	2.34555e+07	1.7282e+07	6.5275e+06	2.09503e+07	1.07683e+07	205615	2.28374e+07	2.14962e+07	1.33706e+07	1.70744e+07	1.82477e+07	1.91524e+07	2.0256e+07	1.52706e+07	1.30576e+07	1.07236e+07	2.88725e+07	1.1082e+07	1.49751e+07
0.743_463.7408	NA	NA	463.741	0.743	NA	NA	NA	NA	NA	level5	NA	NA	NA	NA	6.06262e+06	6.11472e+06	5.97181e+06	6.35018e+06	5.59039e+06	6.5107e+06	5.68466e+06	6.09769e+06	5.52441e+06	6.02786e+06	6.64533e+06	8.6268e+06	1.38209e+07	2.07985e+07	5.32558e+06	1.24624e+06	2.01033e+07	1.39737e+07	4.54263e+06	1.85163e+07	8.26062e+06	343843	2.01704e+07	1.92187e+07	1.07227e+07	8.51591e+06	1.78307e+07	1.70006e+07	1.84175e+07	1.34962e+07	1.17417e+07	9.95408e+06	2.4189e+07	9.79001e+06	1.35244e+07
0.743_583.6523	NA	NA	583.652	0.743	NA	NA	NA	NA	NA	level5	NA	NA	NA	NA	1.37788e+06	1.33211e+06	1.03055e+06	1.40906e+06	1.32231e+06	1.11325e+06	1.33793e+06	1.35674e+06	1.24182e+06	1.43025e+06	1.1203e+06	3.0073e+06	2.9934e+06	4.48928e+06	949584	303377	5.09153e+06	2.18001e+06	250024	4.64929e+06	1.17504e+06	145356	4.58353e+06	4.38565e+06	2.41482e+06	2.82089e+06	4.34674e+06	3.85447e+06	4.28206e+06	3.21083e+06	2.65967e+06	2.29751e+06	5.68682e+06	2.61694e+06	3.20869e+06
0.744_163.9197	Chloral hydrate	C2 H3 Cl3 O2	163.92	0.744	C06899	S2606	HMDB0060451	NA	NA	level4	Organohalogen compounds	Halohydrins	Chlorohydrins	map00980 Metabolism of xenobiotics by cytochrome P450; map05204 Chemical carcinogenesis;	9.37095e+06	1.04563e+07	9.60879e+06	1.00388e+07	9.90831e+06	9.67709e+06	1.07732e+07	9.50759e+06	9.27675e+06	1.05407e+07	9.79857e+06	1.54623e+07	1.74888e+07	2.1345e+07	1.21554e+07	6.9677e+06	2.19327e+07	2.12783e+07	1.48978e+07	2.03288e+07	1.78005e+07	1.23199e+07	2.18377e+07	2.24552e+07	1.52811e+07	1.74664e+07	2.12444e+07	1.97764e+07	1.82681e+07	1.83014e+07	1.45338e+07	1.23951e+07	2.47076e+07	1.34699e+07	1.79891e+07
0.744_219.881	NA	NA	219.881	0.744	NA	NA	NA	NA	NA	level5	NA	NA	NA	NA	2.17074e+07	2.12592e+07	2.0195e+07	2.18214e+07	2.08817e+07	2.11896e+07	2.11727e+07	2.12415e+07	2.13152e+07	2.11668e+07	2.10221e+07	3.85256e+07	3.76619e+07	4.94949e+07	2.92612e+07	1.66713e+07	5.14e+07	4.27532e+07	2.36015e+07	4.51423e+07	3.48629e+07	1.88217e+07	5.12832e+07	4.55846e+07	3.06437e+07	3.60099e+07	4.71447e+07	4.46034e+07	4.10862e+07	3.77532e+07	3.02328e+07	2.85612e+07	5.63263e+07	2.63289e+07	3.79146e+07
0.744_221.878	NA	C5 H2 Cl P3 S	221.878	0.744	NA	NA	NA	NA	NA	level5	NA	NA	NA	NA	1.6411e+07	1.55385e+07	1.54872e+07	1.64054e+07	1.61483e+07	1.5768e+07	1.59828e+07	1.56263e+07	1.63069e+07	1.57269e+07	1.6125e+07	2.65569e+07	2.85789e+07	3.53691e+07	2.09598e+07	1.23568e+07	3.4627e+07	2.90255e+07	1.72955e+07	3.37699e+07	2.46512e+07	1.43742e+07	3.57452e+07	3.64937e+07	2.21864e+07	2.74985e+07	3.58203e+07	3.39161e+07	3.20532e+07	2.82587e+07	2.28127e+07	2.14504e+07	4.10152e+07	2.15502e+07	2.70611e+07
0.744_277.8395	NA	NA	277.839	0.744	NA	NA	NA	NA	NA	level5	NA	NA	NA	NA	2.96863e+07	2.80852e+07	2.83063e+07	2.85766e+07	2.98984e+07	2.80542e+07	2.83667e+07	2.97089e+07	2.74198e+07	2.91544e+07	2.94837e+07	5.45497e+07	5.66296e+07	7.58595e+07	3.93614e+07	1.70477e+07	7.74519e+07	5.60792e+07	2.70341e+07	7.39396e+07	4.51978e+07	1.14839e+07	8.13898e+07	7.38845e+07	4.7997e+07	5.78955e+07	7.45801e+07	7.08148e+07	6.72447e+07	5.48987e+07	4.63145e+07	4.25848e+07	8.98813e+07	4.3841e+07	5.9144e+07
0.744_279.8365	NA	NA	279.837	0.744	NA	NA	NA	NA	NA	level5	NA	NA	NA	NA	5.07341e+07	5.12928e+07	4.94503e+07	4.93493e+07	5.15892e+07	5.06824e+07	5.0577e+07	5.22538e+07	4.78769e+07	5.12349e+07	5.12175e+07	9.54697e+07	9.09008e+07	1.26931e+08	6.75742e+07	2.99382e+07	1.23808e+08	9.27362e+07	4.64283e+07	1.15291e+08	7.56524e+07	2.11185e+07	1.3262e+08	1.26852e+08	7.98854e+07	9.8941e+07	1.30497e+08	1.23042e+08	1.10678e+08	9.50283e+07	7.52317e+07	6.68457e+07	1.42097e+08	6.87647e+07	9.78714e+07
0.744_337.7951	NA	NA	337.795	0.744	NA	NA	NA	NA	NA	level5	NA	NA	NA	NA	1.18269e+07	1.13997e+07	1.10861e+07	1.09262e+07	1.25007e+07	1.19124e+07	1.1136e+07	1.10298e+07	1.07825e+07	1.17193e+07	1.25554e+07	2.41585e+07	2.39003e+07	3.22657e+07	1.48314e+07	5.6016e+06	3.37819e+07	2.07818e+07	7.89482e+06	3.24932e+07	1.52716e+07	2.4499e+06	3.47676e+07	3.35991e+07	2.07115e+07	2.84131e+07	3.34464e+07	3.325e+07	3.26882e+07	2.40254e+07	1.81663e+07	1.72206e+07	3.83759e+07	1.60306e+07	2.37181e+07
0.744_361.8007	NA	NA	361.801	0.744	NA	NA	NA	NA	NA	level5	NA	NA	NA	NA	1.13915e+06	1.15847e+06	964956	1.01885e+06	975056	1.11425e+06	882329	1.18496e+06	1.00452e+06	1.21541e+06	935068	864469	920299	567761	2.36035e+06	1.77937e+06	816633	713935	122393	1.08522e+06	597505	2.6396e+06	1.30517e+06	1.14233e+06	774856	1.07463e+06	848124	1.00577e+06	1.11527e+06	1.16609e+06	964904	770077	1.3555e+06	778406	705901
0.744_395.7536	NA	NA	395.754	0.744	NA	NA	NA	NA	NA	level5	NA	NA	NA	NA	5.22311e+06	5.07955e+06	5.01264e+06	5.11928e+06	5.21321e+06	5.13128e+06	5.12591e+06	5.11648e+06	5.24397e+06	5.02314e+06	5.13425e+06	1.19226e+07	1.11359e+07	1.55066e+07	5.67851e+06	1.08155e+06	1.67757e+07	9.93196e+06	3.26559e+06	1.71971e+07	6.69427e+06	170413	1.99183e+07	1.79896e+07	1.04657e+07	8.1352e+06	9.65954e+06	1.41865e+07	1.52759e+07	7.12334e+06	8.2453e+06	7.48573e+06	2.02103e+07	8.51474e+06	1.28925e+07
0.744_409.8661	NA	C7 H N4 O9 P3 S	409.866	0.744	NA	NA	NA	NA	NA	level5	NA	NA	NA	NA	221700	204325	215794	175178	238930	211139	209964	208342	221901	197779	212960	36729.7	25289.9	32031.3	106991	149634	29185.9	3.61531e+06	2.43476e+06	30897.2	2.08395e+06	41019	44304	42150.9	30796.5	35278.9	36705.8	31094	28547	24472.4	75512.8	18666.5	34891.7	31877.5	33381.3
0.744_453.712	NA	NA	453.712	0.744	NA	NA	NA	NA	NA	level5	NA	NA	NA	NA	5.61839e+06	5.61839e+06	5.61839e+06	5.61839e+06	5.61839e+06	5.61839e+06	5.61839e+06	5.61839e+06	5.61839e+06	5.61839e+06	5.61839e+06	6.6554e+06	1.01732e+07	1.58176e+07	6.00527e+06	1.89284e+06	2.62452e+07	1.72565e+07	3.48455e+06	2.50257e+07	8.35905e+06	231081	2.72595e+07	2.49323e+07	1.43668e+07	1.91987e+07	2.05233e+07	1.81624e+07	1.81551e+07	6.45261e+06	8.9989e+06	1.1044e+07	3.35369e+07	1.26974e+07	1.77623e+07
0.744_455.709	NA	NA	455.709	0.744	NA	NA	NA	NA	NA	level5	NA	NA	NA	NA	4.21465e+06	3.71039e+06	2.62614e+06	3.67877e+06	3.85496e+06	3.88411e+06	3.49611e+06	3.62331e+06	3.33841e+06	3.71804e+06	3.73846e+06	6.0109e+06	8.93687e+06	1.34073e+07	3.86492e+06	964901	1.31743e+07	6.63955e+06	1.46851e+06	1.22567e+07	4.07979e+06	136545	1.5323e+07	1.25765e+07	7.56498e+06	9.64712e+06	1.31143e+07	1.17859e+07	1.31814e+07	6.54378e+06	7.46275e+06	6.34464e+06	1.55384e+07	5.77906e+06	9.34573e+06
0.745_271.8049	NA	NA	271.805	0.745	NA	NA	NA	NA	NA	level5	NA	NA	NA	NA	3.35575e+07	3.33575e+07	3.29907e+07	3.37759e+07	3.46205e+07	3.34685e+07	3.35943e+07	3.35306e+07	3.35393e+07	3.34292e+07	3.39385e+07	7.0845e+07	6.46603e+07	8.88914e+07	4.81023e+07	1.98005e+07	9.25364e+07	4.55792e+07	1.71286e+07	8.62124e+07	2.99051e+07	6.78172e+06	9.35769e+07	9.26761e+07	5.32573e+07	7.233e+07	9.00639e+07	8.78196e+07	7.97826e+07	6.44841e+07	5.3321e+07	4.53436e+07	1.14183e+08	4.77573e+07	6.70671e+07
0.745_327.7663	NA	NA	327.766	0.745	NA	NA	NA	NA	NA	level5	NA	NA	NA	NA	1.17512e+07	1.96034e+07	1.8486e+07	2.0144e+07	1.92359e+07	1.83317e+07	1.95084e+07	2.00469e+07	1.15385e+07	1.94365e+07	2.05274e+07	4.58428e+07	3.89173e+07	3.56206e+07	2.32718e+07	7.21215e+06	6.00301e+07	2.60613e+07	8.27803e+06	5.43505e+07	1.6388e+07	1.41367e+06	6.03917e+07	5.70974e+07	3.29784e+07	4.30482e+07	5.76125e+07	5.33742e+07	5.65995e+07	3.95522e+07	3.3829e+07	1.74752e+07	7.43328e+07	2.79306e+07	4.10215e+07
0.745_363.7979	NA	C6 H2 Cl O4 P S5	363.798	0.745	NA	NA	NA	NA	NA	level5	NA	NA	NA	NA	1.37901e+06	1.36387e+06	1.26261e+06	1.45765e+06	1.36423e+06	1.35371e+06	1.35494e+06	1.38232e+06	1.32639e+06	1.44978e+06	1.30703e+06	1.28905e+06	990722	730785	2.7359e+06	2.14946e+06	1.04943e+06	706304	276692	1.23413e+06	685293	2.85221e+06	1.53406e+06	1.3529e+06	804100	961722	1.0224e+06	1.37807e+06	1.20387e+06	1.36854e+06	1.10055e+06	1.22083e+06	1.71503e+06	949857	1.0033e+06
0.745_387.7215	NA	NA	387.721	0.745	NA	NA	NA	NA	NA	level5	NA	NA	NA	NA	5.86638e+06	5.50041e+06	5.47549e+06	5.05962e+06	6.24564e+06	5.6903e+06	5.72993e+06	5.87259e+06	5.50296e+06	5.28502e+06	5.89094e+06	1.30616e+07	1.24774e+07	1.82766e+07	5.80593e+06	1.84935e+06	1.83038e+07	8.07418e+06	1.88668e+06	1.61894e+07	4.51694e+06	167904	1.94156e+07	1.90278e+07	9.78348e+06	1.40432e+07	1.65039e+07	1.63231e+07	1.73933e+07	1.25384e+07	9.81378e+06	8.80232e+06	2.6085e+07	8.87289e+06	1.28899e+07
0.745_619.5571	NA	NA	619.557	0.745	NA	NA	NA	NA	NA	level5	NA	NA	NA	NA	495796	495796	495796	495796	495796	495796	495796	495796	495796	495796	495796	1.93669e+06	2.51554e+06	5.23672e+06	1.13504e+06	286330	5.61965e+06	617072	239111	2.90269e+06	163367	105808	3.12077e+06	3.52102e+06	1.5793e+06	2.62253e+06	3.87938e+06	3.71616e+06	4.38449e+06	2.1811e+06	4.4553e+06	1.77921e+06	6.23389e+06	854273	1.47571e+06
0.746_276.0717	Flutamide	C11 H11 F3 N2 O3	276.072	0.746	C07653	S3280	HMDB0014642	NA	NA	level4	Benzenoids	Benzene and substituted derivatives	Trifluoromethylbenzenes	map05200 Pathways in cancer; map05215 Prostate cancer;	835232	732854	847102	920943	768221	805573	815802	823114	865311	752112	835534	1.53827e+06	905042	1.53173e+06	226967	283011	5.04473e+06	4.69017e+06	3.37348e+06	1.09839e+06	5.5614e+06	769408	3.08036e+06	3.0938e+06	426414	3.19906e+06	967588	340371	1.56831e+06	188463	1.57711e+06	187737	962692	999623	1.34138e+06
0.746_353.7692	NA	NA	353.769	0.746	NA	NA	NA	NA	NA	level5	NA	NA	NA	NA	1.27759e+06	1.28904e+06	1.21778e+06	1.09524e+06	1.14306e+06	1.36628e+06	1.1183e+06	1.28594e+06	1.3417e+06	1.05221e+06	1.25352e+06	889461	1.08908e+06	786257	2.83647e+06	1.95585e+06	1.40664e+06	401543	123818	1.44778e+06	190568	1.40999e+06	1.58738e+06	1.36968e+06	782185	1.2468e+06	1.14482e+06	1.57236e+06	1.23755e+06	1.47527e+06	1.04682e+06	1.01021e+06	1.48155e+06	1.12311e+06	1.12143e+06
0.746_479.7151	NA	NA	479.715	0.746	NA	NA	NA	NA	NA	level5	NA	NA	NA	NA	1.65517e+06	1.46338e+06	1.12218e+06	1.36131e+06	1.39373e+06	1.38602e+06	1.35677e+06	1.29042e+06	1.42628e+06	1.25173e+06	1.59306e+06	1.03741e+06	1.54077e+06	939292	2.53282e+06	1.35838e+06	1.43292e+06	578309	130603	1.93652e+06	408213	1.22509e+06	1.89027e+06	1.91715e+06	833725	1.35586e+06	1.53437e+06	1.69333e+06	1.69957e+06	1.57141e+06	1.52774e+06	1.02792e+06	1.95715e+06	1.31399e+06	1.08047e+06
0.746_795.4313	NA	NA	795.431	0.746	NA	NA	NA	NA	NA	level5	NA	NA	NA	NA	1.69968e+06	1.46875e+06	1.4416e+06	1.61628e+06	1.5474e+06	1.61988e+06	1.58511e+06	1.49703e+06	1.59074e+06	1.66054e+06	1.46421e+06	6.91291e+06	5.89348e+06	1.09947e+07	877258	277353	1.08788e+07	1.20883e+06	370504	1.04479e+07	777719	231568	9.82964e+06	9.50945e+06	4.59278e+06	7.27802e+06	9.4789e+06	7.66256e+06	1.03761e+07	6.09045e+06	5.35712e+06	4.5297e+06	1.56529e+07	4.30132e+06	6.08238e+06
0.747_161.9226	[similar to: 3-hydroxybutyric acid; δmass: 57.8752 da]	NA	161.923	0.747	NA	NA	NA	NA	NA	level5	NA	NA	NA	NA	1.52543e+07	2.42118e+07	2.33079e+07	2.44401e+07	2.39787e+07	2.22928e+07	2.24159e+07	2.34391e+07	2.41507e+07	1.59849e+07	2.51644e+07	3.81627e+07	3.91696e+07	4.62903e+07	3.39936e+07	1.67682e+07	3.42355e+07	3.16946e+07	3.27899e+07	4.21652e+07	3.98426e+07	2.7194e+07	5.05812e+07	5.22154e+07	2.19663e+07	4.27738e+07	5.22941e+07	4.81683e+07	4.65358e+07	2.72642e+07	3.20885e+07	2.79298e+07	5.71175e+07	2.98449e+07	2.58458e+07
0.747_209.8521	NA	NA	209.852	0.747	NA	NA	NA	NA	NA	level5	NA	NA	NA	NA	1.23519e+07	1.2494e+07	1.18999e+07	1.24737e+07	1.32495e+07	1.24096e+07	1.2805e+07	1.20791e+07	1.26517e+07	1.19531e+07	1.29747e+07	2.27427e+07	2.30962e+07	3.0634e+07	1.90899e+07	1.00974e+07	2.9411e+07	1.77092e+07	7.91102e+06	2.81776e+07	1.31722e+07	4.64747e+06	3.0457e+07	3.16291e+07	1.8452e+07	2.38553e+07	3.13386e+07	2.98506e+07	2.7866e+07	2.27546e+07	1.8446e+07	1.52793e+07	3.33799e+07	1.6801e+07	2.26999e+07
0.747_237.852	NA	NA	237.852	0.747	NA	NA	NA	NA	NA	level5	NA	NA	NA	NA	648128	621078	615419	575144	649192	625697	658194	633910	549459	627665	676204	398747	376315	152727	1.99544e+06	2.12715e+06	161391	211606	298202	593138	231406	3.63022e+06	486657	511151	170646	427618	476106	531982	363596	567480	391377	389348	469396	438549	377669
0.747_295.8104	NA	NA	295.81	0.747	NA	NA	NA	NA	NA	level5	NA	NA	NA	NA	4.23132e+06	3.95356e+06	3.39569e+06	4.03424e+06	4.05606e+06	3.64987e+06	3.95291e+06	3.97639e+06	3.794e+06	3.90603e+06	3.97375e+06	2.60451e+06	2.09906e+06	2.70672e+06	1.02715e+07	9.05397e+06	2.99571e+06	2.3752e+06	877413	4.05228e+06	1.80632e+06	1.07197e+07	4.09483e+06	3.81163e+06	2.31028e+06	3.15077e+06	3.49304e+06	4.19594e+06	3.34358e+06	4.19567e+06	2.93541e+06	3.06316e+06	4.53407e+06	3.59309e+06	2.95343e+06
0.747_389.8812	NA	C5 H9 Cl O10 P2 S2	389.881	0.747	NA	NA	NA	NA	NA	level5	NA	NA	NA	NA	440603	412773	355926	486825	539130	390362	476440	477273	398692	542699	360157	93283.4	116702	116701	198236	143306	112575	4.77219e+06	4.18451e+06	97831.8	3.65185e+06	4.5026e+06	143567	320029	84301.6	119555	151746	119762	116273	120077	129269	73658.2	358519	107625	128746
0.748_235.8548	NA	NA	235.855	0.748	NA	NA	NA	NA	NA	level5	NA	NA	NA	NA	610451	507191	584744	614334	608633	484573	560901	602481	481528	589939	651226	304369	433887	163556	1.74304e+06	2.01189e+06	450498	141206	126143	518548	163514	4.01846e+06	475505	650509	238158	446065	475823	446378	406160	550007	412823	377964	402386	444171	318508
0.748_293.8134	NA	NA	293.813	0.748	NA	NA	NA	NA	NA	level5	NA	NA	NA	NA	3.19687e+06	2.88627e+06	3.0959e+06	2.92361e+06	3.23817e+06	3.06395e+06	3.10792e+06	2.99684e+06	2.96593e+06	3.17281e+06	3.08421e+06	2.13416e+06	2.72647e+06	2.34796e+06	7.68007e+06	6.49242e+06	2.2954e+06	1.62267e+06	577974	3.43354e+06	1.18431e+06	7.62205e+06	3.84929e+06	3.36362e+06	2.10965e+06	2.66608e+06	3.19885e+06	3.25538e+06	2.7429e+06	3.21385e+06	2.55568e+06	2.21768e+06	3.64386e+06	3.02189e+06	2.12109e+06
0.748_303.8421	NA	NA	303.842	0.748	NA	NA	NA	NA	NA	level5	NA	NA	NA	NA	3.06229e+06	2.95924e+06	2.77979e+06	2.83794e+06	2.86219e+06	2.6913e+06	4.99622e+06	2.87876e+06	2.78589e+06	2.76405e+06	2.82266e+06	3.52084e+06	4.49406e+06	3.0237e+06	5.66236e+06	5.70976e+06	4.05413e+06	3.60981e+06	1.69518e+06	4.71978e+06	2.91961e+06	1.24618e+07	5.08312e+06	5.02995e+06	2.87939e+06	3.99366e+06	4.17713e+06	2.45913e+06	2.45219e+06	2.67801e+06	2.38281e+06	3.91268e+06	5.44396e+06	2.25511e+06	3.63268e+06
0.748_391.887	NA	C6 H8 Cl N4 O4 P3 S2	391.887	0.748	NA	NA	NA	NA	NA	level5	NA	NA	NA	NA	440284	440284	440284	440284	440284	440284	440284	440284	440284	440284	440284	237941	403090	439928	1.15414e+06	592509	354410	1.20256e+06	496984	153899	365036	3.24923e+06	314021	445665	94307.3	131700	204005	146703	145715	619548	655288	308501	1.20619e+06	228843	182075
0.748_621.5545	NA	NA	621.554	0.748	NA	NA	NA	NA	NA	level5	NA	NA	NA	NA	696620	696620	696620	696620	696620	696620	696620	696620	696620	696620	696620	2.70414e+06	2.88261e+06	4.32238e+06	406012	273421	4.55651e+06	769463	230569	2.9943e+06	414402	147947	3.67628e+06	3.09452e+06	1.5651e+06	2.07613e+06	2.60693e+06	2.4463e+06	2.88093e+06	2.64021e+06	1.91977e+06	1.50464e+06	6.38496e+06	1.27429e+06	2.03168e+06
0.749_125.0146	Taurine	C2 H7 N O3 S	125.015	0.749	C00245	MReference-654	HMDB0000251	NA	84.8	level1	Organic acids and derivatives	Organic sulfonic acids and derivatives	Organosulfonic acids and derivatives	map00120 Primary bile acid biosynthesis; map00430 Taurine and hypotaurine metabolism; map00920 Sulfur metabolism; map01100 Metabolic pathways; map02010 ABC transporters; map04080 Neuroactive ligand-receptor interaction;	1.25404e+07	1.22973e+07	1.26104e+07	1.24473e+07	1.40783e+07	6.66135e+06	1.29658e+07	1.33755e+07	7.80961e+06	1.40521e+07	1.53976e+07	2.91404e+07	1.69692e+07	3.01042e+07	2.53161e+07	5.20999e+07	2.14106e+07	7.87388e+06	6.11766e+06	1.71657e+07	9.12489e+06	4.14307e+07	1.88909e+07	2.40951e+07	1.18322e+07	1.4399e+07	2.42411e+07	1.72413e+07	1.47804e+07	2.19418e+07	3.12668e+07	2.67795e+06	1.96341e+07	3.34032e+07	1.40106e+07
0.749_281.9262	NA	C6 H4 Cl N2 O5 P S	281.926	0.749	NA	NA	NA	NA	NA	level5	NA	NA	NA	NA	234337	234337	234337	234337	234337	234337	234337	234337	234337	234337	234337	1.19993e+06	804247	1.15963e+06	682210	255820	2.27876e+06	434748	209808	64888.1	195132	3.32535e+06	1.26649e+06	320314	193857	373038	678354	381873	357439	587455	714850	1.22163e+06	149980	72189.5	79039.4
0.749_435.9801	NA	C4 H13 N4 O16 P S	435.98	0.749	NA	NA	NA	NA	NA	level5	NA	NA	NA	NA	236950	150533	227880	300549	211135	194240	207292	214853	220654	212923	222464	257459	253360	332745	266633	330123	338676	1.02332e+06	761854	300611	908113	9.72172e+06	372078	347845	255837	325538	354589	350929	338765	235817	241689	217867	391123	319913	290813
0.749_467.8247	NA	NA	467.825	0.749	NA	NA	NA	NA	NA	level5	NA	NA	NA	NA	177083	198611	132324	183198	161667	187013	165439	173780	89430.4	272863	195734	108476	99777.3	128063	96373.1	113568	116069	4.51894e+06	4.03646e+06	105603	3.41691e+06	97198.6	130923	118554	85730.1	98199.1	103084	88465.9	80465.1	95039.5	87588.9	76316.8	134110	111778	103112
0.749_469.8213	NA	C5 H4 Cl N6 O6 P S5	469.821	0.749	NA	NA	NA	NA	NA	level5	NA	NA	NA	NA	177172	210776	173028	168656	197882	184856	184732	185078	191857	170660	192656	181893	122053	155672	197335	122408	120276	3.49933e+06	2.80541e+06	83785.9	3.23403e+06	64322.2	84511.2	74523.4	54538.7	75506.5	86405.5	103142	106536	116679	120989	88234.7	129602	92331.5	70348.9
0.75_106.0266	(2r)-2,3-dihydroxypropanoic acid	C3 H6 O4	106.027	0.75	C00258	MReference-394	HMDB0000139	NA	90.9	level2	Organic oxygen compounds	Organooxygen compounds	Carbohydrates and carbohydrate conjugates	map00030 Pentose phosphate pathway; map00260 Glycine, serine and threonine metabolism; map00561 Glycerolipid metabolism; map00630 Glyoxylate and dicarboxylate metabolism; map01100 Metabolic pathways; map01200 Carbon metabolism;	570994	639368	716168	657215	495063	348212	557848	870828	295622	789950	688909	559443	289760	1.87407e+06	699835	2.55009e+06	2.11262e+06	1.44196e+06	1.6461e+06	828062	842724	5.79941e+07	1.9756e+06	2.59545e+06	248743	1.34533e+06	2.16091e+06	301585	290518	273914	404672	227967	2.57054e+06	754663	264074
0.75_163.9852	NA	C H Cl N6 O2	163.985	0.75	NA	NA	NA	NA	NA	level5	NA	NA	NA	NA	216444	247382	267090	293294	174964	191897	300934	204306	233492	234487	241351	215582	168058	217681	362129	614888	377332	329708	434006	167312	235230	1.0993e+07	200447	185491	136066	325906	186948	184554	317054	162995	188417	133476	230726	179346	158069
0.75_171.9514	NA	C3 H6 Cl O2 P S	171.951	0.75	NA	NA	NA	NA	NA	level5	NA	NA	NA	NA	2.7718e+07	2.41343e+07	2.49807e+07	2.80577e+07	2.71184e+07	2.79176e+07	2.60753e+07	2.66151e+07	2.48291e+07	2.71099e+07	2.72294e+07	2.60513e+07	2.46799e+07	4.51576e+07	1.47966e+07	1.68071e+07	5.86123e+07	6.70878e+07	5.10683e+07	4.71287e+07	5.43516e+07	5.53566e+07	5.88653e+07	5.46013e+07	3.72548e+07	5.13436e+07	4.62777e+07	4.943e+07	2.76147e+07	4.52416e+07	3.55866e+07	2.14676e+07	6.52771e+07	3.88541e+07	3.82286e+07
0.75_305.8392	NA	C4 H Cl O6 P2 S2	305.839	0.75	NA	NA	NA	NA	NA	level5	NA	NA	NA	NA	2.76563e+06	2.63878e+06	2.5589e+06	2.66836e+06	2.65498e+06	2.6711e+06	2.66682e+06	2.67225e+06	2.55752e+06	2.68556e+06	2.72162e+06	2.05015e+06	2.2185e+06	1.76857e+06	4.31572e+06	5.78227e+06	2.05113e+06	1.96489e+06	958167	2.43326e+06	1.35973e+06	8.78716e+06	2.69512e+06	2.68268e+06	1.50339e+06	2.35719e+06	2.28967e+06	2.61415e+06	2.39636e+06	2.97305e+06	2.30312e+06	1.9663e+06	2.96808e+06	2.37251e+06	1.83644e+06
0.75_371.8295	NA	NA	371.829	0.75	NA	NA	NA	NA	NA	level5	NA	NA	NA	NA	2.12769e+06	2.06365e+06	2.0767e+06	1.92569e+06	2.19965e+06	2.00047e+06	1.93095e+06	2.16998e+06	2.00932e+06	2.14472e+06	2.03417e+06	1.67907e+06	1.66947e+06	1.11148e+06	2.78985e+06	3.16997e+06	1.75291e+06	2.25202e+06	471247	2.29826e+06	1.36139e+06	4.88626e+06	2.11158e+06	2.18024e+06	927179	1.07002e+06	1.83438e+06	1.51579e+06	1.87992e+06	2.34912e+06	1.70026e+06	1.37158e+06	2.7033e+06	1.95615e+06	1.2185e+06
0.751_103.9641	[similar to: 4-hydroxybutyric acid (ghb); δmass: -0.0832 da]	NA	103.964	0.751	NA	NA	NA	NA	NA	level5	NA	NA	NA	NA	4.00728e+08	4.09928e+08	5.20907e+08	4.14746e+08	4.09912e+08	4.06302e+08	4.19559e+08	4.1558e+08	4.04755e+08	5.04283e+08	3.91461e+08	6.10944e+08	6.66976e+08	8.63618e+08	5.7275e+08	4.32526e+08	8.00808e+08	9.63536e+08	8.02182e+08	7.75682e+08	8.53832e+08	8.32303e+08	7.88091e+08	8.61078e+08	5.0442e+08	6.33276e+08	7.56074e+08	6.63283e+08	6.05059e+08	6.65947e+08	5.10959e+08	4.85513e+08	9.01515e+08	5.31064e+08	7.36292e+08
0.751_239.9386	NA	C2 H2 Cl N6 O2 P S	239.939	0.751	NA	NA	NA	NA	NA	level5	NA	NA	NA	NA	4.11269e+07	4.11269e+07	4.11269e+07	4.11269e+07	4.11269e+07	4.11269e+07	4.11269e+07	4.11269e+07	4.11269e+07	4.11269e+07	4.11269e+07	5.88922e+07	5.50173e+07	6.22107e+07	1.13412e+07	2.53023e+07	6.58863e+07	1.25794e+08	8.50872e+07	8.43644e+07	8.43229e+07	8.03451e+07	6.90917e+07	6.03648e+07	4.26948e+07	6.05507e+07	8.62773e+07	1.17027e+08	1.16625e+08	6.39056e+07	4.62982e+07	3.97578e+07	1.18241e+08	5.58697e+07	2.9106e+07
0.751_245.8834	NA	NA	245.883	0.751	NA	NA	NA	NA	NA	level5	NA	NA	NA	NA	1.07272e+06	1.07666e+06	1.12369e+06	1.22294e+06	989885	1.11246e+06	1.15666e+06	1.06881e+06	1.01355e+06	1.18038e+06	1.10212e+06	601171	613022	294406	2.22827e+06	2.44147e+06	421800	434607	158403	781947	458807	9.46611e+06	819876	773397	246714	631655	654095	648858	539430	796016	707782	588782	887236	686171	441583
0.751_255.9122	NA	C3 H Cl N4 O4 S2	255.912	0.751	NA	NA	NA	NA	NA	level5	NA	NA	NA	NA	686681	665236	679258	881493	603425	677874	692113	694364	799558	846547	508508	197901	136958	165143	1.23185e+06	1.85677e+06	414274	217127	137149	522897	496788	4.46444e+06	215834	96803.8	84227.4	204915	270390	332133	230679	536955	549049	344166	688537	387726	246918
0.751_313.871	NA	C4 H N2 O7 P3 S	313.871	0.751	NA	NA	NA	NA	NA	level5	NA	NA	NA	NA	2.97505e+06	2.78259e+06	2.92289e+06	2.89231e+06	3.08117e+06	2.97449e+06	2.8685e+06	2.96993e+06	2.86832e+06	2.89762e+06	3.00307e+06	1.71403e+06	2.32605e+06	1.45556e+06	4.30829e+06	4.79085e+06	2.35517e+06	2.50299e+06	1.47562e+06	2.44132e+06	2.23987e+06	2.13113e+07	3.0104e+06	2.67454e+06	1.42028e+06	2.19777e+06	2.05002e+06	2.28636e+06	2.34933e+06	2.74072e+06	2.41197e+06	1.72089e+06	3.38111e+06	2.352e+06	1.83388e+06
0.753_182.973	NA	C7 H2 Cl N O3	182.973	0.753	NA	NA	NA	NA	NA	level5	NA	NA	NA	NA	2.71257e+06	2.71257e+06	2.71257e+06	2.71257e+06	2.71257e+06	2.71257e+06	2.71257e+06	2.71257e+06	2.71257e+06	2.71257e+06	2.71257e+06	6.84364e+06	7.26236e+06	5.26503e+06	6.5091e+06	1.08878e+07	4.49537e+06	1.01713e+06	312144	3.21098e+06	1.305e+06	4.93277e+06	3.41736e+06	5.11555e+06	2.08929e+06	2.91008e+06	6.004e+06	3.95219e+06	4.05596e+06	4.0543e+06	6.45117e+06	221043	3.89363e+06	6.23308e+06	4.31655e+06
0.753_381.8582	NA	C2 H8 Cl N2 O8 P S4	381.858	0.753	NA	NA	NA	NA	NA	level5	NA	NA	NA	NA	1.55586e+06	1.44727e+06	1.20266e+06	1.52178e+06	1.46077e+06	1.45299e+06	1.43738e+06	1.55749e+06	1.54434e+06	1.25991e+06	1.44401e+06	658232	1.05533e+06	484739	1.91179e+06	1.83217e+06	1.01537e+06	1.7049e+06	497153	1.63156e+06	758539	9.90639e+06	1.4908e+06	1.41106e+06	399566	605617	658794	457264	893024	1.44635e+06	1.03049e+06	819326	1.58836e+06	1.22592e+06	637034
0.754_397.7957	NA	C4 H2 Cl N2 O6 P3 S3	397.796	0.754	NA	NA	NA	NA	NA	level5	NA	NA	NA	NA	111675	79289.7	95630.7	48199.6	101163	131476	94865.2	83488.7	132691	59449.4	84208	33943	40203.1	43987.9	479080	555124	39568.5	44591.5	36528	32346.8	37889.8	25304.5	38073.4	34922.4	24996.1	31879	39896.3	32612.9	32549.8	41635.7	50796	26577.3	44516.6	70837.7	30201.5
0.754_413.8175	NA	NA	413.817	0.754	NA	NA	NA	NA	NA	level5	NA	NA	NA	NA	178976	185959	168450	178285	183018	178853	178792	178824	181071	174613	180914	298948	268379	343331	257505	300361	305026	505578	321043	260768	368028	6.2995e+06	316939	293334	215022	270121	293383	288416	278048	256998	238122	203414	346753	278377	249321
0.756_405.7863	1,2,3,4,6,7,8-heptachlorodibenzofuran	C12 H Cl7 O	405.786	0.756	C18111	S35019	NA	NA	NA	level4	NA	NA	NA	NA	138089	137454	128909	137496	137837	135977	135927	135890	137981	131969	137911	238786	221075	284098	213147	243736	245841	302168	248911	200147	239442	6.25372e+06	239113	221615	162653	205564	223551	220276	212381	210180	194187	167037	275434	214945	188496
0.756_425.8401	NA	C3 H9 Cl N2 O8 P2 S4	425.84	0.756	NA	NA	NA	NA	NA	level5	NA	NA	NA	NA	5.49864e+06	5.38442e+06	4.59714e+06	4.88591e+06	5.82146e+06	5.14409e+06	4.66725e+06	5.84027e+06	4.78701e+06	5.18095e+06	5.41903e+06	9.43156e+06	1.0569e+07	1.41811e+07	3.02409e+06	1.21033e+06	1.55525e+07	2.04103e+07	1.13156e+07	1.15176e+07	1.34827e+07	313109	1.52674e+07	1.33553e+07	7.21966e+06	9.61406e+06	1.1806e+07	1.06395e+07	1.2856e+07	1.05534e+07	7.98012e+06	6.52654e+06	2.05014e+07	7.30213e+06	8.95713e+06
0.757_321.8131	NA	NA	321.813	0.757	NA	NA	NA	NA	NA	level5	NA	NA	NA	NA	190757	150191	137661	136328	142557	155035	148247	145939	171326	141938	148089	237563	223410	289038	314655	1.6945e+06	263719	327600	270483	218283	261198	4.41324e+06	259678	239459	175447	220539	239645	235746	227187	211108	203839	176193	297753	234258	205259
0.757_405.8268	NA	NA	405.827	0.757	NA	NA	NA	NA	NA	level5	NA	NA	NA	NA	169208	195653	119349	185923	170051	167955	165883	165629	158419	165677	173545	108827	195734	110288	667915	910600	137744	133034	111851	95838.2	117084	104674	128071	122925	90851.4	128963	123526	122914	147013	81234.7	75986.8	78920.2	118909	133250	99801.3
0.759_387.8841	NA	C2 H2 N2 O17 P2	387.884	0.759	NA	NA	NA	NA	NA	level5	NA	NA	NA	NA	387405	339562	157604	379504	331850	307919	341288	362859	235506	337820	310579	94589.9	87392	112815	85993.7	100297	101541	3.44166e+06	5.99026e+06	83936.7	2.63861e+06	93794.3	100983	94089.7	69223.2	88755.2	96997.3	97197.8	94276.8	82766.4	79229.3	68113.6	114454	90020.2	79409.1
0.759_407.8243	NA	C H3 Cl N4 O9 P2 S3	407.824	0.759	NA	NA	NA	NA	NA	level5	NA	NA	NA	NA	164587	224505	174777	194894	173379	187946	188528	181172	162535	209129	188793	126901	72268.5	120125	837511	1.05385e+06	112431	105732	88044.1	85840.5	88869.1	115737	94513	89813.3	66173	86477.8	116026	84289.1	76141.1	68725	162385	55599.2	95398.9	211485	141990
0.76_119.938	[similar to: d-(+)-mannose; δmass: -60.1254 da]	NA	119.938	0.76	NA	NA	NA	NA	NA	level5	NA	NA	NA	NA	2.54362e+06	2.54362e+06	2.54362e+06	2.54362e+06	2.54362e+06	2.54362e+06	2.54362e+06	2.54362e+06	2.54362e+06	2.54362e+06	2.54362e+06	1.38566e+06	2.05505e+06	1.20746e+06	5.13711e+06	6.57863e+06	1.48141e+06	939302	1.1412e+06	1.8962e+06	1.60973e+06	2.59242e+07	2.12857e+06	1.97628e+06	1.15363e+06	1.15985e+06	1.31095e+06	1.46331e+06	1.21927e+06	2.6898e+06	1.9009e+06	1.59219e+06	2.17231e+06	2.53692e+06	1.5803e+06
0.76_279.881	NA	NA	279.881	0.76	NA	NA	NA	NA	NA	level5	NA	NA	NA	NA	131760	146453	115396	113141	153278	131257	130154	130733	123909	152459	119406	82043.7	65627.8	83074.3	571241	1.34883e+06	99142.9	154002	137114	135383	170739	183553	186888	163607	116382	125661	131137	116812	110402	64367.9	182085	55412.6	129693	188935	146826
0.76_381.8214	NA	C H4 Cl N2 O9 P S4	381.821	0.76	NA	NA	NA	NA	NA	level5	NA	NA	NA	NA	1.42282e+06	1.4174e+06	1.31253e+06	1.40677e+06	1.45063e+06	1.37308e+06	1.4103e+06	1.3935e+06	1.49698e+06	1.39654e+06	1.31771e+06	3.08858e+06	1.64629e+06	2.56657e+06	2.29318e+06	1.47984e+06	1.73157e+06	983447	193903	1.39682e+06	1.05626e+06	103739	1.15713e+06	700969	495012	1.16667e+06	1.50736e+06	1.26093e+06	726078	1.34855e+06	1.89741e+06	1.03901e+06	1.34343e+06	2.34636e+06	1.12764e+06
0.761_321.8659	NA	NA	321.866	0.761	NA	NA	NA	NA	NA	level5	NA	NA	NA	NA	3.1237e+06	3.30469e+06	3.1123e+06	3.08739e+06	3.12166e+06	3.20789e+06	2.9282e+06	3.1884e+06	3.06921e+06	3.19616e+06	3.22041e+06	6.50486e+06	3.64842e+06	5.60394e+06	5.99889e+06	4.35352e+06	3.53669e+06	3.14136e+06	1.52119e+06	3.13936e+06	3.02832e+06	224082	2.98404e+06	2.14368e+06	1.60853e+06	2.6526e+06	3.75111e+06	3.15665e+06	1.6386e+06	2.57623e+06	4.15883e+06	2.54303e+06	2.37569e+06	5.25321e+06	2.5227e+06
0.761_337.8396	NA	NA	337.84	0.761	NA	NA	NA	NA	NA	level5	NA	NA	NA	NA	148121	155059	182822	160059	61618.3	168991	196229	94308.7	186427	148468	111418	70396.4	51373.8	66152.5	786101	1.07188e+06	58123.8	71189.4	58501	46548	55437.5	40168.3	53831.2	48942.6	35690.8	44025.8	51142.3	46182.5	44296.4	48774.2	95028.2	45570.9	65009.1	118961	54226
0.762_308.0716	Pinazepam	C18 H13 Cl N2 O	308.072	0.762	null	S36899	HMDB0041988	NA	NA	level4	Organoheterocyclic compounds	Benzodiazepines	1,4-benzodiazepines	NA	232261	168715	172177	150919	179820	230776	168814	182516	196163	217444	146874	99057	93595.7	121280	93452.2	110381	112055	139856	115653	93774.4	112387	83504.9	112614	104336	76565.1	96849.8	105406	104180	100556	88302.8	85799.8	2.80403e+06	126914	100479	88734.8
0.762_323.8627	NA	C H Cl N6 O4 S4	323.863	0.762	NA	NA	NA	NA	NA	level5	NA	NA	NA	NA	4.05284e+06	3.40554e+06	3.82163e+06	4.46132e+06	4.10421e+06	3.83782e+06	3.96757e+06	3.72341e+06	4.05539e+06	3.87942e+06	4.00289e+06	8.53288e+06	3.90434e+06	5.92836e+06	7.20821e+06	5.37845e+06	4.18137e+06	4.12054e+06	1.89015e+06	3.97175e+06	3.8486e+06	348901	3.30348e+06	2.66349e+06	2.1376e+06	3.02794e+06	4.89328e+06	3.39888e+06	1.90087e+06	3.04911e+06	4.63759e+06	2.99613e+06	3.19782e+06	6.74689e+06	3.27113e+06
0.763_339.8368	NA	C3 H3 Cl N2 O5 P2 S3	339.837	0.763	NA	NA	NA	NA	NA	level5	NA	NA	NA	NA	218215	225810	210053	208255	164810	203965	215190	204914	205226	204033	205817	179700	110560	96276.5	998857	1.54444e+06	78444.9	96809.9	79756.5	63943.8	124807	60185.1	75079	68780.6	50284.3	62657.8	67937.4	66395.2	63844.9	103096	78755.5	57495.2	88182.1	179397	59605
0.763_347.8686	NA	C H3 O15 P3	347.869	0.763	NA	NA	NA	NA	NA	level5	NA	NA	NA	NA	226491	226491	226491	226491	226491	226491	226491	226491	226491	226491	226491	115339	81117.4	110996	1.04108e+06	1.64759e+06	115652	87867.2	71347	64059.7	66093.2	111251	64311.3	63040.4	43947.1	58189.8	64298.7	65182.4	68999.6	97187.4	131280	78237.9	81482.7	237889	74589.2
0.763_391.8501	NA	C5 H12 Cl O4 P3 S4	391.85	0.763	NA	NA	NA	NA	NA	level5	NA	NA	NA	NA	2.31588e+06	2.22151e+06	1.64178e+06	1.7833e+06	2.50944e+06	2.34562e+06	1.88437e+06	1.81379e+06	2.36988e+06	2.24517e+06	1.90733e+06	3.69043e+06	2.31858e+06	4.92792e+06	3.11679e+06	1.79149e+06	1.83698e+06	2.06822e+06	971552	1.91998e+06	2.01291e+06	98357.9	1.628e+06	1.27596e+06	775406	1.75268e+06	2.3516e+06	1.66363e+06	1.22556e+06	1.75989e+06	2.16023e+06	1.48453e+06	1.6343e+06	3.78159e+06	1.53266e+06
0.763_415.856	NA	NA	415.856	0.763	NA	NA	NA	NA	NA	level5	NA	NA	NA	NA	176471	176471	176471	176471	176471	176471	176471	176471	176471	176471	176471	105463	56736.4	70859.3	444747	1.26787e+06	73211.9	102861	107800	79822.7	129402	108794	99817.3	86283.9	61273.7	65758.8	68490.8	61391.8	58588.9	64567.6	80215.8	47377.2	89605.6	146746	100533
0.764_120.9542	NA	NA	120.954	0.764	NA	NA	NA	NA	NA	level5	NA	NA	NA	NA	1.06081e+06	1.02537e+06	1.23267e+06	1.30677e+06	943284	902803	1.42571e+06	1.25392e+06	974789	1.19025e+06	979479	3.39425e+06	2.38947e+06	4.55375e+06	5.24336e+06	1.83123e+06	3.03707e+06	2.93484e+06	1.76071e+06	6.25873e+06	3.42002e+06	1.28838e+06	2.44746e+06	3.48122e+06	694129	6.39065e+06	3.20276e+06	2.25109e+06	2.12913e+06	176707	312611	723558	413231	203107	2.09911e+06
0.764_263.9069	NA	C2 H2 O11 P2	263.907	0.764	NA	NA	NA	NA	NA	level5	NA	NA	NA	NA	4.23499e+06	4.23499e+06	4.23499e+06	4.23499e+06	4.23499e+06	4.23499e+06	4.23499e+06	4.23499e+06	4.23499e+06	4.23499e+06	4.23499e+06	6.33744e+06	3.48583e+06	4.41218e+06	7.05561e+06	8.62624e+06	6.93739e+06	7.83617e+06	4.47637e+06	7.05178e+06	6.94298e+06	976026	5.73696e+06	4.50516e+06	3.6115e+06	6.19802e+06	8.2033e+06	6.70087e+06	4.54096e+06	4.23844e+06	4.12515e+06	4.78146e+06	5.19451e+06	7.52573e+06	6.73758e+06
0.764_281.8776	NA	C H2 Cl N2 O7 P3	281.878	0.764	NA	NA	NA	NA	NA	level5	NA	NA	NA	NA	159615	139270	128793	176231	140786	148323	150084	149390	128859	135374	182084	237802	213073	275681	1.38951e+06	2.43116e+06	253407	318325	264152	217340	262141	200818	272590	254321	185898	220673	232744	198602	178726	201300	194439	168341	288062	231577	211786
0.764_331.8945	NA	C3 H3 N4 O7 P3 S	331.894	0.764	NA	NA	NA	NA	NA	level5	NA	NA	NA	NA	4.71667e+06	4.75923e+06	4.30632e+06	4.62196e+06	4.69537e+06	4.84332e+06	4.60884e+06	4.62024e+06	4.64905e+06	4.51953e+06	4.73708e+06	8.98613e+06	5.03405e+06	7.44641e+06	7.73709e+06	1.15001e+07	7.95004e+06	8.21012e+06	3.18049e+06	6.81168e+06	5.23901e+06	788032	3.78778e+06	5.51017e+06	2.30417e+06	3.83349e+06	5.39583e+06	3.79244e+06	2.55006e+06	4.0372e+06	9.96658e+06	3.47625e+06	3.23013e+06	7.40439e+06	6.35884e+06
0.764_349.8652	NA	C4 H2 Cl N2 O9 P3	349.865	0.764	NA	NA	NA	NA	NA	level5	NA	NA	NA	NA	288335	324710	346388	369140	385968	330982	381977	333217	378524	273851	367760	124480	193649	80034.5	1.10149e+06	1.41663e+06	74034.3	92675.8	76740.5	154433	168615	435469	76322.3	90775.8	52637.6	112196	123594	192951	71831.3	132401	108945	80026	116861	316789	121005
0.765_207.9455	NA	C2 H N4 O4 P S	207.946	0.765	NA	NA	NA	NA	NA	level5	NA	NA	NA	NA	2.76918e+06	2.67172e+06	2.75123e+06	2.75527e+06	2.63269e+06	2.70406e+06	2.80255e+06	2.68079e+06	2.82264e+06	2.70953e+06	2.63411e+06	4.96187e+06	3.19683e+06	4.04129e+06	6.62812e+06	6.87247e+06	2.23058e+06	2.47068e+06	2.12871e+06	2.1527e+06	2.62669e+06	337134	1.89174e+06	1.47865e+06	1.15434e+06	2.03053e+06	3.05641e+06	2.24333e+06	1.36889e+06	2.37514e+06	3.18444e+06	1.92876e+06	1.79557e+06	4.6503e+06	2.14904e+06
0.765_289.9097	NA	C3 H4 Cl N4 O4 P S2	289.91	0.765	NA	NA	NA	NA	NA	level5	NA	NA	NA	NA	309105	274641	233572	243889	268287	317916	269041	271041	326660	256860	232391	121110	65264.8	94070.9	995803	2.10328e+06	77891.2	97997.5	81338.8	68681.8	80597.9	354920	90956.9	79333.2	131453	77222.7	106823	211617	84636.1	117599	117586	71486.2	88645.7	201301	119714
0.765_333.8916	Chlorethoxyfos	C6 H11 Cl4 O3 P S	333.892	0.765	NA	S82758	NA	NA	NA	level4	NA	NA	NA	NA	6.5904e+06	6.5904e+06	6.5904e+06	6.5904e+06	6.5904e+06	6.5904e+06	6.5904e+06	6.5904e+06	6.5904e+06	6.5904e+06	6.5904e+06	1.13277e+07	9.69894e+06	1.13375e+07	9.58526e+06	6.89532e+06	1.10329e+07	1.08377e+07	9.5958e+06	8.8224e+06	1.15592e+07	2.03075e+06	9.99039e+06	8.75774e+06	7.2708e+06	7.37729e+06	1.07117e+07	9.82059e+06	7.04918e+06	8.35296e+06	7.83235e+06	6.67174e+06	4.80593e+06	1.08926e+07	9.56796e+06
0.766_205.9486	NA	NA	205.949	0.766	NA	NA	NA	NA	NA	level5	NA	NA	NA	NA	5.3315e+06	8.36783e+06	5.1116e+06	7.96733e+06	7.7655e+06	6.56014e+06	6.6207e+06	6.62204e+06	6.82458e+06	6.63698e+06	6.70928e+06	1.38656e+07	8.04524e+06	1.07957e+07	1.45654e+07	9.29186e+06	5.62094e+06	5.85114e+06	4.41716e+06	5.29782e+06	6.92085e+06	1.41228e+06	4.77701e+06	3.73918e+06	3.38091e+06	5.28239e+06	7.54963e+06	5.59786e+06	3.29264e+06	6.43122e+06	7.59075e+06	4.68938e+06	4.76622e+06	1.13891e+07	4.91544e+06
0.766_265.904	NA	C5 H Cl N2 O5 P2	265.904	0.766	NA	NA	NA	NA	NA	level5	NA	NA	NA	NA	8.87765e+06	8.87765e+06	8.87765e+06	8.87765e+06	8.87765e+06	8.87765e+06	8.87765e+06	8.87765e+06	8.87765e+06	8.87765e+06	8.87765e+06	1.7673e+07	2.16985e+07	2.60888e+07	1.7385e+07	9.6158e+06	1.82039e+07	1.44058e+07	1.44631e+07	3.99565e+06	1.66257e+07	4.09486e+06	2.01998e+07	1.88307e+07	1.42139e+07	3.52226e+06	4.56395e+06	3.09791e+06	1.20873e+07	2.16824e+07	1.67171e+07	3.30941e+06	1.56449e+07	1.26864e+07	1.73083e+07
0.767_273.9357	NA	C4 H3 O12 P	273.936	0.767	NA	NA	NA	NA	NA	level5	NA	NA	NA	NA	9.03097e+06	8.73037e+06	8.51993e+06	8.88144e+06	9.04684e+06	8.93733e+06	8.83694e+06	8.96237e+06	8.60967e+06	9.00221e+06	8.84252e+06	1.58145e+07	9.86107e+06	1.32107e+07	1.6546e+07	1.73899e+07	7.87505e+06	9.39038e+06	7.44932e+06	7.16935e+06	1.08304e+07	3.05543e+06	6.01283e+06	5.47367e+06	3.96192e+06	6.56251e+06	9.22306e+06	7.11279e+06	4.38364e+06	7.8629e+06	1.05501e+07	6.66466e+06	5.4348e+06	1.43361e+07	7.12016e+06
0.767_399.8818	NA	C3 H2 N2 O17 P2	399.882	0.767	NA	NA	NA	NA	NA	level5	NA	NA	NA	NA	3.19556e+06	2.72866e+06	3.31757e+06	3.07259e+06	3.01317e+06	3.05777e+06	3.05915e+06	3.05943e+06	3.08427e+06	3.00593e+06	3.08644e+06	3.31861e+06	2.79405e+06	4.4885e+06	7.35084e+06	4.92221e+06	5.75684e+06	6.78553e+06	3.85901e+06	3.22983e+06	4.85753e+06	213466	2.09956e+06	1.63124e+06	1.28248e+06	2.35832e+06	3.57021e+06	3.47661e+06	2.22855e+06	3.24543e+06	3.29112e+06	3.747e+06	3.9085e+06	3.48623e+06	2.36363e+06
0.767_401.879	NA	C5 H5 Cl O15 P2	401.879	0.767	NA	NA	NA	NA	NA	level5	NA	NA	NA	NA	3.04465e+06	3.33594e+06	2.86601e+06	2.97494e+06	3.16755e+06	3.43963e+06	2.97224e+06	3.37823e+06	3.25251e+06	2.80966e+06	3.10321e+06	6.07634e+06	5.31598e+06	6.04626e+06	3.86394e+06	2.08455e+06	5.92718e+06	6.56383e+06	5.83539e+06	4.65769e+06	6.83435e+06	148963	5.25235e+06	4.78653e+06	3.40477e+06	4.03292e+06	5.59612e+06	4.8771e+06	4.19062e+06	4.66654e+06	4.12563e+06	3.48726e+06	5.54559e+06	4.7791e+06	4.7159e+06
0.768_308.091	Allamandin	C15 H16 O7	308.091	0.768	NA	S4444872	NA	NA	NA	level4	NA	NA	NA	NA	1.3403e+06	827200	642224	1.06647e+06	859166	906195	682199	936016	1.03416e+06	969632	833171	926161	1.61054e+06	1.33148e+06	161336	247442	2.28647e+06	3.66901e+06	3.73286e+06	3.27591e+06	2.78832e+06	3.55249e+06	3.96392e+06	4.55057e+06	2.45813e+06	4.06851e+06	1.46055e+06	2.78448e+06	4.08596e+06	1.22372e+06	1.52832e+06	943492	5.09669e+06	1.26084e+06	1.27967e+06
0.769_147.9903	NA	NA	147.99	0.769	NA	NA	NA	NA	NA	level5	NA	NA	NA	NA	1.71974e+08	1.71974e+08	1.71974e+08	1.71974e+08	1.71974e+08	1.71974e+08	1.71974e+08	1.71974e+08	1.71974e+08	1.71974e+08	1.71974e+08	2.79716e+08	1.62137e+08	2.07115e+08	3.49896e+08	5.29366e+08	1.4448e+08	1.87714e+08	1.9668e+08	1.27367e+08	2.2256e+08	8.33622e+07	1.13218e+08	8.68548e+07	7.35983e+07	1.06973e+08	1.56572e+08	1.23131e+08	7.53314e+07	1.27204e+08	1.79997e+08	1.14758e+08	1.06389e+08	2.80218e+08	1.28803e+08
0.769_217.0431	NA	C9 H13 Cl N O P	217.043	0.769	NA	NA	NA	NA	NA	level5	NA	NA	NA	NA	2.67822e+07	2.62981e+07	2.64692e+07	2.70892e+07	2.64829e+07	2.66019e+07	2.65821e+07	2.66828e+07	2.68806e+07	2.60616e+07	2.68936e+07	3.00904e+07	6.63641e+07	6.33462e+07	2.05111e+07	423986	7.49737e+07	4.01132e+07	5.73808e+07	5.35363e+07	4.17104e+07	5.74065e+07	6.19512e+07	5.99195e+07	9.17599e+07	8.33416e+07	5.84522e+07	6.23083e+07	7.28683e+07	6.23298e+07	4.95572e+07	3.86518e+07	7.92626e+07	6.56311e+07	6.42352e+07
0.769_420.0064	NA	C8 H14 N4 O12 P2	420.006	0.769	NA	NA	NA	NA	NA	level5	NA	NA	NA	NA	268222	247872	278804	253032	244188	261775	260814	258265	266266	231480	280369	75412.4	74950.5	96801.1	70485.2	73888.9	72970.3	2.36461e+06	697469	54418.2	1.10616e+06	5.65815e+06	69004.3	68260.1	51263.2	70316.2	77630.9	78393	75563.5	70189.1	66345.3	52972.8	78747.4	58660.7	52569
0.77_146.0691	L-glutamine	C5 H10 N2 O3	146.069	0.77	C00064	BGI357	HMDB0000641	85.9	79.8	level1	Peptides	Amino acids	Common amino acids [Fig]	map00220 Arginine biosynthesis; map00230 Purine metabolism; map00240 Pyrimidine metabolism; map00250 Alanine, aspartate and glutamate metabolism; map00471 D-Glutamine and D-glutamate metabolism; map00630 Glyoxylate and dicarboxylate metabolism; map00910 Nitrogen metabolism; map00970 Aminoacyl-tRNA biosynthesis; map01100 Metabolic pathways; map01230 Biosynthesis of amino acids; map02010 ABC transp…	3.78842e+07	3.56587e+07	4.41844e+07	3.78903e+07	3.63515e+07	4.74913e+07	3.85948e+07	3.61617e+07	3.48472e+07	4.39084e+07	3.96175e+07	8.0265e+07	9.95736e+07	9.14641e+07	6.58115e+07	1.43222e+07	8.89034e+07	7.52901e+07	6.7012e+07	7.48957e+07	6.51708e+07	659276	1.1751e+08	1.10378e+08	7.76674e+07	6.71038e+07	6.54237e+07	8.60504e+07	6.61169e+07	5.73576e+07	4.81453e+07	4.65146e+07	1.01762e+08	5.01585e+07	9.01167e+07
0.77_163.9641	[similar to: muramic acid; δmass: -87.1364 da]	NA	163.964	0.77	NA	NA	NA	NA	NA	level5	NA	NA	NA	NA	611225	570052	521528	611908	574989	565805	585375	588615	528560	578862	613288	270210	257792	138661	2.83109e+06	8.31042e+06	89392.6	107041	88080.9	67450	89204.8	1.31711e+06	109227	69366.2	50833.7	64885	89867.2	71353	119729	233927	383536	61041.1	160039	753263	65323.1
0.77_341.9233	NA	C5 H13 Cl N2 O3 P2 S3	341.923	0.77	NA	NA	NA	NA	NA	level5	NA	NA	NA	NA	7.33511e+06	7.50747e+06	7.01683e+06	7.12819e+06	7.56018e+06	7.53726e+06	7.28091e+06	7.38861e+06	7.47866e+06	7.25166e+06	7.20524e+06	1.37766e+07	8.27296e+06	1.0957e+07	1.11334e+07	1.0576e+07	7.63225e+06	1.06885e+07	7.62674e+06	5.74486e+06	1.0402e+07	2.44632e+06	5.51808e+06	4.47251e+06	3.78905e+06	5.82695e+06	7.25976e+06	6.03693e+06	3.77997e+06	6.91156e+06	9.71971e+06	5.29831e+06	5.47515e+06	1.21372e+07	5.49176e+06
0.771_204.0275	1-oxo-1,2,4-butanetricarboxylic acid	C7 H8 O7	204.028	0.771	NA	S389591	NA	NA	NA	level4	NA	NA	NA	NA	6.63429e+06	6.57514e+06	6.87073e+06	5.98621e+06	6.83374e+06	6.26789e+06	6.56272e+06	7.10788e+06	6.51679e+06	5.99505e+06	6.84777e+06	1.12616e+07	1.99318e+07	1.78119e+07	8.9543e+06	4.36367e+06	1.60467e+07	1.45677e+07	1.28114e+07	1.61048e+07	9.32508e+06	375962	2.09527e+07	2.32982e+07	1.43335e+07	1.50013e+07	1.41631e+07	1.62132e+07	1.45266e+07	8.11049e+06	1.1033e+07	8.12662e+06	2.27753e+07	9.93873e+06	1.60653e+07
0.771_216.0399	2-c-methylerythritol 4-phosphate	C5 H13 O7 P	216.04	0.771	NA	S391470	NA	69.7	NA	level4	NA	NA	NA	NA	5.03269e+08	5.19438e+08	4.94339e+08	5.01616e+08	4.98527e+08	5.09584e+08	4.98016e+08	5.24051e+08	5.08287e+08	4.95651e+08	4.97628e+08	5.46566e+08	1.19687e+09	1.19926e+09	3.89978e+08	1.24517e+07	1.36515e+09	7.64553e+08	1.05901e+09	9.67316e+08	8.00014e+08	1.07813e+09	1.19754e+09	1.14609e+09	1.62288e+09	1.55683e+09	1.16751e+09	1.18758e+09	1.29745e+09	1.1653e+09	8.87298e+08	6.98402e+08	1.38286e+09	1.1661e+09	1.20029e+09
0.771_357.8972	NA	C8 H7 Cl N2 O4 S4	357.897	0.771	NA	NA	NA	NA	NA	level5	NA	NA	NA	NA	534816	408640	453834	471410	459817	538587	495420	447703	540056	390529	498502	338527	185641	103067	1.38122e+06	2.19579e+06	91869.1	470007	94039.4	76094.4	120058	701751	91879.3	96323.5	63027.1	80629.5	112572	110205	85040.2	80031	241540	106054	202289	419147	209406
0.771_375.9209	NA	C7 H4 O16 S	375.921	0.771	NA	NA	NA	NA	NA	level5	NA	NA	NA	NA	240341	154782	289455	189340	172021	194760	161170	306753	154308	200837	220538	554911	223698	313517	737529	1.10846e+06	167995	209217	214110	195588	249160	124101	167240	154608	113374	142992	155511	153367	147923	133354	231307	149334	189995	651320	131970
0.771_425.8845	NA	C4 H14 Cl N2 O7 P3 S3	425.885	0.771	NA	NA	NA	NA	NA	level5	NA	NA	NA	NA	306508	227345	221927	237440	268473	207018	284677	235985	274241	224987	249924	119086	156251	147285	791932	1.10735e+06	141907	179919	149565	143874	148419	465274	152665	143684	105994	136915	158078	150396	145926	106119	105294	92892.1	162417	208933	119040
0.771_443.9084	NA	C6 H15 Cl N6 O P2 S5	443.908	0.771	NA	NA	NA	NA	NA	level5	NA	NA	NA	NA	216219	96691	206715	225748	211900	162925	157003	207449	210527	133722	197721	517965	131305	241348	714839	862822	119297	148216	122380	98776.6	118202	87292.3	117543	108406	79430.9	100998	116994	106772	102900	106259	198141	79691.9	134706	494625	92900.8
0.772_202.0451	NA	C4 H6 N6 O4	202.045	0.772	NA	NA	NA	NA	NA	level5	NA	NA	NA	NA	6.96374e+07	6.56094e+07	6.43728e+07	6.66294e+07	7.1928e+07	6.81181e+07	6.76602e+07	7.0152e+07	6.38441e+07	6.82149e+07	6.89413e+07	1.18806e+08	4.70244e+07	5.97768e+07	1.90349e+08	6.18872e+08	2.93674e+07	6.40243e+07	6.19971e+07	2.46697e+07	9.21084e+07	1.94149e+07	1.87233e+07	1.3527e+07	1.29004e+07	1.96635e+07	3.30893e+07	1.90325e+07	7.85531e+06	3.48154e+07	6.51642e+07	2.6212e+07	1.98933e+07	1.09841e+08	2.67934e+07
0.772_215.9775	NA	C5 H10 Cl O3 P S	215.977	0.772	NA	NA	NA	NA	NA	level5	NA	NA	NA	NA	5.35998e+06	5.43052e+06	5.23581e+06	5.12026e+06	5.39692e+06	5.33486e+06	5.41258e+06	5.36462e+06	5.24106e+06	5.24253e+06	5.39388e+06	9.0905e+06	6.12401e+06	7.79655e+06	1.01151e+07	1.28788e+07	4.65472e+06	6.7057e+06	5.69142e+06	3.79452e+06	7.00417e+06	1.93102e+06	3.82663e+06	3.26533e+06	2.28198e+06	3.68603e+06	5.41716e+06	3.95834e+06	2.37646e+06	4.34922e+06	6.21918e+06	3.93463e+06	3.37755e+06	9.31434e+06	4.00468e+06
0.772_317.962	NA	C5 H11 Cl N6 S4	317.962	0.772	NA	NA	NA	NA	NA	level5	NA	NA	NA	NA	652240	619011	520175	540476	601449	598066	596566	576012	636135	599257	538877	1.40051e+06	344219	655302	1.86341e+06	2.33963e+06	145003	251791	144845	139329	266372	60752.1	87254.8	76705.9	56599.6	73793.6	204325	82969.7	83176.3	144924	558852	143902	132924	1.10481e+06	112422
0.772_377.9179	NA	C5 H7 N4 O8 P S3	377.918	0.772	NA	NA	NA	NA	NA	level5	NA	NA	NA	NA	140693	204591	219201	256688	230596	195818	250423	169188	207569	182046	237223	524880	113476	233370	622071	523377	133379	135212	141272	98108.1	106288	80345.3	109249	103952	77403.6	127176	151434	113687	110531	112835	240579	78391.3	151039	422257	100776
0.774_180.0632	D-galactose	C6 H12 O6	180.063	0.774	C00984	BGI225	HMDB0000143	96.3	95.1	level1	Organic oxygen compounds	Organooxygen compounds	Carbohydrates and carbohydrate conjugates	map00052 Galactose metabolism; map00520 Amino sugar and nucleotide sugar metabolism; map01100 Metabolic pathways;	6.43835e+08	6.67645e+08	6.45325e+08	6.48897e+08	6.41669e+08	6.66538e+08	6.42996e+08	6.71321e+08	6.54644e+08	6.39773e+08	6.46789e+08	6.82321e+08	1.52012e+09	1.48979e+09	4.71799e+08	2.13336e+07	1.7287e+09	1.03283e+09	1.38219e+09	1.20628e+09	1.04134e+09	1.43701e+09	1.51855e+09	1.41518e+09	2.05916e+09	1.96564e+09	1.43851e+09	1.45667e+09	1.62194e+09	1.47253e+09	1.15163e+09	9.02803e+08	1.66108e+09	1.55392e+09	1.51243e+09
0.774_319.829	NA	C H2 Cl O9 P S3	319.829	0.774	NA	NA	NA	NA	NA	level5	NA	NA	NA	NA	2.02882e+06	2.18542e+06	1.82844e+06	2.28746e+06	1.68338e+06	1.96174e+06	1.78771e+06	2.19312e+06	2.05858e+06	1.7456e+06	2.1271e+06	3.35506e+06	5.6393e+06	6.43161e+06	1.97167e+06	402190	7.10857e+06	4.62381e+06	2.80465e+06	5.53114e+06	3.92688e+06	309140	7.2015e+06	7.9986e+06	6.75286e+06	5.86301e+06	9.01058e+06	8.81371e+06	5.91978e+06	5.77767e+06	2.62118e+06	3.54488e+06	5.90323e+06	2.48894e+06	6.76413e+06
0.774_409.9105	NA	C5 H10 Cl N6 O4 P3 S2	409.911	0.774	NA	NA	NA	NA	NA	level5	NA	NA	NA	NA	2.79633e+06	2.89896e+06	2.64818e+06	2.78366e+06	2.8665e+06	2.79573e+06	2.7942e+06	2.80063e+06	2.7841e+06	2.81652e+06	2.7887e+06	4.60381e+06	2.86218e+06	4.52274e+06	3.35299e+06	2.41234e+06	3.09255e+06	6.39487e+06	3.86137e+06	2.58093e+06	5.12827e+06	763116	2.19651e+06	1.57324e+06	1.13311e+06	1.86919e+06	2.24118e+06	1.84771e+06	1.36568e+06	2.55898e+06	3.4356e+06	1.7702e+06	2.53804e+06	4.41027e+06	2.22437e+06
0.775_182.0787	D-(-)-mannitol	C6 H14 O6	182.079	0.775	D00062	MReference-1527	NA	93.9	94.7	level2	NA	NA	NA	NA	1.38761e+06	1.38761e+06	1.38761e+06	1.38761e+06	1.38761e+06	1.38761e+06	1.38761e+06	1.38761e+06	1.38761e+06	1.38761e+06	1.38761e+06	267685	390139	383535	266670	506259	693822	431773	386087	590881	343274	642498	737958	1.17572e+06	271134	732471	295386	300932	404292	273870	2.97309e+06	5.07558e+07	426275	310300	638090
0.775_218.0188	NA	C4 H11 O8 P	218.019	0.775	NA	NA	NA	NA	NA	level5	NA	NA	NA	NA	234776	285174	228450	276238	287042	254684	248683	236185	359668	225060	235317	106208	98768.4	127767	1.42968e+06	8.65632e+06	116462	144621	119392	96316	156505	284585	114499	105545	77321.9	97147.9	105551	103797	100016	93340.6	269150	77837.8	131461	295919	90525.6
0.775_270.0946	NA	C9 H18 O9	270.095	0.775	NA	NA	NA	NA	NA	level5	NA	NA	NA	NA	1.54664e+08	1.47439e+08	1.40264e+08	1.48826e+08	1.57451e+08	1.53358e+08	1.49296e+08	1.50205e+08	1.4747e+08	1.53714e+08	1.47959e+08	1.83807e+08	2.25852e+08	2.38343e+08	1.38867e+08	3.96323e+06	2.1034e+08	1.76367e+08	2.16872e+08	1.1138e+08	2.21476e+08	1.30014e+08	1.61434e+08	1.41089e+08	1.53246e+08	1.76981e+08	2.01122e+08	1.61459e+08	9.95001e+07	2.09009e+08	1.97108e+08	1.12515e+08	1.32688e+08	2.81917e+08	1.82167e+08
0.775_272.1103	NA	C9 H20 O9	272.11	0.775	NA	NA	NA	NA	NA	level5	NA	NA	NA	NA	297150	287454	287359	289815	304120	292656	291366	292375	292661	309231	278847	105261	33141.3	76651.8	51251	334333	46396.5	43098.7	36074.6	47437.6	37394.8	27352.2	39862.1	97808.3	35603.7	35161.6	31205	30528.7	29543.2	24929.2	437951	5.16722e+06	38612.6	39675.2	75731.1
0.775_275.9329	NA	C6 H2 N2 O7 P2	275.933	0.775	NA	NA	NA	NA	NA	level5	NA	NA	NA	NA	3.44859e+06	3.70694e+06	3.46574e+06	3.73862e+06	3.69422e+06	3.34462e+06	3.48675e+06	3.90646e+06	3.27288e+06	3.59224e+06	3.72801e+06	6.38769e+06	4.06127e+06	5.53466e+06	6.99561e+06	7.27719e+06	2.9014e+06	3.95519e+06	2.85058e+06	2.73338e+06	4.32091e+06	1.39265e+06	2.47027e+06	2.22979e+06	1.72524e+06	2.81773e+06	3.74851e+06	3.02477e+06	1.86253e+06	2.9696e+06	4.14904e+06	2.67412e+06	2.29432e+06	5.98425e+06	2.7152e+06
0.775_283.9645	NA	C4 H6 Cl N6 O3 P S	283.964	0.775	NA	NA	NA	NA	NA	level5	NA	NA	NA	NA	8.91933e+06	9.0142e+06	8.3771e+06	8.81611e+06	8.96748e+06	8.79622e+06	8.85173e+06	8.82272e+06	8.66386e+06	8.91704e+06	8.84935e+06	1.53363e+07	9.60412e+06	1.25275e+07	1.52448e+07	1.67034e+07	7.76774e+06	1.36471e+07	1.00876e+07	6.42901e+06	1.2303e+07	4.26024e+06	5.83351e+06	4.70965e+06	3.67395e+06	6.01138e+06	8.15866e+06	6.21265e+06	4.06032e+06	7.59611e+06	1.06222e+07	6.45585e+06	5.87271e+06	1.39402e+07	6.16421e+06
0.775_385.9496	NA	C9 H22 Cl P3 S4	385.95	0.775	NA	NA	NA	NA	NA	level5	NA	NA	NA	NA	558749	487111	534924	529130	583627	539174	519093	540879	530441	562616	520100	1.11653e+06	306506	745791	1.44605e+06	1.82199e+06	102218	233784	129568	88588	261003	78531.3	106883	95199.2	69884.3	164888	148209	88423.8	84511.8	134309	667915	111493	117366	1.43977e+06	83723.8
0.776_177.0166	NA	NA	177.017	0.776	NA	NA	NA	NA	NA	level5	NA	NA	NA	NA	2.89525e+06	3.32093e+06	2.93193e+06	3.12441e+06	3.07222e+06	2.67038e+06	3.16109e+06	3.0634e+06	2.79468e+06	3.32236e+06	2.97726e+06	4.6075e+06	3.98875e+06	3.49283e+06	5.03189e+06	7.37568e+06	5.00915e+06	4.27254e+06	2.54307e+06	4.63154e+06	3.04216e+06	4.57645e+06	3.8603e+06	8.08459e+06	1.94215e+06	3.59752e+06	3.40767e+06	4.20029e+06	3.2098e+06	2.7472e+06	3.4289e+06	5.38649e+06	4.45721e+06	3.67883e+06	3.3264e+06
0.776_260.0034	NA	C7 H14 Cl O4 P S	260.003	0.776	NA	NA	NA	NA	NA	level5	NA	NA	NA	NA	1.35453e+06	1.28754e+06	1.39739e+06	1.44026e+06	1.41385e+06	1.38665e+06	1.23468e+06	1.38239e+06	1.37553e+06	1.36962e+06	1.40554e+06	3.00038e+06	1.03008e+06	1.21799e+06	4.3663e+06	9.17558e+06	462279	233727	456585	304888	652199	93177.3	215512	182165	128001	328202	547750	289322	103169	581606	1.34853e+06	353804	143681	2.99451e+06	367846
0.776_333.9359	NA	C5 H8 Cl N4 O5 P S2	333.936	0.776	NA	NA	NA	NA	NA	level5	NA	NA	NA	NA	143184	142745	145398	131965	137945	149493	142787	140723	142281	137127	143099	232300	215878	279197	368714	2.32885e+06	253933	332348	260566	210245	323328	185780	250168	228970	169099	212694	231162	227529	219311	204061	196770	169937	286900	225640	197714
0.777_231.0713	NA	C4 H13 N3 O8	231.071	0.777	NA	NA	NA	NA	NA	level5	NA	NA	NA	NA	973063	1.3122e+06	800271	1.33086e+06	879067	1.00949e+06	969569	1.14299e+06	1.03264e+06	1.03353e+06	997385	2.11784e+06	1.15054e+06	689578	3.64489e+06	1.08886e+07	1.74964e+06	1.50128e+06	1.31619e+06	1.01172e+06	1.26167e+06	930485	700054	976648	263985	808613	404287	688099	362759	1.07993e+06	1.88666e+06	2.62919e+06	1.09208e+06	1.6048e+06	1.01805e+06
0.777_327.9909	NA	C5 H16 Cl N2 O6 P3	327.991	0.777	NA	NA	NA	NA	NA	level5	NA	NA	NA	NA	1.25496e+06	1.16226e+06	1.10299e+06	1.25308e+06	1.13006e+06	1.18801e+06	1.32678e+06	1.17748e+06	1.22657e+06	1.21044e+06	1.09146e+06	2.38909e+06	821338	993872	3.38074e+06	6.09529e+06	288565	475501	308700	200867	852547	94791.5	136946	123407	85776.5	267299	459171	235681	125361	396972	1.19266e+06	361785	147914	2.65596e+06	310445
0.778_343.9648	NA	C8 H12 Cl N2 O5 P3	343.965	0.778	NA	NA	NA	NA	NA	level5	NA	NA	NA	NA	159853	142717	134888	169197	146058	150392	149980	150023	151991	146667	151706	242220	204914	254403	252166	2.23116e+06	184608	5.98556e+06	8.28365e+06	175492	6.37382e+06	177410	244072	235231	175959	227488	247495	242975	233870	201074	164762	128122	212018	182903	184434
0.778_432.1473	NA	C12 H30 N6 O5 P2 S	432.147	0.778	NA	NA	NA	NA	NA	level5	NA	NA	NA	NA	199163	240004	148674	199890	237552	218630	177069	230911	190868	213009	194061	152330	126220	163797	126777	150633	152993	191994	159004	129499	155433	132444	156907	144887	107315	136554	148839	147765	142835	1.88014e+06	3.56008e+06	3.92396e+06	173969	138553	123270
0.779_283.1622	NA	C11 H25 N O7	283.162	0.779	NA	NA	NA	NA	NA	level5	NA	NA	NA	NA	135027	157683	108221	117773	131058	132107	130303	131980	111999	153824	124047	215989	204760	264227	424114	6.67064e+06	216577	258046	209904	162663	192385	137266	178339	167003	123371	157655	172562	174231	158791	187197	218501	152172	211919	176796	145219
0.779_299.9384	NA	C6 H8 Cl N2 O4 P3	299.938	0.779	NA	NA	NA	NA	NA	level5	NA	NA	NA	NA	271231	262029	290033	265096	268908	271350	271376	271373	277431	258759	278098	143342	234043	213221	1.51119e+06	3.04867e+06	164556	179585	141986	135557	117997	563396	108235	100990	74912.9	102428	114364	121505	119406	144194	230842	122698	170540	283533	86922.4
0.779_329.858	NA	C2 H Cl O13 P2	329.858	0.779	NA	NA	NA	NA	NA	level5	NA	NA	NA	NA	2.78547e+06	2.8184e+06	2.45498e+06	2.51381e+06	2.75777e+06	2.71589e+06	2.61866e+06	2.76367e+06	2.89089e+06	2.45506e+06	2.63883e+06	5.01876e+06	7.42927e+06	8.05706e+06	3.12046e+06	525325	9.45865e+06	6.32049e+06	6.87897e+06	6.67222e+06	7.19058e+06	1.31728e+06	9.18429e+06	9.56611e+06	7.06942e+06	6.73279e+06	1.07604e+07	1.02987e+07	7.23435e+06	8.96951e+06	4.08475e+06	4.57717e+06	7.43706e+06	3.60764e+06	7.92326e+06
0.779_397.8451	NA	C4 H6 Cl N4 O4 P3 S3	397.845	0.779	NA	NA	NA	NA	NA	level5	NA	NA	NA	NA	1.62047e+06	1.56578e+06	1.59424e+06	1.58022e+06	1.68187e+06	1.66416e+06	1.93801e+06	1.65394e+06	1.15146e+06	1.77135e+06	1.90242e+06	2.47236e+06	3.7714e+06	4.18986e+06	741918	319453	4.79227e+06	4.50551e+06	4.77648e+06	3.7199e+06	3.79891e+06	8.36602e+06	5.05885e+06	4.9578e+06	3.08152e+06	3.05311e+06	5.30776e+06	4.91559e+06	4.21042e+06	3.43948e+06	2.10146e+06	2.27715e+06	5.08127e+06	1.41559e+06	4.0607e+06
0.779_401.9232	NA	C6 H17 Cl N4 P2 S5	401.923	0.779	NA	NA	NA	NA	NA	level5	NA	NA	NA	NA	148255	147624	132771	136149	142150	269333	142893	138303	183033	132454	137982	239097	221402	285999	396501	2.17266e+06	257489	318704	262732	211050	252153	185035	248762	226559	167038	208679	226355	221697	213319	209533	201075	173001	290114	279314	197237
0.78_249.8442	NA	NA	249.844	0.78	NA	NA	NA	NA	NA	level5	NA	NA	NA	NA	5.48334e+06	6.55318e+06	5.87144e+06	6.6525e+06	6.3108e+06	5.36857e+06	5.68688e+06	6.69061e+06	6.01486e+06	5.83786e+06	6.15146e+06	1.02933e+07	1.36187e+07	1.57079e+07	8.90029e+06	3.94534e+06	1.71488e+07	9.07752e+06	6.06182e+06	1.33217e+07	8.40397e+06	4.06807e+06	1.72917e+07	1.78035e+07	1.10144e+07	1.23719e+07	1.92615e+07	1.73698e+07	1.36224e+07	1.34388e+07	8.84271e+06	8.38127e+06	1.54347e+07	7.87771e+06	1.60992e+07
0.78_270.0323	NA	C8 H15 O6 P S	270.032	0.78	NA	NA	NA	NA	NA	level5	NA	NA	NA	NA	1.15686e+06	1.27098e+06	1.08563e+06	1.2364e+06	1.13817e+06	1.15343e+06	1.19305e+06	1.16956e+06	1.23752e+06	1.14493e+06	1.14838e+06	2.37646e+06	812622	1.14041e+06	3.68076e+06	9.41073e+06	331601	577853	940094	205078	953271	121399	141906	133639	171368	264963	644444	213288	137293	483519	1.3591e+06	465351	171199	2.83862e+06	281930
0.78_351.952	NA	C6 H10 Cl N2 O9 P S	351.952	0.78	NA	NA	NA	NA	NA	level5	NA	NA	NA	NA	5.02517e+06	5.16049e+06	4.83549e+06	4.56324e+06	5.4471e+06	5.13772e+06	4.91545e+06	5.29766e+06	5.00868e+06	4.83329e+06	5.01247e+06	8.76927e+06	5.21388e+06	6.35447e+06	6.66631e+06	6.19293e+06	4.75848e+06	9.08642e+06	6.4478e+06	3.54945e+06	7.94863e+06	2.26424e+06	3.41257e+06	2.26988e+06	2.08875e+06	3.31439e+06	3.82986e+06	2.95231e+06	2.49258e+06	4.35282e+06	6.28012e+06	3.40886e+06	3.60452e+06	7.80394e+06	3.54875e+06
0.78_391.8943	NA	C6 H13 Cl O7 S5	391.894	0.78	NA	NA	NA	NA	NA	level5	NA	NA	NA	NA	137444	142806	129360	136913	140548	137349	137302	137327	139052	134093	138931	232077	206100	263659	315261	1.39236e+06	234009	294308	244214	200255	240826	180377	236081	223513	165124	207438	225249	221487	200231	191231	182864	155893	236941	213778	189072
0.78_429.9753	NA	C6 H18 Cl N6 O4 P3 S2	429.975	0.78	NA	NA	NA	NA	NA	level5	NA	NA	NA	NA	150516	156388	141663	149935	153915	150412	150361	150388	152278	146847	152145	254150	225702	288736	221478	252599	256266	322300	267442	219302	263731	197533	258535	244772	180830	227167	246673	242553	233834	216131	200257	171068	291614	234110	209675
0.78_469.9111	NA	C5 H15 Cl N4 O9 S5	469.911	0.78	NA	NA	NA	NA	NA	level5	NA	NA	NA	NA	118004	122812	110198	117721	120709	117815	117779	117801	119284	115015	119185	199143	176621	225928	761033	900146	199944	252545	209553	171803	206595	154708	202480	189975	141626	177956	193251	190054	171815	163918	156722	133695	203318	183417	162170
0.781_158.019	[similar to: muramic acid; δmass: -93.0815 da]	NA	158.019	0.781	NA	NA	NA	NA	NA	level5	NA	NA	NA	NA	1.01097e+08	1.0094e+08	1.0115e+08	1.00983e+08	1.011e+08	1.01047e+08	1.01052e+08	1.01057e+08	1.01093e+08	1.00966e+08	1.01098e+08	1.5701e+08	1.03411e+08	1.23228e+08	1.74298e+08	2.78289e+08	8.89177e+07	1.40487e+08	1.43587e+08	6.58588e+07	1.5626e+08	7.30375e+07	6.59828e+07	5.36766e+07	4.63016e+07	6.40394e+07	8.93388e+07	6.62098e+07	4.10077e+07	8.63287e+07	1.12485e+08	6.82571e+07	6.37117e+07	1.58328e+08	7.447e+07
0.781_258.0612	Streptamine 4-phosphate	C6 H15 N2 O7 P	258.061	0.781	NA	S389027	NA	NA	NA	level4	NA	NA	NA	NA	434415	509502	468528	269904	322503	544308	458901	412325	382724	357522	454945	2.67431e+06	631620	1.63622e+06	178176	208808	1.53705e+06	358750	216649	174634	296433	153993	3.95972e+06	4.11156e+06	139819	1.5379e+06	884545	187289	773829	170016	163907	141511	238677	187488	307870
0.781_372.017	Clazuril	C17 H10 Cl2 N4 O2	372.017	0.781	NA	S53093	NA	NA	NA	level4	NA	NA	NA	NA	142730	148298	134335	142178	145953	142631	142583	142608	144400	139250	144275	376995	214026	273799	577937	1.66349e+06	243009	305627	253606	207957	250088	187314	245160	232109	171475	215415	233912	230005	207932	198585	189897	161889	246053	221999	196343
0.781_395.848	NA	C4 H12 Cl O5 P3 S4	395.848	0.781	NA	NA	NA	NA	NA	level5	NA	NA	NA	NA	2.44861e+06	2.96355e+06	2.959e+06	3.49748e+06	2.75189e+06	2.7957e+06	3.28074e+06	3.13582e+06	2.34414e+06	2.72907e+06	3.43148e+06	4.89885e+06	7.50095e+06	8.92996e+06	1.70779e+06	356537	9.49876e+06	8.39455e+06	8.30673e+06	7.56097e+06	8.4286e+06	6.88799e+06	1.09925e+07	1.04097e+07	5.87273e+06	6.74188e+06	1.0802e+07	8.96006e+06	8.0256e+06	7.4403e+06	4.58312e+06	4.36859e+06	9.51609e+06	2.97448e+06	7.9315e+06
0.781_395.9783	NA	C10 H11 Cl N4 O7 P2	395.978	0.781	NA	NA	NA	NA	NA	level5	NA	NA	NA	NA	584692	434720	475612	539743	634590	528950	538633	502281	500105	557878	536413	1.33702e+06	156039	475160	1.00325e+06	1.53732e+06	110681	268751	188365	312654	408716	87830.3	116121	136381	95346.6	109140	146115	116451	111773	109112	572857	140992	125084	985598	122449
0.781_453.9374	NA	C4 H16 Cl N6 O7 P S4	453.937	0.781	NA	NA	NA	NA	NA	level5	NA	NA	NA	NA	197998	227387	228484	384477	264676	216396	289611	255630	188989	254270	298740	661958	227735	356905	722461	641311	216905	310193	207913	168217	201461	149258	229123	185956	136363	171995	187055	184482	177935	190523	296416	134630	228485	711224	158720
0.782_327.8608	NA	C2 H3 O11 P3 S	327.861	0.782	NA	NA	NA	NA	NA	level5	NA	NA	NA	NA	3.62577e+06	3.50457e+06	3.2831e+06	4.05541e+06	4.1027e+06	3.63624e+06	3.56292e+06	4.11918e+06	3.67241e+06	3.43755e+06	3.71335e+06	6.27676e+06	1.03881e+07	1.0892e+07	4.1515e+06	630819	7.91084e+06	8.93517e+06	9.14965e+06	1.04274e+07	1.06734e+07	1.58985e+06	7.75486e+06	7.37564e+06	5.54805e+06	1.07715e+07	7.02955e+06	7.15543e+06	1.04156e+07	6.16423e+06	6.09158e+06	3.77317e+06	1.20652e+07	5.17741e+06	6.89155e+06
0.782_367.9259	NA	C5 H12 Cl N4 O3 P3 S2	367.926	0.782	NA	NA	NA	NA	NA	level5	NA	NA	NA	NA	261028	206358	230114	211455	259210	238131	246729	234434	248189	202307	247372	84731.4	79448.8	106364	575040	1.4929e+06	95932.4	130305	99532.2	91640.2	97131.4	560094	97843.9	90232.8	66805.3	84862.8	92435.7	107101	88577.4	118351	108155	108913	108992	117030	76933.7
0.782_90.0317	L-(+)-lactic acid	C3 H6 O3	90.0317	0.782	C00186	MReference-2582	HMDB0000190	NA	94.6	level2	Organic acids	Carboxylic acids [Fig]	Hydroxycarboxylic acids	map00010 Glycolysis / Gluconeogenesis; map00051 Fructose and mannose metabolism; map00620 Pyruvate metabolism; map00640 Propanoate metabolism; map01100 Metabolic pathways; map04024 cAMP signaling pathway; map04066 HIF-1 signaling pathway; map04922 Glucagon signaling pathway; map05230 Central carbon metabolism in cancer;	8.1962e+08	8.44281e+08	8.82603e+08	8.19458e+08	8.36343e+08	8.31923e+08	8.33394e+08	8.578e+08	8.26881e+08	8.38793e+08	8.42641e+08	1.2749e+09	9.95263e+08	1.1764e+09	1.44757e+09	2.30387e+09	9.03654e+08	9.77596e+08	1.06637e+09	6.0863e+08	1.13774e+09	6.18914e+08	7.13982e+08	5.79677e+08	5.87e+08	6.96695e+08	8.35473e+08	6.92431e+08	4.95686e+08	8.39797e+08	9.94709e+08	6.32638e+08	6.17391e+08	1.40691e+09	7.595e+08
0.783_114.0317	3635	C5 H6 O3	114.032	0.783	null	S3757733	HMDB0031859	NA	NA	level4	Organoheterocyclic compounds	Dihydrofurans	Furanones	NA	1.12815e+07	1.17261e+07	1.196e+07	1.4385e+07	1.19248e+07	1.20493e+07	1.22259e+07	1.28229e+07	1.19165e+07	1.16603e+07	1.24957e+07	1.18036e+07	2.66711e+07	2.40244e+07	7.8491e+06	4.82778e+06	3.10707e+07	2.18948e+07	2.81803e+07	2.09265e+07	2.03096e+07	3.31403e+07	2.45459e+07	2.19505e+07	3.7736e+07	3.43142e+07	2.1892e+07	1.52585e+07	2.5945e+07	2.72377e+07	2.18495e+07	1.70295e+07	3.13377e+07	2.8603e+07	2.65388e+07
0.783_120.0422	D-(−)-threose	C4 H8 O4	120.042	0.783	NA	S388736	NA	NA	NA	level4	NA	NA	NA	NA	1.92562e+07	3.15489e+07	2.82764e+07	3.33541e+07	2.03348e+07	2.62728e+07	2.38385e+07	2.74848e+07	1.88393e+07	2.89192e+07	3.0575e+07	3.49226e+07	5.99355e+07	5.5531e+07	1.75469e+07	2.90656e+07	6.68453e+07	5.37183e+07	6.92112e+07	4.81204e+07	5.17177e+07	6.13145e+07	5.73616e+07	4.60059e+07	8.07832e+07	7.76349e+07	5.40953e+07	4.13991e+07	5.72325e+07	7.38874e+07	5.84649e+07	3.30981e+07	5.82065e+07	6.66529e+07	5.15291e+07
0.783_307.926	NA	C4 H6 Cl N2 O8 P S	307.926	0.783	NA	NA	NA	NA	NA	level5	NA	NA	NA	NA	1.63901e+07	1.63901e+07	1.63901e+07	1.63901e+07	1.63901e+07	1.63901e+07	1.63901e+07	1.63901e+07	1.63901e+07	1.63901e+07	1.63901e+07	4.03666e+07	4.46211e+07	5.50907e+07	1.81365e+07	7.81584e+06	3.53902e+06	6.21487e+07	3.82743e+07	2.04696e+07	4.77809e+07	1.18219e+08	1.42121e+08	3.05553e+08	2.20847e+08	2.18097e+08	2.29884e+08	5.6097e+07	3.56161e+07	4.72028e+07	4.00767e+07	2.37173e+07	6.69058e+06	1.19719e+07	4.73763e+07
0.783_309.9232	NA	C4 H9 O8 P3 S	309.923	0.783	NA	NA	NA	NA	NA	level5	NA	NA	NA	NA	7.61699e+06	7.43254e+06	6.55512e+06	6.78997e+06	7.55617e+06	6.89696e+06	7.69859e+06	7.45317e+06	7.04341e+06	6.86228e+06	7.32255e+06	1.12651e+07	1.13384e+07	1.39421e+07	5.34039e+06	3.69631e+06	1.00628e+07	2.3938e+07	1.47348e+07	1.28564e+07	1.75821e+07	1.30174e+07	1.55326e+07	1.38973e+07	8.64898e+06	1.00078e+07	1.64436e+07	1.37596e+07	1.29624e+07	1.31766e+07	1.07517e+07	8.08674e+06	2.4764e+07	9.47852e+06	1.09923e+07
0.783_419.9393	NA	C4 H12 Cl N4 O11 P3	419.939	0.783	NA	NA	NA	NA	NA	level5	NA	NA	NA	NA	1.6388e+06	1.55059e+06	1.59691e+06	1.66847e+06	1.82303e+06	1.60538e+06	1.61902e+06	1.80768e+06	1.59752e+06	1.70876e+06	1.5469e+06	2.9396e+06	1.67439e+06	2.23561e+06	1.69644e+06	1.30939e+06	1.74874e+06	3.97375e+06	3.10116e+06	1.13293e+06	3.68998e+06	651123	1.1362e+06	815784	726860	1.182e+06	1.41183e+06	899583	667965	1.29859e+06	2.3396e+06	954880	1.26192e+06	2.62066e+06	1.15458e+06
0.784_338.0195	NA	C7 H13 N6 O4 P3	338.019	0.784	NA	NA	NA	NA	NA	level5	NA	NA	NA	NA	784938	730936	766583	735505	714179	747664	773876	681378	790000	701007	792871	1.42243e+06	562041	693268	1.93996e+06	4.00746e+06	186798	489334	512867	127573	637575	159701	174300	136667	100740	311998	224532	133460	120394	263831	1.04476e+06	288318	174467	1.59357e+06	190007
0.784_382.0458	NA	C9 H17 N6 O5 P3	382.046	0.784	NA	NA	NA	NA	NA	level5	NA	NA	NA	NA	152343	110301	121310	161955	121951	141950	125280	135465	138303	116905	144330	181254	169674	219973	395262	4.26459e+06	203015	255091	211054	171389	205511	153009	200250	188368	140650	168776	194079	192161	174016	155029	155779	135219	205870	383258	160478
0.784_426.0718	NA	C13 H24 N4 O4 P2 S2	426.072	0.784	NA	NA	NA	NA	NA	level5	NA	NA	NA	NA	134485	144367	124525	132167	137478	142367	134487	133806	136786	131995	136947	230382	211068	271756	287128	2.63191e+06	239702	297852	245675	197985	236909	175235	229049	214781	160232	312769	220276	217661	196981	194217	189930	161972	241195	212522	184047
0.785_144.0421	Dimethyl fumarate	C6 H8 O4	144.042	0.785	null	S553171	HMDB0031257	NA	NA	level4	Lipids and lipid-like molecules	Fatty Acyls	Fatty acid esters	NA	6.88741e+06	6.81582e+06	6.98461e+06	6.51725e+06	6.96482e+06	6.97129e+06	6.8571e+06	6.36345e+06	7.39172e+06	6.72442e+06	6.75732e+06	5.9045e+06	1.52744e+07	1.41037e+07	3.71388e+06	476481	1.61961e+07	1.23482e+07	1.42404e+07	1.0058e+07	1.14601e+07	1.65905e+07	1.4089e+07	1.2319e+07	2.094e+07	1.81958e+07	1.19799e+07	7.0914e+06	1.36269e+07	1.42792e+07	1.25372e+07	9.56418e+06	1.62763e+07	1.74499e+07	1.54916e+07
0.785_251.8415	NA	NA	251.841	0.785	NA	NA	NA	NA	NA	level5	NA	NA	NA	NA	7.32988e+06	7.8038e+06	7.84136e+06	7.96454e+06	5.14092e+06	7.67837e+06	8.60524e+06	8.03316e+06	4.94196e+06	7.83249e+06	8.54578e+06	1.22496e+07	1.95621e+07	2.17196e+07	1.23883e+07	5.70779e+06	2.38342e+07	1.16896e+07	9.4541e+06	1.802e+07	1.2889e+07	2.80413e+06	2.23903e+07	2.4774e+07	1.71493e+07	1.73981e+07	2.65845e+07	2.58108e+07	1.65845e+07	1.92349e+07	1.08305e+07	1.09391e+07	2.21944e+07	1.00614e+07	1.51566e+07
0.785_375.9135	NA	C6 H8 Cl N4 O5 P3 S	375.913	0.785	NA	NA	NA	NA	NA	level5	NA	NA	NA	NA	4.65609e+06	4.97225e+06	4.48658e+06	4.07915e+06	4.49721e+06	4.98898e+06	3.99651e+06	6.12617e+06	4.12168e+06	4.56547e+06	4.32598e+06	7.00104e+06	6.40226e+06	8.19662e+06	2.35073e+06	1.09524e+06	1.17773e+07	1.22473e+07	2.16245e+07	7.76258e+06	1.81742e+07	9.14783e+06	9.9825e+06	8.46417e+06	4.68119e+06	6.32291e+06	6.30481e+06	6.46617e+06	6.24892e+06	8.0291e+06	6.90118e+06	5.20621e+06	1.4501e+07	4.92885e+06	6.23092e+06
0.785_440.0041	NA	C9 H23 Cl N6 P2 S4	440.004	0.785	NA	NA	NA	NA	NA	level5	NA	NA	NA	NA	153476	159729	143324	153108	156993	153230	153183	153212	155140	149588	155011	259004	229712	293840	220466	668117	260046	328458	272544	223446	268697	201212	263344	247081	184198	231449	251341	247183	223462	213191	203831	173883	264435	342021	210918
0.785_497.9625	NA	C5 H16 Cl N6 O13 P S2	497.962	0.785	NA	NA	NA	NA	NA	level5	NA	NA	NA	NA	104655	112380	96965	96649.8	107113	110946	104301	102765	105352	101637	105424	179539	154531	191060	173063	209823	185657	231684	175869	139558	183824	135714	177314	160514	121097	147961	169973	167814	136839	151409	148098	116292	187697	138393	142602
0.786_119.0583	L-threonine	C4 H9 N O3	119.058	0.786	C00188	BGI380	HMDB0000167	70.4	58	level1	Peptides	Amino acids	Common amino acids [Fig]	map00260 Glycine, serine and threonine metabolism; map00290 Valine, leucine and isoleucine biosynthesis; map00860 Porphyrin and chlorophyll metabolism; map00970 Aminoacyl-tRNA biosynthesis; map01100 Metabolic pathways; map01230 Biosynthesis of amino acids; map02010 ABC transporters; map04974 Protein digestion and absorption; map04978 Mineral absorption;	7.4279e+06	7.30881e+06	6.89151e+06	7.18657e+06	7.68599e+06	7.45284e+06	7.17487e+06	7.69934e+06	7.16923e+06	7.24938e+06	7.26653e+06	1.11592e+07	1.00147e+07	8.39276e+06	1.12354e+07	1.57874e+07	1.34027e+07	1.04003e+07	8.19098e+06	8.90147e+06	7.81807e+06	1.24202e+07	9.68894e+06	2.00175e+07	5.74019e+06	8.94243e+06	8.1052e+06	1.04658e+07	7.42959e+06	8.47564e+06	9.11352e+06	1.43712e+07	1.2158e+07	9.07361e+06	9.17758e+06
0.786_411.9518	NA	C5 H11 Cl N6 O8 P2 S	411.952	0.786	NA	NA	NA	NA	NA	level5	NA	NA	NA	NA	123655	147017	115409	179645	128445	142273	129996	137623	126021	161773	127059	216112	200304	258825	286299	1.35906e+06	232624	289404	238651	191883	229325	168491	219783	204697	152338	180393	206752	202685	182939	183622	182082	156488	234337	206180	177302
0.787_259.8732	[similar to: citric acid; δmass: 67.8462 da]	NA	259.873	0.787	NA	NA	NA	NA	NA	level5	NA	NA	NA	NA	7.0967e+06	7.0967e+06	7.0967e+06	7.0967e+06	7.0967e+06	7.0967e+06	7.0967e+06	7.0967e+06	7.0967e+06	7.0967e+06	7.0967e+06	1.41184e+07	2.27895e+07	2.45882e+07	1.1681e+07	7.5401e+06	3.61019e+07	1.01813e+07	8.79761e+06	1.02911e+07	8.95177e+06	4.16481e+06	1.49246e+07	1.79459e+07	1.50941e+07	1.65081e+07	2.45139e+07	3.82043e+07	1.59956e+07	2.24744e+07	1.3686e+07	1.33718e+07	1.58518e+07	5.94392e+06	1.14481e+07
0.787_314.0587	Malaoxon	C10 H19 O7 P S	314.059	0.787	C07498	S14674	HMDB0060627	NA	NA	level4	Lipids and lipid-like molecules	Fatty Acyls	Fatty acid esters	NULL	301040	301040	301040	301040	301040	301040	301040	301040	301040	301040	301040	451703	162724	282652	1.73181e+06	9.64535e+06	158241	158376	169160	95160.1	560381	3.74174e+07	247409	400405	339441	403668	365948	175542	125574	168709	310693	126275	137309	485091	135399
0.788_132.0422	Glutaric acid	C5 H8 O4	132.042	0.788	C00489	S723	HMDB0000661	NA	NA	level4	Organic acids and derivatives	Carboxylic acids and derivatives	Dicarboxylic acids and derivatives	map00071 Fatty acid degradation; map00310 Lysine degradation;	1.40667e+07	1.49565e+07	1.50207e+07	1.7706e+07	1.50079e+07	1.53215e+07	1.54274e+07	1.50463e+07	1.52533e+07	1.49457e+07	1.56751e+07	1.47224e+07	3.26957e+07	3.0295e+07	1.04569e+07	5.58581e+06	3.84232e+07	2.72967e+07	3.50039e+07	2.57486e+07	2.60069e+07	3.84785e+07	3.08123e+07	2.7713e+07	4.7149e+07	4.26004e+07	2.76473e+07	2.07343e+07	3.22291e+07	3.35273e+07	2.73457e+07	2.1576e+07	3.81897e+07	3.54232e+07	3.34459e+07
0.788_405.877	NA	C4 H8 Cl N2 O10 P S3	405.877	0.788	NA	NA	NA	NA	NA	level5	NA	NA	NA	NA	2.41143e+06	2.80912e+06	2.46463e+06	2.41688e+06	2.67404e+06	2.7859e+06	2.50491e+06	2.71725e+06	2.60686e+06	2.27918e+06	2.73673e+06	4.39023e+06	5.97166e+06	6.31363e+06	1.67221e+06	370247	8.19699e+06	8.30173e+06	8.82568e+06	5.60822e+06	8.07702e+06	6.64806e+06	7.47971e+06	7.63039e+06	5.29931e+06	5.14897e+06	7.04156e+06	7.06617e+06	6.78669e+06	6.40828e+06	3.76658e+06	4.08736e+06	8.00399e+06	2.92736e+06	6.01337e+06
0.789_226.0061	NA	C6 H11 O5 P S	226.006	0.789	NA	NA	NA	NA	NA	level5	NA	NA	NA	NA	5.51402e+06	5.79555e+06	5.63908e+06	5.654e+06	5.62137e+06	5.64991e+06	5.71301e+06	5.60828e+06	5.90574e+06	5.46095e+06	5.59339e+06	9.35483e+06	5.95826e+06	7.51744e+06	9.27216e+06	1.27677e+07	4.96014e+06	7.33859e+06	7.40402e+06	3.48528e+06	8.83808e+06	3.01885e+06	3.63759e+06	2.70431e+06	2.40179e+06	3.54257e+06	4.73804e+06	3.77184e+06	2.05785e+06	4.53699e+06	6.7579e+06	3.88946e+06	3.7563e+06	8.98795e+06	3.82159e+06
0.789_336.0415	NA	C7 H19 N2 O7 P3	336.041	0.789	NA	NA	NA	NA	NA	level5	NA	NA	NA	NA	293599	292333	289618	269580	282916	300755	282581	273340	303701	295631	272540	473370	438267	566106	432087	503935	509962	630465	519713	417411	498678	2.2353e+07	491836	451373	330186	412406	447420	438037	421460	414794	397964	342346	573939	448675	390007
0.789_337.8896	NA	C9 H7 Cl N2 S5	337.89	0.789	NA	NA	NA	NA	NA	level5	NA	NA	NA	NA	4.91064e+06	5.2135e+06	4.99824e+06	5.11944e+06	4.90666e+06	5.04587e+06	5.07592e+06	5.01202e+06	4.97757e+06	4.90762e+06	5.2042e+06	7.80881e+06	1.21625e+07	1.22994e+07	4.58064e+06	584359	1.60567e+07	1.27505e+07	1.46547e+07	1.10024e+07	1.30581e+07	3.82101e+06	1.51055e+07	1.46711e+07	1.15025e+07	1.03405e+07	1.43357e+07	1.37821e+07	1.23706e+07	1.34181e+07	7.2149e+06	7.59016e+06	1.35461e+07	6.77847e+06	1.24473e+07
0.789_387.9908	5-[(e)-2-(4-hydroxyphenyl)vinyl]-1,3-phenylene bis(hydrogen sulfate)	C14 H12 O9 S2	387.991	0.789	null	S22547275	HMDB0041781	NA	NA	level4	Phenylpropanoids and polyketides	Stilbenes	null	NA	127612	137032	118235	117851	130609	135284	127180	125308	128462	123932	128550	218922	188429	232971	195561	471755	226383	282506	214448	170171	224148	165484	216210	202498	147661	180418	207259	204626	166856	184623	180585	838327	228871	168751	173883
0.79_293.9933	NA	C5 H7 N6 O5 P S	293.993	0.79	NA	NA	NA	NA	NA	level5	NA	NA	NA	NA	5.23108e+06	4.5681e+06	4.85809e+06	5.37151e+06	5.28043e+06	5.14051e+06	5.08982e+06	5.16663e+06	4.57808e+06	5.19203e+06	5.29826e+06	8.51974e+06	5.01701e+06	6.20441e+06	7.07943e+06	9.53977e+06	4.77037e+06	8.45775e+06	7.89197e+06	3.27989e+06	9.18402e+06	4.01982e+06	3.16373e+06	2.40825e+06	2.15163e+06	3.06664e+06	4.33182e+06	3.19159e+06	2.04029e+06	3.9809e+06	6.30962e+06	3.33985e+06	3.26031e+06	7.86377e+06	3.48312e+06
0.791_72.0211	Malondialdehyde	C3 H4 O2	72.0211	0.791	C19440	S10499	HMDB0006112	NA	NA	level4	Organic oxygen compounds	Organooxygen compounds	Carbonyl compounds	NULL	1.20245e+07	1.28958e+07	1.2801e+07	1.23672e+07	1.25236e+07	1.19997e+07	1.31782e+07	1.03752e+07	1.26854e+07	1.29232e+07	1.31415e+07	1.16293e+07	2.79235e+07	2.53855e+07	7.18889e+06	1.75871e+06	3.24611e+07	2.3653e+07	2.45082e+07	1.99154e+07	2.38843e+07	3.62298e+07	2.73557e+07	2.084e+07	4.16889e+07	3.66994e+07	2.38461e+07	1.71842e+07	2.70444e+07	2.55192e+07	2.2532e+07	1.73942e+07	3.28758e+07	3.59429e+07	3.15879e+07
0.792_361.9804	NA	C7 H11 N2 O11 P S	361.98	0.792	NA	NA	NA	NA	NA	level5	NA	NA	NA	NA	2.06856e+06	1.96179e+06	1.96581e+06	2.1137e+06	2.15569e+06	1.97348e+06	2.16157e+06	2.08391e+06	2.02009e+06	2.13679e+06	1.93569e+06	3.77516e+06	2.08788e+06	2.97745e+06	2.48772e+06	3.32944e+06	1.96435e+06	4.24053e+06	3.71486e+06	1.57898e+06	3.83863e+06	1.39745e+06	1.19033e+06	876063	777767	1.24536e+06	1.52039e+06	1.36936e+06	891593	1.68166e+06	2.42613e+06	1.41242e+06	1.56893e+06	3.26801e+06	1.4851e+06
0.793_269.902	NA	C3 H8 Cl O4 P S3	269.902	0.793	NA	NA	NA	NA	NA	level5	NA	NA	NA	NA	1.22648e+07	1.2225e+07	1.2416e+07	1.31679e+07	9.0395e+06	1.09223e+07	1.27518e+07	9.87129e+06	1.25403e+07	1.23545e+07	1.14736e+07	2.02755e+07	3.0249e+07	3.07144e+07	1.44822e+07	8.17426e+06	3.72282e+07	2.81592e+07	3.08311e+07	2.82087e+07	3.00814e+07	8.74374e+06	3.70718e+07	3.80273e+07	2.93806e+07	2.60557e+07	2.92597e+07	3.38693e+07	2.6916e+07	3.26795e+07	1.92031e+07	1.90076e+07	3.20081e+07	1.65932e+07	3.25471e+07
0.793_378.0925	NA	C12 H23 Cl O11	378.092	0.793	NA	NA	NA	64.8	NA	level5	NA	NA	NA	NA	607811	592943	607728	615269	650208	692680	549100	612221	570830	626323	674332	143941	120963	66669.4	51137.8	60034.4	60537.4	75603.6	62425	50385	60293.6	355918	63985.1	74926	40516.6	50939.5	56908.3	70341.1	49219.5	6.06738e+06	9.4067e+06	1.29992e+07	238356	163310	64854.8
0.794_173.9927	NA	C2 H7 O7 P	173.993	0.794	NA	NA	NA	NA	NA	level5	NA	NA	NA	NA	378246	407357	339181	373107	356271	393159	367730	402871	351523	375243	372336	150956	143853	162742	1.25593e+06	4.42802e+06	162680	169259	139652	160894	134583	1.04645e+06	133670	122346	90368.4	113827	123779	122084	117766	110702	268336	91547.6	153955	409589	112117
0.795_267.0825	NA	C6 H13 N5 O7	267.082	0.795	NA	NA	NA	NA	NA	level5	NA	NA	NA	NA	217655	237503	256503	239977	207630	218129	228267	252344	185913	264208	234570	495993	133356	200966	1.37466e+06	3.24313e+06	211711	220812	166687	128680	420710	272146	150547	175359	203469	128147	133032	123286	107556	121393	156821	127853	179494	189534	124658
0.795_331.9227	NA	C11 H7 Cl O4 P2 S	331.923	0.795	NA	NA	NA	NA	NA	level5	NA	NA	NA	NA	417624	345119	302074	450288	308464	363538	369397	360494	360881	376515	347091	159903	184344	201627	603212	770039	184275	4.27587e+06	9.97523e+06	111652	7.05978e+06	3.44713e+06	148027	169488	90300.7	143093	140020	285991	143521	266298	206648	116431	315192	122372	108822
0.796_247.9879	NA	C10 H4 N2 O4 S	247.988	0.796	NA	NA	NA	NA	NA	level5	NA	NA	NA	NA	7.18411e+06	6.54738e+06	6.78392e+06	7.2635e+06	7.13997e+06	6.91639e+06	7.15693e+06	7.22651e+06	6.33011e+06	7.12632e+06	7.25746e+06	1.18372e+07	7.69027e+06	9.31755e+06	1.02678e+07	1.31609e+07	6.61999e+06	1.01826e+07	1.0519e+07	4.7518e+06	1.2248e+07	4.35093e+06	4.7253e+06	3.67303e+06	3.46456e+06	4.69422e+06	6.35189e+06	4.90024e+06	3.04493e+06	6.19097e+06	8.96232e+06	4.82123e+06	4.60846e+06	1.1727e+07	5.74094e+06
0.796_406.0068	NA	C7 H16 N6 O6 P2 S2	406.007	0.796	NA	NA	NA	NA	NA	level5	NA	NA	NA	NA	191616	108324	229171	207487	192051	227270	161334	265814	116298	204245	198884	371377	84364.6	105058	401591	743870	107237	224216	103357	82855.5	143923	73148.8	106838	97237.3	73476.3	92168.7	99920.3	96410	84050.6	91562.3	262915	180846	109422	510546	85559.9
0.797_162.0527	Diethylpyrocarbonate	C6 H10 O5	162.053	0.797	C11592	S2943	HMDB0032873	60.6	NA	level4	Organic acids and derivatives	Organic carbonic acids and derivatives	null	NULL	2.0096e+07	2.03538e+07	2.03894e+07	2.21258e+07	1.9358e+07	2.00524e+07	2.20762e+07	1.86953e+07	2.2866e+07	1.90467e+07	2.0419e+07	1.21292e+07	4.34373e+07	4.01712e+07	1.01113e+07	1.25151e+06	4.65981e+07	3.3336e+07	4.30023e+07	2.85932e+07	3.28375e+07	4.76049e+07	3.85031e+07	3.58951e+07	6.11922e+07	5.31091e+07	3.49871e+07	2.78617e+07	3.72127e+07	4.70843e+07	4.30874e+07	3.99736e+07	4.55131e+07	4.95416e+07	4.21312e+07
0.797_241.0558	NA	C7 H18 N O2 P3	241.056	0.797	NA	NA	NA	NA	NA	level5	NA	NA	NA	NA	703392	703392	703392	703392	703392	703392	703392	703392	703392	703392	703392	369227	263869	148978	4.08457e+06	1.73873e+07	92447.2	108987	155439	68516.2	97416.6	749921	77788.4	80961.3	65448.2	73102.3	83903.2	79467.6	68355.5	372743	407760	215843	93005.1	697629	188672
0.797_296.091	Dehypoxanthine futalosine	C14 H16 O7	296.091	0.797	NA	S21865861	NA	NA	NA	level4	NA	NA	NA	NA	5.07853e+07	4.89292e+07	5.12599e+07	4.81871e+07	5.08687e+07	4.97854e+07	5.07082e+07	5.03429e+07	4.09102e+07	5.68485e+07	5.2795e+07	6.07293e+07	1.23819e+08	1.15159e+08	5.21295e+07	1.04882e+06	1.30281e+08	1.26037e+08	8.3865e+07	7.45939e+07	9.36161e+07	3.20242e+07	7.54108e+07	7.33301e+07	4.68327e+07	7.33117e+07	6.30527e+07	4.56623e+07	6.74858e+07	9.18782e+07	1.31883e+08	8.60448e+07	1.2172e+08	1.22792e+08	8.61845e+07
0.798_347.9183	NA	C3 H3 Cl N6 O8 P2	347.918	0.798	NA	NA	NA	NA	NA	level5	NA	NA	NA	NA	3.68807e+06	3.78895e+06	3.97547e+06	3.84586e+06	3.55395e+06	3.75355e+06	4.04948e+06	3.7666e+06	3.55066e+06	3.70608e+06	3.99546e+06	6.35042e+06	8.23713e+06	9.19539e+06	3.23107e+06	1.02654e+06	1.14388e+07	1.1501e+07	1.42626e+07	7.92502e+06	1.17184e+07	2.43493e+06	1.03778e+07	1.09835e+07	7.12748e+06	7.77704e+06	9.7974e+06	9.19199e+06	7.57931e+06	8.88987e+06	5.76387e+06	5.87395e+06	1.0602e+07	4.70128e+06	8.97974e+06
0.798_385.942	NA	C7 H9 N4 O7 P3 S	385.942	0.798	NA	NA	NA	NA	NA	level5	NA	NA	NA	NA	1.78889e+06	1.96686e+06	1.65854e+06	1.95035e+06	1.83669e+06	1.9057e+06	1.78035e+06	1.99984e+06	1.84325e+06	1.85022e+06	1.7493e+06	2.6308e+06	2.83831e+06	3.30217e+06	379340	832802	3.85877e+06	1.01532e+07	7.96909e+06	3.24614e+06	7.37845e+06	4.04253e+06	3.38942e+06	3.05135e+06	1.80513e+06	2.45363e+06	2.67384e+06	2.21072e+06	2.97623e+06	3.12853e+06	2.65421e+06	2.38087e+06	4.47054e+06	2.20735e+06	2.63362e+06
0.799_211.9436	NA	C8 H2 Cl O3 P	211.944	0.799	NA	NA	NA	NA	NA	level5	NA	NA	NA	NA	4.08281e+06	4.22308e+06	3.82722e+06	3.86026e+06	3.74489e+06	3.82535e+06	4.00084e+06	3.81568e+06	3.72528e+06	4.35652e+06	3.85386e+06	5.75912e+06	8.19417e+06	7.88352e+06	5.6038e+06	2.84918e+06	9.07191e+06	7.61184e+06	9.74502e+06	7.25709e+06	8.90156e+06	3.78123e+06	9.83296e+06	1.03218e+07	7.17759e+06	5.84884e+06	9.48879e+06	9.37191e+06	6.35335e+06	8.4687e+06	4.98374e+06	5.45724e+06	9.14641e+06	4.9975e+06	8.96979e+06
0.799_305.9465	NA	C5 H2 N6 O6 S2	305.947	0.799	NA	NA	NA	NA	NA	level5	NA	NA	NA	NA	1.90381e+06	2.27192e+06	2.0303e+06	2.03069e+06	2.03135e+06	1.90193e+06	2.0601e+06	2.14442e+06	2.06896e+06	1.96019e+06	2.03077e+06	3.57802e+06	3.32801e+06	3.81555e+06	3.85353e+06	2.97119e+06	2.45049e+06	3.63322e+06	4.64051e+06	1.7386e+06	4.34936e+06	183914	1.87456e+06	1.56306e+06	1.37848e+06	1.82407e+06	2.76141e+06	2.29133e+06	854535	2.4735e+06	2.7752e+06	1.81244e+06	1.34525e+06	3.32311e+06	2.70033e+06
0.8_237.959	NA	C2 H8 Cl N2 O5 P S	237.959	0.8	NA	NA	NA	NA	NA	level5	NA	NA	NA	NA	2.94097e+06	2.91021e+06	2.77975e+06	3.04822e+06	2.3612e+06	2.85447e+06	2.83556e+06	2.86547e+06	2.69239e+06	2.83089e+06	2.86991e+06	4.14513e+06	4.35053e+06	5.29592e+06	6.051e+06	5.58402e+06	3.135e+06	2.51725e+06	3.15215e+06	2.20439e+06	3.63524e+06	187996	2.29187e+06	1.86301e+06	1.70891e+06	2.10345e+06	3.36659e+06	2.77928e+06	1.15318e+06	3.47143e+06	4.08557e+06	2.65291e+06	1.81152e+06	5.01132e+06	3.25062e+06
0.8_242.0358	NA	C4 H13 Cl N6 P2	242.036	0.8	NA	NA	NA	NA	NA	level5	NA	NA	NA	NA	618716	463752	745167	296621	578661	511661	536629	521372	488407	655564	434677	602192	2.2243e+06	1.79952e+06	503010	574160	2.26222e+06	3.23165e+06	2.42252e+06	6.81832e+06	566881	268716	1.79355e+06	1.58959e+06	1.41563e+06	3.65691e+06	954895	475134	5.14095e+06	1.01574e+06	5.70685e+06	4.40016e+06	1.40047e+07	2.42769e+06	1.47899e+06
0.8_277.084	NA	NA	277.084	0.8	NA	NA	NA	NA	NA	level5	NA	NA	NA	NA	1.01915e+07	9.67379e+06	1.08669e+07	1.1795e+07	1.00676e+07	1.27205e+07	9.50841e+06	9.43118e+06	1.00472e+07	1.44518e+07	9.02338e+06	2.43922e+07	2.65153e+07	2.38841e+07	1.68174e+07	322062	2.68091e+07	2.40196e+07	1.62075e+07	1.42e+07	1.84046e+07	8.40915e+06	2.10232e+07	1.39255e+07	1.26416e+07	1.34388e+07	1.77924e+07	1.64915e+07	1.3466e+07	1.90518e+07	2.52776e+07	1.70525e+07	2.36684e+07	2.51227e+07	2.29675e+07
0.801_309.0432	NA	NA	309.043	0.801	NA	NA	NA	NA	NA	level5	NA	NA	NA	NA	145101	145101	145101	145101	145101	145101	145101	145101	145101	145101	145101	237934	196066	242985	736606	3.11031e+06	230150	302691	243656	184574	247143	174909	224668	229440	157192	202776	232964	225251	184072	189325	188535	146462	255186	197967	193583
0.801_317.9547	Mitotane	C14 H10 Cl4	317.955	0.801	null	S4066	HMDB0014786	NA	NA	level4	Benzenoids	Benzene and substituted derivatives	Diphenylmethanes	NA	6.64497e+06	7.65758e+06	6.86392e+06	7.92229e+06	7.27704e+06	7.03545e+06	7.29239e+06	7.46463e+06	7.37738e+06	7.10552e+06	7.06416e+06	1.17181e+07	1.09706e+07	1.17811e+07	7.21617e+06	6.50967e+06	1.50574e+07	3.13776e+07	2.83756e+07	1.07574e+07	2.22302e+07	1.65537e+07	1.688e+07	1.12457e+07	7.55347e+06	8.96016e+06	1.08258e+07	9.62061e+06	1.01934e+07	1.12594e+07	1.00848e+07	8.3442e+06	1.7251e+07	8.81347e+06	8.7507e+06
0.802_116.0281	NA	NA	116.028	0.802	NA	NA	NA	NA	NA	level5	NA	NA	NA	NA	1.953e+07	2.05432e+07	1.83215e+07	1.95881e+07	7.36629e+06	1.73772e+07	1.79538e+07	1.70348e+07	1.75756e+07	1.67108e+07	1.46368e+07	2.73748e+07	1.20273e+07	1.34962e+07	5.37595e+07	1.09804e+07	1.02156e+07	4.77263e+07	1.3721e+07	3.45674e+07	1.65768e+07	6.24657e+06	1.01205e+07	9.84777e+06	2.1011e+06	1.17846e+07	9.80553e+06	5.5748e+06	1.30837e+07	6.57692e+06	3.6493e+07	2.52743e+07	3.332e+07	2.08183e+07	6.58132e+06
0.802_143.9565	NA	C2 H6 Cl O P S	143.957	0.802	NA	NA	NA	NA	NA	level5	NA	NA	NA	NA	4.91449e+06	4.99748e+06	4.96206e+06	5.23042e+06	4.99108e+06	5.07131e+06	5.03652e+06	4.97166e+06	4.66411e+06	5.36118e+06	5.0597e+06	8.731e+06	6.34539e+06	6.95358e+06	7.15883e+06	4.55527e+06	9.59712e+06	9.44192e+06	1.15626e+07	5.63786e+06	1.05538e+07	3.26016e+06	1.30472e+07	1.1955e+07	8.89631e+06	5.15017e+06	1.38358e+07	9.86045e+06	6.15843e+06	1.08215e+07	8.17246e+06	6.56601e+06	1.24325e+07	6.20998e+06	1.07799e+07
0.802_299.0143	NA	C7 H10 Cl N3 O8	299.014	0.802	NA	NA	NA	NA	NA	level5	NA	NA	NA	NA	156090	177517	151690	187470	164555	156739	175381	172503	158407	162462	171424	273547	228636	282504	1.07784e+06	3.45467e+06	257632	297688	235392	182781	225819	157361	202636	210899	160284	196855	229005	230597	204174	227156	215853	165665	255692	182413	184394
0.803_168.0282	Uric acid	C5 H4 N4 O3	168.028	0.803	C00366	MReference-753	HMDB0000289	NA	91.5	level2	Organoheterocyclic compounds	Imidazopyrimidines	Purines and purine derivatives	map00230 Purine metabolism; map01100 Metabolic pathways; map04976 Bile secretion;	1.25592e+08	1.25321e+08	1.24589e+08	1.26811e+08	1.24862e+08	1.25392e+08	1.25481e+08	1.25458e+08	1.25662e+08	1.24435e+08	1.26154e+08	2.64603e+08	2.01468e+08	5.10131e+08	1.38995e+08	2.27044e+08	3.19956e+08	2.52196e+08	2.81223e+08	2.84823e+08	2.57029e+08	2.63636e+08	3.25215e+08	2.15753e+08	1.58524e+07	2.76e+08	3.39783e+08	2.22593e+08	4.43625e+08	7.04447e+07	5.98723e+07	4.9774e+07	2.58729e+08	3.03153e+07	3.13174e+08
0.803_200.0294	NA	C4 H4 N6 O4	200.029	0.803	NA	NA	NA	NA	NA	level5	NA	NA	NA	NA	1.1312e+06	1.03242e+06	1.20607e+06	1.12748e+06	1.10767e+06	1.14375e+06	1.17902e+06	1.05947e+06	1.05162e+06	1.24513e+06	1.09909e+06	1.13079e+06	362273	1.65337e+06	5.97164e+06	1.36365e+07	659388	466473	596617	176099	613794	3.42524e+06	100205	161721	248359	171912	684492	222617	86926.9	1.49063e+06	1.46497e+06	818838	190406	1.30203e+06	307291
0.803_279.9308	NA	C5 H3 Cl N4 O4 P2	279.931	0.803	NA	NA	NA	NA	NA	level5	NA	NA	NA	NA	8.00513e+06	9.47582e+06	9.11456e+06	9.08038e+06	9.30201e+06	8.86652e+06	9.18081e+06	9.05213e+06	8.57903e+06	8.86812e+06	9.28356e+06	1.42213e+07	2.01535e+07	2.14885e+07	1.04934e+07	5.28912e+06	2.53294e+07	2.15371e+07	2.79271e+07	1.83837e+07	2.32261e+07	7.36857e+06	2.31797e+07	2.24781e+07	1.63734e+07	1.57694e+07	2.30686e+07	2.34099e+07	1.91226e+07	2.05363e+07	1.17104e+07	1.32013e+07	2.22706e+07	1.18193e+07	2.07193e+07
0.804_187.001	NA	C3 H10 Cl N3 S2	187.001	0.804	NA	NA	NA	NA	NA	level5	NA	NA	NA	NA	3.30581e+06	3.63069e+06	4.05092e+06	4.18137e+06	4.547e+06	3.37524e+06	3.37915e+06	4.28989e+06	3.18828e+06	4.01005e+06	4.25748e+06	2.66178e+06	2.25437e+06	1.93394e+06	1.45788e+07	3.27833e+07	1.50025e+06	1.27841e+06	1.4491e+06	2.08985e+06	1.17274e+06	8.47492e+06	2.05153e+06	2.18261e+06	1.55848e+06	1.56934e+06	1.30251e+06	1.98084e+06	1.3323e+06	3.32381e+06	2.44238e+06	2.82519e+06	1.98783e+06	3.3877e+06	2.3106e+06
0.804_309.1055	N-acetylneuraminic acid	C11 H19 N O9	309.106	0.804	C19910	S392810	HMDB0000230	NA	NA	level4	Organic oxygen compounds	Organooxygen compounds	Carbohydrates and carbohydrate conjugates	NULL	1.22492e+06	1.30794e+06	1.38712e+06	1.29754e+06	1.38815e+06	1.3071e+06	1.32478e+06	1.28452e+06	1.36177e+06	1.33686e+06	1.27159e+06	739913	1.64254e+06	1.46416e+06	1.50458e+06	246153	1.234e+06	346758	444084	516570	239053	3.41597e+06	1.04748e+06	1.20014e+06	1.74282e+06	966166	803034	1.3047e+06	638021	3.07535e+06	1.46066e+06	1.07349e+06	1.35304e+06	1.98111e+06	2.59728e+06
0.804_333.9287	Costatol	C10 H14 Br Cl3 O	333.929	0.804	NA	S10260525	NA	NA	NA	level4	NA	NA	NA	NA	333077	393473	431654	496660	396614	387664	401286	395403	463885	401153	360724	296440	268366	346382	651461	853568	330483	517922	488791	291437	352047	5.82309e+06	367082	348640	258043	338488	372068	380734	372639	265802	245001	215524	389683	309838	284643
0.805_225.9865	NA	C3 H7 Cl N6 S2	225.987	0.805	NA	NA	NA	NA	NA	level5	NA	NA	NA	NA	6.36501e+06	6.49051e+06	6.64239e+06	6.79436e+06	6.58628e+06	6.4771e+06	6.85631e+06	6.6887e+06	6.09194e+06	6.69943e+06	6.75216e+06	1.47034e+07	1.13347e+07	3.17009e+07	6.19313e+06	6.93795e+06	2.09942e+07	1.52649e+07	1.26783e+07	1.86815e+07	1.40562e+07	9.51611e+06	1.91938e+07	1.21936e+07	1.12835e+07	1.67808e+07	1.93937e+07	1.25188e+07	2.88715e+07	3.64119e+06	3.05958e+06	2.58063e+06	1.65887e+07	1.63962e+06	1.88022e+07
0.805_268.0786	2-(alpha-d-mannosyl)-d-glyceric acid	C9 H16 O9	268.079	0.805	NA	S4573823	NA	NA	NA	level4	NA	NA	NA	NA	812072	635690	964606	965201	695649	849130	842681	819759	949523	644973	838522	584211	867444	2.59919e+06	730968	139411	3.03717e+06	4.58813e+06	991858	149930	3.18227e+06	5.18393e+06	265973	345334	1.05241e+06	523969	1.39376e+06	753838	185788	3.9476e+06	1.48616e+06	1.21429e+06	915329	1.01818e+06	619231
0.806_236.0152	Carbromal	C7 H13 Br N2 O2	236.015	0.806	NA	S6243	NA	NA	NA	level4	NA	NA	NA	NA	2.22846e+06	2.37598e+06	2.42099e+06	2.31359e+06	2.2497e+06	2.31981e+06	2.24512e+06	2.33431e+06	2.36883e+06	2.18431e+06	2.40631e+06	4.97808e+06	4.09647e+06	1.02893e+07	2.32278e+06	3.54395e+06	7.09651e+06	7.2435e+06	8.32215e+06	6.84284e+06	6.81173e+06	6.69632e+06	7.31698e+06	4.7717e+06	4.49209e+06	6.02338e+06	7.10768e+06	4.26483e+06	9.33086e+06	1.21033e+06	1.03534e+06	1.00183e+06	5.63297e+06	408431	7.37618e+06
0.807_181.9802	NA	C4 H7 O4 P S	181.98	0.807	NA	NA	NA	NA	NA	level5	NA	NA	NA	NA	1.90819e+07	2.1031e+07	1.89903e+07	2.12622e+07	2.02263e+07	1.9554e+07	2.09856e+07	2.03128e+07	1.90839e+07	2.12158e+07	1.95108e+07	3.17959e+07	3.19679e+07	3.44573e+07	2.02689e+07	1.70771e+07	4.07431e+07	6.88092e+07	6.20319e+07	3.26998e+07	5.25874e+07	7.31998e+07	3.88241e+07	3.75601e+07	2.60988e+07	2.96119e+07	3.46545e+07	3.56789e+07	3.05513e+07	3.42141e+07	2.6495e+07	2.25375e+07	4.77096e+07	2.57385e+07	3.00872e+07
0.807_206.0597	NA	NA	206.06	0.807	NA	NA	NA	NA	NA	level5	NA	NA	NA	NA	2.80818e+08	2.73383e+08	2.80646e+08	2.74388e+08	2.84849e+08	2.81532e+08	2.76488e+08	2.74696e+08	2.91794e+08	2.82287e+08	2.6705e+08	5.37521e+08	2.0088e+08	2.49858e+08	6.5519e+08	5.10141e+08	1.66245e+08	3.62863e+08	1.73701e+08	2.07851e+08	2.59755e+08	1.35851e+07	1.47698e+08	1.11556e+08	2.67329e+07	1.36396e+08	1.62247e+08	1.09106e+08	1.0149e+08	9.84822e+07	3.93844e+08	2.14564e+08	2.07113e+08	5.04949e+07	1.23035e+08
0.808_214.0562	1-methyl-3-(1,3-thiazol-2-yl)-1h-indole	C12 H10 N2 S	214.056	0.808	null	S9450932	HMDB0034965	NA	NA	level4	Organoheterocyclic compounds	Indoles and derivatives	N-alkylindoles	NA	4.17346e+06	4.40369e+06	4.221e+06	4.07174e+06	4.72229e+06	4.54065e+06	4.22982e+06	4.4095e+06	4.32209e+06	4.47461e+06	4.13387e+06	9.61558e+06	1.02639e+07	1.0332e+07	5.33587e+06	2.62967e+06	9.47827e+06	1.32225e+07	1.05903e+07	8.71909e+06	1.00937e+07	457039	1.10078e+07	1.31877e+07	8.6708e+06	8.0801e+06	8.44576e+06	8.9911e+06	7.17075e+06	6.81314e+06	5.88305e+06	5.20234e+06	1.08734e+07	6.11878e+06	1.00765e+07
0.808_265.0169	Ntzdes	C10 H7 N3 O4 S	265.017	0.808	null	S349588	HMDB0060597	NA	NA	level4	Benzenoids	Benzene and substituted derivatives	Benzoic acids and derivatives	NA	225638	225638	225638	225638	225638	225638	225638	225638	225638	225638	225638	120660	66374.8	73920.2	817016	1.80006e+06	96138.5	106246	81261.6	54158.5	69288.6	434229	53290.9	57951.4	41335.1	51825.1	64640.5	56519	50557.4	112470	136889	133274	83461.4	205493	47145.9
0.808_293.0539	NA	C14 H7 N5 O3	293.054	0.808	NA	NA	NA	NA	NA	level5	NA	NA	NA	NA	328280	237630	254101	118956	284386	235283	249814	291292	335774	292779	117682	221722	190509	419312	169393	206239	515427	278367	281657	161171	212753	250348	323957	186229	293841	381114	217980	159832	389810	295762	311337	140978	434773	170796	163708
0.809_145.9745	[similar to: d-(-)-glutamine; δmass: -0.0946 da]	NA	145.975	0.809	NA	NA	NA	NA	NA	level5	NA	NA	NA	NA	1.9797e+06	2.11442e+06	2.24109e+06	1.96799e+06	2.23995e+06	2.18836e+06	2.07263e+06	2.15797e+06	2.17798e+06	2.08775e+06	2.03624e+06	2.58204e+06	1.22077e+06	4.6036e+06	8.17306e+06	7.61931e+06	2.59815e+06	1.2708e+06	1.30662e+06	1.27614e+06	1.01739e+06	8.30302e+06	502085	626691	1.05825e+06	1.05703e+06	2.1675e+06	1.6979e+06	545865	4.09825e+06	3.49156e+06	2.45547e+06	1.85592e+06	2.46793e+06	1.17605e+06
0.809_189.0276	NA	C6 H7 N O6	189.028	0.809	NA	NA	NA	NA	NA	level5	NA	NA	NA	NA	1.17652e+06	1.14116e+06	1.17526e+06	1.14125e+06	1.13417e+06	1.19097e+06	1.26615e+06	1.08155e+06	1.20209e+06	1.14844e+06	1.14914e+06	236432	206942	316456	1.86347e+06	3.16191e+06	420971	642112	453033	729666	888335	2.16166e+06	887809	3.11276e+06	490180	1.24488e+06	797530	1.60403e+06	756038	2.91279e+06	2.5668e+06	1.78e+06	490666	2.08712e+06	739561
0.81_197.0297	NA	C4 H13 N3 P2 S	197.03	0.81	NA	NA	NA	NA	NA	level5	NA	NA	NA	NA	3.86727e+06	3.77556e+06	4.04449e+06	4.11408e+06	3.52932e+06	3.45532e+06	3.6148e+06	4.57982e+06	3.7256e+06	3.69584e+06	3.72996e+06	2.66447e+06	2.17519e+06	2.70255e+06	1.03645e+07	2.66407e+07	1.82146e+06	1.6915e+06	2.11659e+06	1.77359e+06	1.81494e+06	1.0478e+07	1.84317e+06	1.93518e+06	1.62502e+06	1.5495e+06	1.66003e+06	1.74716e+06	1.12756e+06	3.963e+06	3.19328e+06	2.88706e+06	1.85736e+06	2.94577e+06	2.334e+06
0.812_129.0426	4-oxoproline	C5 H7 N O3	129.043	0.812	C01877	MReference-1268	NA	NA	98.8	level2	NA	NA	NA	map00330 Arginine and proline metabolism;	4.08887e+07	4.14101e+07	4.07597e+07	4.08508e+07	4.28231e+07	4.11258e+07	4.15411e+07	4.06607e+07	4.14536e+07	4.05179e+07	4.22459e+07	2.58752e+07	2.60266e+07	2.44638e+07	1.2003e+08	3.03135e+08	1.87045e+07	1.52995e+07	1.62855e+07	2.26025e+07	1.35517e+07	8.39397e+07	2.24226e+07	2.72329e+07	1.92641e+07	1.77094e+07	1.54177e+07	2.09865e+07	1.37545e+07	3.83015e+07	2.85067e+07	2.87013e+07	5.1083e+07	3.64139e+07	6.12778e+07
0.813_221.9724	NA	C2 H3 N6 O3 P S	221.972	0.813	NA	NA	NA	NA	NA	level5	NA	NA	NA	NA	3.82192e+06	3.87017e+06	3.71803e+06	3.69691e+06	4.07018e+06	3.73183e+06	4.03152e+06	3.98301e+06	3.79451e+06	3.55547e+06	3.99233e+06	5.49298e+06	8.55587e+06	8.01603e+06	5.10874e+06	3.64896e+06	8.80342e+06	1.00686e+07	1.22521e+07	6.96273e+06	1.01757e+07	4.86325e+06	9.3194e+06	8.85978e+06	6.22701e+06	6.23202e+06	8.59316e+06	7.43915e+06	5.86737e+06	7.98026e+06	5.17272e+06	5.28406e+06	8.29509e+06	5.20773e+06	7.90731e+06
0.813_280.096	(2z)-3-[4,5-dihydroxy-2-(2-hydroxy-2-propanyl)-2,3-dihydro-1-benzofuran-7-yl]acrylic acid	C14 H16 O6	280.096	0.813	null	S35013671	HMDB0033884	NA	NA	level4	Phenylpropanoids and polyketides	Cinnamic acids and derivatives	Hydroxycinnamic acids and derivatives	NA	2.03423e+06	2.31361e+06	2.24663e+06	2.10063e+06	2.24706e+06	2.15399e+06	2.21686e+06	2.07876e+06	2.12714e+06	2.22738e+06	2.24687e+06	4.88219e+06	1.26652e+06	6.4102e+06	5.96788e+06	2.74253e+06	3.30871e+06	9.67396e+06	7.44451e+06	8.811e+06	3.85637e+06	2.37425e+06	5.06157e+06	4.02435e+06	1.13421e+06	814647	4.47286e+06	2.07083e+06	1.77956e+06	3.64493e+06	1.72639e+06	6.43139e+06	1.59992e+06	1.0976e+06	2.55247e+06
0.813_311.1209	NA	C11 H21 N O9	311.121	0.813	NA	NA	NA	NA	NA	level5	NA	NA	NA	NA	432519	423324	451623	453222	409874	382315	423302	459880	392866	449734	434387	492015	480280	415583	767418	4.7424e+06	473585	371071	407174	121562	183325	984887	137608	188672	141659	108634	247433	207511	113811	692058	846176	555172	419251	449528	465452
0.814_284.0476	NA	C5 H15 N6 O2 P3	284.048	0.814	NA	NA	NA	NA	NA	level5	NA	NA	NA	NA	148610	145804	148171	144932	152109	161986	146960	143809	139390	167117	143994	276935	235917	253140	226272	261650	263635	335462	268669	205757	273600	188831	224947	222461	151378	200232	248484	210704	184079	235943	214380	162466	252699	198148	182793
0.814_289.9596	NA	C5 H8 O10 P2	289.96	0.814	NA	NA	NA	NA	NA	level5	NA	NA	NA	NA	5.31572e+06	5.25098e+06	5.16847e+06	5.60579e+06	5.23174e+06	5.2834e+06	5.35086e+06	5.31484e+06	5.13104e+06	5.30913e+06	5.46712e+06	7.97317e+06	9.84856e+06	1.00166e+07	5.41593e+06	3.09248e+06	1.23193e+07	1.70363e+07	1.64963e+07	8.85875e+06	1.79777e+07	4.44038e+06	1.08923e+07	1.14978e+07	8.40126e+06	8.91713e+06	1.18071e+07	1.13352e+07	9.83964e+06	1.08568e+07	7.09975e+06	6.77248e+06	1.11459e+07	6.05336e+06	1.03695e+07
0.814_88.0161	Pyruvic acid	C3 H4 O3	88.0161	0.814	C00022	MReference-1264	HMDB0000243	NA	78.9	level2	Organic acids	Carboxylic acids [Fig]	2-Oxocarboxylic acids	map00010 Glycolysis / Gluconeogenesis; map00020 Citrate cycle (TCA cycle); map00030 Pentose phosphate pathway; map00040 Pentose and glucuronate interconversions; map00053 Ascorbate and aldarate metabolism; map00250 Alanine, aspartate and glutamate metabolism; map00260 Glycine, serine and threonine metabolism; map00270 Cysteine and methionine metabolism; map00290 Valine, leucine and isoleucine bio…	1.14228e+07	1.37065e+07	1.23104e+07	1.3356e+07	1.19259e+07	1.3333e+07	1.15933e+07	1.23944e+07	1.33993e+07	1.2839e+07	1.18309e+07	1.16134e+07	9.77662e+06	2.73115e+07	4.07335e+07	4.46772e+07	1.6241e+07	8.61287e+06	1.43029e+07	5.92561e+06	8.82898e+06	5.09721e+07	4.25416e+06	5.14476e+06	9.869e+06	6.98788e+06	1.48935e+07	1.04813e+07	3.8079e+06	2.56082e+07	2.10292e+07	1.52273e+07	1.18441e+07	1.76313e+07	7.8712e+06
0.815_216.0606	NA	C5 H8 N6 O4	216.061	0.815	NA	NA	NA	NA	NA	level5	NA	NA	NA	NA	1.39335e+06	1.50062e+06	1.32774e+06	1.385e+06	1.30089e+06	1.47106e+06	1.38558e+06	1.46166e+06	1.3139e+06	1.45102e+06	1.3573e+06	986040	360481	791677	1.1664e+06	2.2418e+06	376373	459987	603636	291498	738238	492319	213216	213952	285100	545577	502613	368364	130858	893559	544116	632206	108791	626038	234950
0.815_254.0994	3-o-beta-d-galactosyl-sn-glycerol	C9 H18 O8	254.099	0.815	NA	S10263569	NA	NA	NA	level4	NA	NA	NA	NA	685734	731196	664706	769368	676101	693420	708156	704715	737310	680826	693774	2.50571e+06	264041	2.49265e+06	2.74805e+06	2.71877e+06	431933	2.36613e+06	4.66136e+06	1.18526e+06	2.06079e+06	2.22038e+06	837718	555011	69609.4	110001	1.11945e+06	600933	117255	885042	96720.4	81481.4	109826	96055.2	535424
0.816_229.9926	Diazoxide	C8 H7 Cl N2 O2 S	229.993	0.816	C06949	S2911	HMDB0015251	NA	NA	level4	Organoheterocyclic compounds	Thiadiazines	Benzothiadiazines	NULL	260731	204252	175247	210282	233582	203555	273946	186074	249608	207496	200386	281319	241715	372189	214921	261668	273110	333385	276613	318691	269927	185210	239435	231322	583084	526345	240184	258858	210564	603166	215873	363038	296231	216696	207700
0.816_278.0805	NA	C7 H14 N6 O4 S	278.08	0.816	NA	NA	NA	NA	NA	level5	NA	NA	NA	NA	4.63441e+07	4.63441e+07	4.63441e+07	4.63441e+07	4.63441e+07	4.63441e+07	4.63441e+07	4.63441e+07	4.63441e+07	4.63441e+07	4.63441e+07	6.71489e+07	2.09541e+08	2.1371e+08	1.07492e+08	1.09097e+06	2.11737e+08	1.34119e+08	8.08344e+07	5.03613e+07	6.2234e+07	2.39531e+07	5.97765e+07	8.45695e+07	6.43296e+07	1.70463e+08	1.64924e+08	1.30662e+08	1.69589e+08	1.39405e+08	2.68487e+08	1.71747e+08	1.4537e+08	9.50312e+07	5.90879e+07
0.816_284.1102	NA	C10 H20 O9	284.11	0.816	NA	NA	NA	NA	NA	level5	NA	NA	NA	NA	1.09517e+06	1.35798e+06	1.16082e+06	1.26824e+06	1.30668e+06	1.16384e+06	1.29461e+06	1.27651e+06	1.21654e+06	1.16261e+06	1.25665e+06	799782	1.14909e+06	2.20463e+06	340448	314357	1.32723e+06	820369	1.68286e+06	925643	1.32823e+06	3.56592e+06	817179	1.06674e+06	4.54276e+06	4.24438e+06	1.8647e+06	1.18373e+06	1.11568e+06	3.63724e+06	870988	1.67676e+06	687615	1.16268e+06	1.13311e+06
0.817_155.0694	L-histidine	C6 H9 N3 O2	155.069	0.817	C00135	MReference-473	HMDB0000177	NA	85.7	level2	Peptides	Amino acids	Common amino acids [Fig]	map00340 Histidine metabolism; map00410 beta-Alanine metabolism; map00970 Aminoacyl-tRNA biosynthesis; map01100 Metabolic pathways; map01230 Biosynthesis of amino acids; map02010 ABC transporters; map04974 Protein digestion and absorption; map05230 Central carbon metabolism in cancer;	2.12178e+07	2.21651e+07	2.08896e+07	2.12432e+07	2.21384e+07	2.15284e+07	2.15567e+07	2.13409e+07	2.13249e+07	2.18064e+07	2.15113e+07	3.93145e+07	3.45104e+07	4.22593e+07	5.40674e+07	7.46349e+07	4.35311e+07	3.19913e+07	2.41075e+07	3.77981e+07	3.05322e+07	4.70143e+07	5.79374e+07	5.20061e+07	3.5984e+07	4.32999e+07	3.42765e+07	5.18691e+07	3.81247e+07	2.23977e+07	2.57636e+07	1.58417e+07	3.37785e+07	2.32059e+07	3.96236e+07
0.818_170.9656	NA	C4 H2 N3 O P S	170.966	0.818	NA	NA	NA	NA	NA	level5	NA	NA	NA	NA	128140	127261	129976	116267	128036	123133	127124	118778	132221	131238	119084	212395	204449	232207	199459	235641	249408	828489	6.49062e+06	160474	598630	166648	206367	210767	143434	168550	200013	195610	174564	177937	170180	153656	239107	182841	172672
0.818_187.0527	NA	NA	187.053	0.818	NA	NA	NA	NA	NA	level5	NA	NA	NA	NA	6.5909e+07	6.5909e+07	6.5909e+07	6.5909e+07	6.5909e+07	6.5909e+07	6.5909e+07	6.5909e+07	6.5909e+07	6.5909e+07	6.5909e+07	1.2335e+08	4.44115e+07	5.40148e+07	1.54789e+08	1.18432e+08	3.80702e+07	8.67173e+07	3.95567e+07	4.93621e+07	6.17721e+07	2.18155e+06	3.21018e+07	2.99824e+07	4.76039e+06	2.95618e+07	3.55131e+07	2.44393e+07	2.25118e+07	2.14087e+07	8.97177e+07	4.9534e+07	4.75744e+07	9.86387e+06	2.59912e+07
0.818_188.049	NA	NA	188.049	0.818	NA	NA	NA	NA	NA	level5	NA	NA	NA	NA	2.7875e+08	2.71242e+08	2.78488e+08	2.72321e+08	2.82797e+08	2.79437e+08	2.74386e+08	2.72571e+08	2.89708e+08	2.80191e+08	2.64958e+08	5.34972e+08	1.98337e+08	2.47391e+08	6.51966e+08	5.08719e+08	1.63798e+08	3.57368e+08	1.70899e+08	2.02488e+08	2.57111e+08	1.18558e+07	1.45115e+08	1.09004e+08	2.49553e+07	1.32075e+08	1.5978e+08	1.07429e+08	9.67868e+07	9.69187e+07	3.89008e+08	2.11015e+08	1.99477e+08	4.73639e+07	1.211e+08
0.818_213.0276	NA	C8 H7 N O6	213.028	0.818	NA	NA	NA	NA	NA	level5	NA	NA	NA	NA	2.56068e+06	2.78926e+06	2.53746e+06	2.6428e+06	2.38184e+06	2.56179e+06	2.66304e+06	2.57788e+06	2.71056e+06	2.4924e+06	2.54515e+06	4.37118e+06	3.43491e+06	4.56692e+06	6.47231e+06	7.1274e+06	4.36871e+06	3.16539e+06	2.15182e+06	4.45133e+06	3.06192e+06	3.86309e+06	5.6065e+06	5.50791e+06	3.70698e+06	4.84473e+06	3.60168e+06	5.81455e+06	4.11497e+06	2.0198e+06	2.53099e+06	1.7361e+06	3.79835e+06	2.50499e+06	4.26239e+06
0.818_330.0376	Malathion	C10 H19 O6 P S2	330.038	0.818	C07497	S3864	HMDB0014910	NA	NA	level4	Lipids and lipid-like molecules	Fatty Acyls	Fatty acid esters	NULL	649428	649367	557183	635055	562726	536334	698284	563979	511897	673602	652686	192509	180011	233289	179836	212533	215787	269437	222841	180761	216670	3.5238e+07	217260	201375	147796	187058	203612	201330	194352	169807	165087	3.54846e+06	244470	193659	171143
0.82_200.0449	NA	C6 H13 Cl O5	200.045	0.82	NA	NA	NA	NA	NA	level5	NA	NA	NA	NA	6.38911e+06	6.60674e+06	6.2095e+06	6.32079e+06	6.07965e+06	6.33251e+06	6.53799e+06	6.20363e+06	6.80763e+06	6.05019e+06	6.21192e+06	2.85721e+07	2.35369e+06	5.19754e+07	1.93997e+07	5.58641e+06	1.31171e+07	3.30735e+07	5.24897e+07	5.87378e+07	1.67807e+07	4.83005e+07	3.28676e+07	2.68933e+07	1.30677e+06	2.4796e+06	3.476e+07	2.32697e+07	1.37195e+07	2.03619e+07	5.72337e+06	4.49736e+06	1.41024e+07	1.57037e+06	1.45744e+07
0.82_388.1213	NA	C10 H26 N6 O4 P2 S	388.121	0.82	NA	NA	NA	NA	NA	level5	NA	NA	NA	NA	389847	433533	359293	333487	391292	390413	380504	380660	397498	380110	369485	122719	109595	137089	97136.4	180735	119877	150909	119867	87774.6	116512	125806	103831	113105	73000.3	95321.4	109902	95801.6	89060.5	2.66705e+06	4.78779e+06	5.86992e+06	481518	217277	90028.7
0.821_255.0715	NA	C8 H20 N O2 P3	255.071	0.821	NA	NA	NA	NA	NA	level5	NA	NA	NA	NA	494343	494343	494343	494343	494343	494343	494343	494343	494343	494343	494343	520156	739525	664974	784051	2.03361e+06	852255	237939	550590	366912	197599	1.9178e+06	515424	436630	652492	409579	744574	592942	402294	1.10413e+06	987462	814726	739459	763149	792267
0.821_297.9803	NA	C3 H11 Cl N4 O6 S2	297.98	0.821	NA	NA	NA	NA	NA	level5	NA	NA	NA	NA	286550	222461	266164	226717	336887	285541	253535	390428	157686	352601	260041	225251	184744	422792	161383	197189	198238	251515	201506	308579	227567	145607	174649	177237	569520	612165	302533	340342	364626	479915	164865	474610	189524	149016	140104
0.822_238.999	NA	NA	238.999	0.822	NA	NA	NA	NA	NA	level5	NA	NA	NA	NA	237835	272991	235393	234492	259750	268838	246346	248419	242143	247609	256822	435204	371850	462731	329073	400673	418579	535065	426894	316266	421238	295907	380419	372059	268186	347015	398209	339486	312272	813116	1.80449e+06	273684	455314	687634	327497
0.822_249.985	NA	C5 H14 Cl O3 P3	249.985	0.822	NA	NA	NA	NA	NA	level5	NA	NA	NA	NA	479693	400977	220496	399366	439950	421809	357147	368262	295322	397951	466906	291039	255968	318768	273869	299089	335190	1.939e+06	2.94622e+07	270389	2.02837e+07	267981	349449	321456	237300	266356	299590	274157	217093	249016	250852	202174	345081	265803	281570
0.823_190.0645	NA	NA	190.065	0.823	NA	NA	NA	NA	NA	level5	NA	NA	NA	NA	4.1459e+06	4.40658e+06	4.02767e+06	4.22165e+06	4.21558e+06	3.11915e+06	4.36019e+06	3.93267e+06	4.36929e+06	4.03823e+06	4.08114e+06	3.28916e+06	3.72137e+06	3.12075e+06	4.4736e+06	6.27397e+06	5.61206e+06	4.45717e+06	2.43509e+06	1.85247e+06	1.63296e+06	2.14401e+06	2.02213e+06	2.34036e+06	1.82484e+06	1.59902e+06	2.23483e+06	1.08379e+06	1.75399e+06	8.32147e+06	6.40416e+06	7.31658e+06	3.90619e+06	5.2068e+06	2.29959e+06
0.824_172.05	NA	C7 H4 N6	172.05	0.824	NA	NA	NA	NA	NA	level5	NA	NA	NA	NA	108705	118077	118889	110271	112852	117717	109112	118123	125679	105511	110461	174422	200025	227310	194853	231583	198737	239206	200588	158424	198748	156738	204421	178655	136241	154484	180331	162678	161397	173988	158467	140211	196254	180403	170851
0.825_153.9853	NA	C3 H7 O3 P S	153.985	0.825	NA	NA	NA	NA	NA	level5	NA	NA	NA	NA	9.69722e+06	1.0132e+07	9.62648e+06	9.9484e+06	9.82306e+06	9.81777e+06	9.85164e+06	9.85438e+06	9.957e+06	9.52384e+06	1.00386e+07	1.67976e+07	1.96647e+07	2.41878e+07	1.55376e+07	1.02068e+07	2.90661e+07	2.13794e+07	3.1463e+07	1.76339e+07	2.46105e+07	6.83733e+06	2.13537e+07	2.15146e+07	1.53409e+07	1.2531e+07	2.19697e+07	2.14778e+07	1.85579e+07	2.12994e+07	1.76126e+07	1.76188e+07	2.50622e+07	1.31028e+07	2.19855e+07
0.825_162.0058	2-chloro-1-ethoxy-1,1,2-trifluoroethane	C4 H6 Cl F3 O	162.006	0.825	NA	S119928	NA	NA	NA	level4	NA	NA	NA	NA	4.7314e+06	5.04158e+06	5.13162e+06	4.96567e+06	5.23218e+06	4.8352e+06	5.30913e+06	4.703e+06	5.14472e+06	4.77059e+06	5.21436e+06	5.62347e+06	3.43198e+06	6.64756e+06	4.41417e+06	2.5932e+06	3.81115e+06	3.38247e+06	3.06544e+06	5.87412e+06	4.81385e+06	5.11514e+06	3.56584e+06	4.15764e+06	9.01054e+06	1.01179e+07	7.19994e+06	6.31903e+06	4.89574e+06	1.01241e+07	2.5758e+06	5.88906e+06	4.27191e+06	3.64643e+06	3.64567e+06
0.825_183.0505	NA	NA	183.05	0.825	NA	NA	NA	NA	NA	level5	NA	NA	NA	NA	2.13099e+06	2.1188e+06	2.06208e+06	2.07291e+06	2.12564e+06	2.05568e+06	2.08874e+06	2.14275e+06	2.03799e+06	2.13858e+06	2.09748e+06	7.41413e+06	2.51672e+06	8.98489e+06	3.46139e+06	4.80692e+06	3.65227e+06	4.38298e+06	3.93208e+06	3.31099e+06	3.45303e+06	4.82757e+06	5.00663e+06	5.00212e+06	2.7666e+06	3.7718e+06	5.90572e+06	4.77025e+06	3.10534e+06	1.81184e+06	1.94613e+06	2.60208e+06	2.92819e+06	2.57517e+06	3.83146e+06
0.826_181.0407	Acamprosate	C5 H11 N O4 S	181.041	0.826	null	S64300	HMDB0014797	NA	NA	level4	Organic acids and derivatives	Organic sulfonic acids and derivatives	Organosulfonic acids and derivatives	NA	236152	254378	240683	246846	247967	245493	244592	242525	251519	243265	242219	28688.5	29468.6	31478.8	26072.1	32567.8	32946.4	36292.5	34323.6	26814.2	31091.7	40586.8	30402.3	222098	20770.4	24470.9	28996.7	28159.3	25063.9	623742	1.46992e+06	20112.3	31897.9	562712	24439
0.826_230.076	NA	C6 H10 N6 O4	230.076	0.826	NA	NA	NA	NA	NA	level5	NA	NA	NA	NA	484057	495669	410952	441057	469466	468289	457479	459258	498957	426948	461296	1.13017e+06	426797	702929	544525	1.06851e+06	1.14651e+06	310203	435262	1.19241e+06	392066	197200	362141	545053	275095	673394	461267	432375	154813	1.08541e+06	969674	1.90974e+06	713790	238882	598587
0.827_218.0594	NA	C5 H10 N6 O2 S	218.059	0.827	NA	NA	NA	NA	NA	level5	NA	NA	NA	NA	1.32722e+06	1.35862e+06	1.30445e+06	1.36131e+06	1.35475e+06	1.33406e+06	1.33802e+06	1.33835e+06	1.35066e+06	1.34073e+06	1.33121e+06	2.64813e+06	1.24206e+06	2.26153e+06	2.33221e+06	1.75238e+06	2.1299e+06	2.0245e+06	3.10707e+06	2.24702e+06	1.53666e+06	156997	1.36711e+06	2.03994e+06	368780	957960	1.30777e+06	1.33278e+06	854228	1.11165e+06	3.88861e+06	1.21838e+06	1.01436e+06	1.14187e+06	1.30619e+06
0.828_115.0633	L-proline	C5 H9 N O2	115.063	0.828	C00148	S128566	HMDB0000162	NA	NA	level4	Organic acids and derivatives	Carboxylic acids and derivatives	Amino acids, peptides, and analogues	map00330 Arginine and proline metabolism; map00970 Aminoacyl-tRNA biosynthesis; map01100 Metabolic pathways; map01230 Biosynthesis of amino acids; map02010 ABC transporters; map04974 Protein digestion and absorption; map04978 Mineral absorption; map05230 Central carbon metabolism in cancer;	1.00261e+07	1.07033e+07	1.13573e+07	1.02775e+07	1.03959e+07	1.0622e+07	1.05958e+07	1.03247e+07	1.07601e+07	9.91203e+06	1.11087e+07	3.31384e+07	1.21177e+07	4.22392e+07	2.00351e+07	3.79338e+07	1.79006e+07	1.72769e+07	1.47376e+07	1.42397e+07	1.56655e+07	2.58944e+07	2.27028e+07	2.48429e+07	1.30652e+07	1.8492e+07	2.76202e+07	2.17898e+07	1.40461e+07	9.44651e+06	9.35468e+06	1.37431e+07	1.30401e+07	1.42235e+07	1.80992e+07
0.829_262.0856	NA	C7 H16 N6 O P2	262.086	0.829	NA	NA	NA	NA	NA	level5	NA	NA	NA	NA	1.18813e+06	1.41819e+06	1.45618e+06	1.2999e+06	1.39351e+06	1.29452e+06	1.35328e+06	1.26994e+06	1.30129e+06	1.36812e+06	1.39602e+06	3.39368e+06	566330	4.78113e+06	3.58947e+06	2.26575e+06	1.98078e+06	6.63408e+06	4.54346e+06	7.0643e+06	2.64995e+06	1.08945e+06	3.72897e+06	2.73281e+06	165607	427857	3.29387e+06	1.68357e+06	1.09871e+06	1.73006e+06	930605	1.25887e+06	1.00125e+06	422274	1.50488e+06
0.83_172.0346	NA	C3 H4 N6 O3	172.035	0.83	NA	NA	NA	NA	NA	level5	NA	NA	NA	NA	8.56098e+06	8.05332e+06	8.12974e+06	8.42633e+06	8.324e+06	8.38444e+06	8.27224e+06	8.28478e+06	8.04311e+06	8.66068e+06	8.22649e+06	8.59302e+06	4.78153e+06	9.4665e+06	6.35154e+06	3.82855e+06	5.00723e+06	6.01073e+06	5.39744e+06	1.02782e+07	8.50112e+06	7.76049e+06	5.08552e+06	6.02062e+06	1.49746e+07	1.67109e+07	1.10569e+07	8.36402e+06	6.76911e+06	1.44943e+07	3.96671e+06	9.03197e+06	7.16523e+06	6.69188e+06	5.40081e+06
0.83_204.0416	1,4-dihydroxy-2-naphthoic acid	C11 H8 O4	204.042	0.83	NA	S651	NA	NA	NA	level4	NA	NA	NA	NA	195071	232322	254068	269071	217580	231337	220902	240956	223726	207110	260990	289032	113228	134078	3.04345e+06	146041	146145	6.88499e+06	173044	1.27665e+07	208067	142746	157940	149597	94538.6	557274	129755	109142	1.73341e+06	113313	3.4354e+06	3.35247e+06	7.75129e+06	857269	141304
0.83_240.0215	Methacrifos	C7 H13 O5 P S	240.022	0.83	NA	S2298886	NA	NA	NA	level4	NA	NA	NA	NA	468855	408865	501080	456421	432563	501878	379789	502360	491179	433109	435273	451179	201314	613179	296432	182196	235644	203198	198441	472212	358104	285255	191687	285939	932019	943566	555565	461637	336776	961742	114579	529879	237612	334645	280665
0.83_277.9153	NA	C4 H5 Cl O8 P2	277.915	0.83	NA	NA	NA	NA	NA	level5	NA	NA	NA	NA	3.33968e+06	3.28544e+06	2.93403e+06	3.11436e+06	2.75877e+06	2.87572e+06	2.93927e+06	3.5409e+06	2.85528e+06	2.86957e+06	3.28407e+06	5.51563e+06	8.41705e+06	8.66797e+06	3.11987e+06	1.11068e+06	1.03098e+07	6.59506e+06	8.76483e+06	6.71002e+06	7.16494e+06	984922	1.14635e+07	1.01283e+07	7.85455e+06	6.39509e+06	1.02654e+07	8.85177e+06	6.54938e+06	9.44105e+06	4.88213e+06	5.05739e+06	9.04261e+06	4.59862e+06	1.00422e+07
0.831_303.108	(1r,5s,6r,7r,9s,11s,12s,13s,14s)-3-amino-14-methyl-8,10-dioxa-2,4-diazatetracyclo[7.3.1.1~7,11~.0~1,6~]tetradec-2-ene-5,9,12,13,14-pentol	C11 H17 N3 O7	303.108	0.831	NA	S21258167	NA	NA	NA	level4	NA	NA	NA	NA	1.1029e+06	1.15517e+06	1.0233e+06	1.0782e+06	1.12854e+06	1.09969e+06	1.09768e+06	1.09395e+06	1.12006e+06	1.07475e+06	1.0996e+06	993080	711218	1.19982e+06	1.59326e+06	4.1925e+06	1.32105e+06	670549	551252	1.02412e+06	528368	8.07801e+06	704214	1.48227e+06	582700	648274	837458	1.87326e+06	980346	2.62566e+06	1.03262e+06	584709	1.60419e+06	1.04147e+06	2.48052e+06
0.832_157.9705	NA	C2 H6 O4 S2	157.97	0.832	NA	NA	NA	NA	NA	level5	NA	NA	NA	NA	125298	136139	137114	127210	130226	136261	126694	127954	146755	123239	129058	295628	251040	226524	225358	224460	230174	277280	232580	156368	230707	182147	204929	207851	134866	179984	210156	189744	159987	3.82909e+06	183224	150717	201235	184994	178085
0.832_342.1157	Sucrose	C12 H22 O11	342.116	0.832	C00089	S5768	HMDB0000258	42.6	41.2	level4	Organic oxygen compounds	Organooxygen compounds	Carbohydrates and carbohydrate conjugates	map00052 Galactose metabolism; map00500 Starch and sucrose metabolism; map01100 Metabolic pathways; map02010 ABC transporters; map04742 Taste transduction; map04973 Carbohydrate digestion and absorption;	680898	772524	671849	598489	700170	688773	682520	686372	740182	641245	676273	268085	256568	276783	233205	369612	293368	346773	298564	227864	283262	252041	243093	265323	165336	207119	252293	227184	203391	5.06634e+06	8.9151e+06	1.13255e+07	812752	391440	210322
0.832_456.1084	NA	C10 H25 N4 O14 P	456.108	0.832	NA	NA	NA	NA	NA	level5	NA	NA	NA	NA	197778	240192	171090	201310	169924	263958	199514	186982	208475	207776	189309	283040	275826	314562	273546	328513	349136	383347	289624	231186	324555	245056	304710	315060	205976	257176	306436	303402	251903	1.98072e+06	3.6989e+06	4.39182e+06	470139	262329	252874
0.834_210.0737	Hept-2-ulose	C7 H14 O7	210.074	0.834	null	S92980	HMDB0003219	NA	NA	level4	Organic oxygen compounds	Organooxygen compounds	Carbohydrates and carbohydrate conjugates	NA	5.56013e+06	5.9994e+06	5.22808e+06	5.71436e+06	5.53089e+06	5.61394e+06	5.52088e+06	5.83349e+06	5.64886e+06	5.54461e+06	5.50671e+06	2.61606e+07	2.09696e+06	3.12332e+07	2.11315e+07	6.38108e+06	8.45874e+06	2.1763e+07	2.93858e+07	3.71857e+07	1.27051e+07	2.72982e+07	2.56896e+07	1.76693e+07	976597	1.53638e+06	2.06142e+07	1.62298e+07	7.14076e+06	1.27037e+07	874216	489646	3.10169e+06	1.49881e+06	1.05046e+07
0.834_227.0598	NA	C5 H15 N3 O3 P2	227.06	0.834	NA	NA	NA	NA	NA	level5	NA	NA	NA	NA	182213	164963	196796	169745	180071	178524	179827	176125	170320	194718	172285	184670	39137.1	152509	42088.4	46994.3	41591.2	43218.8	51770.8	36405.1	44509.2	41477.2	43065.5	40291.1	34482.6	166849	40028.1	34020.8	33271.3	36580	35052.3	32536.9	2.96577e+06	41227.6	2.60296e+06
0.835_102.0317	Succinic semialdehyde	C4 H6 O3	102.032	0.835	C00232	MReference-1396	HMDB0001259	NA	43.8	level3	Organic acids	Carboxylic acids [Fig]	4-Oxocarboxylic acid	map00250 Alanine, aspartate and glutamate metabolism; map00350 Tyrosine metabolism; map00650 Butanoate metabolism; map00750 Vitamin B6 metabolism; map00760 Nicotinate and nicotinamide metabolism; map01100 Metabolic pathways; map01200 Carbon metabolism;	6.79245e+06	8.08671e+06	4.92848e+06	9.09157e+06	7.78829e+06	7.02949e+06	6.69341e+06	7.54831e+06	7.799e+06	5.70648e+06	8.03464e+06	7.40561e+06	1.63867e+07	7.3648e+06	4.9778e+06	605195	1.1431e+07	2.78483e+07	3.62926e+07	2.09145e+07	2.71013e+07	4.51944e+07	2.37036e+07	1.2531e+07	3.3701e+07	2.81966e+07	1.79107e+07	1.51892e+07	1.68988e+07	2.07857e+07	1.60948e+07	1.30193e+07	1.47721e+07	3.14777e+07	1.30433e+07
0.836_104.0474	3-hydroxybutyric acid	C4 H8 O3	104.047	0.836	null	MReference-199	HMDB0000357	NA	97.5	level2	Organic acids and derivatives	Hydroxy acids and derivatives	Beta hydroxy acids and derivatives	NA	6.40159e+07	6.75364e+07	6.58102e+07	6.56e+07	6.49396e+07	6.60666e+07	6.5364e+07	6.5039e+07	6.8187e+07	6.42905e+07	6.49073e+07	8.26323e+07	5.49088e+07	1.07386e+08	6.36534e+07	5.58815e+07	6.85066e+07	5.035e+07	5.38208e+07	8.00127e+07	7.54515e+07	7.28617e+07	5.09702e+07	5.93542e+07	1.04712e+08	1.15475e+08	1.00173e+08	7.84729e+07	6.20713e+07	1.55274e+08	4.83198e+07	8.67231e+07	6.17159e+07	5.80756e+07	5.44067e+07
0.836_202.0647	[similar to: muramic acid; δmass: -49.0358 da]	NA	202.065	0.836	NA	NA	NA	NA	NA	level5	NA	NA	NA	NA	5.71404e+07	5.71404e+07	5.71404e+07	5.71404e+07	5.71404e+07	5.71404e+07	5.71404e+07	5.71404e+07	5.71404e+07	5.71404e+07	5.71404e+07	7.89114e+07	3.60651e+07	6.48731e+07	7.86634e+07	2.74876e+07	3.93108e+07	6.09676e+07	2.97917e+07	6.37609e+07	5.64034e+07	7.29829e+06	3.02836e+07	2.97024e+07	2.14537e+07	7.72991e+07	4.61518e+07	3.57553e+07	4.11538e+07	5.01697e+07	7.03831e+07	1.10485e+08	6.70138e+07	5.50285e+07	2.66324e+07
0.837_131.0581	Aminolevulinic acid	C5 H9 N O3	131.058	0.837	C00430	S134	HMDB0001149	NA	NA	level4	Organic acids and derivatives	Carboxylic acids and derivatives	Amino acids, peptides, and analogues	map00260 Glycine, serine and threonine metabolism; map00860 Porphyrin and chlorophyll metabolism; map01100 Metabolic pathways; map02010 ABC transporters;	3.44992e+06	3.65211e+06	3.51966e+06	3.53918e+06	3.54343e+06	3.41933e+06	3.65009e+06	3.43998e+06	3.46767e+06	3.46839e+06	3.69211e+06	7.54503e+06	5.955e+06	6.40968e+06	6.18921e+06	7.58291e+06	8.53198e+06	4.59337e+06	5.58454e+06	5.82275e+06	5.14819e+06	4.63152e+06	6.37154e+06	6.25577e+06	4.05246e+06	4.54769e+06	8.50389e+06	8.61633e+06	5.13067e+06	5.04057e+06	1.07391e+07	5.13007e+06	5.67789e+06	3.29915e+06	8.24169e+06
0.837_201.0683	NA	NA	201.068	0.837	NA	NA	NA	NA	NA	level5	NA	NA	NA	NA	1.29942e+07	1.19772e+07	1.27703e+07	1.19951e+07	1.22665e+07	1.25682e+07	1.22472e+07	1.19306e+07	1.26577e+07	1.29193e+07	1.20589e+07	1.68789e+07	7.17546e+06	1.25774e+07	1.60831e+07	6.54432e+06	7.37826e+06	1.19391e+07	5.24308e+06	1.19893e+07	1.15952e+07	890455	5.37447e+06	4.96357e+06	3.59061e+06	1.47059e+07	9.06834e+06	6.52356e+06	7.01127e+06	1.0646e+07	1.40587e+07	2.38067e+07	1.15057e+07	1.05076e+07	5.13721e+06
0.838_292.0959	Picrotoxinin	C15 H16 O6	292.096	0.838	null	S16498838	HMDB0240274	NA	NA	level4	NA	NA	NA	NA	5.30043e+06	5.21968e+06	4.86226e+06	6.0719e+06	4.92032e+06	5.39781e+06	5.15664e+06	5.2359e+06	5.41772e+06	5.42236e+06	5.02357e+06	4.58785e+06	7.02022e+06	5.09676e+06	3.39687e+06	139741	5.45162e+06	1.02719e+07	6.25932e+06	9.03838e+06	7.61404e+06	2.36308e+06	4.90182e+06	6.58753e+06	8.46747e+06	8.80818e+06	8.87794e+06	6.29567e+06	9.88866e+06	8.5674e+06	3.46444e+06	5.89344e+06	1.31374e+07	3.08889e+06	4.46837e+06
0.838_76.0095	Thiourea	C H4 N2 S	76.0095	0.838	C14415	S2005981	HMDB0034155	NA	NA	level4	NA	NA	NA	NULL	376208	390339	427292	409278	395884	347615	407754	383139	443337	347489	408792	2.2652e+06	764331	669646	196987	191806	195432	224908	208754	141366	187976	148851	149195	147676	118151	138942	162953	143845	136872	164940	146928	135189	167896	3.00161e+06	150437
0.839_332.108	Tos-arg-ch2cl	C13 H21 Cl N4 O2 S	332.108	0.839	NA	S388717	NA	NA	NA	level4	NA	NA	NA	NA	115492	109784	116333	113416	116082	115998	111024	112072	126106	106642	113321	180944	161386	204808	214789	200989	211602	236665	227389	153653	208291	158871	157809	160631	131054	151953	172326	151107	149303	149509	153806	2.78156e+06	195797	169839	150384
0.84_129.9668	[similar to: creatine; δmass: -1.1027 da]	NA	129.967	0.84	NA	NA	NA	NA	NA	level5	NA	NA	NA	NA	3.90805e+06	3.90805e+06	3.90805e+06	3.90805e+06	3.90805e+06	3.90805e+06	3.90805e+06	3.90805e+06	3.90805e+06	3.90805e+06	3.90805e+06	1.94341e+06	2.98729e+06	1.98856e+06	8.11091e+06	1.34667e+07	2.29593e+06	2.86338e+06	2.6339e+06	2.35452e+06	2.85893e+06	3.08583e+07	3.30898e+06	3.2196e+06	1.84227e+06	2.77638e+06	2.80753e+06	3.00322e+06	2.43692e+06	3.17522e+06	2.77427e+06	2.31928e+06	3.36021e+06	3.59705e+06	2.24892e+06
0.84_186.0638	Ampa	C7 H10 N2 O4	186.064	0.84	NA	S1184	NA	NA	NA	level4	NA	NA	NA	NA	1.4164e+06	1.51513e+06	1.64585e+06	1.47547e+06	1.55139e+06	1.53636e+06	1.52481e+06	1.52291e+06	1.51274e+06	1.52808e+06	1.50745e+06	2.41033e+06	2.52818e+06	1.303e+06	6.09515e+06	1.13022e+07	824180	178487	171349	6.61813e+06	156939	1.27571e+06	834205	754138	1.67947e+06	1.2477e+06	1.11705e+06	1.23802e+06	1.31452e+06	1.19944e+06	1.83005e+06	532480	1.13673e+06	4.07354e+06	1.40204e+06
0.842_126.0251	3231	C5 H6 N2 S	126.025	0.842	null	S453496	HMDB0033152	NA	NA	level4	Organosulfur compounds	Thioethers	Aryl thioethers	NA	227075	193157	197901	182211	220528	197393	208984	202306	210159	205009	195297	62072.3	57680.4	73915.6	1.12778e+06	2.66403e+06	64099.7	63789.3	74965.8	134509	68562.7	1.113e+06	50399.6	171803	38100.8	110939	56951.9	89454	44592.9	138110	56108.1	50937.1	58647	102269	50834
0.842_175.0373	NA	C8 H5 N3 O2	175.037	0.842	NA	NA	NA	NA	NA	level5	NA	NA	NA	NA	3.04676e+06	3.28438e+06	3.0155e+06	3.00319e+06	3.16113e+06	3.1139e+06	3.08781e+06	3.10342e+06	3.22635e+06	2.96209e+06	3.12767e+06	5.20095e+06	4.7045e+06	4.24035e+06	7.85148e+06	6.51644e+06	3.39372e+06	3.9923e+06	4.46977e+06	7.42395e+06	4.64258e+06	8.61316e+06	5.5059e+06	6.73921e+06	4.38392e+06	4.64428e+06	7.29327e+06	5.35612e+06	4.62316e+06	4.52064e+06	2.80819e+06	4.24694e+06	4.26313e+06	3.48475e+06	5.27687e+06
0.842_367.1158	NA	NA	367.116	0.842	NA	NA	NA	NA	NA	level5	NA	NA	NA	NA	4.51091e+06	4.51091e+06	4.51091e+06	4.51091e+06	4.51091e+06	4.51091e+06	4.51091e+06	4.51091e+06	4.51091e+06	4.51091e+06	4.51091e+06	4.14649e+06	1.60201e+07	1.2024e+07	543416	259057	2.66814e+07	3.82976e+06	6.13021e+06	4.57421e+06	6.3332e+06	5.20605e+06	1.69711e+07	2.1564e+07	3.14005e+07	1.82112e+07	1.55499e+07	5.3891e+06	6.33912e+06	1.90109e+07	6.31824e+06	4.81703e+06	1.02037e+07	1.3662e+07	1.84957e+07
0.842_368.1124	3-o-feruloyl-d-quinic acid	C17 H20 O9	368.112	0.842	NA	S7975151	NA	NA	NA	level4	NA	NA	NA	NA	1.98738e+07	2.00372e+07	1.99595e+07	2.01052e+07	2.09733e+07	1.89245e+07	1.90229e+07	2.20889e+07	1.72437e+07	2.22138e+07	2.00555e+07	1.64249e+07	8.96723e+07	7.6765e+07	4.74837e+06	292652	1.40421e+08	1.22877e+07	2.32263e+07	2.07437e+07	2.12321e+07	2.66442e+07	1.00266e+08	7.76058e+07	1.19404e+08	7.54272e+07	7.40673e+07	8.5246e+07	2.94477e+07	1.05156e+08	3.29986e+07	2.71617e+07	5.61014e+07	7.24152e+07	1.06091e+08
0.845_244.0802	Azacitidine	C8 H12 N4 O5	244.08	0.845	C11262	S9072	HMDB0015063	NA	NA	level4	Organic oxygen compounds	Organooxygen compounds	Carbohydrates and carbohydrate conjugates	NULL	815183	776657	840577	800104	779237	760729	864995	757535	741153	864651	810981	277954	435644	2.37646e+06	433903	625782	447629	393436	335117	223566	316282	282574	278310	240729	197223	244390	281430	237723	236369	252347	940681	212791	2.2742e+06	388560	247251
0.845_251.9553	NA	C3 H10 Cl N2 O3 P S2	251.955	0.845	NA	NA	NA	NA	NA	level5	NA	NA	NA	NA	211003	206717	180127	200490	206065	181017	201309	194950	236644	163787	208561	104174	50834.2	58020.7	607403	2.12981e+06	47522.2	193968	247750	47775.9	153586	891126	101783	77979	35889.3	40074.9	60084.6	87684.3	37803.6	41661.3	46610.6	115771	45534.1	51947.4	40383.4
0.846_248.0518	NA	C7 H15 N4 P3	248.052	0.846	NA	NA	NA	NA	NA	level5	NA	NA	NA	NA	64807.3	71144.9	65832.6	48186.9	76912.8	65065.3	64754.2	64491.2	63093.5	66553.3	64403	51108.2	29226.5	31979	297042	1.94011e+06	25477.1	31224.2	29633.9	20970.8	102162	179047	28320.1	32526.8	27783.2	31165.6	39488.3	32997.6	23851.3	30667.2	27212.5	21054.1	22845.9	38828	27209.2
0.847_130.0437	[similar to: n-acetylalanine; δmass: -1.0145 da]	NA	130.044	0.847	NA	NA	NA	NA	NA	level5	NA	NA	NA	NA	837888	735902	710134	802073	801406	740211	720067	801588	713009	875777	735969	812377	476084	723022	1.89995e+06	1.58349e+06	533632	1.73395e+06	443478	4.17924e+06	743022	863512	595236	623814	450184	2.00761e+06	897091	559523	1.71839e+06	763465	1.5184e+06	3.37898e+06	2.45402e+06	1.06098e+06	560931
0.847_160.0349	3314	C10 H8 S	160.035	0.847	null	S6791	HMDB0029689	NA	NA	level4	Benzenoids	Naphthalenes	null	NA	862051	804011	782813	780535	833342	818246	819289	811795	838673	719023	889077	793178	537853	263107	4.10359e+06	146339	306457	4.43726e+06	708754	5.46832e+06	751608	101544	464234	438127	83322.6	809563	284633	94851.2	1.56727e+06	129150	4.91839e+06	3.82883e+06	4.78676e+06	1.22969e+06	113537
0.847_209.928	NA	NA	209.928	0.847	NA	NA	NA	NA	NA	level5	NA	NA	NA	NA	4.5525e+06	5.04225e+06	4.25538e+06	4.65576e+06	4.43915e+06	4.63111e+06	5.02138e+06	4.49401e+06	4.58418e+06	4.17055e+06	5.01894e+06	8.11711e+06	1.17661e+07	1.23957e+07	5.9147e+06	3.32933e+06	1.55611e+07	9.0893e+06	1.03208e+07	9.69229e+06	1.03351e+07	1.62167e+06	1.57556e+07	1.37438e+07	1.05509e+07	9.23475e+06	1.40018e+07	1.32191e+07	9.25797e+06	1.36599e+07	6.95648e+06	7.56218e+06	1.36198e+07	6.65975e+06	1.4714e+07
0.848_113.059	Creatinine	C4 H7 N3 O	113.059	0.848	C00791	BGI197	HMDB0000562	89.4	NA	level1	Organic acids and derivatives	Carboxylic acids and derivatives	Amino acids, peptides, and analogues	map00330 Arginine and proline metabolism; map01100 Metabolic pathways;	1.05506e+07	1.05959e+07	1.05793e+07	1.06302e+07	1.06852e+07	1.05812e+07	1.00886e+07	1.07092e+07	1.0812e+07	1.03867e+07	1.06615e+07	2.36722e+07	2.49364e+07	2.81741e+07	1.6783e+07	1.66303e+07	2.47709e+07	1.27846e+07	2.19191e+07	2.80081e+07	2.50855e+07	2.46561e+07	2.06106e+07	2.4526e+07	1.26878e+07	1.29814e+07	2.18471e+07	2.14106e+07	1.77923e+07	1.22735e+07	1.44425e+07	1.6922e+07	2.17799e+07	5.68661e+06	2.8381e+07
0.848_143.0581	Trimethadione	C6 H9 N O3	143.058	0.848	null	S5374	HMDB0014491	NA	NA	level4	Organoheterocyclic compounds	Azolidines	Oxazolidines	NA	359300	357216	384400	362462	356454	363673	364158	363450	373358	346295	372650	372316	185822	1.44218e+06	119920	129941	150308	109457	127926	84278.1	235994	242175	204887	679982	109069	223841	128255	93738.1	93748	5.55744e+06	2.07471e+06	707280	101394	593395	356261
0.848_169.0849	1-methylhistidine	C7 H11 N3 O2	169.085	0.848	C01152	MReference-125	HMDB0000479	NA	85	level2	Organic acids and derivatives	Carboxylic acids and derivatives	Amino acids, peptides, and analogues	map00340 Histidine metabolism;	933001	1.06422e+06	932625	893189	1.00038e+06	1.05851e+06	927734	906950	1.02231e+06	958878	975127	1.55014e+06	244054	326859	3.65457e+06	3.30339e+06	2.05098e+06	1.08905e+06	1.99798e+06	2.79833e+06	2.73558e+06	147077	2.86427e+06	2.09283e+06	1.24093e+06	556170	1.24416e+06	696896	1.74717e+06	147467	149436	133331	1.69488e+06	158215	1.61684e+07
0.848_238.0983	Hepes	C8 H18 N2 O4 S	238.098	0.848	null	S22278	HMDB0062295	NA	NA	level4	Organoheterocyclic compounds	Diazinanes	Piperazines	NA	113566	136476	121945	123618	113199	109895	118419	126414	120546	134577	106876	196683	173225	218888	188055	208310	183417	186197	220711	149125	179392	154871	157738	140853	119411	121047	175315	131605	133354	161161	156478	145151	169851	171388	150377
0.848_347.0626	Adenosine monophosphate	C10 H14 N5 O7 P	347.063	0.848	C00020	S5858	HMDB0000045	NA	NA	level4	Nucleosides, nucleotides, and analogues	Purine nucleotides	Purine ribonucleotides	map00230 Purine metabolism; map01100 Metabolic pathways; map01523 Antifolate resistance; map04022 cGMP-PKG signaling pathway; map04024 cAMP signaling pathway; map04068 FoxO signaling pathway; map04150 mTOR signaling pathway; map04151 PI3K-Akt signaling pathway; map04152 AMPK signaling pathway; map04211 Longevity regulating pathway; map04740 Olfactory transduction; map04742 Taste transduction; map…	135758	129051	136754	133326	136458	136022	130266	134737	129184	132664	141358	212693	189625	240596	209264	235600	208274	277114	254428	173610	244186	5.57182e+06	186230	166985	141709	183311	208630	156626	158674	175700	180590	162846	194368	198909	176872
0.849_185.0662	[similar to: n-acetyl-dl-norvaline; δmass: 25.9767 da]	NA	185.066	0.849	NA	NA	NA	NA	NA	level5	NA	NA	NA	NA	1.31204e+07	1.55184e+07	1.50565e+07	1.53783e+07	1.32257e+07	1.50062e+07	1.49397e+07	1.38904e+07	1.4539e+07	1.41031e+07	1.49728e+07	2.59455e+07	2.29334e+07	1.74634e+07	2.75374e+07	3.12925e+07	1.72432e+07	1.8144e+07	2.17495e+07	2.94703e+07	2.25904e+07	3.52794e+07	2.68168e+07	3.32267e+07	2.47312e+07	2.62608e+07	3.72388e+07	2.76658e+07	2.51299e+07	2.14373e+07	1.34477e+07	1.89609e+07	1.99221e+07	1.57422e+07	2.53528e+07
0.849_216.0801	NA	C6 H12 N6 O S	216.08	0.849	NA	NA	NA	NA	NA	level5	NA	NA	NA	NA	6.3506e+06	6.39641e+06	5.97152e+06	6.20307e+06	6.45764e+06	6.28625e+06	6.26992e+06	6.24799e+06	6.34984e+06	6.23445e+06	6.25863e+06	9.93572e+06	3.40486e+06	1.15135e+07	8.21664e+06	3.73737e+06	5.40187e+06	1.01671e+07	5.8954e+06	2.13624e+07	7.04076e+06	1.71159e+06	7.60357e+06	7.63186e+06	5.87649e+06	2.21879e+07	1.02081e+07	7.69238e+06	1.02342e+07	1.36211e+07	6.739e+06	2.53741e+07	1.0565e+07	3.18749e+06	4.00508e+06
0.849_376.1341	NA	C13 H31 O6 P3	376.134	0.849	NA	NA	NA	NA	NA	level5	NA	NA	NA	NA	98999.1	177693	105901	114224	111681	102724	105252	117689	110548	147883	103659	154147	143260	199267	173542	195513	174868	177445	211084	144054	173833	151797	129169	139444	118491	121165	143095	132801	134829	145343	143760	4.03384e+06	161276	165026	146994
0.85_174.1004	N-acetylornithine	C7 H14 N2 O3	174.1	0.85	C00437	MReference-513	HMDB0003357	NA	83.9	level2	Organic acids and derivatives	Carboxylic acids and derivatives	Amino acids, peptides, and analogues	map00220 Arginine biosynthesis; map01100 Metabolic pathways; map01210 2-Oxocarboxylic acid metabolism; map01230 Biosynthesis of amino acids;	1.12203e+06	1.10603e+06	1.04644e+06	1.1822e+06	1.11728e+06	1.06665e+06	1.13242e+06	1.09375e+06	1.06279e+06	1.02274e+06	1.25875e+06	3.70799e+06	429782	4.85114e+06	435832	1.35763e+06	4.06046e+06	263147	606666	5.71246e+06	422890	1.65449e+06	2.01693e+06	1.08161e+07	4.25721e+06	3.2815e+06	905375	2.89384e+06	2.99131e+06	1.87621e+06	2.93262e+06	416281	1.35107e+06	1.23357e+06	3.61286e+06
0.852_174.1114	Dl-arginine	C6 H14 N4 O2	174.111	0.852	C02385	MReference-408	NA	NA	73.8	level2	NA	NA	NA	NULL	9.74934e+06	7.96174e+06	9.36183e+06	9.81315e+06	8.56535e+06	9.82214e+06	9.33658e+06	8.61434e+06	1.05921e+07	8.80482e+06	8.41899e+06	1.80794e+07	2.78339e+07	2.43555e+07	1.1655e+07	2.90232e+06	2.07641e+07	1.00528e+07	9.24945e+06	2.35006e+07	1.01598e+07	2.22278e+06	2.55262e+07	3.00665e+07	1.91589e+07	1.70102e+07	1.78319e+07	1.64777e+07	1.47668e+07	1.71878e+07	1.12974e+07	6.76743e+06	2.51793e+07	1.30324e+07	1.96727e+07
0.852_219.9566	NA	C2 H N6 O3 P S	219.957	0.852	NA	NA	NA	NA	NA	level5	NA	NA	NA	NA	4.19659e+06	4.45227e+06	4.06854e+06	4.23724e+06	4.2591e+06	4.23273e+06	4.21546e+06	4.2954e+06	4.30599e+06	4.07381e+06	4.32016e+06	7.5035e+06	1.09972e+07	1.0102e+07	5.26223e+06	3.50371e+06	1.3177e+07	1.02459e+07	1.37151e+07	8.14362e+06	1.05551e+07	1.89743e+06	1.18283e+07	1.13943e+07	9.58398e+06	8.0022e+06	1.16118e+07	1.14413e+07	7.62641e+06	1.21599e+07	6.88752e+06	7.24558e+06	1.22427e+07	6.34201e+06	1.2094e+07
0.853_116.0157	NA	C2 H4 N4 S	116.016	0.853	NA	NA	NA	NA	NA	level5	NA	NA	NA	NA	160514	159031	158407	160015	155363	164080	156004	155530	161261	162443	156546	4130.83	3822.13	4761.5	4607.72	5181.98	4581.78	4711.21	5608.1	3834.25	4628.66	4039.19	3434.26	297297	3131.02	3165.82	3725.25	3414.91	3451.67	748252	1.02393e+06	3139.55	4279.26	906141	21361.8
0.853_193.9967	NA	C7 H2 N2 O5	193.997	0.853	NA	NA	NA	NA	NA	level5	NA	NA	NA	NA	652771	653968	651915	635819	632285	621438	653470	634905	618876	665369	652920	395061	315852	181761	1.68159e+06	7.49647e+06	71817	699777	512605	222900	491213	4.24716e+06	390768	345716	52089.8	317836	230887	412356	182687	64473.6	164893	395358	68486.2	229793	234985
0.855_137.084	Tyramine	C8 H11 N O	137.084	0.855	C00483	S5408	HMDB0000306	NA	NA	level4	Benzenoids	Benzene and substituted derivatives	Phenethylamines	map00350 Tyrosine metabolism; map04080 Neuroactive ligand-receptor interaction; map04974 Protein digestion and absorption;	134997	145085	144956	132910	138328	139098	138723	140078	143366	137084	137093	212177	216118	274089	237289	263701	232126	234960	278082	186782	224182	191728	194885	173390	146981	150162	177747	167098	170705	200215	197047	183619	214607	215127	186582
0.855_265.0615	NA	C9 H15 N O6 S	265.062	0.855	NA	NA	NA	NA	NA	level5	NA	NA	NA	NA	122857	134507	121792	143820	122835	130318	127247	128522	131071	125744	130446	11369.6	12590	15645.2	14034.3	17836.7	13603.3	15461.7	18077.5	12562.1	15768.5	14790	14781.5	40705.5	12741.2	12186.5	15099.6	14204	12728.3	143664	1.08631e+06	10546	13498.7	274104	13916.8
0.856_117.079	5-aminovaleric acid	C5 H11 N O2	117.079	0.856	C00431	MReference-251	HMDB0003355	NA	99.9	level2	FA Fatty acyls	FA01 Fatty Acids and Conjugates	FA0110 Amino fatty acids	map00310 Lysine degradation; map00330 Arginine and proline metabolism;	7.82423e+07	7.82423e+07	7.82423e+07	7.82423e+07	7.82423e+07	7.82423e+07	7.82423e+07	7.82423e+07	7.82423e+07	7.82423e+07	7.82423e+07	1.211e+08	9.74255e+07	1.12753e+08	1.61634e+08	2.55926e+08	1.08321e+08	1.07446e+08	1.10157e+08	1.56094e+08	1.1645e+08	1.58817e+08	1.30548e+08	1.60988e+08	9.69044e+07	1.08272e+08	1.53561e+08	1.1581e+08	1.10873e+08	1.00531e+08	7.37585e+07	1.00961e+08	1.07169e+08	1.0018e+08	1.22983e+08
0.856_215.084	NA	C7 H13 N5 O S	215.084	0.856	NA	NA	NA	NA	NA	level5	NA	NA	NA	NA	868553	850677	819464	915859	832228	850253	759349	906296	824015	860448	874150	1.27236e+06	428642	1.26585e+06	799197	163909	685015	690894	244311	2.34284e+06	856395	89541.6	672061	869410	955587	3.24573e+06	1.2162e+06	1.04043e+06	1.619e+06	2.22089e+06	819949	4.15819e+06	1.58478e+06	541054	388436
0.856_310.126	NA	C9 H24 N6 P2 S	310.126	0.856	NA	NA	NA	NA	NA	level5	NA	NA	NA	NA	156642	179460	138941	163026	133251	162067	150879	148604	156528	170531	142718	78705.1	71968.8	89305.6	85383.9	94338.2	83011.7	84108	85543.6	55443.3	80774.8	69555.1	58993.7	63097.1	49295.8	54051.1	63661.4	58615.3	49839.8	64712	71092.7	3.94603e+06	66965.6	68794.1	57005.4
0.856_373.1234	NA	C11 H24 N3 O9 P	373.123	0.856	NA	NA	NA	NA	NA	level5	NA	NA	NA	NA	79165.9	79165.9	79165.9	79165.9	79165.9	79165.9	79165.9	79165.9	79165.9	79165.9	79165.9	106107	91449.6	100848	106628	153372	103688	133258	120708	87852.2	131108	115024	97144.1	100190	83563.8	93164.7	118828	121852	92817.9	96611.1	90056.5	77911.1	96508.8	112090	101286
0.859_129.0789	Pipecolic acid	C6 H11 N O2	129.079	0.859	C00408	MReference-548	HMDB0000716	NA	40.2	level3	Alkaloids	Alkaloids derived from lysine	Piperidine alkaloids	map00310 Lysine degradation; map01100 Metabolic pathways;	592225	609960	787928	696025	741462	617527	682640	668829	677728	620740	725766	1.70381e+06	345734	514191	1.14422e+06	1.55611e+06	2.56833e+06	1.32215e+06	816884	707813	763262	1.86555e+06	1.60297e+06	1.98475e+06	768146	1.13896e+06	1.39961e+06	4.0575e+06	877561	750015	677596	159946	2.14445e+06	691664	751968
0.859_297.1014	Longifolonine	C17 H15 N O4	297.101	0.859	NA	S390771	NA	NA	NA	level4	NA	NA	NA	NA	54838.4	55545.7	58755.6	55813.9	55572.1	56037.3	55975.6	56022.9	57058	54441.2	56799.1	79298.9	66977.8	81392.9	94003.4	110845	86946.9	91844.2	97025.3	64963.7	87579	84107.1	72398	74808.2	57632.7	66487.1	76484.5	72467.8	64500.4	65599.4	67139.2	59405.3	79097.6	76432.1	71936.2
0.86_204.0257	NA	C11 H10 P2	204.026	0.86	NA	NA	NA	NA	NA	level5	NA	NA	NA	NA	520584	520584	520584	520584	520584	520584	520584	520584	520584	520584	520584	142712	74884.2	110632	2.09959e+06	9.25558e+06	75934.1	705650	666188	361001	550628	6.09528e+06	85183.6	97639.5	64685.7	139765	113067	231676	90515.9	79287.3	211208	115323	309519	129166	63634
0.862_354.1522	NA	C14 H26 O10	354.152	0.862	NA	NA	NA	NA	33.2	level5	NA	NA	NA	NA	142497	127982	137860	128421	130277	134520	132682	136541	127864	148661	124054	29267	33495.2	41763.1	37056.3	44437.1	33185	35088.6	39985.7	25769.7	31609.7	27598	27254.5	24672.9	22993.6	22539.2	28307.3	28124.1	25761.2	29933.4	28289.6	3.54464e+06	31414.8	32034.2	26345.9
0.863_280.046	NA	C9 H13 Cl N2 O6	280.046	0.863	NA	NA	NA	NA	NA	level5	NA	NA	NA	NA	1.59665e+06	1.84255e+06	1.68199e+06	1.53735e+06	1.75938e+06	1.67921e+06	1.66536e+06	1.68374e+06	1.76246e+06	1.65578e+06	1.6294e+06	4.23203e+06	5.76663e+06	6.20714e+06	3.54564e+06	2.50869e+06	7.45459e+06	3.24494e+06	3.97678e+06	3.38569e+06	3.72798e+06	1.75176e+06	5.59676e+06	3.58542e+06	4.10739e+06	2.48919e+06	5.07002e+06	6.65874e+06	4.44728e+06	3.40705e+06	3.27597e+06	1.77876e+06	5.66725e+06	2.14738e+06	5.38791e+06
0.868_249.0608	NA	C9 H18 N O P3	249.061	0.868	NA	NA	NA	NA	NA	level5	NA	NA	NA	NA	5.95293e+06	4.52101e+06	5.67353e+06	5.28178e+06	5.745e+06	5.09531e+06	5.5853e+06	6.09063e+06	4.78711e+06	4.52871e+06	6.55444e+06	6.58957e+06	7.06323e+06	1.24421e+07	9.439e+06	1.4243e+07	9.05085e+06	6.3628e+06	8.72689e+06	9.16079e+06	6.31262e+06	9.95451e+06	1.21235e+07	1.22472e+07	6.4129e+06	9.78999e+06	9.27435e+06	1.15418e+07	6.55129e+06	1.11465e+07	5.75612e+06	1.15897e+07	7.49385e+06	1.10163e+07	7.08407e+06
0.868_357.1717	Cinacalcet	C22 H22 F3 N	357.172	0.868	null	S137743	HMDB0015147	NA	NA	level4	Benzenoids	Naphthalenes	null	NA	136105	116616	118146	114872	119415	130297	159140	111314	133455	111451	121745	168384	158236	176313	205763	247188	184917	196958	225116	146527	180359	159530	135871	143352	133450	128450	159960	153689	138902	164037	157305	151004	175854	157296	139504
0.87_189.0999	(+)-castanospermine	C8 H15 N O4	189.1	0.87	NA	S49177	NA	NA	NA	level4	NA	NA	NA	NA	1.17653e+06	1.15708e+06	876992	1.01888e+06	983396	1.04174e+06	1.19491e+06	991988	1.22248e+06	1.04112e+06	901781	2.58673e+06	1.51957e+06	2.49001e+06	581324	450625	3.35727e+06	2.21503e+06	1.19466e+06	1.81514e+06	2.18459e+06	2.65377e+06	5.83079e+06	4.88748e+06	1.50053e+06	4.26385e+06	3.46388e+06	1.07221e+06	2.86378e+06	402875	645029	327985	1.31459e+06	1.59763e+06	2.22414e+06
0.874_279.1314	(2s)-3-methyl-2-({[(3s,4s,5r)-2,3,4-trihydroxy-5-(hydroxymethyl)tetrahydro-2-furanyl]methyl}amino)butanoic acid (non-preferred name)	C11 H21 N O7	279.131	0.874	null	S35014481	HMDB0037844	NA	NA	level4	Organic acids and derivatives	Carboxylic acids and derivatives	Amino acids, peptides, and analogues	NA	3.41035e+06	3.01515e+06	3.39598e+06	3.06195e+06	3.19492e+06	3.93598e+06	3.05215e+06	3.23108e+06	3.34808e+06	3.16256e+06	3.30952e+06	6.32612e+06	5.68928e+06	7.77836e+06	1.38603e+06	247805	1.00366e+07	4.64106e+06	3.48541e+06	4.90518e+06	6.03361e+06	2.60234e+06	1.55596e+07	1.78838e+07	6.00045e+06	1.36477e+07	1.02706e+07	2.92643e+06	9.45673e+06	1.75677e+06	2.24256e+06	1.24391e+06	3.36736e+06	6.20508e+06	5.61821e+06
0.876_398.1786	NA	C13 H32 N6 O2 P2 S	398.179	0.876	NA	NA	NA	NA	NA	level5	NA	NA	NA	NA	110436	105518	94738.3	98035.4	105136	105086	101051	101435	103970	96171.1	110233	28399.5	25177	30900.1	30676.5	42479.7	26793.5	34461.8	32822.3	23689.2	31700.6	29614.1	25329.1	22409.8	19682.4	22188.2	25375.8	20759.3	18495.9	24344.2	22191	2.11324e+06	24231.5	28078.6	25495.8
0.877_167.0582	Pyridoxal	C8 H9 N O3	167.058	0.877	C00250	S1021	HMDB0001545	NA	NA	level4	Organoheterocyclic compounds	Pyridines and derivatives	Pyridine carboxaldehydes	map00750 Vitamin B6 metabolism; map01100 Metabolic pathways; map04977 Vitamin digestion and absorption;	73668.1	85980.7	83542.4	77147.4	78174.1	76730.2	81096.3	79532.4	85910.6	74436.8	78155.5	111019	120278	147174	144222	193179	120414	116308	139837	97257.5	112034	106640	100896	90438.8	80114.8	86463.3	93335	97503.3	89210.5	116611	104870	106134	106090	276673	101745
0.888_97.9767	Phosphoric acid	H3 O4 P	97.9767	0.888	C00009	S979	HMDB0000973	NA	NA	level4	Homogeneous non-metal compounds	Non-metal oxoanionic compounds	Non-metal phosphates	map00190 Oxidative phosphorylation; map01100 Metabolic pathways; map02010 ABC transporters; map04928 Parathyroid hormone synthesis, secretion and action; map04978 Mineral absorption; map05012 Parkinson disease;	4.31209e+06	3.01717e+06	3.6216e+06	5.49058e+06	5.22061e+06	4.7759e+06	3.99452e+06	4.23634e+06	4.97673e+06	3.5016e+06	4.35653e+06	5.79757e+06	5.16447e+06	3.37072e+06	3.85377e+06	2.2834e+07	9.30993e+06	1.17007e+07	9.2906e+06	1.28833e+06	7.89261e+06	2.19189e+07	2.56267e+06	1.67594e+06	995398	2.26703e+06	3.40897e+06	6.7059e+06	1.97284e+06	6.41556e+06	2.15688e+06	1.26654e+06	3.12198e+06	2.69536e+06	1.62375e+06
0.89_198.0388	(e)-nitrofurazone	C6 H6 N4 O4	198.039	0.89	C08042	S4566720	HMDB0014480	NA	NA	level4	Organoheterocyclic compounds	Furans	Nitrofurans	NULL	1.46047e+06	1.49035e+06	1.26592e+06	1.3283e+06	1.4871e+06	1.42102e+06	1.35989e+06	1.41689e+06	1.34131e+06	1.42788e+06	1.44761e+06	3.25492e+06	2.82749e+06	7.34316e+06	1.86763e+06	2.49366e+06	6.91491e+06	4.79993e+06	5.57879e+06	6.88463e+06	4.93774e+06	2.18706e+06	6.72903e+06	5.0425e+06	3.31308e+06	3.9078e+06	5.88285e+06	4.98008e+06	1.04153e+07	1.11704e+06	787623	1.13616e+06	6.66946e+06	199346	5.70477e+06
0.931_155.9663	NA	C H4 N2 O3 S2	155.966	0.931	NA	NA	NA	NA	NA	level5	NA	NA	NA	NA	51971.7	54761.5	60096.4	51969	54867.3	55132	53809.2	53910.4	58567.3	51099.2	55297.3	635179	89148.9	93316.8	105692	124804	87476	90770.5	110023	79003.5	86057.4	111397	89621.7	78867.9	71042.3	67112.4	74208.8	71025.8	59368.3	83801.9	64877.5	75287.1	66269.6	579643	87811.9
0.942_294.056	2-hydroxy-1,2-diphenylethyl hydrogen sulfate	C14 H14 O5 S	294.056	0.942	null	S74853754	HMDB0135202	NA	NA	level4	Phenylpropanoids and polyketides	Stilbenes	null	NA	2.73643e+06	2.75819e+06	2.60892e+06	3.01659e+06	2.73771e+06	2.73538e+06	2.75233e+06	2.79134e+06	2.65648e+06	2.94488e+06	2.68404e+06	2.35374e+06	4.97895e+06	4.62749e+06	1.32586e+06	71971.1	6.49046e+06	2.89343e+06	3.40537e+06	2.62998e+06	2.68761e+06	5.58821e+06	4.4949e+06	4.19438e+06	4.86728e+06	5.98772e+06	3.63772e+06	2.99444e+06	3.7615e+06	2.76502e+06	2.93218e+06	2.21529e+06	2.74365e+06	6.65667e+06	5.07659e+06
0.952_147.9685	NA	NA	147.969	0.952	NA	NA	NA	NA	NA	level5	NA	NA	NA	NA	111466	99446.4	80188.2	113707	95790.7	85619.2	89458.4	123949	93047.3	77331.2	117165	133707	132441	107108	169152	259264	106230	1.0801e+07	1.91736e+07	82712.1	1.29557e+07	115845	93349.8	377802	75167.4	73138.3	143491	80555.3	352039	142136	73588.4	435128	84624.9	104263	91260.1
0.973_114.9962	NA	NA	114.996	0.973	NA	NA	NA	NA	NA	level5	NA	NA	NA	NA	9.19622e+06	9.23547e+06	1.02569e+07	9.40091e+06	9.94165e+06	8.96621e+06	9.7608e+06	8.65171e+06	1.01056e+07	9.35492e+06	9.73609e+06	2.06602e+07	1.96974e+07	2.03695e+07	1.76733e+07	1.78142e+07	2.58116e+07	3.34756e+07	2.61681e+07	2.14457e+07	2.69367e+07	2.25968e+07	2.39681e+07	2.35585e+07	1.63655e+07	1.9677e+07	2.10328e+07	1.57274e+07	1.54765e+07	1.47558e+07	1.52217e+07	1.80109e+07	1.64531e+07	2.2637e+07	2.52563e+07
0.975_155.9808	NA	NA	155.981	0.975	NA	NA	NA	NA	NA	level5	NA	NA	NA	NA	832659	752981	848356	823227	826125	818836	803354	805345	836151	772802	848073	2.36363e+06	2.2509e+06	1.12636e+06	1.81949e+06	2.23304e+06	1.62146e+06	4.07708e+06	2.7172e+06	2.01925e+06	2.0303e+06	7.10391e+06	1.91214e+06	1.9511e+06	1.73366e+06	2.38122e+06	1.57667e+06	577212	1.02217e+06	416071	1.19367e+06	678701	722025	2.52991e+06	2.90882e+06
0.976_133.0198	Timonacic	C4 H7 N O2 S	133.02	0.976	NA	S9546	NA	NA	NA	level4	NA	NA	NA	NA	1.15427e+06	1.43824e+06	1.34446e+06	1.42517e+06	967200	876366	1.28636e+06	1.26449e+06	1.19468e+06	1.2036e+06	1.2613e+06	3.40005e+06	2.54712e+06	6.6395e+06	4.10689e+06	5.80797e+06	3.03658e+06	3.64179e+06	1.17258e+06	1.04811e+06	2.32322e+06	7.8148e+06	2.83234e+06	1.65793e+06	2.83017e+06	2.08663e+06	5.12587e+06	6.64938e+06	1.66814e+06	151207	610378	2.18557e+06	2.13298e+06	781838	2.87461e+06
0.98_249.9673	NA	C3 H3 N6 O4 P S	249.967	0.98	NA	NA	NA	NA	NA	level5	NA	NA	NA	NA	1.15363e+07	1.11703e+07	1.23272e+07	1.1838e+07	1.13325e+07	1.17212e+07	1.15615e+07	1.16521e+07	1.16221e+07	1.1476e+07	1.18108e+07	3.38299e+07	3.12795e+07	1.56704e+07	2.76172e+07	3.11104e+07	2.19636e+07	5.35088e+07	3.69059e+07	2.68803e+07	3.05696e+07	9.47209e+07	2.7991e+07	2.84356e+07	2.54086e+07	3.89597e+07	2.48173e+07	9.3839e+06	1.51503e+07	6.24973e+06	1.6252e+07	1.00399e+07	9.99984e+06	3.65442e+07	4.41955e+07
0.981_227.9857	NA	C5 H9 O6 P S	227.986	0.981	NA	NA	NA	NA	NA	level5	NA	NA	NA	NA	8.15461e+06	8.18999e+06	8.04651e+06	8.15723e+06	8.17648e+06	8.18733e+06	8.12328e+06	8.12125e+06	8.35408e+06	7.95497e+06	8.16525e+06	2.32048e+07	2.21712e+07	1.25984e+07	1.50093e+07	1.40266e+07	1.77669e+07	4.22672e+07	2.1686e+07	1.79266e+07	2.05559e+07	2.42526e+07	1.84247e+07	1.91693e+07	1.50251e+07	2.11488e+07	1.68959e+07	8.3262e+06	1.13307e+07	5.46057e+06	1.22767e+07	8.05729e+06	7.39091e+06	2.12295e+07	2.59753e+07
1.039_358.0734	1-(4-chlorophenyl)-4-oxo-5-propoxy-1,4-dihydro-3-cinnolinecarboxylic acid	C18 H15 Cl N2 O4	358.073	1.039	NA	S391339	NA	NA	NA	level4	NA	NA	NA	NA	529617	524641	545062	551823	484875	561853	511283	518816	516750	533458	547269	209775	432815	1.3809e+06	263745	231960	440775	27099.9	94728.2	250238	64638.3	233727	197811	232843	147506	145124	149245	117411	112402	130147	668643	149166	784439	269727	443769
1.046_137.084	Tyramine	C8 H11 N O	137.084	1.046	C00483	S5408	HMDB0000306	NA	NA	level4	Benzenoids	Benzene and substituted derivatives	Phenethylamines	map00350 Tyrosine metabolism; map04080 Neuroactive ligand-receptor interaction; map04974 Protein digestion and absorption;	31210	27855.7	37683.3	25078	25172.3	31809.6	24049.6	30462	26540.4	29357.5	32759.5	47388	51360.3	44846.1	48179.9	50879.3	49225	77047.4	57478.5	41182.8	54694.6	45128.4	41692	36203.2	29100.9	30968.8	39197	24330.8	22880.7	33217.9	35611.4	31303.7	35844	44389.3	46712.4
1.055_112.0273	Uracil	C4 H4 N2 O2	112.027	1.055	C00106	MReference-2531	HMDB0000300	NA	76.4	level1	Nucleic acids	Bases [Fig]	Pyrimidines	map00240 Pyrimidine metabolism; map00410 beta-Alanine metabolism; map00770 Pantothenate and CoA biosynthesis; map01100 Metabolic pathways;	283377	212167	199354	273806	204666	218078	234450	262870	206208	252962	220767	201651	95677.2	57272	443808	4.12108e+06	103316	22470.2	117099	64022	101830	1.32143e+06	98932.4	76104.1	106103	96817.9	268173	113949	77638.6	152842	102129	77640.6	104991	73881.8	168197
1.069_112.0385	NA	C3 H4 N4 O	112.038	1.069	NA	NA	NA	NA	NA	level5	NA	NA	NA	NA	33408.2	42260.1	39497.1	39248.2	36434.5	30282.9	37103.8	41313.5	34329.7	42023.3	34525.5	3654.17	14740.2	110017	4360.58	4955.43	13044.3	5857.76	4841.38	4097.74	4507.98	4479.18	4044.03	3921.82	2351.33	3183.35	3696.26	3041.47	2719.23	2995.88	40496.8	2820.82	85885.8	10091.4	3443.38
1.069_116.0157	NA	C2 H4 N4 S	116.016	1.069	NA	NA	NA	NA	NA	level5	NA	NA	NA	NA	20770	18698.7	19205.3	18752.8	20509.4	19277.3	19724.1	19790.2	19788.2	18525.8	20197.5	117.74	124.114	137.445	129.873	160.488	141.058	653.751	559.828	105.455	122.437	115.721	103.897	40242.7	60.932	87.8737	104.561	93.9831	86.8288	108374	148055	93.4849	102.774	88788.7	3586.77
1.072_244.0802	Azacitidine	C8 H12 N4 O5	244.08	1.072	C11262	S9072	HMDB0015063	NA	NA	level4	Organic oxygen compounds	Organooxygen compounds	Carbohydrates and carbohydrate conjugates	NULL	1.38028e+06	1.38028e+06	1.38028e+06	1.38028e+06	1.38028e+06	1.38028e+06	1.38028e+06	1.38028e+06	1.38028e+06	1.38028e+06	1.38028e+06	175615	751036	4.31526e+06	403787	157239	755370	65197.2	140024	356570	93923.7	2.96803e+06	152730	140080	102308	82860	120705	173938	124108	367705	1.38438e+06	221232	3.1767e+06	388545	296298
1.073_290.0861	NA	C9 H14 N4 O7	290.086	1.073	NA	NA	NA	NA	NA	level5	NA	NA	NA	NA	307392	267200	303190	312039	274959	295096	291913	322522	268135	290261	302353	39408.8	143988	639893	138281	48624	154875	14354.6	42640.7	101565	39534.6	2.379e+06	52047	67730.3	33837.8	30287.7	40294.4	54665.8	40536.8	76929.6	368787	62405.6	755965	88673.4	100715
1.078_307.0764	NA	C8 H13 N5 O8	307.076	1.078	NA	NA	NA	NA	NA	level5	NA	NA	NA	NA	135012	136183	134472	126560	130157	132510	133296	136207	123867	131174	140418	7639.36	81106	477238	8528.78	9569.97	84779.2	11936.5	9270.28	21541.5	8472.42	8820.91	7896	7702.35	4981.18	6789.87	19600.3	12306.4	6241.59	42484.4	134816	9335.5	441485	27487.4	11717.9
1.083_280.0571	NA	C8 H13 Cl N4 O5	280.057	1.083	NA	NA	NA	NA	NA	level5	NA	NA	NA	NA	752677	752677	752677	752677	752677	752677	752677	752677	752677	752677	752677	88256.2	403682	2.35492e+06	143465	65499.8	414143	4608.24	16763.7	173619	13184.5	20492.6	85803.7	90206.9	58142.8	34427.2	89305	152889	67900.5	254468	660442	124345	1.64608e+06	203656	131740
1.105_166.0266	Phthalic acid	C8 H6 O4	166.027	1.105	C01606	S992	HMDB0002107	52.8	NA	level4	Benzenoids	Benzene and substituted derivatives	Benzoic acids and derivatives	map01100 Metabolic pathways; map02010 ABC transporters;	73413.2	87291.8	77418.3	80231.8	79941.6	79504.8	79286.9	84296.2	76284.5	80027.4	79163.7	22134.2	16300.2	66096.5	4070.09	5938.07	44652.5	3809.63	3605.32	3795.68	3529.47	6524.51	40615.3	116923	12652	5226.62	6657.91	20360.6	17747.9	454770	322130	18305.2	11668.3	269800	27979.2
1.111_179.0252	Carbocysteine	C5 H9 N O4 S	179.025	1.111	NA	S168055	NA	NA	NA	level4	NA	NA	NA	NA	200332	192234	196362	188294	189247	193387	197882	182275	196014	180528	210962	28521.4	24917.1	79939.5	60527.7	120152	26581.6	3886.97	3685.81	42322.8	3916.9	58012.7	41926.8	144144	39085.5	32884.2	30071.7	39821.3	31663.2	504867	1.04202e+06	37457.9	19536.8	1.91958e+06	126958
1.112_189.1	(+)-castanospermine	C8 H15 N O4	189.1	1.112	NA	S49177	NA	NA	NA	level4	NA	NA	NA	NA	1.56264e+06	1.75915e+06	1.29678e+06	1.46272e+06	1.36082e+06	1.52632e+06	1.44958e+06	1.56881e+06	1.47132e+06	1.43444e+06	1.52185e+06	3.20171e+06	3.4602e+06	4.39952e+06	1.49944e+06	87930.5	4.71162e+06	1.49519e+06	1.31661e+06	3.59965e+06	1.74159e+06	2.36329e+06	8.44595e+06	1.13058e+07	3.12356e+06	9.94584e+06	8.21634e+06	1.6055e+06	5.18772e+06	890558	1.12552e+06	795449	1.43439e+06	2.7524e+06	3.15264e+06
1.116_284.0755	Xanthosine	C10 H12 N4 O6	284.075	1.116	C01762	MReference-1429	HMDB0000299	NA	84.5	level2	Alkaloids	Others	Purine alkaloids	map00230 Purine metabolism; map00232 Caffeine metabolism; map01100 Metabolic pathways;	74740	73163.2	75006.4	71842.6	67233.9	73800.8	73207.7	73110.3	70789	70310.2	76177.2	19775.9	41936.5	17851	727874	53613	7893.92	5828.3	2979.53	9644.66	5850.31	109509	2619.59	2891.51	1761.61	2464.22	2674.9	3225.94	3410.42	28505.5	54299.7	3648.91	8954.97	156821	7643.93
1.12_279.1315	(2s)-3-methyl-2-({[(3s,4s,5r)-2,3,4-trihydroxy-5-(hydroxymethyl)tetrahydro-2-furanyl]methyl}amino)butanoic acid (non-preferred name)	C11 H21 N O7	279.132	1.12	null	S35014481	HMDB0037844	NA	NA	level4	Organic acids and derivatives	Carboxylic acids and derivatives	Amino acids, peptides, and analogues	NA	4.8522e+06	7.22985e+06	4.73524e+06	6.46195e+06	4.76572e+06	6.40345e+06	7.36112e+06	5.00728e+06	5.2903e+06	5.95616e+06	5.54912e+06	1.38615e+07	1.39973e+07	1.96466e+07	6.71442e+06	45696.5	2.06886e+07	7.26647e+06	6.99271e+06	1.3292e+07	9.8749e+06	1.03399e+07	4.61577e+07	6.05125e+07	1.20956e+07	5.36985e+07	4.64154e+07	9.16282e+06	1.89321e+07	4.52337e+06	5.26281e+06	2.89495e+06	6.72206e+06	1.25257e+07	1.47727e+07
1.124_164.0004	NA	C2 H4 N4 O3 S	164	1.124	NA	NA	NA	NA	NA	level5	NA	NA	NA	NA	58968.9	57323.2	62351	60901.2	57947.7	58350	59885.2	60594.5	55505.4	61246	60552.1	1210.28	2119.87	689.9	976.913	1842.03	856.032	706.014	741.788	641.312	695.685	1299.57	554.944	207602	427.574	645.244	765.123	704.494	546.73	411091	543210	630.446	574.63	398823	27824.4
1.15_167.0582	Pyridoxal	C8 H9 N O3	167.058	1.15	C00250	S1021	HMDB0001545	NA	NA	level4	Organoheterocyclic compounds	Pyridines and derivatives	Pyridine carboxaldehydes	map00750 Vitamin B6 metabolism; map01100 Metabolic pathways; map04977 Vitamin digestion and absorption;	62206.3	85197.9	68617.1	75535.2	63058.6	68151.2	70269.5	73055.1	65582.7	84059.2	61868.2	36874.4	56369.8	49421.4	136694	312428	8564.97	14364.3	17824.1	9177.74	11047.4	19161.5	28927.3	24670.1	62304.3	40422.2	88063.9	40528	21621.5	7674.44	7315.12	9451.41	134937	261680	163649
1.155_178.0299	Uf7990000	C6 H10 O4 S	178.03	1.155	null	S7805	HMDB0031162	NA	NA	level4	Organic acids and derivatives	Carboxylic acids and derivatives	Dicarboxylic acids and derivatives	NA	2.02935e+06	2.09308e+06	1.95161e+06	1.9117e+06	2.08576e+06	1.93608e+06	1.9566e+06	2.09136e+06	1.93247e+06	1.92593e+06	2.12912e+06	3.06043e+06	2.382e+06	3.47261e+06	5.81522e+06	1.22227e+07	2.92216e+06	473965	889350	3.54682e+06	661347	5.07633e+06	4.09261e+06	2.09156e+06	3.69458e+06	3.3392e+06	2.52358e+06	2.43944e+06	2.82311e+06	1.5205e+06	1.16317e+06	4.04706e+06	2.23956e+06	737960	4.27369e+06
1.169_181.0737	L-tyrosine	C9 H11 N O3	181.074	1.169	C00082	MReference-2255	HMDB0000158	NA	91.9	level1	Peptides	Amino acids	Common amino acids [Fig]	map00130 Ubiquinone and other terpenoid-quinone biosynthesis; map00350 Tyrosine metabolism; map00360 Phenylalanine metabolism; map00400 Phenylalanine, tyrosine and tryptophan biosynthesis; map00730 Thiamine metabolism; map00970 Aminoacyl-tRNA biosynthesis; map01100 Metabolic pathways; map01210 2-Oxocarboxylic acid metabolism; map01230 Biosynthesis of amino acids; map04728 Dopaminergic synapse; ma…	7.78036e+07	6.91594e+07	7.41399e+07	7.33458e+07	5.77749e+07	6.19591e+07	7.71748e+07	6.30015e+07	8.13741e+07	6.30771e+07	7.01815e+07	9.13641e+07	1.1396e+08	1.69491e+08	1.75931e+08	2.46888e+08	1.2736e+08	6.6771e+07	7.5201e+07	1.56446e+08	6.423e+07	1.76513e+08	1.21324e+08	1.42232e+08	1.36292e+08	1.40132e+08	1.676e+08	1.66623e+08	1.34377e+08	1.54096e+08	6.57546e+07	1.23717e+08	1.01496e+08	1.53265e+08	1.01731e+08
1.17_152.0333	Xanthine	C5 H4 N4 O2	152.033	1.17	C00385	MReference-781	HMDB0000292	NA	90.6	level1	Alkaloids	Others	Purine alkaloids	map00230 Purine metabolism; map00232 Caffeine metabolism; map01100 Metabolic pathways;	1.7216e+07	1.72515e+07	1.6557e+07	1.447e+07	1.47534e+07	1.68196e+07	1.59749e+07	1.64808e+07	1.60407e+07	1.68851e+07	1.53385e+07	1.4588e+07	1.61599e+07	1.33461e+07	5.65332e+07	6.3073e+07	9.78581e+06	6.04653e+06	4.50348e+06	2.12712e+07	6.79368e+06	4.36234e+07	1.09734e+07	9.73884e+06	1.24204e+07	1.026e+07	1.55256e+07	1.31147e+07	1.33604e+07	1.39131e+07	1.28305e+07	3.6591e+06	1.0602e+07	1.9826e+07	1.23025e+07
1.19_136.0384	Hypoxanthine	C5 H4 N4 O	136.038	1.19	C00262	BGI318	HMDB0000157	97.1	93.5	level1	Alkaloids	Others	Purine alkaloids	map00230 Purine metabolism; map01100 Metabolic pathways;	4.32478e+07	4.25996e+07	4.38654e+07	4.2791e+07	4.31465e+07	4.31269e+07	4.31326e+07	4.31286e+07	4.26042e+07	4.41362e+07	4.26573e+07	2.39741e+07	1.96931e+07	2.26292e+07	1.3483e+08	4.97584e+08	9.09336e+06	3.14412e+07	4.39538e+07	2.72957e+07	3.6556e+07	2.96838e+08	3.06818e+07	4.47508e+07	9.9733e+06	4.43023e+07	3.04648e+07	4.81478e+07	2.17407e+07	1.13434e+07	1.93447e+07	3.49452e+07	7.43347e+06	2.31945e+07	1.98767e+07
1.19_93.0327	NA	C4 H3 N3	93.0327	1.19	NA	NA	NA	NA	NA	level5	NA	NA	NA	NA	377306	420860	369405	375108	289245	355011	381413	348997	316902	387504	402244	250949	199051	111451	1.303e+06	5.95866e+06	57912.4	353064	298756	175938	254020	2.73763e+06	230993	257327	55790.4	232765	183258	297465	113135	95399.6	137667	266832	66885.9	168404	146579
1.198_244.1114	[similar to: uridine; δmass: 0.0418 da]	NA	244.111	1.198	NA	NA	NA	NA	NA	level5	NA	NA	NA	NA	529431	572991	533256	550213	528143	571799	581276	499463	564813	543967	547576	1.21661e+06	330240	547986	3.16374e+06	521102	443729	204631	652521	3.3672e+06	690046	365763	461907	1.51947e+06	241312	1.2179e+06	1.09671e+06	481583	334837	247435	1.1918e+06	1.37968e+06	818248	462835	355953
1.235_218.0788	Triacetin	C9 H14 O6	218.079	1.235	null	S13835706	HMDB0029592	NA	NA	level4	Lipids and lipid-like molecules	Glycerolipids	Triradylcglycerols	NA	1.77597e+06	1.83557e+06	1.78092e+06	1.72645e+06	1.75107e+06	1.78651e+06	1.76833e+06	1.78833e+06	1.76617e+06	1.80759e+06	1.7492e+06	2.30349e+06	1.26803e+06	6.22927e+06	3.64986e+06	3.08545e+07	5.44925e+06	152803	138021	290513	233453	2.77579e+06	838592	661186	488252	1.08177e+06	6.75612e+06	1.21973e+06	442818	1.26512e+06	357501	641235	268585	973609	676542
1.274_190.041	NA	C6 H10 N2 O3 S	190.041	1.274	NA	NA	NA	NA	NA	level5	NA	NA	NA	NA	192178	278337	202019	290000	203460	224275	227203	200408	263263	187947	263520	617669	614363	2.31052e+06	46235.4	77528.1	844108	451247	219948	182280	180568	8.10958e+06	405559	276985	344402	199293	1.817e+06	1.13614e+06	268171	12166.6	49835.4	767839	129302	327895	698885
1.372_182.0578	Dl-4-hydroxyphenyllactic acid	C9 H10 O4	182.058	1.372	C03672	MReference-312	HMDB0000755	NA	93.6	level2	Phenylpropanoids and polyketides	Phenylpropanoic acids	null	NULL	7.68753e+06	8.07143e+06	9.52374e+06	6.91792e+06	7.18375e+06	7.92431e+06	7.93646e+06	7.88534e+06	7.46564e+06	8.17905e+06	7.88578e+06	1.18083e+07	7.81713e+06	2.08984e+07	1.38991e+07	2.10501e+07	8.84734e+06	2.75282e+06	4.15373e+06	1.44591e+07	3.94028e+06	2.75192e+07	9.0015e+06	1.03152e+07	9.27143e+06	1.13381e+07	1.59806e+07	1.37494e+07	8.14516e+06	1.47137e+07	4.38551e+06	5.35864e+07	5.68581e+06	5.97772e+06	1.1565e+07
1.394_426.1271	NA	C20 H27 O6 P S	426.127	1.394	NA	NA	NA	NA	NA	level5	NA	NA	NA	NA	308765	308765	308765	308765	308765	308765	308765	308765	308765	308765	308765	546131	406444	434913	1.03428e+06	1.51333e+06	296909	34614.4	19777.5	405983	26039.8	966002	313383	345012	470653	486773	502744	694679	296159	188152	172182	502846	143096	186624	462813
1.4_155.0945	Arecoline	C8 H13 N O2	155.095	1.4	C10129	S13872064	HMDB0030353	NA	NA	level4	Alkaloids and derivatives	null	null	NULL	212953	220827	209445	226435	211222	233599	198819	210833	210589	222341	225628	69851.1	36557.1	97146.5	473004	2.9616e+06	66547.6	16423	16190	66640.9	12718.7	669474	49716.5	62579.1	156979	106936	158752	299115	75194.1	28230.9	24901.7	113206	12020.2	24401.6	107159
1.438_149.084	S-(-)-cathinone	C9 H11 N O	149.084	1.438	NA	S56062	NA	NA	NA	level4	NA	NA	NA	NA	17313.6	17330.1	15952.7	16796.7	16503.9	17107.5	17013.7	16651.7	17316.4	16384	16827	28460.5	29537.6	25767.9	41203.6	45727.8	26857.8	27416.6	26894.5	30992.9	26851.4	38800.8	32104.3	34793.7	25574.7	31574.9	36515.3	32140	28327.9	21973.4	21725.9	22178.7	25339.5	23113.4	30463.7
1.438_189.0635	N-acetyl-dl-glutamic acid	C7 H11 N O5	189.064	1.438	NA	MReference-507	NA	NA	44.9	level3	NA	NA	NA	NA	23026.4	23861.6	22682.3	23368.6	25015.3	20606.4	24600.6	20907.3	24069.4	21865.5	25610.7	1771.21	1829.43	2267.62	2537.01	2793.3	1636.35	1654.63	1617.08	1839.56	1585.95	2240.57	1842.25	3224.11	1428.45	1713.47	1894.9	1693.18	1481.14	23820.7	141710	1360.79	1534.55	72201.9	2551.41
1.443_244.0691	Uridine	C9 H12 N2 O6	244.069	1.443	C00299	MReference-1408	HMDB0000296	93.1	93.9	level1	Nucleic acids	Nucleosides [Fig]	Ribonucleosides	map00240 Pyrimidine metabolism; map01100 Metabolic pathways;	6.59438e+07	6.24455e+07	4.79041e+07	6.64817e+07	6.03498e+07	6.18579e+07	5.69425e+07	5.71186e+07	6.23711e+07	6.13812e+07	6.02659e+07	1.54017e+08	1.54462e+08	1.23638e+08	1.98527e+08	1.15847e+08	1.23048e+08	5.49177e+07	5.35577e+07	1.16126e+08	6.97673e+07	1.00684e+08	1.40861e+08	1.14073e+08	1.17438e+08	1.3255e+08	1.65476e+08	1.86768e+08	1.35828e+08	6.5893e+07	8.79156e+07	3.96278e+07	9.50376e+07	7.5107e+07	1.65054e+08
1.444_307.0648	NA	C9 H13 N3 O9	307.065	1.444	NA	NA	NA	NA	NA	level5	NA	NA	NA	NA	1.67001e+07	1.50074e+07	1.52918e+07	1.7473e+07	1.49038e+07	1.71607e+07	1.61864e+07	1.56923e+07	1.56647e+07	1.656e+07	1.56738e+07	3.57851e+07	3.04289e+07	3.0199e+07	3.00481e+07	2.19596e+07	3.76859e+07	1.28028e+07	1.1702e+07	2.49589e+07	1.59826e+07	2.13639e+07	3.54127e+07	2.82988e+07	2.56487e+07	2.85914e+07	3.39054e+07	3.6303e+07	2.94857e+07	1.79397e+07	2.28791e+07	7.68987e+06	3.04922e+07	1.85361e+07	3.45511e+07
1.449_123.0684	4-methoxyaniline	C7 H9 N O	123.068	1.449	C19326	S13869414	HMDB0029300	NA	NA	level4	Benzenoids	Benzene and substituted derivatives	Anilines	NULL	14040.3	36783.4	23803.5	27221.7	28666	17237.2	22777.7	23292.6	20276.7	23415.4	30036.9	25574.7	27661	24457	40534	46269.6	27235.5	27651.2	26969.6	30202.7	25822	34763.5	28143.5	28325.2	20259.7	22180.7	24832.7	19737.1	16791.1	20296.2	21140	22207.8	25653.4	146783	27851.8
1.449_375.1639	NA	C11 H31 N5 O3 P2 S	375.164	1.449	NA	NA	NA	NA	NA	level5	NA	NA	NA	NA	442711	439264	421555	458681	414449	431863	437830	448174	412734	429874	454196	1.30311e+06	1.7428e+06	692228	3.91514e+06	3.26564e+06	526764	216741	328928	1.27467e+06	409945	1.51324e+06	1.15096e+06	1.4544e+06	1.52363e+06	1.46886e+06	1.85951e+06	1.65501e+06	1.25657e+06	473308	602953	328761	419202	689425	1.69634e+06
1.457_134.1134	NA	NA	134.113	1.457	NA	NA	NA	NA	NA	level5	NA	NA	NA	NA	7.14168e+07	7.53344e+07	7.24208e+07	7.30452e+07	7.27687e+07	7.33224e+07	7.33084e+07	7.35614e+07	7.18894e+07	7.33825e+07	7.32802e+07	1.20716e+08	1.21787e+08	3.83348e+07	1.06037e+08	1.18229e+08	1.53603e+08	1.93279e+08	1.62583e+08	1.29788e+08	1.64574e+08	1.44246e+08	1.4877e+08	1.51121e+08	9.33053e+07	1.16844e+08	1.41994e+08	1.21721e+08	1.1653e+08	1.18441e+08	8.72577e+07	9.04311e+07	1.70486e+08	1.0584e+08	1.1782e+08
1.459_131.0946	Dl-β-leucine	C6 H13 N O2	131.095	1.459	C02486	MReference-414	NA	NA	98.4	level2	NA	NA	NA	NULL	1.95256e+08	1.95256e+08	1.95256e+08	1.95256e+08	1.95256e+08	1.95256e+08	1.95256e+08	1.95256e+08	1.95256e+08	1.95256e+08	1.95256e+08	2.88296e+08	3.18066e+08	2.55423e+08	4.8283e+08	5.70677e+08	2.10033e+08	1.88405e+08	1.47262e+08	3.89515e+08	2.65537e+08	5.33506e+08	3.23285e+08	5.12006e+08	2.69682e+08	3.89921e+08	4.65592e+08	3.63945e+08	2.77862e+08	2.06609e+08	1.901e+08	2.35281e+08	1.92516e+08	2.37149e+08	3.4926e+08
1.46_199.082	[similar to: n-acetyl-d-alloisoleucine; δmass: 25.9768 da]	NA	199.082	1.46	NA	NA	NA	NA	NA	level5	NA	NA	NA	NA	1.29952e+06	1.30912e+06	1.19814e+06	1.43957e+06	1.81032e+06	1.18077e+06	1.38196e+06	1.35237e+06	1.29227e+06	1.35298e+06	1.48249e+06	1.64344e+06	1.95786e+06	1.68036e+06	5.14892e+06	5.77212e+06	1.31259e+06	969478	1.58683e+06	2.35024e+06	1.45627e+06	4.17392e+06	1.97214e+06	3.04047e+06	2.22622e+06	2.59152e+06	3.9042e+06	2.4106e+06	1.98272e+06	1.27978e+06	1.06837e+06	1.48402e+06	1.2309e+06	1.54761e+06	2.50849e+06
1.499_412.1132	Ziprasidone	C21 H21 Cl N4 O S	412.113	1.499	C07568	S54841	HMDB0014391	NA	NA	level4	Organoheterocyclic compounds	Diazinanes	Piperazines	NULL	15522.2	16398.3	16395.7	16244.3	15497	17381.7	13196.3	16486.9	16097.8	16494.6	16055	256.474	258.411	246.055	415.886	471.527	269.267	292.369	291.005	335.989	288.85	387.617	311.796	330.92	251.67	296.165	339.481	283.317	258.365	210.059	205.317	276967	262.788	136192	5326.94
1.504_422.1419	Lamiide	C17 H26 O12	422.142	1.504	NA	S391563	NA	NA	NA	level4	NA	NA	NA	NA	18250.4	18250.4	18250.4	18250.4	18250.4	18250.4	18250.4	18250.4	18250.4	18250.4	18250.4	998.091	913.839	843.801	1313.46	1388.54	786.455	849.315	848.324	1001.16	878.434	1221.06	993.786	1090.12	837.115	1012.49	1165.72	993.068	807.425	766.717	665.087	308415	762.569	131861	4370.46
1.504_439.1321	5-(3-{[2-(3,4-dimethoxyphenyl)ethyl]amino}-3-oxopropyl)-2-methoxyphenyl hydrogen sulfate	C20 H25 N O8 S	439.132	1.504	null	S74853871	HMDB0135510	NA	NA	level4	Organic acids and derivatives	Organic sulfuric acids and derivatives	Arylsulfates	NA	15395	15431.1	15591.9	15239.2	15485.4	15428.6	15429.4	15428.2	15390.9	15494.3	15399.3	410.856	418.157	395.837	637.436	674.877	377.212	347.094	376.352	416.522	355.029	476.64	386.294	423.859	326.634	402.223	468.753	388.198	320.317	340.457	322.975	271706	343.851	117605	4560.64
1.514_219.1104	Pantothenic acid	C9 H17 N O5	219.11	1.514	C00864	MReference-536	HMDB0000210	NA	90	level2	Vitamins and Cofactors	Vitamins	Water-soluble vitamins [Fig]	map00410 beta-Alanine metabolism; map00770 Pantothenate and CoA biosynthesis; map01100 Metabolic pathways; map04977 Vitamin digestion and absorption;	1.08466e+06	1.21385e+06	1.59258e+06	1.71149e+06	1.74e+06	945622	1.32022e+06	1.31873e+06	1.42235e+06	1.36463e+06	1.44084e+06	1.4048e+06	847415	1.71234e+06	6.83312e+06	9.79523e+06	752561	619204	574711	3.24181e+06	1.35023e+06	1.00538e+07	1.51743e+06	1.70541e+06	6.8422e+06	2.67441e+06	4.59004e+06	2.47335e+06	1.97533e+06	1.96881e+06	4.58198e+06	1.32354e+06	823652	1.53832e+06	2.96838e+06
1.584_216.9533	NA	C3 H7 N O4 S3	216.953	1.584	NA	NA	NA	NA	NA	level5	NA	NA	NA	NA	34067.4	25040.8	30907	26705.2	28979.5	29513	25762.3	30027.4	31185.2	28674	27727.5	892.453	13851.3	939.301	1289	1618.82	1177	4763.06	2151.96	937.648	3395.33	1054.8	830.896	948.599	724.164	747.422	838.399	802.808	696.116	1261.79	713.397	767.03	943.702	658664	36591.4
1.696_159.053	4-methylene-l-glutamic acid	C6 H9 N O4	159.053	1.696	NA	S388415	NA	NA	NA	level4	NA	NA	NA	NA	14053.8	14053.8	14053.8	14053.8	14053.8	14053.8	14053.8	14053.8	14053.8	14053.8	14053.8	545.938	653.142	887.985	627.501	685.176	743.673	983.017	640.726	391.827	515.587	1155.76	478.398	3108.21	432.828	553.461	569.201	731.819	458.286	13587.4	98315.5	543.476	1118.53	20117.1	632.266
1.706_268.1529	His-leu	C12 H20 N4 O3	268.153	1.706	NA	S164234	NA	NA	NA	level4	NA	NA	NA	NA	10957.6	8270.89	9638.5	6686.17	7284.5	9532.2	6788.02	8055.59	8632.89	10372.5	7706.71	2468.89	2525.96	2872.13	2314.93	3063.55	3345.03	4189.19	3539.93	2680.65	3569.65	3.08365e+06	2899.08	2773.68	1805.47	2210.37	2729.17	2675.66	2098.82	2556.19	2305.86	2021.83	3576.91	2212.12	2355.02
1.801_233.0353	Sulbactam	C8 H11 N O5 S	233.035	1.801	NA	S115306	NA	NA	NA	level4	NA	NA	NA	NA	18700.1	13284.5	19339.2	17656.7	18221	16973.2	18242.3	18135.9	17844.7	16834.1	16373.4	31.5623	32.5849	40.3426	28.8309	32.3771	41.7669	55.0321	45.4898	34.1703	48.5193	38.5407	39.5745	3150.63	23.1364	31.5345	36.92	30.8194	29.3079	105.987	80574.3	69.9723	46.1818	43059.4	294.199
1.898_127.0092	3328	C5 H5 N O S	127.009	1.898	null	S453673	HMDB0032964	NA	NA	level4	Organic oxygen compounds	Organooxygen compounds	Carbonyl compounds	NA	34491.1	19749.7	24885.5	19802.2	25098.4	23656.6	25108.2	24162.9	27362.9	24164.4	22123.8	5667.4	7622.82	6868.19	45068.6	756380	8837.67	10613.1	15241.6	6223.18	9173.57	3.33798e+06	8439.57	12121.6	10321.8	4929.31	5602.53	7892.02	4422.13	7682.51	5581.26	29920.9	8268.87	6250.16	8509.14
1.928_293.1469	(2s)-4-methyl-2-({[(3s,4s,5r)-2,3,4-trihydroxy-5-(hydroxymethyl)tetrahydro-2-furanyl]methyl}amino)pentanoic acid (non-preferred name)	C12 H23 N O7	293.147	1.928	null	S35014478	HMDB0037840	NA	NA	level4	Organic acids and derivatives	Carboxylic acids and derivatives	Amino acids, peptides, and analogues	NA	1.56929e+07	1.37144e+07	1.41011e+07	1.49013e+07	1.57396e+07	1.48954e+07	1.51749e+07	1.47355e+07	1.41865e+07	1.5274e+07	1.48959e+07	2.81098e+07	2.881e+07	3.56481e+07	9.57221e+06	22193.5	3.90223e+07	1.45617e+07	1.23855e+07	2.23144e+07	1.68385e+07	2.23542e+07	6.25089e+07	6.43532e+07	2.4418e+07	7.21649e+07	5.34723e+07	1.27989e+07	3.83932e+07	4.72672e+06	1.03769e+07	4.81216e+06	9.5539e+06	2.60519e+07	2.55899e+07
1.935_203.1156	Acetylcarnitine	C9 H17 N O4	203.116	1.935	NA	S21243783	NA	NA	NA	level4	NA	NA	NA	NA	3.36358e+06	3.8601e+06	3.9041e+06	3.61817e+06	3.89837e+06	3.64001e+06	3.84506e+06	3.79219e+06	3.49117e+06	3.86729e+06	3.69427e+06	6.53821e+06	8.20504e+06	9.29152e+06	2.33796e+06	19125	9.87881e+06	4.02532e+06	3.28191e+06	5.69886e+06	4.76308e+06	5.49196e+06	1.35507e+07	1.67483e+07	6.51653e+06	1.52574e+07	1.10647e+07	2.56625e+06	9.84853e+06	1.0655e+06	1.87161e+06	927899	2.49713e+06	7.54986e+06	6.18513e+06
1.935_356.1427	NA	C12 H24 N2 O10	356.143	1.935	NA	NA	NA	NA	NA	level5	NA	NA	NA	NA	2.52057e+06	2.12439e+06	2.56609e+06	3.48585e+06	2.18421e+06	2.15243e+06	2.46841e+06	2.6279e+06	2.45409e+06	2.60148e+06	2.40081e+06	5.30849e+06	8.98237e+06	5.72145e+06	515784	15162.4	6.32029e+06	408667	246966	3.45499e+06	465497	7.503e+06	1.75185e+07	1.40291e+07	4.81637e+06	1.19724e+07	6.95999e+06	2.38307e+06	8.19765e+06	199123	743324	408310	533590	4.3542e+06	6.23752e+06
1.955_189.0457	NA	C7 H11 N O3 S	189.046	1.955	NA	NA	NA	NA	NA	level5	NA	NA	NA	NA	23527	16976.9	23246.2	23081.5	21977.9	19410.2	23723.9	25045.1	21785.9	22002.6	18412.5	205.878	212.095	240.964	184.855	206.073	279.826	369.309	297.763	227.985	305.535	253.933	277.797	7975.48	158.48	219.659	253.017	207.059	209.799	861.695	108660	167.757	290.854	29348.3	321.74
1.962_233.0354	Sulbactam	C8 H11 N O5 S	233.035	1.962	NA	S115306	NA	NA	NA	level4	NA	NA	NA	NA	13919.9	13061.1	13564.5	13535.5	14057.7	13414.4	13605.7	13768.6	13316.4	13791.8	13594.1	29.2127	31.1721	35.8713	28.4398	32.2737	43.0054	55.7265	44.3758	33.4364	44.1676	34.6392	37.3972	3587.88	20.5055	28.1626	32.7174	27.4901	28.1646	481.581	133885	25.4187	45.1912	33686.3	553.916
1.999_230.0789	NA	C10 H14 O6	230.079	1.999	NA	NA	NA	NA	NA	level5	NA	NA	NA	NA	1.30573e+06	977377	931850	909512	1.39849e+06	654276	1.03245e+06	1.05633e+06	1.14599e+06	1.4123e+06	737729	6.13276e+06	1.46971e+06	5.35137e+06	2.40141e+06	634378	6.18405e+06	1.41864e+06	1.73292e+06	2.49178e+06	3.59483e+06	1.85511e+06	4.43687e+06	2.33932e+06	2.94599e+06	6.28752e+06	1.70331e+06	288228	859820	96759.8	829455	1.67137e+06	113406	712650	3.03729e+06
10.002_550.4584	NA	C30 H58 N6 O3	550.458	10.002	NA	NA	NA	NA	NA	level5	NA	NA	NA	NA	2.69609e+06	2.69042e+06	3.41987e+06	3.37509e+06	2.78686e+06	3.04772e+06	2.91088e+06	3.06174e+06	2.66164e+06	2.82901e+06	3.40112e+06	3.76214e+06	4.14912e+06	2.97461e+06	5.20281e+06	2.46487e+06	3.18804e+06	3.59047e+06	5.04856e+06	5.77971e+06	3.4802e+06	2.84664e+06	4.59243e+06	7.13854e+06	8.47552e+06	1.3134e+07	2.94256e+06	1.58984e+07	1.3822e+07	5.06738e+06	4.39225e+06	5.35583e+06	6.24133e+06	3.9029e+06	5.29141e+06
10.009_506.3419	NA	C30 H50 O4 S	506.342	10.009	NA	NA	NA	NA	NA	level5	NA	NA	NA	NA	210147	216041	193110	229939	174798	247772	199480	192804	207080	215963	208155	17396.1	128816	10869.2	3188.66	185233	4547.58	18057.5	13168.6	3702.02	15022.5	57369.7	11984.2	6579.04	253375	123372	46512.5	384255	566484	19483.2	29428.3	5384.64	16061.8	230341	42228.7
10.017_592.4696	NA	C29 H66 N6 O2 P2	592.47	10.017	NA	NA	NA	NA	NA	level5	NA	NA	NA	NA	572496	572496	572496	572496	572496	572496	572496	572496	572496	572496	572496	584968	1.37767e+06	451233	569279	423805	678856	419288	470025	992956	268524	397296	612495	698261	1.34952e+06	2.66218e+06	390591	1.01716e+06	2.8025e+06	1.46678e+06	1.44978e+06	753464	1.12806e+06	747866	383767
10.041_412.3911	2-hydroxycerotic acid	C26 H52 O3	412.391	10.041	NA	S77285	NA	NA	NA	level4	NA	NA	NA	NA	869289	903268	897184	902489	875625	903982	916096	853707	916907	894522	878974	224459	656106	989048	652160	643766	369028	566005	810892	688209	760041	808872	402737	423335	1.38681e+06	1.35726e+06	572992	6.69261e+06	6.82251e+06	2.61231e+06	1.07416e+06	1.9294e+06	934154	1.15808e+06	570303
10.127_510.337	3-[(1s,3r,5z,7e)-1,3,25-trihydroxy-9,10-secocholesta-5,7,9,10-tetraen-11-yl]-2-propyn-1-yl acetate	C32 H46 O5	510.337	10.127	NA	S7826554	NA	NA	NA	level4	NA	NA	NA	NA	195590	199910	192733	186158	212061	207321	212401	176493	198254	197009	208058	29554.6	67192.5	15630.7	170976	312040	6701.62	6848.49	31900	14189.7	26297.1	102490	6282.99	56199.9	297116	436610	47132	1.40346e+06	4.41038e+06	96290.4	17784.8	128707	36440	162260	43048.7
10.132_312.3023	Arachidic acid	C20 H40 O2	312.302	10.132	C06425	MReference-1432	HMDB0002212	NA	34.3	level3	Lipids	Fatty acids [Fig]	Saturated fatty acids	map01040 Biosynthesis of unsaturated fatty acids;	369116	375227	381475	375910	404559	381579	397697	369010	362870	375256	406491	357851	361301	406689	289724	349452	402795	672437	705438	346750	489774	586850	410632	452557	455992	420264	379639	867958	1.01123e+06	339162	315522	267392	633988	439912	371285
10.169_508.3576	NA	C26 H48 N6 O2 S	508.358	10.169	NA	NA	NA	NA	NA	level5	NA	NA	NA	NA	146031	144292	134260	137663	132931	134148	146619	131069	139651	131142	149975	1624.63	7247.41	1280.61	8053.06	27324	1988.88	7378.53	4026.54	3088.05	1498.36	12780.8	1517.67	1358.99	29468.7	130827	2948.97	99746.2	286823	103939	18078.9	2935.05	68641.6	204616	6037.24
10.216_440.3859	Mfcd00083068	C27 H52 O4	440.386	10.216	NA	S82021	NA	NA	NA	level4	NA	NA	NA	NA	104029	108051	115728	111248	102946	103839	110925	99387.5	110286	106841	111985	22156.4	97877.3	19974.7	45826.3	86685.8	72695	29814.5	29362.2	40123.2	23426.7	50465.6	41957.3	67685.4	271975	112038	116390	292794	326486	100749	41663.2	94827	91159.3	58317.7	77637.9
10.24_558.4645	NA	C30 H63 N4 O3 P	558.465	10.24	NA	NA	NA	NA	NA	level5	NA	NA	NA	NA	6.59527e+06	7.50476e+06	6.57083e+06	6.84685e+06	6.62333e+06	6.51723e+06	7.03235e+06	6.25315e+06	7.15535e+06	6.30326e+06	7.31695e+06	4.07429e+06	9.28106e+06	2.76509e+06	4.30377e+06	3.20525e+06	2.81919e+06	3.40469e+06	3.77758e+06	5.79995e+06	2.25478e+06	4.21372e+06	3.31809e+06	9.53893e+06	1.51511e+07	2.53932e+07	2.52611e+06	3.46797e+07	3.70283e+07	1.6847e+07	9.18573e+06	4.12831e+06	1.07921e+07	3.92277e+07	5.00989e+06
10.307_565.3514	NA	C31 H52 N O6 P	565.351	10.307	NA	NA	NA	NA	NA	level5	NA	NA	NA	NA	782706	855047	775341	801934	800924	803864	805576	800324	803103	797553	809037	738310	1.20608e+06	602286	2.12054e+06	2.52687e+06	332325	415297	491062	461978	357758	1.5486e+06	267332	472673	3.13098e+06	1.87107e+06	787655	3.26996e+06	4.8975e+06	1.29351e+06	776937	732084	695212	717752	683204
10.338_561.4835	NA	NA	561.484	10.338	NA	NA	NA	NA	NA	level5	NA	NA	NA	NA	1.2277e+06	1.15414e+06	732902	1.22107e+06	1.2411e+06	1.19284e+06	1.14981e+06	1.08243e+06	1.22824e+06	1.03141e+06	1.05635e+06	313974	901115	266023	371874	349025	261860	282047	392636	647910	200244	496230	303375	779230	1.26744e+06	2.83017e+06	265367	3.38357e+06	3.50305e+06	4.21577e+06	2.19112e+06	403329	1.60447e+06	1.42661e+07	451124
10.356_560.4801	NA	C30 H65 N4 O3 P	560.48	10.356	NA	NA	NA	NA	NA	level5	NA	NA	NA	NA	4.65866e+06	4.01818e+06	4.31757e+06	3.68737e+06	4.16316e+06	4.27422e+06	4.1409e+06	4.27733e+06	4.37109e+06	3.99984e+06	4.12127e+06	1.18592e+06	3.23043e+06	974976	1.38909e+06	1.22621e+06	956732	945273	1.32596e+06	2.1026e+06	741870	1.65934e+06	978487	2.66358e+06	4.25422e+06	1.00626e+07	924662	1.26943e+07	9.49012e+06	1.19103e+07	7.74375e+06	1.38273e+06	5.4099e+06	4.46342e+07	1.47409e+06
10.445_366.3494	Nervonic acid	C24 H46 O2	366.349	10.445	C08323	MReference-1378	HMDB0002368	NA	85.3	level2	Lipids	Fatty acids [Fig]	Unsaturated fatty acids	map01040 Biosynthesis of unsaturated fatty acids;	155248	158561	151077	154391	157512	155064	155743	155145	154600	154796	156508	26241.8	84917.5	30879.8	59048.4	105940	21493	16099.6	25663.6	20871	16566.1	191134	10484.9	22280.7	485901	224863	50560.6	1.12597e+06	965766	145813	25290.1	138358	63953.1	116126	52093.5
10.535_562.4959	NA	C30 H67 N4 O3 P	562.496	10.535	NA	NA	NA	NA	NA	level5	NA	NA	NA	NA	1.09295e+06	1.14695e+06	1.04533e+06	964507	1.05981e+06	1.01665e+06	1.11553e+06	1.03241e+06	1.0692e+06	1.00738e+06	1.11139e+06	138567	571609	84608.9	172551	204617	121542	150066	311776	394622	111184	271008	114207	395373	923643	1.62645e+06	149271	4.23824e+06	3.56267e+06	3.975e+06	1.8597e+06	252125	1.02995e+06	1.14502e+07	298120
10.588_366.1472	(2e,7z)-1-(4-hydroxy-3-methoxyphenyl)-9-(4-hydroxyphenyl)-2,7-nonadiene-4,6-dione	C22 H22 O5	366.147	10.588	null	S30777357	HMDB0039610	NA	NA	level4	Benzenoids	Phenols	Methoxyphenols	NA	540703	553844	472692	474068	350060	504441	486692	522793	483205	455505	471861	206782	108809	48017.1	157061	368209	227354	55149.9	277525	26627	247882	330615	248524	220497	851578	791287	112150	1.49069e+06	1.46922e+06	88922.9	59939.1	39818.7	284301	95176.5	48417.4
10.589_394.1784	Triamcinolone	C21 H27 F O6	394.178	10.589	null	S29046	HMDB0014758	NA	NA	level4	Lipids and lipid-like molecules	Steroids and steroid derivatives	Hydroxysteroids	NA	790202	804847	867721	811730	717997	836345	792886	783385	854727	739315	826233	373674	147479	456731	245382	543812	450266	719462	526577	383823	479773	500398	465964	444913	1.67535e+06	1.41226e+06	202585	2.60811e+06	2.24186e+06	62632.1	98359.5	140363	559887	182717	76947.9
10.593_271.0121	NA	C5 H9 N3 O8 S	271.012	10.593	NA	NA	NA	NA	NA	level5	NA	NA	NA	NA	2.499e+06	2.63853e+06	2.59551e+06	2.53735e+06	2.51664e+06	2.60717e+06	2.56916e+06	2.54474e+06	2.72132e+06	2.47505e+06	2.50774e+06	579858	2.11306e+06	870338	2.36683e+06	2.72573e+06	309474	717601	493298	436651	456907	3.06088e+06	392027	477619	1.75443e+06	2.80026e+06	1.31515e+06	1.49771e+06	522083	1.5193e+06	830820	1.42254e+06	738120	2.01562e+06	666599
10.594_254.022	NA	C8 H17 O P3 S	254.022	10.594	NA	NA	NA	NA	NA	level5	NA	NA	NA	NA	1.05482e+06	1.06145e+06	1.04598e+06	1.07268e+06	1.17631e+06	1.05152e+06	1.08043e+06	1.11546e+06	1.07073e+06	1.0657e+06	1.07067e+06	93592.3	317255	176638	385582	953597	70868.9	137975	64700.9	89170.2	70400.9	1.07643e+06	301805	81953.4	1.72011e+06	1.85775e+06	317445	2.35005e+06	1.69963e+06	246447	178033	192165	124200	314570	162966
10.594_380.1629	Sudan iv	C24 H20 N4 O	380.163	10.594	NA	S11252033	NA	NA	NA	level4	NA	NA	NA	NA	1.11609e+06	1.11609e+06	1.11609e+06	1.11609e+06	1.11609e+06	1.11609e+06	1.11609e+06	1.11609e+06	1.11609e+06	1.11609e+06	1.11609e+06	80495.3	358907	86289.8	299421	620769	468269	95559.7	22828.2	408829	522917	529500	10526	457657	1.52025e+06	1.30792e+06	160383	2.38123e+06	2.36613e+06	160747	121517	169291	575463	203324	96950.7
10.595_312.1756	4-undecylbenzenesulfonic acid	C17 H28 O3 S	312.176	10.595	null	S35040	HMDB0032549	NA	NA	level4	Benzenoids	Benzene and substituted derivatives	Benzenesulfonic acids and derivatives	NA	1.74007e+07	1.74007e+07	1.74007e+07	1.74007e+07	1.74007e+07	1.74007e+07	1.74007e+07	1.74007e+07	1.74007e+07	1.74007e+07	1.74007e+07	1.27181e+07	2.33938e+06	1.42954e+07	3.9989e+06	1.03961e+07	1.6593e+07	1.36966e+06	2.07342e+07	266464	410717	8.80646e+06	1.67689e+07	1.67799e+07	3.8795e+07	3.0421e+07	2.32918e+06	8.8098e+07	1.49262e+08	840372	798086	1.63801e+06	1.96203e+07	2.24405e+06	1.38753e+07
10.595_326.1911	2-dodecylbenzenesulfonic acid	C18 H30 O3 S	326.191	10.595	null	S23761	HMDB0031031	NA	NA	level4	Benzenoids	Benzene and substituted derivatives	Benzenesulfonic acids and derivatives	NA	1.08238e+07	1.1602e+07	1.0895e+07	1.05912e+07	1.03709e+07	1.10327e+07	1.08912e+07	1.05328e+07	1.08181e+07	1.08235e+07	1.11995e+07	9.31276e+06	1.57222e+06	284626	2.32333e+06	6.98939e+06	1.29746e+07	803180	238251	411226	1.49036e+07	6.07289e+06	1.25251e+07	385393	2.47621e+07	2.14795e+07	1.43729e+06	7.00288e+07	9.74023e+07	1.07765e+07	407163	1.13945e+06	1.49185e+07	1.53864e+06	231707
10.596_340.2067	NA	C19 H32 O3 S	340.207	10.596	NA	NA	NA	NA	NA	level5	NA	NA	NA	NA	1.56996e+06	1.71073e+06	3.3343e+06	1.40866e+06	1.4711e+06	1.64393e+06	1.71808e+06	1.7629e+06	1.81063e+06	1.69586e+06	1.89846e+06	1.40779e+06	158748	36728.5	314353	903168	1.94661e+06	2.81901e+06	2.45934e+06	1.71089e+06	2.38961e+06	690373	2.06693e+06	35849	5.08988e+06	6.02899e+06	154787	9.6145e+06	1.65782e+07	57805.2	1.36972e+06	124977	2.37305e+06	168988	1.5752e+06
10.597_130.983	NA	NA	130.983	10.597	NA	NA	NA	NA	NA	level5	NA	NA	NA	NA	1.22162e+06	1.27918e+06	1.17312e+06	1.0973e+06	1.17932e+06	1.30039e+06	1.19856e+06	1.1976e+06	1.2616e+06	1.11006e+06	1.22726e+06	180959	521972	302446	562489	854404	82001.9	166503	106764	141566	126799	834706	57106.2	114278	1.63999e+06	1.48929e+06	421428	1.7745e+06	1.24554e+06	451900	311621	319780	187792	470604	201920
10.597_186.0348	NA	C8 H10 O3 S	186.035	10.597	NA	NA	NA	NA	NA	level5	NA	NA	NA	NA	1.71563e+07	1.76688e+07	1.74021e+07	1.87494e+07	1.53519e+07	1.75477e+07	1.74913e+07	1.72556e+07	1.49662e+07	1.95329e+07	1.75034e+07	1.08587e+06	3.6283e+06	1.8685e+06	1.02635e+07	1.41615e+07	522117	1.07473e+06	928575	476303	428353	1.32145e+07	5.52364e+06	687629	3.09443e+07	3.71678e+07	4.19893e+06	5.84493e+07	7.29924e+07	2.23631e+06	1.72989e+06	1.95849e+06	1.02318e+06	3.00581e+06	1.3489e+06
10.6_299.1626	NA	C9 H25 N5 O4 S	299.163	10.6	NA	NA	NA	NA	NA	level5	NA	NA	NA	NA	1.74388e+06	1.04063e+06	1.11008e+06	1.10459e+06	1.02335e+06	1.11209e+06	1.15118e+06	1.15535e+06	1.09545e+06	1.19518e+06	1.29758e+06	787962	138818	1.01553e+06	262974	661803	1.11908e+06	71808.7	1.46572e+06	47106.6	21051.9	542928	1.08406e+06	1.16601e+06	2.2706e+06	2.50117e+06	161848	6.30133e+06	9.87074e+06	56663.9	818881	112546	1.35701e+06	112349	946315
10.606_158.019	NA	C2 H2 N6 O3	158.019	10.606	NA	NA	NA	NA	NA	level5	NA	NA	NA	NA	1.0838e+06	1.5483e+06	1.17686e+06	1.3369e+06	1.40468e+06	2.01008e+06	1.09384e+06	1.84163e+06	1.28249e+06	1.17537e+06	1.31833e+06	143268	608110	223171	634924	1.7046e+06	927101	130865	70473.9	152928	876163	759953	729568	151836	2.64862e+06	2.98922e+06	391060	2.34527e+06	1.57891e+06	476071	290865	283623	198196	781450	216567
10.613_808.511	(2r)-1-[(hydroxy{[(1s,3r)-2,3,4,5,6-pentahydroxycyclohexyl]oxy}phosphoryl)oxy]-3-(palmitoyloxy)-2-propanyl (9z)-9-hexadecenoate	C41 H77 O13 P	808.511	10.613	null	S24767664	HMDB0009779	NA	NA	level4	Lipids and lipid-like molecules	Glycerophospholipids	Glycerophosphoinositols	NA	59613.5	62654	58127.7	58599.3	56976.4	56883.7	59921.4	57696.8	61798.3	54550.9	62054.8	4009.59	18552	1736.01	21656.7	163742	8473.62	3830.49	2437.58	9531.82	2193.72	25818.2	2142.4	2192.08	88664.8	50043.3	17488.7	719052	2.39214e+06	21263.4	10463.1	30035.3	9542.12	1737.01	4562.32
10.627_720.5422	NA	C37 H78 N4 O5 P2	720.542	10.627	NA	NA	NA	NA	NA	level5	NA	NA	NA	NA	576196	610693	571287	589571	560423	585193	574254	591045	603052	565533	575586	122212	238395	73091.2	265939	451414	107873	49719.4	101098	196711	48221.3	299030	84140.8	174476	1.77063e+06	1.53934e+06	300694	4.80043e+06	9.29268e+06	400693	65205	194218	263174	245798	274133
10.659_695.6436	NA	C42 H86 N3 O2 P	695.644	10.659	NA	NA	NA	NA	NA	level5	NA	NA	NA	NA	617723	617723	617723	617723	617723	617723	617723	617723	617723	617723	617723	838922	118844	343147	2.48599e+06	3.88372e+06	2.14502e+06	1.89075e+06	4.18884e+06	714922	27419.8	43137.1	2.56581e+06	7.43646e+06	893642	1.11316e+07	392216	9.05249e+06	1.35168e+07	112527	1.58497e+06	1.86296e+06	1.87102e+06	992759	667797
10.702_834.5267	(2r)-1-[(hydroxy{[(2r,3r,5s,6r)-2,3,4,5,6-pentahydroxycyclohexyl]oxy}phosphoryl)oxy]-3-(palmitoyloxy)-2-propanyl (9z,12z)-9,12-octadecadienoate	C43 H79 O13 P	834.527	10.702	null	S9248039	HMDB0062653	NA	NA	level4	Lipids and lipid-like molecules	Glycerophospholipids	Glycerophosphoinositols	NA	799010	803771	788331	802175	818693	782656	807467	785597	824169	782673	805018	144985	425170	263621	479018	994657	104836	95660.9	127686	189947	116499	946701	96063.7	213535	1.81831e+06	1.2614e+06	447630	3.48306e+06	9.05556e+06	530193	303605	521530	372485	311055	188213
10.717_858.5276	(2r)-3-[(hydroxy{[(2r,3r,5s,6r)-2,3,4,5,6-pentahydroxycyclohexyl]oxy}phosphoryl)oxy]-1,2-propanediyl (9z,9'z,12'z)bis(-9,12-octadecadienoate)	C45 H79 O13 P	858.528	10.717	null	S59664397	HMDB0062771	NA	NA	level4	Lipids and lipid-like molecules	Glycerophospholipids	Glycerophosphoinositols	NA	954272	938665	947700	951847	1.03899e+06	950815	975781	941314	977034	930548	992909	336249	782693	374398	782340	2.25065e+06	191847	203663	305156	310265	237429	1.00177e+06	152966	363042	1.67919e+06	1.42131e+06	506922	5.34877e+06	8.78635e+06	427080	381218	251113	434048	356289	237632
10.719_746.5576	NA	C41 H75 N6 O4 P	746.558	10.719	NA	NA	NA	NA	NA	level5	NA	NA	NA	NA	3.97671e+06	3.97374e+06	3.87873e+06	3.99658e+06	4.09571e+06	3.8591e+06	3.9919e+06	3.88604e+06	4.09939e+06	3.80587e+06	4.07506e+06	774268	1.67281e+06	842260	2.04611e+06	3.57222e+06	590997	435124	643057	925177	393751	3.46715e+06	412860	979470	9.21576e+06	8.17868e+06	1.93724e+06	2.15785e+07	3.08238e+07	2.59715e+06	488975	1.38962e+06	1.65692e+06	2.51381e+06	2.38781e+06
10.782_775.5376	O-{hydroxy[(2r)-3-[(11z)-11-icosenoyloxy]-2-(pentadecanoyloxy)propoxy]phosphoryl}-l-serine	C41 H78 N O10 P	775.538	10.782	null	S74875985	HMDB0112542	NA	NA	level4	Lipids and lipid-like molecules	Glycerophospholipids	Glycerophosphoserines	NA	645878	640994	603404	611283	645616	608111	644927	631761	667217	586025	630017	91988.5	230397	201575	462931	564527	115011	65357.1	73122.8	159154	71218.4	339823	50169.9	189634	1.82743e+06	1.11532e+06	473184	5.04617e+06	4.15166e+06	619442	130367	456729	414447	273240	267092
10.787_734.5578	NA	C38 H80 N4 O5 P2	734.558	10.787	NA	NA	NA	NA	NA	level5	NA	NA	NA	NA	416024	423897	397375	404780	419133	410174	414054	411589	424677	397582	414951	71769.5	155877	42476.8	169753	237751	51994.6	24902.7	52367.3	84573.7	30815.3	177088	31330.9	83445.3	1.19074e+06	1.187e+06	157487	2.7632e+06	4.55998e+06	207382	35542.7	92790.9	112878	134131	131086
10.812_860.5435	(2r)-1-[(hydroxy{[(1s,3r)-2,3,4,5,6-pentahydroxycyclohexyl]oxy}phosphoryl)oxy]-3-(palmitoyloxy)-2-propanyl (5z,8z,11z)-5,8,11-icosatrienoate	C45 H81 O13 P	860.543	10.812	null	S24767672	HMDB0009787	NA	NA	level4	Lipids and lipid-like molecules	Glycerophospholipids	Glycerophosphoinositols	NA	517714	526493	484895	481402	507039	478246	517402	500387	487143	500425	517140	90660.9	206569	160112	445041	865957	59152	70297.5	66840.6	127581	91282	728286	32525.3	168082	818881	977222	196167	1.99251e+06	4.12983e+06	633516	317657	460841	186924	240173	80251.1
10.836_745.5708	NA	C42 H75 N5 O6	745.571	10.836	NA	NA	NA	NA	NA	level5	NA	NA	NA	NA	98532.4	96635.8	96194.7	100820	93539.9	101111	95490	86890.9	109900	95987.1	94905.8	18683.1	31752.6	24376.3	24834.9	79576.8	12780.9	21441.2	25076.5	11930.1	9702.27	94835.7	8641.88	10481.5	327480	225694	54676.3	1.27426e+06	2.07087e+06	10358.1	13227	22562.3	15551.9	23672.3	23944.4
10.898_801.553	O-{[(2r)-2-[(13z,16z)-13,16-docosadienoyloxy]-3-(pentadecanoyloxy)propoxy](hydroxy)phosphoryl}-l-serine	C43 H80 N O10 P	801.553	10.898	null	S74878429	HMDB0116749	NA	NA	level4	Lipids and lipid-like molecules	Glycerophospholipids	Glycerophosphoserines	NA	2.92277e+06	2.98564e+06	2.92419e+06	2.91816e+06	2.97808e+06	2.90271e+06	3.01788e+06	3.00939e+06	2.8183e+06	2.97317e+06	2.978e+06	448692	860025	1.13345e+06	1.83134e+06	2.82601e+06	636941	514442	498362	735075	446518	1.58267e+06	293527	1.13487e+06	6.27886e+06	4.56888e+06	1.79378e+06	1.57388e+07	1.46864e+07	4.337e+06	928408	3.99018e+06	2.02169e+06	2.3563e+06	1.22615e+06
10.91_825.5525	NA	C44 H81 N3 O7 P2	825.553	10.91	NA	NA	NA	NA	NA	level5	NA	NA	NA	NA	1.63608e+06	1.76014e+06	1.72403e+06	1.65858e+06	1.71037e+06	1.66902e+06	1.71759e+06	1.75375e+06	1.70457e+06	1.58678e+06	1.75664e+06	974294	1.26552e+06	261974	654949	1.68389e+06	437040	402672	575912	821302	215190	1.1377e+06	244614	739986	2.99903e+06	3.39905e+06	1.20401e+06	6.43105e+06	9.24289e+06	1.4758e+06	197420	1.4747e+06	1.20752e+06	1.69852e+06	883127
10.925_836.5421	(2r)-1-[(hydroxy{[(3r)-2,3,4,5,6-pentahydroxycyclohexyl]oxy}phosphoryl)oxy]-3-(palmitoyloxy)-2-propanyl (9z)-9-octadecenoate	C43 H81 O13 P	836.542	10.925	NA	S4696843	NA	NA	NA	level4	NA	NA	NA	NA	422089	421865	410238	414522	411356	403191	423709	412750	416607	407953	422013	110907	212178	158899	364474	889919	67719.4	90526.6	79342.7	140795	101523	693240	47169.4	133517	591556	771466	238057	1.57592e+06	4.04438e+06	227871	137817	191139	202654	83794.5	109066
10.957_688.5576	NA	C37 H78 N4 O3 P2	688.558	10.957	NA	NA	NA	NA	NA	level5	NA	NA	NA	NA	200686	189101	200326	198652	208655	199520	197758	200144	194869	187169	215323	37605.6	52211	26736.8	83016.7	127351	42501.5	24668.6	13807	43167.3	16079.6	132789	15626.9	41478.5	420612	468018	81369.4	970226	1.557e+06	73235.2	24525.9	41569.9	54178.1	48961.9	67321.9
10.96_748.5733	NA	C41 H77 N6 O4 P	748.573	10.96	NA	NA	NA	NA	NA	level5	NA	NA	NA	NA	1.19114e+07	1.23485e+07	1.16718e+07	1.23303e+07	1.21611e+07	1.18396e+07	1.20467e+07	1.20828e+07	1.21831e+07	1.15489e+07	1.2455e+07	2.47948e+06	4.52257e+06	2.71359e+06	5.99254e+06	8.52781e+06	2.28566e+06	1.99549e+06	2.05598e+06	2.86379e+06	1.51363e+06	7.9766e+06	1.27312e+06	3.004e+06	2.30643e+07	2.63805e+07	5.59042e+06	5.51542e+07	9.13508e+07	4.62588e+06	1.79257e+06	2.81777e+06	3.6037e+06	4.28136e+06	4.74295e+06
10.996_827.5683	NA	C46 H78 N5 O6 P	827.568	10.996	NA	NA	NA	NA	NA	level5	NA	NA	NA	NA	3.98789e+06	3.82699e+06	3.66139e+06	4.02888e+06	3.97917e+06	4.09436e+06	4.26199e+06	4.64519e+06	2.28498e+06	4.49499e+06	4.96404e+06	977776	994494	1.66071e+06	4.26608e+06	7.15005e+06	889102	1.00398e+06	638090	1.37907e+06	1.22423e+06	4.70904e+06	671371	2.58275e+06	8.83501e+06	1.02256e+07	3.36787e+06	2.29314e+07	2.82361e+07	4.85407e+06	1.29778e+06	2.25179e+06	2.85744e+06	2.77177e+06	1.51654e+06
11.027_777.5534	O-{hydroxy[(2r)-3-(icosanoyloxy)-2-(pentadecanoyloxy)propoxy]phosphoryl}-l-serine	C41 H80 N O10 P	777.553	11.027	null	S74875956	HMDB0112513	NA	NA	level4	Lipids and lipid-like molecules	Glycerophospholipids	Glycerophosphoserines	NA	1.92149e+06	1.93473e+06	1.82653e+06	1.91878e+06	1.96477e+06	1.88562e+06	1.8886e+06	1.98618e+06	1.90654e+06	1.7705e+06	2.01681e+06	691168	1.5484e+06	1.06578e+06	1.24791e+06	2.44438e+06	655809	455599	428454	505032	363078	798819	321674	606218	2.7889e+06	1.79953e+06	1.79516e+06	1.12176e+07	8.93372e+06	2.28369e+06	825901	2.36621e+06	1.36792e+06	785970	1.07295e+06
11.038_862.559	(2r)-1-[(hydroxy{[(1s,3r)-2,3,4,5,6-pentahydroxycyclohexyl]oxy}phosphoryl)oxy]-3-(palmitoyloxy)-2-propanyl (11z,14z)-11,14-icosadienoate	C45 H83 O13 P	862.559	11.038	null	S24767671	HMDB0009786	NA	NA	level4	Lipids and lipid-like molecules	Glycerophospholipids	Glycerophosphoinositols	NA	1.33295e+06	1.39563e+06	1.27085e+06	1.34164e+06	1.39063e+06	1.32532e+06	1.35394e+06	1.39361e+06	1.32078e+06	1.30292e+06	1.37448e+06	389930	830256	638476	1.01209e+06	1.65249e+06	210426	360602	334061	429050	363933	2.49849e+06	218616	491750	2.20699e+06	2.5435e+06	726270	2.85047e+06	9.52281e+06	890673	510055	904491	663169	689007	361676
11.054_886.5587	1-o-{hydroxy[(2r)-2-[(5z,8z,11z,14z)-5,8,11,14-icosatetraenoyloxy]-3-(stearoyloxy)propoxy]phosphoryl}-beta-d-erythro-hexopyranose	C47 H83 O13 P	886.559	11.054	NA	S7968647	NA	NA	NA	level4	NA	NA	NA	NA	4.56428e+06	4.66341e+06	4.53871e+06	4.80129e+06	4.55513e+06	4.44048e+06	4.54783e+06	4.88315e+06	4.53708e+06	4.44427e+06	4.70111e+06	2.37538e+06	4.92266e+06	3.30145e+06	4.18572e+06	8.83181e+06	1.06151e+06	1.93516e+06	2.60401e+06	2.57574e+06	2.07331e+06	9.10737e+06	1.27797e+06	2.1384e+06	8.84751e+06	8.16894e+06	3.04506e+06	1.26219e+07	3.74411e+07	1.5603e+06	1.37695e+06	1.09509e+06	1.98858e+06	2.63063e+06	1.77309e+06
11.066_583.5168	NA	C35 H69 N O5	583.517	11.066	NA	NA	NA	NA	NA	level5	NA	NA	NA	NA	263145	257678	253308	256808	261493	255696	260588	246572	253776	252608	275485	44640.3	68707.9	71583.6	90035.6	221827	40949.9	81487.5	64434.9	37402.5	47496.6	204626	41286.6	44208.1	292199	344374	152849	1.03068e+06	2.24808e+06	63410.8	58947.5	54548.5	43513.9	77920.3	60022.9
11.078_774.5902	NA	C42 H83 N2 O8 P	774.59	11.078	NA	NA	NA	NA	NA	level5	NA	NA	NA	NA	1.41072e+06	1.40906e+06	1.4554e+06	1.38892e+06	1.42986e+06	1.41695e+06	1.41677e+06	1.42116e+06	1.41746e+06	1.41136e+06	1.42453e+06	460319	807750	554764	914238	1.48539e+06	347390	287090	474109	544980	248180	1.73314e+06	242554	485131	2.54563e+06	2.35708e+06	1.00516e+06	7.49065e+06	1.18141e+07	639259	222599	306336	618640	848421	993549
11.083_851.5697	(12r)-18-amino-15-hydroxy-1-(3-methyl-5-pentyl-2-furyl)-15-oxido-9-oxo-10,14,16-trioxa-15lambda~5~-phosphaoctadecan-12-yl 13-(3-methyl-5-pentyl-2-furyl)tridecanoate	C47 H82 N O10 P	851.57	11.083	null	S59664321	HMDB0061550	NA	NA	level4	Lipids and lipid-like molecules	Glycerophospholipids	Glycerophosphoethanolamines	NA	5.86293e+06	5.9591e+06	6.38557e+06	5.99931e+06	6.10393e+06	5.96629e+06	6.06656e+06	6.27143e+06	6.14443e+06	5.71024e+06	6.16406e+06	2.80099e+06	4.48491e+06	2.25572e+06	3.36039e+06	4.12917e+06	1.57085e+06	2.00318e+06	2.84835e+06	3.82127e+06	1.93811e+06	7.12021e+06	1.50966e+06	3.29298e+06	2.16062e+07	1.39089e+07	4.55425e+06	3.59345e+07	5.21572e+07	3.52245e+06	981734	2.45819e+06	3.82971e+06	5.88474e+06	3.20303e+06
11.091_750.5907	NA	C39 H84 N4 O5 P2	750.591	11.091	NA	NA	NA	NA	NA	level5	NA	NA	NA	NA	191806	207668	207659	207995	211989	185041	204957	196237	205343	207537	202632	39799.6	67098.6	45653.5	80189	128520	47391	41354.9	43033.7	45410.3	26651.4	96236.3	23630.7	56885.1	301843	346743	80072.4	1.23524e+06	2.4174e+06	86725.6	45988.3	43279.4	45371	64501.5	83296.3
11.091_763.5166	1-hexadecanoyl-2-(4z,7z,10z,13z,16z,19z-docosahexaenoyl)-sn-glycero-3-phosphoethanolamine	C43 H74 N O8 P	763.517	11.091	null	S7825749	HMDB0008946	NA	NA	level4	Lipids and lipid-like molecules	Glycerophospholipids	Glycerophosphoethanolamines	NA	588032	587186	639832	629025	577419	604899	591563	665099	592826	584520	600000	328165	204898	180040	290831	368607	118074	68337.6	171874	146992	144264	349255	112683	244114	2.0274e+06	1.70391e+06	211625	2.06807e+06	4.65822e+06	173962	191545	287071	187481	912482	271432
11.14_715.5156	1-hexadecanoyl-2-(9z,12z-octadecadienoyl)-sn-glycero-3-phosphoethanolamine	C39 H74 N O8 P	715.516	11.14	null	S7825697	HMDB0008928	NA	NA	level4	Lipids and lipid-like molecules	Glycerophospholipids	Glycerophosphoethanolamines	NA	420939	425741	409424	434395	415539	413905	424377	411383	448612	396914	424261	105967	103599	241731	269341	445086	82272.8	41458.9	52975.7	57756.2	83918.6	220871	64045.6	138551	1.42208e+06	995855	161361	3.0059e+06	7.09804e+06	192970	427468	198207	133891	348635	116790
11.144_803.5687	O-{[(2r)-3-[(13z)-13-docosenoyloxy]-2-(pentadecanoyloxy)propoxy](hydroxy)phosphoryl}-l-serine	C43 H82 N O10 P	803.569	11.144	null	S74876181	HMDB0112738	NA	NA	level4	Lipids and lipid-like molecules	Glycerophospholipids	Glycerophosphoserines	NA	4.70507e+07	4.76171e+07	4.6111e+07	4.76559e+07	4.6558e+07	4.68746e+07	4.71959e+07	4.71065e+07	4.70999e+07	4.5666e+07	4.81132e+07	1.45791e+07	2.57315e+07	3.01305e+07	3.94011e+07	4.89252e+07	1.3765e+07	1.57983e+07	1.34791e+07	2.01579e+07	1.44742e+07	4.46254e+07	1.22697e+07	2.68493e+07	1.28163e+08	1.07014e+08	4.08124e+07	2.33178e+08	3.94901e+08	4.06039e+07	1.93303e+07	3.19722e+07	3.63303e+07	3.93185e+07	2.58659e+07
11.146_739.5151	1,2-dilinoleoyl-sn-glycero-3-phosphatidylethanolamine	C41 H74 N O8 P	739.515	11.146	null	S7825762	HMDB0009093	NA	NA	level4	Lipids and lipid-like molecules	Glycerophospholipids	Glycerophosphoethanolamines	NA	444582	434799	432345	438842	406593	428208	445866	429380	432015	419559	442442	243415	229647	193622	292875	509274	127598	75983.2	125252	103943	118708	333256	82806.6	159679	1.72307e+06	1.35022e+06	170955	3.94162e+06	8.54622e+06	164082	176260	144484	148946	371290	247241
11.158_827.5683	NA	C45 H82 N O10 P	827.568	11.158	NA	NA	NA	NA	NA	level5	NA	NA	NA	NA	1.6582e+07	1.70767e+07	1.62624e+07	1.59695e+07	1.66098e+07	1.64029e+07	1.80188e+07	1.76325e+07	1.34754e+07	1.70558e+07	1.82281e+07	6.3398e+06	1.93943e+07	7.38455e+06	1.09704e+07	2.02264e+07	6.97636e+06	9.10883e+06	1.08581e+07	1.21196e+07	6.44674e+06	2.29004e+07	5.41907e+06	7.79209e+06	4.05274e+07	4.17814e+07	1.32945e+07	8.16078e+07	1.60124e+08	8.7391e+06	2.52198e+06	6.68621e+06	1.63762e+07	1.40399e+07	1.48246e+07
11.286_829.5838	NA	C46 H80 N5 O6 P	829.584	11.286	NA	NA	NA	NA	NA	level5	NA	NA	NA	NA	1.60896e+07	1.66281e+07	1.63631e+07	1.70519e+07	1.76135e+07	1.7226e+07	1.09656e+07	1.889e+07	1.19354e+07	1.94577e+07	1.99599e+07	5.71508e+06	9.52825e+06	7.02805e+06	1.50003e+07	2.26025e+07	3.85021e+06	5.76359e+06	5.17877e+06	7.54036e+06	4.9192e+06	2.58729e+07	3.59692e+06	8.70177e+06	3.468e+07	3.78639e+07	1.4751e+07	7.63206e+07	1.17989e+08	1.76549e+07	6.93583e+06	1.20205e+07	1.32953e+07	1.30181e+07	9.92253e+06
11.299_779.5687	NA	C40 H83 N3 O7 P2	779.569	11.299	NA	NA	NA	NA	NA	level5	NA	NA	NA	NA	968684	993390	1.00055e+06	979591	1.0012e+06	965849	978810	981854	1.01138e+06	971259	983688	287865	538855	487223	583028	1.20841e+06	205811	375191	233875	285744	174441	1.05014e+06	157925	294727	1.32395e+06	1.62053e+06	661837	3.84541e+06	6.85222e+06	407630	315328	468774	391562	468437	345476
11.323_853.5851	NA	C46 H85 N3 O7 P2	853.585	11.323	NA	NA	NA	NA	NA	level5	NA	NA	NA	NA	3.32756e+06	4.8862e+06	3.47692e+06	3.23515e+06	3.64475e+06	4.2744e+06	3.71095e+06	3.97937e+06	4.06095e+06	3.52651e+06	3.44345e+06	2.28712e+06	3.01203e+06	1.40454e+06	2.68119e+06	4.0255e+06	1.24444e+06	1.92661e+06	2.01089e+06	1.86116e+06	1.36357e+06	5.12052e+06	957122	1.93008e+06	5.14572e+06	6.04503e+06	2.38063e+06	1.17675e+07	2.00916e+07	2.55021e+06	874012	1.60867e+06	3.95678e+06	3.16553e+06	2.75648e+06
11.342_747.5204	1-(1z-hexadecenyl)-2-(4z,7z,10z,13z,16z,19z-docosahexaenoyl)-sn-glycero-3-phosphoethanolamine	C43 H74 N O7 P	747.52	11.342	null	S4446616	HMDB0005780	NA	NA	level4	Lipids and lipid-like molecules	Glycerophospholipids	Glycerophosphoethanolamines	NA	670483	676299	657179	658547	679961	612927	713480	690561	675903	612396	684402	124980	281002	162518	599332	975839	152734	187940	123253	199425	118332	364459	80766.2	279179	2.09045e+06	1.41391e+06	460930	3.53016e+06	8.22443e+06	135510	70152.4	175813	250220	326798	417690
11.359_817.5841	O-(hydroxy{(2r)-3-(tetracosanoyloxy)-2-[(9z)-9-tetradecenoyloxy]propoxy}phosphoryl)-l-serine	C44 H84 N O10 P	817.584	11.359	null	S74876325	HMDB0112882	NA	NA	level4	Lipids and lipid-like molecules	Glycerophospholipids	Glycerophosphoserines	NA	789349	800915	746522	786948	786282	780633	784644	780909	794247	765672	786471	241154	563693	314316	634288	476591	134791	211116	195675	235945	221731	567971	129296	420579	2.43332e+06	1.96045e+06	500494	3.66938e+06	4.72009e+06	552083	207835	566251	444375	593155	280618
11.374_776.6056	NA	C41 H86 N4 O5 P2	776.606	11.374	NA	NA	NA	NA	NA	level5	NA	NA	NA	NA	1.43745e+06	1.44887e+06	1.40192e+06	1.44417e+06	1.48208e+06	1.44475e+06	1.43051e+06	1.41342e+06	1.4949e+06	1.43201e+06	1.42287e+06	346192	622990	582874	599874	1.04945e+06	282650	377252	478401	425695	255854	1.31739e+06	229150	391146	2.81924e+06	2.42987e+06	852012	6.46924e+06	1.14723e+07	330577	320761	167429	367021	570363	517296
11.429_723.5206	1-(1z-hexadecenyl)-2-arachidonoyl-sn-glycero-3-phosphoethanolamine	C41 H74 N O7 P	723.521	11.429	null	S24769238	HMDB0011352	NA	NA	level4	Lipids and lipid-like molecules	Glycerophospholipids	Glycerophosphoethanolamines	NA	2.118e+06	2.15424e+06	2.12556e+06	2.13466e+06	2.12638e+06	2.13093e+06	2.13287e+06	2.13299e+06	2.14198e+06	2.09341e+06	2.15865e+06	442291	820515	385799	2.68887e+06	5.4189e+06	668975	803920	442932	600413	548552	1.67871e+06	367330	1.1403e+06	3.45991e+06	3.83777e+06	1.48266e+06	1.1162e+07	3.58071e+07	192692	93374	243677	1.05266e+06	196892	2.1419e+06
11.431_811.5734	[similar to: arachidonic acid; δmass: 507.3332 da]	NA	811.573	11.431	NA	NA	NA	NA	NA	level5	NA	NA	NA	NA	3.7589e+06	3.85624e+06	3.81911e+06	3.78553e+06	3.69928e+06	3.74396e+06	3.82682e+06	3.85287e+06	3.69814e+06	3.59587e+06	4.00427e+06	1.44548e+06	3.75477e+06	1.1317e+06	4.21882e+06	4.99479e+06	1.54001e+06	1.69509e+06	1.2169e+06	1.69534e+06	1.1793e+06	3.67482e+06	908639	1.91007e+06	5.98752e+06	7.2048e+06	2.80408e+06	8.16973e+06	1.58752e+07	1.70103e+06	389865	1.12466e+06	2.51335e+06	1.53166e+06	3.93857e+06
11.434_699.5208	1-(1z-hexadecenyl)-2-linoleoyl-sn-glycero-3-phosphoethanolamine	C39 H74 N O7 P	699.521	11.434	null	S24769229	HMDB0011343	NA	NA	level4	Lipids and lipid-like molecules	Glycerophospholipids	Glycerophosphoethanolamines	NA	412592	422669	418691	441157	419513	421508	422970	423683	406251	425881	433653	61554	109925	123574	613704	1.01883e+06	117883	141636	20714.5	78881.6	81369.3	260918	55487.3	270805	736987	717396	350893	2.99867e+06	5.45272e+06	53836.6	40376.9	59263	230570	45141	382577
11.446_805.5843	O-{hydroxy[2-(nonadecanoyloxy)-3-(stearoyloxy)propoxy]phosphoryl}-l-serine	C43 H84 N O10 P	805.584	11.446	NA	S7826047	NA	NA	NA	level4	NA	NA	NA	NA	2.44771e+07	2.61426e+07	2.00737e+07	2.48224e+07	2.55305e+07	2.57648e+07	2.44619e+07	2.46716e+07	2.2958e+07	2.34496e+07	2.58091e+07	1.06983e+07	1.90016e+07	1.62891e+07	2.06463e+07	3.18517e+07	7.90886e+06	8.44899e+06	7.3533e+06	8.53794e+06	6.42053e+06	2.48733e+07	5.19744e+06	9.55675e+06	4.24009e+07	3.94321e+07	1.92865e+07	8.90031e+07	1.32932e+08	2.4266e+07	1.3708e+07	1.50015e+07	1.49551e+07	1.73561e+07	1.1682e+07
11.451_789.5901	NA	C43 H84 N O9 P	789.59	11.451	NA	NA	NA	NA	NA	level5	NA	NA	NA	NA	526302	566429	574965	514103	547436	532745	550241	546988	514028	537082	580087	149856	332406	241641	732510	790260	190704	231366	66445.9	148447	125631	411351	91361.3	369122	855671	1.10488e+06	484720	2.82909e+06	4.16026e+06	203970	79129	240487	367976	186272	365894
11.464_773.537	1-(1z,9z-octadecadienyl)-2-(4z,7z,10z,13z,16z,19z-docosahexaenoyl)-sn-glycero-3-phosphoethanolamine	C45 H76 N O7 P	773.537	11.464	null	S24769344	HMDB0011460	NA	NA	level4	Lipids and lipid-like molecules	Glycerophospholipids	Glycerophosphoethanolamines	NA	295341	279306	276992	275095	279161	273278	283041	277970	275767	271591	296929	49235.2	124917	55774	275674	390940	51744	67035.6	39132.5	67785.3	49891.5	120386	25685.8	127115	732875	681503	167112	1.67395e+06	3.55723e+06	70864.4	25275.5	99322.3	94900.6	140479	162099
11.47_813.5891	NA	C39 H85 N5 O8 P2	813.589	11.47	NA	NA	NA	NA	NA	level5	NA	NA	NA	NA	2.03303e+06	2.12283e+06	2.11257e+06	2.12013e+06	2.05082e+06	2.06662e+06	2.12128e+06	2.02853e+06	2.12629e+06	2.01383e+06	2.1486e+06	764231	2.25421e+06	761674	2.45644e+06	2.79311e+06	829214	887208	671519	958365	644071	2.23794e+06	598727	933392	3.65292e+06	4.09432e+06	1.73482e+06	1.02145e+07	1.97541e+07	958509	227869	710622	1.26395e+06	824757	1.80588e+06
11.515_791.5484	1-octadecanoyl-2-(4z,7z,10z,13z,16z,19z-docosahexaenoyl)-sn-glycero-3-phosphoethanolamine	C45 H78 N O8 P	791.548	11.515	null	S7825748	HMDB0009012	NA	NA	level4	Lipids and lipid-like molecules	Glycerophospholipids	Glycerophosphoethanolamines	NA	475981	478272	508170	477465	494222	483115	497438	468058	489491	473604	504292	281158	254143	167042	211772	404406	111037	62194.1	175367	198483	173995	437618	133671	204389	1.67193e+06	1.24016e+06	310913	1.01006e+06	4.61065e+06	102639	125636	262025	171403	807182	215504
11.529_879.6005	(14r)-20-amino-17-hydroxy-1-(3-methyl-5-pentyl-2-furyl)-17-oxido-11-oxo-12,16,18-trioxa-17lambda~5~-phosphaicosan-14-yl 13-(3-methyl-5-pentyl-2-furyl)tridecanoate	C49 H86 N O10 P	879.601	11.529	null	S59664303	HMDB0061532	NA	NA	level4	Lipids and lipid-like molecules	Glycerophospholipids	Glycerophosphoethanolamines	NA	2.22122e+06	2.23984e+06	2.26649e+06	2.20943e+06	2.26263e+06	2.19802e+06	2.29708e+06	2.22045e+06	2.12303e+06	2.27406e+06	2.30913e+06	1.56414e+06	2.5278e+06	888451	1.2224e+06	1.37279e+06	633581	770720	1.1598e+06	1.66386e+06	1.02585e+06	3.26105e+06	764953	1.34113e+06	7.20445e+06	4.30185e+06	2.04574e+06	1.01724e+07	1.15972e+07	907989	405884	742740	1.27516e+06	1.79383e+06	952382
11.538_802.621	NA	C43 H88 N4 O5 P2	802.621	11.538	NA	NA	NA	NA	NA	level5	NA	NA	NA	NA	718638	731776	728068	712346	747328	703190	723729	717790	684179	722323	775379	245106	508302	301354	603477	720702	162015	205624	288634	288218	180648	1.25256e+06	127517	280586	1.18608e+06	1.15578e+06	486876	2.9459e+06	5.21654e+06	357549	172006	185095	329416	404139	476650
11.56_749.5376	(2r)-3-{[(2-aminoethoxy)(hydroxy)phosphoryl]oxy}-2-[(1z)-1-hexadecen-1-yloxy]propyl (4z,7z,10z,13z,16z)-4,7,10,13,16-docosapentaenoate	C43 H76 N O7 P	749.538	11.56	null	S24769086	HMDB0009642	NA	NA	level4	Lipids and lipid-like molecules	Glycerophospholipids	Glycerophosphoethanolamines	NA	1.73512e+06	1.63836e+06	1.71742e+06	1.6711e+06	1.70553e+06	1.64385e+06	1.85135e+06	1.71385e+06	1.60211e+06	1.68154e+06	1.74089e+06	430795	764626	310173	2.24173e+06	4.17264e+06	581333	757253	425239	483266	524089	862422	298027	868921	2.60384e+06	3.98724e+06	1.27147e+06	8.00272e+06	2.23759e+07	226065	88559.8	255752	834477	216797	1.42118e+06
11.591_839.606	NA	C44 H92 N O7 P3	839.606	11.591	NA	NA	NA	NA	NA	level5	NA	NA	NA	NA	1.38611e+06	1.38465e+06	1.3497e+06	1.47709e+06	1.38669e+06	1.35119e+06	1.40569e+06	1.43173e+06	1.3071e+06	1.40568e+06	1.43719e+06	547093	1.91587e+06	682924	1.45213e+06	1.66709e+06	556816	766680	580550	575429	495091	1.35761e+06	336953	649000	2.25539e+06	2.33058e+06	1.00358e+06	7.72447e+06	1.03025e+07	1.35153e+06	277158	867081	933392	901211	1.21435e+06
11.599_743.5465	Dioleoylphosphatidylethanolamine	C41 H78 N O8 P	743.547	11.599	NA	S4743651	NA	NA	NA	level4	NA	NA	NA	NA	960396	954586	914032	999918	960894	887385	955939	989308	889596	1.01443e+06	934471	238432	246887	661207	667777	1.34601e+06	230670	125796	166726	210166	307742	762836	187408	373326	1.7782e+06	2.43576e+06	486348	2.97294e+06	9.0427e+06	488072	810619	525419	304611	942905	236762
11.606_831.5996	O-(hydroxy{(2r)-2-(pentadecanoyloxy)-3-[(15z)-15-tetracosenoyloxy]propoxy}phosphoryl)-l-serine	C45 H86 N O10 P	831.6	11.606	null	S74876355	HMDB0112912	NA	NA	level4	Lipids and lipid-like molecules	Glycerophospholipids	Glycerophosphoserines	NA	2.57077e+07	2.48544e+07	2.49775e+07	2.51066e+07	2.61545e+07	2.46538e+07	2.59232e+07	2.57895e+07	2.45579e+07	2.55584e+07	2.53546e+07	1.01553e+07	1.6855e+07	1.78433e+07	1.34016e+07	2.96506e+07	8.02725e+06	1.00319e+07	8.44603e+06	1.19246e+07	1.1372e+07	3.22166e+07	7.69151e+06	1.68852e+07	5.87959e+07	5.40276e+07	2.53167e+07	1.12902e+08	2.04891e+08	2.29342e+07	1.21862e+07	1.70347e+07	1.72952e+07	2.02265e+07	1.28185e+07
11.61_767.5477	1-stearoyl-2-arachidonoyl-sn-glycero-3-phosphoethanolamine	C43 H78 N O8 P	767.548	11.61	C21480	S4451158	HMDB0009003	NA	NA	level4	Lipids and lipid-like molecules	Glycerophospholipids	Glycerophosphoethanolamines	map04216 Ferroptosis;	1.2263e+06	1.2263e+06	1.2263e+06	1.2263e+06	1.2263e+06	1.2263e+06	1.2263e+06	1.2263e+06	1.2263e+06	1.2263e+06	1.2263e+06	861965	847452	637709	844973	1.71976e+06	403082	321550	592767	438395	480900	1.31279e+06	309202	485204	2.95896e+06	3.55314e+06	697401	4.77955e+06	1.68141e+07	448617	391232	427792	566820	1.51066e+06	733233
11.626_855.6008	NA	C46 H87 N3 O7 P2	855.601	11.626	NA	NA	NA	NA	NA	level5	NA	NA	NA	NA	1.04239e+07	1.06688e+07	1.02331e+07	1.0318e+07	1.12231e+07	1.02343e+07	1.11347e+07	1.05893e+07	1.06744e+07	1.04391e+07	1.03602e+07	1.16166e+07	1.61131e+07	4.35581e+06	6.84372e+06	1.1044e+07	4.29013e+06	6.09285e+06	7.38067e+06	8.59693e+06	5.0234e+06	1.78871e+07	3.75745e+06	5.22939e+06	2.16471e+07	2.17166e+07	8.57384e+06	4.28081e+07	9.24652e+07	5.23048e+06	1.71901e+06	3.73537e+06	8.1612e+06	8.93967e+06	9.21603e+06
11.757_854.6532	NA	C45 H97 N2 O6 P3	854.653	11.757	NA	NA	NA	NA	NA	level5	NA	NA	NA	NA	401636	410561	407548	384239	418997	401182	400974	381522	428245	381167	420085	116016	287328	90391.6	290126	265813	47690	63929.2	154868	122438	49857.5	443549	48702.1	118305	914096	842689	164202	1.57916e+06	2.85638e+06	174378	80483.8	218919	157534	266637	245590
11.794_857.6166	NA	C48 H84 N5 O6 P	857.617	11.794	NA	NA	NA	NA	NA	level5	NA	NA	NA	NA	6.06619e+06	5.93264e+06	5.83099e+06	5.84157e+06	6.0924e+06	5.95464e+06	5.95596e+06	5.95199e+06	5.987e+06	5.84785e+06	6.02174e+06	3.11055e+06	5.12671e+06	1.58819e+06	5.00305e+06	8.77001e+06	1.99327e+06	1.83723e+06	2.34187e+06	2.96381e+06	1.94445e+06	1.20309e+07	1.45214e+06	1.95133e+06	1.24915e+07	9.46386e+06	6.022e+06	2.65273e+07	4.09347e+07	4.48352e+06	1.41888e+06	2.31007e+06	3.5168e+06	2.41182e+06	2.8669e+06
11.855_881.6165	NA	C49 H88 N O10 P	881.616	11.855	NA	NA	NA	NA	NA	level5	NA	NA	NA	NA	452896	441252	429624	427707	457749	409408	441887	451945	445282	424430	442224	166056	291781	166328	375654	752334	106099	162213	114093	227644	172279	827317	157276	125270	1.03719e+06	1.07487e+06	272924	1.94924e+06	3.23211e+06	115700	70351.2	44716.2	187344	177117	171758
11.859_775.5528	1-(1z-octadecenyl)-2-(4z,7z,10z,13z,16z,19z-docosahexaenoyl)-sn-glycero-3-phosphoethanolamine	C45 H78 N O7 P	775.553	11.859	null	S24769278	HMDB0011394	NA	NA	level4	Lipids and lipid-like molecules	Glycerophospholipids	Glycerophosphoethanolamines	NA	454635	453987	460794	441679	454479	452836	454878	455032	443630	449120	464793	94283.2	175056	107549	503341	690713	100253	127369	78296.5	97661.2	103798	184718	51099.2	210734	1.39759e+06	1.10283e+06	262624	2.35412e+06	6.22483e+06	54646.3	39851.8	70627.7	165039	137307	225555
11.91_804.6364	NA	C44 H89 N2 O8 P	804.636	11.91	NA	NA	NA	NA	NA	level5	NA	NA	NA	NA	815856	807510	809057	823840	529538	800647	918970	887153	609070	625996	971914	150850	461048	261864	244156	433501	62891.3	314395	344172	129811	214519	709009	82039.9	123021	1.04597e+06	879242	291127	2.87173e+06	7.50711e+06	177011	293487	77775.4	137667	349765	181480
11.967_727.5525	1-(1z-octadecenyl)-2-linoleoyl-sn-glycero-3-phosphoethanolamine	C41 H78 N O7 P	727.553	11.967	null	S24769261	HMDB0011376	NA	NA	level4	Lipids and lipid-like molecules	Glycerophospholipids	Glycerophosphoethanolamines	NA	648965	660813	644864	632937	634494	610656	657627	638897	605044	653929	668601	128019	186260	197555	981585	1.49951e+06	162592	237402	73267.8	118713	167439	422082	86813.9	336129	1.17591e+06	1.22995e+06	504102	3.24146e+06	5.91405e+06	109952	98219.8	132860	347515	103784	433946
11.969_751.5534	1-(1z-octadecenyl)-2-arachidonoyl-sn-glycero-3-phosphoethanolamine	C43 H78 N O7 P	751.553	11.969	null	S7826008	HMDB0005779	NA	NA	level4	Lipids and lipid-like molecules	Glycerophospholipids	Glycerophosphoethanolamines	NA	2.80964e+06	2.8995e+06	2.69082e+06	2.77798e+06	2.72305e+06	2.57033e+06	2.84434e+06	2.71461e+06	2.72798e+06	2.68219e+06	2.91667e+06	762409	1.06856e+06	520464	3.66764e+06	6.43511e+06	829776	1.12934e+06	733716	813921	778837	1.93506e+06	456679	1.43662e+06	5.15547e+06	6.63824e+06	1.98252e+06	1.22725e+07	3.58355e+07	149736	90292.2	247673	1.23613e+06	178168	2.33665e+06
11.986_833.615	O-{hydroxy[(2r)-2-(pentadecanoyloxy)-3-(tetracosanoyloxy)propoxy]phosphoryl}-l-serine	C45 H88 N O10 P	833.615	11.986	null	S74876326	HMDB0112883	NA	NA	level4	Lipids and lipid-like molecules	Glycerophospholipids	Glycerophosphoserines	NA	4.79121e+06	4.81346e+06	4.61701e+06	4.7087e+06	4.63376e+06	4.34247e+06	4.76891e+06	4.58337e+06	4.86984e+06	4.28854e+06	5.00471e+06	2.05642e+06	3.42136e+06	2.4543e+06	4.37865e+06	7.22498e+06	1.09921e+06	1.44367e+06	1.30974e+06	1.42647e+06	1.66669e+06	5.67401e+06	984064	1.72915e+06	7.11137e+06	7.47675e+06	3.45609e+06	1.67113e+07	2.13859e+07	3.71364e+06	2.86717e+06	2.01952e+06	1.89315e+06	3.30495e+06	1.55554e+06
12.037_841.6217	NA	C45 H90 N5 O3 P3	841.622	12.037	NA	NA	NA	NA	NA	level5	NA	NA	NA	NA	933533	1.01799e+06	935285	941307	960364	920209	956557	989672	933055	940457	969978	318374	1.14846e+06	366611	909337	984556	239392	330357	216723	359090	190823	1.13618e+06	148497	282815	2.79597e+06	2.19411e+06	662603	5.12168e+06	6.51937e+06	305428	131160	344954	401295	343318	617863
2.004_162.9938	Acesulfame	C4 H5 N O4 S	162.994	2.004	null	S33607	HMDB0033585	NA	NA	level4	Organic acids and derivatives	Organic sulfuric acids and derivatives	null	NA	12387.2	12387.2	12387.2	12387.2	12387.2	12387.2	12387.2	12387.2	12387.2	12387.2	12387.2	626.235	87828.1	611.111	455.727	475.993	681028	21851.4	14392.2	393.477	29667.6	162034	544.483	644.916	396.055	625.378	481932	534.795	508.273	531.302	473.319	406.859	600.081	337.832	376.087
2.004_198.0527	Syringic acid	C9 H10 O5	198.053	2.004	C10833	MReference-1269	HMDB0002085	NA	57.4	level3	Benzenoids	Benzene and substituted derivatives	Benzoic acids and derivatives	NA	3.12932e+06	2.83371e+06	2.74748e+06	3.37242e+06	2.69668e+06	2.96091e+06	2.99658e+06	2.95371e+06	2.58909e+06	3.30731e+06	2.96964e+06	7.53526e+06	3.5629e+06	7.77518e+06	6.61289e+06	3.01006e+06	6.82892e+06	3.98094e+06	3.9585e+06	4.87844e+06	5.93215e+06	4.5618e+06	8.66391e+06	4.69917e+06	5.91422e+06	1.16089e+07	4.82372e+06	860900	2.20285e+06	371259	2.5283e+06	5.86176e+06	176090	1.37568e+06	2.26667e+06
2.006_466.071	NA	C10 H23 N6 O9 P S2	466.071	2.006	NA	NA	NA	NA	NA	level5	NA	NA	NA	NA	5902.51	6679.08	5226.11	6940.63	7030.49	4359.44	6908.53	7658.1	8004.56	4559.38	5541.38	411.244	411.633	474.767	375.463	418.314	562.418	763.72	605.733	474.253	637.873	526.113	575.621	574.653	331.447	463.867	534.312	431.701	442.03	390.49	246732	331.235	600.201	31864.3	436.102
2.036_310.126	NA	C12 H22 O9	310.126	2.036	NA	NA	NA	NA	NA	level5	NA	NA	NA	NA	22951.5	22949.4	23817.9	21998.2	21222.8	22793.6	22639.9	22439.3	24133.3	22684.4	21371	267.906	770.638	646.667	241.207	263.228	1253.94	477.444	371.881	282.992	377.645	301.983	1155.33	1621.8	1006.39	472.673	887.923	224.511	503.774	250.72	246.476	387555	359.158	349.515	1620.82
2.041_203.1155	Acetylcarnitine	C9 H17 N O4	203.115	2.041	NA	S21243783	NA	NA	NA	level4	NA	NA	NA	NA	1.15865e+06	1.05626e+06	925583	561595	704494	965566	834617	1.03533e+06	1.13971e+06	629842	847583	1.92247e+06	1.16657e+06	150465	1.15468e+06	15151.7	172319	763214	893296	754091	2.07054e+06	2.54261e+06	6.14295e+06	7.04817e+06	7.05521e+06	1.63617e+07	4.32114e+06	1.08529e+06	2.68443e+06	323378	1.14261e+06	518660	662199	126934	2.75826e+06
2.055_293.147	(2s)-4-methyl-2-({[(3s,4s,5r)-2,3,4-trihydroxy-5-(hydroxymethyl)tetrahydro-2-furanyl]methyl}amino)pentanoic acid (non-preferred name)	C12 H23 N O7	293.147	2.055	null	S35014478	HMDB0037840	NA	NA	level4	Organic acids and derivatives	Carboxylic acids and derivatives	Amino acids, peptides, and analogues	NA	3.05313e+06	3.48965e+06	3.29703e+06	2.79202e+06	1.59773e+06	3.50245e+06	2.73615e+06	3.67958e+06	2.75752e+06	2.17444e+06	3.21544e+06	3.25472e+06	3.05337e+06	335970	3.81532e+06	12112.3	857285	2.90978e+06	2.99567e+06	2.54859e+06	6.09818e+06	8.74586e+06	7.50281e+06	1.25237e+06	639811	1.4676e+06	1.56206e+07	1.81272e+06	5.5359e+06	1.45397e+06	1.20109e+06	1.47021e+06	2.54365e+06	367598	8.28078e+06
2.06_268.0802	Inosine	C10 H12 N4 O5	268.08	2.06	C00294	BGI328	HMDB0000195	97.4	NA	level1	Nucleosides, nucleotides, and analogues	Purine nucleosides	null	map00230 Purine metabolism; map01100 Metabolic pathways;	3.67103e+06	3.3962e+06	3.41373e+06	3.80526e+06	3.08453e+06	3.72485e+06	3.6548e+06	3.38129e+06	3.42626e+06	3.55243e+06	3.51745e+06	825894	1.39342e+06	831243	23732.9	269020	1.63767e+06	6.30597e+07	1.59545e+07	2.68967e+06	1.18578e+07	4.72239e+06	3.83888e+06	7.68499e+06	742191	5.57712e+06	2.99078e+06	6.82676e+06	1.46719e+06	183487	60649.3	4.6275e+06	3.34656e+06	870167	2.26209e+06
2.071_331.0759	NA	C10 H13 N5 O8	331.076	2.071	NA	NA	NA	NA	NA	level5	NA	NA	NA	NA	210451	226948	386832	180365	213496	214796	325583	256407	200401	236159	237797	115007	164269	120823	5347.19	5711.34	164372	6.70832e+06	809463	217098	383519	305202	347674	439854	55872.7	230925	182921	927200	143818	8060.08	6266.45	210944	239508	76643.2	200199
2.159_205.9882	5-sulfooxymethylfurfural	C6 H6 O6 S	205.988	2.159	null	S136301	HMDB0059752	NA	NA	level4	Organic oxygen compounds	Organooxygen compounds	Carbonyl compounds	NA	1.71456e+06	1.71456e+06	1.71456e+06	1.71456e+06	1.71456e+06	1.71456e+06	1.71456e+06	1.71456e+06	1.71456e+06	1.71456e+06	1.71456e+06	7.94489e+06	954438	48279.5	4.94217e+06	154457	317222	848055	1.60497e+06	2.11544e+06	3.20978e+06	724805	7.31029e+06	679010	5.15837e+06	1.00832e+07	4.93445e+06	367044	3.09213e+06	8717.5	6657.88	124663	1.61618e+06	109862	1.59501e+07
2.407_132.0786	6-hydroxycaproic acid	C6 H12 O3	132.079	2.407	C06103	MReference-1203	HMDB0012843	NA	87.5	level2	FA Fatty acyls	FA01 Fatty Acids and Conjugates	FA0105 Hydroxy fatty acids	NA	1.1556e+07	1.17824e+07	1.23117e+07	1.17561e+07	1.33863e+07	1.21067e+07	1.2516e+07	1.00861e+07	1.28273e+07	1.22577e+07	1.25499e+07	1.4721e+07	1.11212e+07	1.03261e+07	2.18387e+07	3.96076e+07	1.0881e+07	8.88791e+06	1.42408e+07	1.87272e+07	9.59679e+06	3.19412e+07	1.17665e+07	1.65319e+07	8.95412e+06	2.08929e+07	1.32373e+07	1.66729e+07	5.63704e+06	7.23456e+06	7.31469e+06	1.91994e+07	9.90758e+06	1.24309e+07	9.85222e+06
2.444_191.0581	5-hydroxyindole-3-acetic acid	C10 H9 N O3	191.058	2.444	C05635	MReference-256	HMDB0000763	NA	67.3	level2	Organoheterocyclic compounds	Indoles and derivatives	Indolyl carboxylic acids and derivatives	map00380 Tryptophan metabolism; map01100 Metabolic pathways; map04726 Serotonergic synapse;	2.08355e+06	1.45624e+06	2.5278e+06	2.07142e+06	2.38632e+06	1.47157e+06	2.1322e+06	2.7989e+06	2.05458e+06	1.4564e+06	2.20384e+06	3.23381e+06	3.53649e+06	3.90042e+06	4.50952e+06	4.25073e+06	4.64541e+06	1.4733e+06	3.42097e+06	4.01235e+06	1.99116e+06	6.02538e+06	3.73638e+06	3.64474e+06	2.38408e+06	2.83343e+06	4.09134e+06	3.10958e+06	4.15223e+06	2.91681e+06	5.28909e+06	9.14566e+06	1.22584e+06	3.29145e+06	5.82991e+06
2.451_208.0846	L-kynurenine	C10 H12 N2 O3	208.085	2.451	C00328	BGI19	HMDB0000684	98.3	NA	level1	Organic oxygen compounds	Organooxygen compounds	Carbonyl compounds	map00380 Tryptophan metabolism; map01100 Metabolic pathways; map05143 African trypanosomiasis;	1.5219e+06	1.63776e+06	2.32883e+06	1.60658e+06	1.6675e+06	2.07241e+06	1.34888e+06	2.05105e+06	1.98666e+06	1.84593e+06	1.40305e+06	4.14435e+06	3.10227e+06	2.4486e+06	3.32233e+06	4.21105e+06	3.82105e+06	901405	3.21627e+06	3.90984e+06	1.87817e+06	5.8156e+06	4.09829e+06	3.46716e+06	2.2952e+06	2.59215e+06	3.69865e+06	2.80985e+06	3.85715e+06	3.17023e+06	5.62177e+06	8.93407e+06	1.23413e+06	3.77642e+06	6.15435e+06
2.553_195.0529	4- carboxyphenylglycine	C9 H9 N O4	195.053	2.553	NA	MReference-1684	NA	NA	72.9	level2	NA	NA	NA	NA	176286	231498	170842	202864	214966	163330	213994	187957	235364	185704	173208	51524.3	55390.6	80145.7	15578.7	120684	55185	7284.05	6702.14	53702.4	13863.5	99558.7	57255.7	50536.9	81324.8	21272.9	47732.8	19632.7	161754	48358.9	139647	3.46928e+06	11126.1	110485	210968
2.556_203.0793	N-acetyl-l-2-aminoadipic acid	C8 H13 N O5	203.079	2.556	NA	S392027	NA	NA	NA	level4	NA	NA	NA	NA	27894.5	23930.3	21825.8	21833.2	22472.1	24640.2	23916	22970.2	27094.9	23073.6	21771.4	1534.43	1453.53	1535.48	1602.91	2097.74	1333.23	1113.52	998.609	1357.22	865.684	1615.99	1296.56	3908.58	925.992	1161.76	1131.8	2058.08	1059.29	19737.1	91931.7	2006.44	1241.35	47991.4	1206.37
2.571_285.1322	Kl2880000	C12 H19 N3 O5	285.132	2.571	NA	S33439	NA	NA	NA	level4	NA	NA	NA	NA	30742.3	30742.3	30742.3	30742.3	30742.3	30742.3	30742.3	30742.3	30742.3	30742.3	30742.3	13755.2	7902.81	3836.36	54322	265655	3318	3042.84	2511.27	3702.73	2668.75	11093.5	3261.35	3085.44	2765.49	2489.16	3495.26	3682.47	4976.74	5661.46	7568.95	5466.65	3382.84	31620.8	3553.93
2.578_120.0575	Acetophenone	C8 H8 O	120.058	2.578	C07113	S7132	HMDB0033910	NA	NA	level4	Organic oxygen compounds	Organooxygen compounds	Carbonyl compounds	NA	387089	293970	286132	263495	346287	327089	330730	320568	274181	323786	338822	176586	994352	148430	407145	221592	227114	964680	974355	3.55463e+06	1.63424e+06	82931.2	218380	748016	262469	371551	300912	1.56411e+06	258833	152345	118162	249540	537873	151374	936590
2.601_209.0356	NA	C6 H11 N O5 S	209.036	2.601	NA	NA	NA	NA	NA	level5	NA	NA	NA	NA	42396	42840.1	47919.5	40784.4	45569.5	40796.3	45512.1	43634	44820.9	41420	44288.1	1158	1257.28	1298.43	1666.82	2178.7	1227.61	1040.48	907.487	1256.66	882.183	3855.81	1109.65	6330.37	920.467	892.54	1132.9	1139.95	919.971	47781.1	360357	1764.49	1154.48	175636	2312.08
2.616_191.0615	N-acetyl-l-methionine	C7 H13 N O3 S	191.061	2.616	C02712	MReference-1377	NA	NA	87.3	level2	NA	NA	NA	NULL	2.17689e+06	2.07431e+06	2.23805e+06	2.19302e+06	2.07526e+06	2.0354e+06	2.13286e+06	2.17266e+06	2.16402e+06	2.10215e+06	2.15323e+06	1.33783e+07	3.38615e+06	6.5665e+06	2.13192e+06	3.92001e+06	2.84149e+06	785789	2.27009e+06	1.06296e+06	1.23582e+06	2.32736e+07	3.44661e+06	3.9806e+06	485683	2.2886e+06	7.28733e+06	7.20856e+06	2.72561e+06	3.11677e+06	6.36774e+06	634219	1.83053e+06	5.71919e+06	5.91438e+06
2.617_166.049	7-methylxanthine	C6 H6 N4 O2	166.049	2.617	C16353	MReference-277	HMDB0001991	NA	44.2	level3	Alkaloids	Others	Purine alkaloids	map00232 Caffeine metabolism; map01100 Metabolic pathways;	83350.3	86678.3	79304.2	88566.1	79720.1	95000.6	92383.9	74191.7	90185.4	78304.1	89497.3	13236.5	13931.4	20321.8	236961	485204	16110	11694.5	10365.8	17759.6	22989.5	281028	22230	38949.7	26083.2	11719.7	66903.2	25705.5	15502.8	47305.8	27354.2	24811.5	1.74829e+06	13503	232299
2.617_294.1214	Methyl alpha-aspartylphenylalaninate	C14 H18 N2 O5	294.121	2.617	NA	S2155	NA	NA	NA	level4	NA	NA	NA	NA	695587	793221	752779	715320	1.17678e+06	607773	796116	838618	848031	702398	796301	1.03089e+06	1.10767e+06	1.43995e+06	1.53417e+06	1.87277e+06	847527	403727	510033	2.56414e+06	551039	1.15431e+06	1.04799e+06	1.21102e+06	1.13569e+06	817863	940439	1.04591e+06	890222	1.97031e+06	1.18183e+06	1.03866e+07	628445	1.57473e+06	1.12283e+06
2.626_399.1751	NA	C16 H25 N5 O7	399.175	2.626	NA	NA	NA	NA	NA	level5	NA	NA	NA	NA	288696	267119	320131	288135	281696	274378	296446	285234	299173	280337	284391	1.51639e+06	488896	665216	611365	119701	179166	28059.5	24707.4	35135.2	25712.5	414500	205232	342815	211939	437407	101062	646054	103722	974198	1.00045e+06	2.19881e+06	30838.1	414100	771121
2.627_173.1059	Hexanoylglycine	C8 H15 N O3	173.106	2.627	null	MReference-1299	HMDB0000701	NA	40.3	level3	Organic acids and derivatives	Carboxylic acids and derivatives	Amino acids, peptides, and analogues	NA	1.46239e+07	1.5096e+07	1.49579e+07	1.526e+07	1.5375e+07	1.65102e+07	1.84369e+07	4.22328e+06	1.93028e+07	1.9256e+07	1.96751e+07	2.59499e+07	2.70632e+07	3.02255e+07	2.40577e+07	2.74064e+07	3.68295e+07	4.39865e+07	3.72983e+07	3.28171e+07	3.9744e+07	3.51089e+07	3.8113e+07	3.92873e+07	2.37969e+07	3.09208e+07	3.88879e+07	3.39181e+07	3.22307e+07	2.76585e+07	2.36704e+07	2.03729e+07	1.90802e+07	2.61876e+07	3.00724e+07
2.628_252.1206	NA	C10 H20 O7	252.121	2.628	NA	NA	NA	NA	NA	level5	NA	NA	NA	NA	74921.2	83103.2	48760	102367	64325.4	66437	78069.9	75429.7	44548.3	105301	75267.5	22958.5	21349.7	22537.3	47331.4	38823.2	21382	16525.6	13925	17502.3	12387.2	13941.5	14427.4	15186.9	12812.8	13676.6	17764.7	19247.2	15666.2	20585.8	20756.4	5.96764e+06	18960.1	16404.3	15255
2.629_174.109	Dl-arginine	C6 H14 N4 O2	174.109	2.629	NA	NA	NA	NA	56.2	level5	NA	NA	NA	NA	1.86593e+08	1.90858e+08	1.8751e+08	1.53549e+08	1.90199e+08	1.82183e+08	1.83231e+08	1.83458e+08	1.805e+08	1.8008e+08	1.82415e+08	3.13319e+08	3.17525e+08	3.55707e+08	2.75402e+08	3.00899e+08	3.94361e+08	4.65972e+08	3.89505e+08	3.32233e+08	3.93879e+08	3.39405e+08	3.68448e+08	3.66233e+08	2.29089e+08	2.84145e+08	3.54022e+08	3.19151e+08	2.96659e+08	3.22429e+08	2.73528e+08	2.34944e+08	4.31112e+08	2.65007e+08	2.96207e+08
2.63_497.1576	NA	C20 H27 N5 O8 S	497.158	2.63	NA	NA	NA	NA	NA	level5	NA	NA	NA	NA	40827.4	37277.4	41737.9	49304	36330.3	34347.5	45689.3	43061.9	35339.9	40783.9	42706.5	17800.5	18809.1	19098.7	24017.4	31628.3	17992.9	19553.4	14104.2	20571.5	15186.4	18798.2	19560.9	20195.6	16755.8	16109.4	20273	20213.1	16161.3	18976.6	31788.9	25363.6	17370.6	18394.9	20316.6
2.631_165.0789	L-phenylalanine	C9 H11 N O2	165.079	2.631	C02057	BGI374	NA	97.3	94.7	level1	NA	NA	NA	NULL	3.22002e+08	3.23748e+08	3.23737e+08	3.22672e+08	3.20539e+08	3.17707e+08	3.33478e+08	3.27033e+08	3.22174e+08	3.1431e+08	3.25311e+08	4.84215e+08	5.14864e+08	4.73261e+08	7.22209e+08	9.95288e+08	3.73679e+08	2.11386e+08	2.40536e+08	5.47478e+08	2.4875e+08	4.22194e+08	4.67458e+08	4.53296e+08	4.80179e+08	4.01433e+08	4.62612e+08	5.43061e+08	4.25415e+08	5.18153e+08	4.25994e+08	8.87317e+08	3.30818e+08	5.41322e+08	5.48464e+08
2.631_194.0691	4-aminohippuric acid	C9 H10 N2 O3	194.069	2.631	D01421	MReference-223	NA	NA	79.7	level2	NA	NA	NA	NA	583040	788322	766183	752168	765037	663694	789049	611931	877406	555821	829681	2.19475e+06	1.14906e+06	1.26039e+06	1.02169e+06	865449	983015	314373	935481	1.52623e+06	592267	1.18681e+06	1.31994e+06	1.19047e+06	1.76526e+06	1.50771e+06	1.89262e+06	1.51268e+06	1.48945e+06	1.06534e+06	939169	5.95238e+06	541105	629704	2.68225e+06
2.632_148.0524	Trans-cinnamic acid	C9 H8 O2	148.052	2.632	C00423	MReference-1403	NA	NA	83.8	level2	Phenylpropanoids	Monolignols	Others	map00130 Ubiquinone and other terpenoid-quinone biosynthesis; map00360 Phenylalanine metabolism; map01100 Metabolic pathways;	7.00253e+06	8.55532e+06	8.18785e+06	6.64378e+06	8.07435e+06	7.95399e+06	8.28098e+06	7.27802e+06	7.50948e+06	7.48804e+06	8.14345e+06	9.77686e+06	1.30856e+07	1.2418e+07	1.8791e+07	2.56704e+07	9.11737e+06	4.94502e+06	5.83066e+06	1.39063e+07	5.88466e+06	1.03705e+07	1.2138e+07	1.18801e+07	1.30747e+07	1.11593e+07	1.26356e+07	1.50592e+07	1.20741e+07	1.09463e+07	1.0675e+07	2.31224e+07	7.89584e+06	1.38912e+07	1.42177e+07
2.639_286.0115	NA	C7 H14 N2 O4 S3	286.012	2.639	NA	NA	NA	NA	NA	level5	NA	NA	NA	NA	33714.7	33609.5	26194.3	30215.6	32500	29823.4	34755.4	30848.3	29808.9	30726.5	32159.7	3986.54	4132.6	4169.55	5144.03	6603.51	3732.77	3236.59	2852.33	4081.38	2993.83	3612.5	3735.18	3783.31	3118.95	2923.11	3655.22	3575.36	2840.49	4196.1	3585.45	28732.7	3557.99	3672.89	3929.29
2.642_392.0409	NA	C15 H12 N4 O7 S	392.041	2.642	NA	NA	NA	NA	NA	level5	NA	NA	NA	NA	33955.1	38233.8	42540.3	31214.7	47364.6	33714.3	38553.1	37835.4	43071	40386.8	31213.6	19732.4	25429.6	27736.8	42569.1	2.2632e+06	37028.3	164674	26456.7	33329.7	23250.6	22771.3	22385.4	19745	69362	13095	16148.6	15796.8	12745.3	23912.5	27722.4	49547.4	34782.6	31443.7	26083.4
2.643_416.1904	NA	C17 H28 N4 O8	416.19	2.643	NA	NA	NA	NA	NA	level5	NA	NA	NA	NA	331325	314223	338622	326380	330890	322353	331614	326835	327932	328096	326987	911856	855218	869699	305225	336571	356789	119593	195750	376682	238256	396006	144268	282878	347938	581117	270266	367595	232790	442382	1.45859e+06	1.84222e+06	410216	301847	244790
2.647_327.1227	3245	C16 H22 Cl N O4	327.123	2.647	NA	S140758	NA	NA	NA	level4	NA	NA	NA	NA	26985.9	40126.4	31803.3	32959.4	33021.3	24956.3	27140.1	36564.6	30783.5	34703.4	29705.9	20270.3	21156.8	21394.6	26575.5	34427.3	19505	17028.1	15040.6	21668.9	15931	19398.8	20103.2	20501.6	16940	16021.3	20079.6	19775.3	15746.5	559032	18481.3	27835.7	18676.5	19455.8	21052
2.647_412.159	NA	C17 H24 N4 O8	412.159	2.647	NA	NA	NA	NA	NA	level5	NA	NA	NA	NA	123578	107230	129772	103345	120974	114509	119570	116532	106149	131466	112512	15572.1	16892.6	17201.5	21432	26742	14908.7	12308.5	10667.7	14636.6	10638.7	12846.8	13403.6	15683.8	11915.3	12224	15667.6	16506.8	13430.3	337800	262489	22161.8	13762	169313	14131
2.651_299.1476	NA	C13 H21 N3 O5	299.148	2.651	NA	NA	NA	NA	NA	level5	NA	NA	NA	NA	39726	41054.3	40401.5	38689.6	41928.4	40054.8	39908.4	40737.6	43025.5	36473.9	41595.3	6615.82	7187.14	7373.28	312973	785836	7415.72	6582.62	5829.04	8382.73	6139.55	7252.68	7441.02	7360.2	6025.93	5571.19	6976.04	6929.35	5552.79	7179.51	38536.2	10273.8	7190.64	101785	7945.02
2.653_228.1108	Tetraacetylethylenediamine	C10 H16 N2 O4	228.111	2.653	null	S59725	HMDB0040573	NA	NA	level4	Organic acids and derivatives	Carboxylic acids and derivatives	Carboxylic acid derivatives	NA	717212	502411	809914	686427	720210	724296	554529	790699	745941	519416	766106	464604	519459	399190	2.07945e+06	5.95007e+06	279414	128126	151879	300616	120683	1.43424e+06	319873	404666	161997	594393	385296	267443	274343	948570	1.35665e+06	1.4003e+06	367720	1.01404e+06	446598
2.661_157.0739	3-methylcrotonylglycine	C7 H11 N O3	157.074	2.661	C20828	MReference-210	HMDB0000459	NA	86.2	level2	Organic acids and derivatives	Carboxylic acids and derivatives	Amino acids, peptides, and analogues	NULL	369554	399811	393545	411413	399240	363003	398588	389008	398533	381806	395927	492210	328917	162429	651208	295473	375469	173140	227816	288317	271541	214582	329644	1.18821e+06	300742	876229	539383	566636	173297	321455	315165	2.22996e+06	112054	110942	193274
2.663_173.0688	Oxaceprol	C7 H11 N O4	173.069	2.663	NA	S59203	NA	NA	NA	level4	NA	NA	NA	NA	40373	28751	48465.3	32098.7	32101	31829.9	36263.4	33616.8	44277.7	37842.2	28228.8	4238.22	4024.88	4190.78	5635.48	7930.47	4432.92	4142.12	3669.48	5437.19	4016.54	4937.8	5118.47	6031.26	4286.37	3990.06	4975.45	4822	3819.74	42191.2	171925	6174.35	4468.21	102111	5352.87
2.669_233.0659	NA	C9 H18 N P3	233.066	2.669	NA	NA	NA	NA	NA	level5	NA	NA	NA	NA	1.70942e+06	1.77246e+06	1.73528e+06	2.51091e+06	1.61978e+06	1.65183e+06	1.91289e+06	1.92531e+06	1.7272e+06	1.49418e+06	2.2527e+06	3.34052e+06	1.53124e+06	4.4959e+06	6.72225e+06	5.66086e+06	2.90927e+06	1.49591e+06	1.85515e+06	3.68245e+06	1.84895e+06	3.43831e+06	2.90395e+06	2.39718e+06	2.41502e+06	2.43996e+06	3.06552e+06	4.07908e+06	2.97895e+06	3.91575e+06	2.39734e+06	4.09559e+06	3.65347e+06	3.65353e+06	2.61845e+06
2.687_233.0353	Sulbactam	C8 H11 N O5 S	233.035	2.687	NA	S115306	NA	NA	NA	level4	NA	NA	NA	NA	8507.38	11089.6	19247.5	7794.91	8930.86	8889.2	10430.6	10385.7	9792.18	10625.9	10799	11748.2	14868.9	14988.2	17276.2	25122.7	14318	13408.2	13306.3	18065.2	14477.4	13500.7	95517.9	16015.7	14023.8	13752.6	33640.9	16244.7	14597.1	14577.5	52614.9	16570.9	13334.4	25074	20173.2
2.706_189.9934	Mfcd12546417	C6 H6 O5 S	189.993	2.706	NA	S164229	NA	NA	NA	level4	NA	NA	NA	NA	4.9311e+07	4.8421e+07	5.32967e+07	4.76707e+07	4.75089e+07	5.37261e+07	4.45513e+07	4.72242e+07	4.30339e+07	6.39102e+07	4.6213e+07	5.66753e+07	3.74421e+07	1.89052e+07	5.19227e+07	7.05652e+07	7.76103e+07	5.00221e+07	8.04175e+07	1.20114e+08	1.54765e+08	3.7624e+07	6.829e+07	1.36224e+08	6.61284e+07	9.9788e+07	8.1582e+07	8.41722e+07	1.6877e+08	691872	5.48139e+06	6.95732e+06	2.88281e+07	2.63913e+06	2.71459e+08
2.736_401.9687	NA	C11 H17 O6 P3 S2	401.969	2.736	NA	NA	NA	NA	NA	level5	NA	NA	NA	NA	6180.54	8196.14	10171.9	5604.31	7486.94	8391.3	6565	7168.11	7901.21	7125.41	7596.95	4553.94	4447.51	4925.1	5390.77	6298.4	6785.12	7515.82	8985.86	44847.8	42016	5861.87	7061.35	74597.6	12349.8	39280	18792.7	15138.2	217950	4131.26	3713.46	4454.05	6466.5	4175.83	821995
2.742_425.0446	1-s-[2-(4-hydroxyphenyl)-n-(sulfooxy)ethanimidoyl]-1-thio-beta-d-glucopyranose	C14 H19 N O10 S2	425.045	2.742	NA	S570940	NA	NA	NA	level4	NA	NA	NA	NA	5075.38	7033.2	7011.41	5216.29	4066.5	3155.93	5980.79	4883.1	4801.24	8173.77	4259.9	6697.08	12751.5	4986.1	4558.25	5917.01	8036.76	7077.97	6112.74	39206.8	83850.8	4846.77	5148.31	50281.4	3422.35	34795.9	16858.4	13902.4	218279	4193.8	3811.06	3716.83	5908.77	3673.2	486886
2.798_354.1522	NA	C14 H26 O10	354.152	2.798	NA	NA	NA	NA	37.2	level5	NA	NA	NA	NA	6983.92	7067.96	7072.3	6992.08	6997.39	7022.68	7033.15	7015.54	7075.34	6913.76	7083.92	15.3757	14.8235	49.0718	13.583	14.0578	17.834	21.2127	17.3873	13.684	18.5399	14.7017	18.4252	16.8296	10.3134	13.4842	16.2502	13.5518	13.9185	15.1522	13.0059	125237	18.2783	10.7277	42.8676
2.8_205.9883	5-sulfooxymethylfurfural	C6 H6 O6 S	205.988	2.8	null	S136301	HMDB0059752	NA	NA	level4	Organic oxygen compounds	Organooxygen compounds	Carbonyl compounds	NA	150324	135713	142346	152151	161011	141321	146188	147158	160464	146846	136694	100573	72835.1	43298.2	80541.8	142956	373375	56154.4	158909	179859	194549	115435	94922.7	147491	50311.7	135511	160573	160457	104954	153885	225465	2.62209e+06	43322.5	919604	180562
2.803_357.1717	Cinacalcet	C22 H22 F3 N	357.172	2.803	null	S137743	HMDB0015147	NA	NA	level4	Benzenoids	Naphthalenes	null	NA	12081.6	10979.2	11000.2	10749.5	11714.2	10784.7	11481.7	11077.5	11433.8	10678.9	11802.6	156.576	154.441	171.907	143.749	189.363	204.106	250.367	227.123	170.198	233.078	180.12	190.247	189.52	116.585	199.858	173.885	149.706	168.54	152.02	134.111	3315.17	217.6	132.184	207.367
2.803_401.1616	NA	C17 H27 N3 O6 S	401.162	2.803	NA	NA	NA	NA	NA	level5	NA	NA	NA	NA	11091.6	11061	10770.4	10833.1	10738.5	10880.4	10989.9	10831.2	11603.5	10271.8	10938.5	489.67	485.711	540.935	451.489	503.052	633.082	767.972	693.915	513.879	701.117	535.074	563.724	557.937	342.588	432.667	507.135	435.497	465.654	628.682	421.71	3030.51	670.058	396.637	617.719
2.822_623.1756	NA	C21 H42 N3 O10 P S3	623.176	2.822	NA	NA	NA	NA	NA	level5	NA	NA	NA	NA	7725.27	7632.43	7272.51	7518.51	8184.07	7129.86	8003.82	7499.79	7775.55	7229.77	7872.32	184.146	189.095	211.171	174.73	196.373	246.477	306.05	255.245	199.266	276.878	216.135	220.772	215.665	132.469	161.627	199.373	168.352	165.084	181.759	164.416	2425.45	260.22	159.307	199.082
2.844_184.0734	Mhpg	C9 H12 O4	184.073	2.844	C05594	S10348	HMDB0001490	NA	NA	level4	Benzenoids	Phenols	Methoxyphenols	map00350 Tyrosine metabolism; map01100 Metabolic pathways;	1.02168e+06	1.1542e+06	1.24758e+06	1.20592e+06	937312	1.13648e+06	968280	1.19765e+06	1.14533e+06	968003	1.20756e+06	2.76972e+06	1.85698e+06	3.748e+06	3.5672e+06	389277	1.77268e+06	237393	673376	2.4875e+06	779953	165107	3.67954e+06	1.94511e+06	3.46728e+06	2.75485e+06	1.42082e+06	516538	711350	3.08764e+06	1.18918e+06	2.53138e+06	286227	625121	3.1382e+06
2.865_227.0791	Pretyrosine	C10 H13 N O5	227.079	2.865	NA	S388450	NA	NA	NA	level4	NA	NA	NA	NA	6139.22	6499.26	7413.77	4898.53	7402.78	6249.27	6684.6	6053.21	5786.72	8038.05	5730.71	6367.6	5301.07	5708.62	4256.07	51803.9	5039.06	5704.77	4827.18	3758.51	5291.44	7544.28	6724.45	8250.63	6273.39	7764.52	9343.28	6059.3	5007.02	5632.54	4221.8	3761.91	5170.15	2996.31	4464.37
2.867_252.1206	NA	C10 H20 O7	252.121	2.867	NA	NA	NA	NA	NA	level5	NA	NA	NA	NA	18844	21403	21021.8	14737.1	18382.3	18323	18126	25244.4	17633.2	16203	19347.7	697.494	470.911	244.88	826.881	1100.72	169.502	210.117	177.745	308.493	201.599	166.988	155.374	174.375	140.183	286.728	138.548	356.319	171.504	243.595	465.691	381202	183.968	561.221	482.605
2.947_234.0194	4-ethyl-2,6-dihydroxyphenyl hydrogen sulfate	C8 H10 O6 S	234.019	2.947	null	S74852096	HMDB0128030	NA	NA	level4	Organic acids and derivatives	Organic sulfuric acids and derivatives	Arylsulfates	NA	581399	704003	647369	497953	710026	608160	492988	709887	531729	721027	601301	3.3563e+06	152264	42919.2	4.04954e+06	140441	114556	134567	546030	380027	2.71877e+06	41432.5	4.86229e+06	331456	3.56834e+06	2.19735e+06	3.92852e+06	332615	3.43584e+06	52704.1	141143	216395	181413	78230.1	853672
2.949_296.0752	NA	C11 H12 N4 O6	296.075	2.949	NA	NA	NA	NA	NA	level5	NA	NA	NA	NA	626535	626535	626535	626535	626535	626535	626535	626535	626535	626535	626535	2.37286e+06	736185	2.21956e+06	430108	1.13902e+06	1.06009e+06	1.2505e+06	777049	1.52453e+06	1.49409e+06	7.27013e+06	2.41323e+06	1.25285e+06	589954	2.29165e+06	1.4771e+06	318388	2.07022e+06	58283.4	332872	128914	313221	152684	1.19625e+06
2.971_210.0526	(2e)-5-hydroxyferulic acid	C10 H10 O5	210.053	2.971	C05619	S394087	HMDB0035484	NA	NA	level4	Phenylpropanoids and polyketides	Cinnamic acids and derivatives	Hydroxycinnamic acids and derivatives	map01100 Metabolic pathways;	2.50162e+06	4.42807e+06	2.26881e+06	3.92364e+06	2.67377e+06	2.66863e+06	2.83041e+06	2.99181e+06	2.48567e+06	2.4468e+06	4.53986e+06	9.42594e+06	6.64202e+06	9.02031e+06	1.23654e+07	1.05446e+07	1.01682e+07	2.27834e+06	3.91061e+06	9.99001e+06	2.56468e+06	1.10861e+07	1.12776e+07	9.76371e+06	6.93861e+06	7.67792e+06	1.04096e+07	8.96527e+06	6.77974e+06	3.83213e+06	6.84621e+06	2.52556e+06	5.89636e+06	9.50232e+06	8.75531e+06
2.975_237.0998	Ethopabate	C12 H15 N O4	237.1	2.975	NA	S5812	NA	NA	NA	level4	NA	NA	NA	NA	1.75656e+06	1.69226e+06	1.84486e+06	1.77356e+06	1.77236e+06	1.76546e+06	1.74977e+06	1.78282e+06	1.76607e+06	1.71013e+06	1.81443e+06	4.05828e+06	3.55773e+06	3.99971e+06	1.25491e+06	37783.3	4.14339e+06	1.74678e+06	1.39192e+06	2.4371e+06	2.03654e+06	3.27312e+06	6.2714e+06	5.44132e+06	2.93585e+06	5.6946e+06	3.4066e+06	1.35749e+06	2.92907e+06	786622	1.947e+06	1.25589e+06	1.35506e+06	5.02021e+06	3.69353e+06
2.977_327.1314	(2s)-3-phenyl-2-({[(3s,4s,5r)-2,3,4-trihydroxy-5-(hydroxymethyl)tetrahydro-2-furanyl]methyl}amino)propanoic acid (non-preferred name)	C15 H21 N O7	327.131	2.977	null	S35014483	HMDB0037846	NA	NA	level4	Organic acids and derivatives	Carboxylic acids and derivatives	Amino acids, peptides, and analogues	NA	9.27498e+06	9.46112e+06	9.41947e+06	9.09466e+06	9.03519e+06	8.91274e+06	9.15684e+06	8.99307e+06	1.05088e+07	8.53951e+06	9.0214e+06	8.29004e+06	2.20864e+07	2.14995e+07	6.90114e+06	38780.7	1.8985e+07	9.81466e+06	7.59305e+06	1.35723e+07	1.00564e+07	1.79099e+07	3.1412e+07	3.65416e+07	1.6226e+07	3.17794e+07	1.81495e+07	7.52322e+06	2.04604e+07	5.53521e+06	1.18674e+07	7.5982e+06	6.95867e+06	2.58127e+07	1.89472e+07
2.98_159.9862	NA	C5 H5 Cl N2 S	159.986	2.98	NA	NA	NA	NA	NA	level5	NA	NA	NA	NA	229635	286383	238686	173960	312600	223845	242782	256403	252072	231625	234321	94518.5	1.22976e+06	1.40097e+06	616950	476534	55798.8	2.51679e+06	2.32412e+06	801048	1.96349e+06	666298	862160	1.92357e+07	350564	667005	873617	927387	762248	287709	714206	1.3794e+06	1.2475e+06	649817	814078
2.983_186.089	Cis-2-carboxycyclohexyl-acetic acid	C9 H14 O4	186.089	2.983	NA	S571146	NA	NA	NA	level4	NA	NA	NA	NA	1.961e+06	2.01994e+06	1.98776e+06	1.99883e+06	2.00762e+06	1.98023e+06	1.99028e+06	1.99929e+06	2.08356e+06	1.87901e+06	2.02227e+06	6.29138e+06	2.44896e+06	6.98123e+06	2.43548e+06	1.00757e+06	2.16643e+06	6.00575e+06	5.6763e+06	7.40221e+06	8.34284e+06	1.343e+07	5.84499e+06	2.66114e+06	3.1381e+06	9.71271e+06	4.35369e+06	641562	1.96071e+06	139176	3.89806e+06	3.45219e+06	618959	1.58846e+06	2.59669e+06
2.984_203.976	NA	C6 H5 Cl N2 O2 S	203.976	2.984	NA	NA	NA	NA	NA	level5	NA	NA	NA	NA	15176.8	14219.6	15231.1	16035.4	16369.2	15718.9	15555.9	14205.1	17674.6	15693.4	13824.2	4801.41	4654.28	4606.74	6149.72	10588.4	5736.64	4186.13	4536.78	6779.15	4736.69	5801.28	5421.2	2.25403e+06	5166.17	6961.08	9867.78	8893.26	4858.23	2695.42	2420.47	3746.06	3607.44	2854.31	5976.74
3.007_179.0224	NA	C8 H5 N O4	179.022	3.007	NA	NA	NA	NA	NA	level5	NA	NA	NA	NA	200582	200582	200582	200582	200582	200582	200582	200582	200582	200582	200582	113959	22106.6	23321	53721.8	157955	24781.7	26335.1	167976	197630	106416	83356.9	158699	166214	64262.3	96714	58450.6	133133	67096.2	175240	437523	1.5016e+06	79529	16244.6	246781
3.01_181.023	NA	C5 H11 N O2 S2	181.023	3.01	NA	NA	NA	NA	NA	level5	NA	NA	NA	NA	5.81864e+06	5.81864e+06	5.81864e+06	5.81864e+06	5.81864e+06	5.81864e+06	5.81864e+06	5.81864e+06	5.81864e+06	5.81864e+06	5.81864e+06	9.38598e+06	3.23887e+07	2.65739e+07	8.90452e+06	1.38036e+07	1.49394e+07	5.34902e+06	9.23988e+06	1.25593e+07	5.16319e+06	2.3945e+06	1.78522e+07	2.24853e+07	2.52149e+06	4.20745e+06	1.4126e+07	2.47277e+07	3.55222e+06	1.58703e+06	3.48796e+06	6.81207e+06	3.3925e+06	4.73127e+06	1.03428e+07
3.015_130.063	(hydroxyethyl)methacrylate	C6 H10 O3	130.063	3.015	NA	S12791	NA	NA	NA	level4	NA	NA	NA	NA	1.04097e+08	1.07243e+08	1.03537e+08	1.08439e+08	1.06241e+08	1.0724e+08	1.0595e+08	1.06973e+08	1.07989e+08	1.01461e+08	1.07788e+08	1.43576e+08	1.60432e+08	1.65966e+08	2.41893e+08	4.33365e+08	2.0529e+08	1.06392e+08	1.29801e+08	2.3164e+08	1.293e+08	1.81306e+08	1.58116e+08	1.79907e+08	1.53124e+08	2.02511e+08	3.20404e+08	2.68433e+08	1.48658e+08	7.70101e+07	6.5914e+07	9.27746e+07	8.69978e+07	8.4027e+07	2.12123e+08
3.015_133.0561	(1e)-n-hydroxy-4-(methylsulfanyl)-1-butanimine	C5 H11 N O S	133.056	3.015	NA	S24784893	NA	NA	NA	level4	NA	NA	NA	NA	3.56846e+06	3.74291e+06	3.60363e+06	3.59839e+06	3.68871e+06	3.68939e+06	3.63642e+06	3.64543e+06	3.73662e+06	3.55886e+06	3.63451e+06	8.65062e+06	1.91944e+07	8.09051e+06	8.3876e+06	1.64681e+07	7.90901e+06	5.7135e+06	1.30983e+07	1.31343e+07	6.21531e+06	2.71779e+06	1.03158e+07	1.38751e+07	816846	2.59379e+06	4.22996e+06	8.37666e+06	2.85336e+06	1.09953e+06	3.82155e+06	3.7568e+06	2.755e+06	6.37547e+06	4.9642e+06
3.032_181.0738	2-hydroxyphenylalanine	C9 H11 N O3	181.074	3.032	NA	MReference-11	NA	NA	69	level2	NA	NA	NA	NA	61263.7	63534.4	74890.2	55794.7	65262.9	62198.7	65150.2	65148	54888.1	66452	69200.9	2100.34	1757.74	3564.57	4039.38	7768.57	2285.08	2974.41	2446.93	1677.32	1973.37	1610.93	2316.01	3136.62	1072.52	1506.39	3542.31	3699.49	2405.71	1595.67	2126.35	5444.87	3356.12	1805.36	2013.3
3.055_221.072	N-[(2s)-2-hydroxypropanoyl]methionine	C8 H15 N O4 S	221.072	3.055	null	S59664337	HMDB0062182	NA	NA	level4	Organic acids and derivatives	Carboxylic acids and derivatives	Amino acids, peptides, and analogues	NA	96446.7	102257	93786.9	95836.7	94808.2	96877.4	94382.2	98326.8	96841.3	93095.3	99622.5	45235.7	18255.8	14874.5	249467	1.05188e+06	5119.77	7365.81	5104.71	12103.3	8498.35	36434.2	4774.28	8776.21	11173.7	8482.4	5499.9	6085.55	4065.89	25283.3	104382	20588.7	5288.01	177004	9245.73
3.06_135.0684	Acetanilide	C8 H9 N O	135.068	3.06	C07565	S880	HMDB0001250	NA	NA	level4	Benzenoids	Benzene and substituted derivatives	null	NULL	605340	606693	587819	584186	573292	632122	610433	596150	584430	559570	635996	2.35405e+06	182928	77141	416321	54411	775546	612890	4.65367e+06	2.22809e+06	2.85267e+06	116603	1.0338e+06	416552	802093	1.79482e+06	1.10024e+06	1.90965e+06	2.87333e+06	18256.3	14429.7	5.1643e+06	1.11071e+06	134609	479006
3.061_179.0581	Hippurate	C9 H9 N O3	179.058	3.061	C01586	BGI309	HMDB0000714	93.3	92.2	level1	Benzenoids	Benzene and substituted derivatives	Benzoic acids and derivatives	map00360 Phenylalanine metabolism;	2.26611e+07	2.31524e+07	2.2159e+07	2.25604e+07	2.22463e+07	2.30298e+07	2.23715e+07	2.31336e+07	2.27168e+07	2.14624e+07	2.3339e+07	8.1174e+07	8.91696e+06	3.68315e+06	1.8409e+07	1.55171e+06	3.18216e+07	2.20899e+07	1.46931e+08	8.07206e+07	9.82211e+07	5.4299e+06	3.82817e+07	1.71944e+07	3.16097e+07	6.20155e+07	3.98664e+07	7.13426e+07	9.30323e+07	363744	481135	1.57994e+08	3.96057e+07	6.37501e+06	1.91741e+07
3.069_327.1313	(2s)-3-phenyl-2-({[(3s,4s,5r)-2,3,4-trihydroxy-5-(hydroxymethyl)tetrahydro-2-furanyl]methyl}amino)propanoic acid (non-preferred name)	C15 H21 N O7	327.131	3.069	null	S35014483	HMDB0037846	NA	NA	level4	Organic acids and derivatives	Carboxylic acids and derivatives	Amino acids, peptides, and analogues	NA	1.31385e+06	1.27398e+06	1.12915e+06	1.27215e+06	1.13805e+06	1.41996e+06	1.01882e+06	1.0801e+06	1.61393e+06	1.25877e+06	1.07037e+06	3.03169e+06	2.24112e+06	2.10531e+06	755815	57597.9	451900	790917	138497	1.41721e+07	1.90638e+06	242347	5.31315e+06	697610	1.60711e+07	309788	815383	1.01869e+06	3.37168e+06	1.363e+06	3.66808e+06	926059	1.62864e+06	761122	2.38218e+06
3.07_189.1	(+)-castanospermine	C8 H15 N O4	189.1	3.07	NA	S49177	NA	NA	NA	level4	NA	NA	NA	NA	794191	796160	769692	788553	762178	806038	754506	810653	777783	763476	800622	475620	227934	288146	1.77949e+06	9.4117e+06	169665	79393.6	105197	231817	197735	401991	148459	184266	197830	292962	250024	111257	62822.3	359869	617979	267764	127919	1.12574e+06	175156
3.074_248.9255	NA	C3 H7 N O4 S4	248.925	3.074	NA	NA	NA	NA	NA	level5	NA	NA	NA	NA	47565.5	49526.5	35999.7	54543.1	42942.4	46120.2	46051.8	46010.6	42306.7	46946.5	47734.8	57098.3	152943	95856	89562.5	51446.8	38446.8	47817.6	31680.4	32734.6	28766.5	32055.2	31027.4	30701.7	26444.3	38512.6	61063.1	57829.4	46446.8	46310.4	35314	37566.9	37447.7	3.7721e+06	40727.3
3.089_258.9762	NA	C4 H11 N3 O2 P2 S2	258.976	3.089	NA	NA	NA	NA	NA	level5	NA	NA	NA	NA	751102	668830	604636	717551	578984	758347	682297	660498	631299	673009	705857	180614	37704.8	1.80014e+06	644356	311356	15538.2	2.52246e+06	325761	361153	107579	28860	483693	20028.6	725840	2.29195e+06	984679	901303	795298	10469.8	11010.8	333326	896471	8115.98	491751
3.091_418.2423	4,4'-(diphenylethenylidene)bis[n,n-dimethylbenzenamine]	C30 H30 N2	418.242	3.091	NA	S222433	NA	NA	NA	level4	NA	NA	NA	NA	3.52145e+06	3.33354e+06	3.36121e+06	3.33385e+06	3.4502e+06	3.43081e+06	3.34773e+06	3.66335e+06	3.34512e+06	3.21801e+06	3.50099e+06	8.14397e+06	1.00411e+07	5.49201e+06	2.5443e+06	6.38198e+06	1.52846e+07	1.42153e+07	1.0893e+07	8.42523e+06	1.18413e+07	1.24773e+07	1.16727e+07	1.44209e+07	5.97486e+06	7.02708e+06	6.12133e+06	5.44554e+06	7.17122e+06	1.22541e+07	1.07316e+07	3.19037e+06	1.69331e+07	1.00965e+07	4.29398e+06
3.091_440.2238	NA	C17 H39 N4 O3 P3	440.224	3.091	NA	NA	NA	NA	NA	level5	NA	NA	NA	NA	1.64483e+06	1.70952e+06	1.65788e+06	1.71482e+06	1.80905e+06	1.7033e+06	1.71791e+06	1.74088e+06	1.69218e+06	1.58919e+06	1.80344e+06	3.63453e+06	4.22681e+06	2.51315e+06	875116	2.49532e+06	5.80293e+06	6.92149e+06	5.19993e+06	3.21287e+06	5.65479e+06	5.05194e+06	4.98264e+06	4.72949e+06	2.59956e+06	2.95689e+06	2.51637e+06	2.15011e+06	2.98052e+06	4.72665e+06	3.46146e+06	1.05041e+06	9.56624e+06	3.38825e+06	1.47563e+06
3.104_248.0893	NA	C10 H16 O7	248.089	3.104	NA	NA	NA	NA	NA	level5	NA	NA	NA	NA	1.18145e+06	1.23172e+06	1.16474e+06	1.15391e+06	1.308e+06	1.19357e+06	1.14233e+06	1.21799e+06	1.22693e+06	1.21151e+06	1.18061e+06	644607	776794	820238	1.05706e+06	1.16787e+06	1.25415e+06	748909	499689	1.04951e+06	568386	904825	848236	1.07726e+06	630427	641203	1.07676e+06	1.33494e+06	937555	575411	514517	1.68724e+07	530294	306535	842141
3.105_209.121	NA	NA	209.121	3.105	NA	NA	NA	NA	NA	level5	NA	NA	NA	NA	2.05038e+08	2.09469e+08	2.03621e+08	2.06677e+08	2.05122e+08	2.06378e+08	2.05679e+08	2.05891e+08	2.09746e+08	2.05715e+08	2.03075e+08	3.37972e+08	3.59742e+08	3.89682e+08	2.85416e+08	3.10392e+08	4.65867e+08	5.86983e+08	4.83191e+08	3.64765e+08	4.7849e+08	4.05179e+08	4.31948e+08	4.38401e+08	2.5e+08	3.16293e+08	3.86802e+08	3.46853e+08	3.35966e+08	3.51612e+08	3.05648e+08	2.51129e+08	5.16357e+08	2.95923e+08	3.23473e+08
3.107_244.0943	1-(4-hydroxy-3,5-dimethoxyphenyl)-1,2,3-propanetriol	C11 H16 O6	244.094	3.107	null	S35013334	HMDB0031237	NA	NA	level4	Benzenoids	Phenols	Methoxyphenols	NA	1.83354e+06	1.96945e+06	1.85274e+06	1.86204e+06	1.8394e+06	1.96421e+06	1.84556e+06	1.87641e+06	1.93411e+06	1.86975e+06	1.83881e+06	6.07861e+06	2.81227e+06	2.94866e+06	2.55877e+06	1.93976e+06	1.2081e+07	2.99936e+06	3.2456e+06	5.76763e+06	7.81492e+06	3.43375e+06	1.02162e+07	7.28115e+06	5.03751e+06	6.84048e+06	1.74807e+06	564096	1.60085e+06	2.42373e+06	3.76506e+06	3.71679e+06	1.32105e+06	2.51521e+06	3.28494e+06
3.109_452.1903	NA	C18 H33 N2 O9 P	452.19	3.109	NA	NA	NA	NA	NA	level5	NA	NA	NA	NA	103084	79269.3	92402.2	101650	95037.5	86712	93301.7	111322	87139.1	79971.8	104089	96245.9	126191	55954	61651.8	207617	117692	151411	157529	89294.9	127801	524451	129505	152696	70831.1	65387.7	69573.3	57040.9	70237.6	213997	166782	35003	341815	132420	63302.6
3.117_345.0021	NA	C7 H12 N3 O9 P S	345.002	3.117	NA	NA	NA	NA	NA	level5	NA	NA	NA	NA	95838.6	102538	93198.8	91660.1	88380.8	89168.9	145061	93851.9	94902.8	90472	89645.1	133259	100927	198938	223776	215824	157394	184882	119810	169882	129520	1.20083e+07	145388	145489	113530	159511	239673	231846	162206	86029.2	77198.2	128048	132010	74815.8	194883
3.119_413.2108	Delanzomib	C21 H28 B N3 O5	413.211	3.119	NA	S23325665	NA	NA	NA	level4	NA	NA	NA	NA	5.03266e+06	4.91586e+06	5.07725e+06	4.94451e+06	5.03619e+06	5.00545e+06	4.98818e+06	4.99453e+06	5.15119e+06	4.86086e+06	5.00649e+06	1.13321e+07	1.32296e+07	6.62407e+06	5.04317e+06	1.40261e+07	2.71812e+07	9.52789e+06	8.67035e+06	1.72046e+07	1.00686e+07	1.782e+07	1.49994e+07	2.28903e+07	8.90697e+06	9.10845e+06	7.88733e+06	9.89528e+06	1.04037e+07	1.42335e+07	9.75143e+06	4.51375e+06	8.65888e+06	9.70298e+06	6.50712e+06
3.121_435.1928	NA	C13 H36 N5 O5 P3	435.193	3.121	NA	NA	NA	NA	NA	level5	NA	NA	NA	NA	2.26408e+06	2.16113e+06	2.12625e+06	2.11833e+06	2.20615e+06	2.17376e+06	2.18564e+06	2.17547e+06	2.27487e+06	2.07302e+06	2.18668e+06	4.34187e+06	5.50231e+06	2.43967e+06	854275	4.51302e+06	8.20431e+06	4.48807e+06	4.54507e+06	5.11058e+06	4.54779e+06	5.41733e+06	5.5367e+06	6.59079e+06	3.38407e+06	3.58876e+06	2.84185e+06	3.62034e+06	4.57499e+06	4.75182e+06	3.17119e+06	1.31594e+06	5.22236e+06	2.95873e+06	1.77453e+06
3.127_218.0246	4-(2-hydroxyethyl)phenyl hydrogen sulfate	C8 H10 O5 S	218.025	3.127	null	S30777652	HMDB0041785	NA	NA	level4	Organic acids and derivatives	Organic sulfuric acids and derivatives	Arylsulfates	NA	96473.1	94675.3	104805	73010.7	95707.9	94715.4	93404.5	92716.3	83220.8	100608	94409.6	32224	33333.2	1.13377e+06	74272.2	69848.2	357921	58583.7	53414.9	61129.7	40448.2	198840	53187.1	607230	105737	178973	71356.4	65613	44862.2	430395	25713	54041.9	82884.8	247302	60731.2
3.13_430.2058	NA	C18 H30 N4 O8	430.206	3.13	NA	NA	NA	NA	NA	level5	NA	NA	NA	NA	39944	37749.4	38999.6	38432.7	37132.1	38234.3	37714.2	40073	39694.3	37747.1	37309	43328.2	42741.8	84411.4	95476.5	92680.4	67683.4	79779.8	51745.2	73487.7	56035.9	6.90133e+06	62746.2	62555.4	48738.4	67970.7	101914	97919.5	68344.5	36361.3	32878.6	54818.4	56906.6	27465.6	84242.3
3.131_173.9985	4-phenolsulfonic acid	C6 H6 O4 S	173.999	3.131	NA	S4601	NA	NA	NA	level4	NA	NA	NA	NA	2.4603e+08	2.56536e+08	2.34297e+08	2.32581e+08	2.39822e+08	2.42321e+08	2.33731e+08	2.49818e+08	2.49103e+08	2.35042e+08	2.39706e+08	1.24708e+08	8.2949e+07	7.19696e+08	8.42759e+08	2.20747e+08	4.39875e+07	5.49143e+08	1.66875e+08	2.8974e+08	1.72819e+08	1.04743e+08	2.69219e+08	9.89832e+07	1.73832e+08	2.93551e+08	6.73377e+08	6.06662e+08	4.06272e+08	7.809e+06	5.16279e+07	2.84763e+08	3.54484e+08	9.13216e+06	6.4711e+08
3.132_139.0634	Deferiprone	C7 H9 N O2	139.063	3.132	NA	S2866	NA	NA	NA	level4	NA	NA	NA	NA	262376	351392	264158	294182	299857	311673	301556	286420	296929	291142	295419	500123	308669	58582.1	65939.1	262119	370467	92318.5	2.50217e+06	3.79102e+06	285842	265982	246928	358099	218355	481102	67363.9	64408.8	221694	445794	892498	2.26387e+06	251988	177502	429615
3.134_94.0419	Phenol	C6 H6 O	94.0419	3.134	C00146	MReference-3052	NA	NA	90	level2	NA	NA	NA	map00350 Tyrosine metabolism; map04974 Protein digestion and absorption;	4.80816e+06	4.95778e+06	4.37931e+06	4.63989e+06	4.28834e+06	4.6497e+06	4.59169e+06	4.55451e+06	4.88563e+06	4.38671e+06	4.67048e+06	1.60343e+07	2.04267e+06	1.20129e+07	1.37238e+07	3.44665e+06	1.41679e+06	9.51869e+06	3.06594e+06	5.02753e+06	2.91822e+06	1.88928e+06	4.55039e+06	2.12662e+06	2.98469e+06	5.03665e+06	1.12804e+07	9.16178e+06	6.54565e+06	245153	527623	5.49326e+06	5.37818e+06	1.10172e+06	1.14776e+07
3.136_357.0516	NA	C14 H15 N O8 S	357.052	3.136	NA	NA	NA	NA	NA	level5	NA	NA	NA	NA	221753	212547	230544	197642	229851	218194	217930	218004	220539	216478	217583	22870.6	24683.3	262576	1.09493e+06	51040.2	37340.6	72177.4	258845	939279	29677.2	27376.5	36448.5	27000.2	29061.4	174095	259159	184031	119166	19433.6	20405.6	2.08565e+06	123758	14900.5	2.86839e+06
3.138_183.0531	4-pyridoxic acid	C8 H9 N O4	183.053	3.138	C00847	MReference-1	HMDB0000017	NA	94.4	level2	Organoheterocyclic compounds	Pyridines and derivatives	Pyridinecarboxylic acids and derivatives	map00750 Vitamin B6 metabolism; map01100 Metabolic pathways;	5.68008e+06	6.25461e+06	5.67136e+06	5.58111e+06	5.74853e+06	5.80127e+06	5.66342e+06	5.78989e+06	6.07473e+06	5.60493e+06	5.73355e+06	9.60555e+06	6.01952e+06	785919	1.09362e+06	4.92852e+06	7.00423e+06	1.91318e+06	4.68929e+07	6.69436e+07	5.3103e+06	4.35751e+06	4.59581e+06	6.91498e+06	3.95208e+06	1.04849e+07	2.11414e+06	2.68882e+06	5.21483e+06	8.84383e+06	1.67343e+07	4.11114e+07	4.67187e+06	3.61264e+06	9.38469e+06
3.138_398.1787	NA	C16 H30 O11	398.179	3.138	NA	NA	NA	NA	NA	level5	NA	NA	NA	NA	46711.8	52798	44669.7	43754.8	52456.9	46600.5	46143.7	48901.1	48440	46911.2	47848.6	446.797	445.413	882.606	1007.63	987.789	722.729	855.447	555.333	789.537	601.939	604.094	670.904	665.449	517.454	715.554	1070.54	1021.8	711.599	377.618	345.967	1.03418e+06	609.494	295.055	903.05
3.14_369.9791	NA	C8 H11 N4 O7 P S2	369.979	3.14	NA	NA	NA	NA	NA	level5	NA	NA	NA	NA	1.83282e+06	1.90378e+06	1.80958e+06	1.62971e+06	1.86034e+06	1.85046e+06	1.6428e+06	1.8324e+06	1.93106e+06	1.84098e+06	1.69443e+06	52120.8	25680.3	2.61506e+07	1.8377e+07	69964.6	42093.2	9.96054e+06	250213	656124	191080	35121.6	429641	38325.8	203375	1.19511e+06	1.71132e+07	1.02763e+07	3.26338e+06	21741.6	20021.2	1.7114e+06	2.55093e+06	17245.7	2.07655e+07
3.141_117.0579	Indole	C8 H7 N	117.058	3.141	C00463	S776	HMDB0000738	NA	NA	level4	Organoheterocyclic compounds	Indoles and derivatives	Indoles	map00380 Tryptophan metabolism; map00400 Phenylalanine, tyrosine and tryptophan biosynthesis; map01100 Metabolic pathways; map04974 Protein digestion and absorption;	2.28183e+06	2.51675e+06	2.34684e+06	2.45128e+06	2.45239e+06	2.44111e+06	2.36922e+06	2.41306e+06	2.37681e+06	2.40111e+06	2.44625e+06	3.55842e+06	3.73342e+06	4.28275e+06	4.72499e+06	5.68594e+06	7.68485e+06	3.34044e+06	2.89665e+06	6.65289e+06	3.88272e+06	5.40188e+06	4.7373e+06	7.01068e+06	3.64204e+06	4.32568e+06	5.27825e+06	6.39673e+06	5.55356e+06	3.84703e+06	2.72506e+06	3.20241e+06	2.21515e+06	2.2029e+06	4.91907e+06
3.142_102.0682	Valeric acid	C5 H10 O2	102.068	3.142	C00803	MReference-2530	HMDB0000892	NA	89.5	level2	Organic acids	Carboxylic acids [Fig]	Monocarboxylic acids	NULL	1.39359e+06	1.62356e+06	1.46308e+06	1.44064e+06	1.37382e+06	1.44466e+06	1.45316e+06	1.4389e+06	1.43978e+06	1.5194e+06	1.42914e+06	2.21229e+06	1.77014e+06	1.83273e+06	3.20532e+06	7.67144e+06	3.0266e+06	1.32779e+06	1.55619e+06	2.88097e+06	1.83659e+06	2.53088e+06	2.12982e+06	2.1523e+06	2.27615e+06	2.71776e+06	3.97973e+06	3.59791e+06	1.88461e+06	1.53426e+06	1.0783e+06	1.46248e+06	982102	1.16158e+06	2.7218e+06
3.144_204.0897	L-tryptophan	C11 H12 N2 O2	204.09	3.144	C00078	BGI382	HMDB0000929	97.2	94.7	level1	Peptides	Amino acids	Common amino acids [Fig]	map00260 Glycine, serine and threonine metabolism; map00380 Tryptophan metabolism; map00400 Phenylalanine, tyrosine and tryptophan biosynthesis; map00970 Aminoacyl-tRNA biosynthesis; map01100 Metabolic pathways; map01210 2-Oxocarboxylic acid metabolism; map01230 Biosynthesis of amino acids; map04726 Serotonergic synapse; map04974 Protein digestion and absorption; map04978 Mineral absorption; map0…	2.06881e+08	2.14418e+08	2.09753e+08	2.08401e+08	2.09923e+08	2.10293e+08	2.08272e+08	2.14007e+08	2.11964e+08	2.06447e+08	2.09185e+08	3.02725e+08	3.18528e+08	4.07095e+08	5.12183e+08	4.94049e+08	5.52777e+08	3.09213e+08	2.60376e+08	5.32462e+08	2.87846e+08	4.23254e+08	3.88531e+08	5.20524e+08	2.831e+08	3.54587e+08	5.04367e+08	5.93217e+08	4.45692e+08	2.83657e+08	2.21914e+08	2.62315e+08	2.17637e+08	1.86597e+08	4.19226e+08
3.145_130.063	(hydroxyethyl)methacrylate	C6 H10 O3	130.063	3.145	NA	S12791	NA	NA	NA	level4	NA	NA	NA	NA	1.84913e+08	1.90964e+08	1.84101e+08	1.82829e+08	1.86564e+08	1.86365e+08	1.84779e+08	1.87767e+08	1.89063e+08	1.83006e+08	1.85028e+08	2.5547e+08	2.29001e+08	2.57693e+08	4.0862e+08	7.99006e+08	3.46818e+08	1.7649e+08	1.96124e+08	3.55872e+08	2.44324e+08	3.0945e+08	2.7367e+08	2.73838e+08	2.9951e+08	3.4307e+08	4.97845e+08	4.69084e+08	2.57127e+08	1.80219e+08	1.41791e+08	1.9586e+08	1.4599e+08	1.44106e+08	3.34621e+08
3.155_430.1614	Sesartemin	C23 H26 O8	430.161	3.155	null	S303816	HMDB0038931	NA	NA	level4	Lignans, neolignans and related compounds	Furanoid lignans	null	NA	1.56637e+06	1.46435e+06	1.55071e+06	1.47831e+06	1.5627e+06	1.5444e+06	1.52053e+06	1.55855e+06	1.60149e+06	1.43371e+06	1.52751e+06	3.22022e+06	3.56726e+06	1.98329e+06	1.22285e+06	5.12812e+06	7.36682e+06	1.52754e+06	1.78883e+06	5.8546e+06	2.09885e+06	4.46639e+06	3.74384e+06	6.45661e+06	3.09755e+06	3.69713e+06	3.19979e+06	4.50109e+06	4.28437e+06	2.63395e+06	1.67038e+06	841736	1.69158e+06	1.36066e+06	1.73036e+06
3.17_166.0629	3-phenyllactic acid	C9 H10 O3	166.063	3.17	C05607	MReference-311	HMDB0000748	37.3	95	level2	Phenylpropanoids and polyketides	Phenylpropanoic acids	null	map00360 Phenylalanine metabolism;	1.35433e+07	1.39464e+07	1.30252e+07	1.30611e+07	1.34577e+07	1.37235e+07	1.33176e+07	1.35089e+07	1.36116e+07	1.33223e+07	1.33475e+07	9.95554e+06	1.09587e+07	1.05234e+07	1.41893e+07	2.93642e+07	1.43866e+07	7.46267e+06	8.21323e+06	1.48973e+07	1.51633e+07	1.96953e+07	2.54718e+07	2.16597e+07	6.60047e+06	2.21961e+07	1.04103e+07	1.66174e+07	8.72323e+06	6.45359e+06	4.96491e+06	9.04617e+07	6.56356e+06	8.19643e+06	9.62935e+06
3.17_473.1824	Oa-6129 b2	C20 H31 N3 O8 S	473.182	3.17	NA	S2327954	NA	NA	NA	level4	NA	NA	NA	NA	51901.5	42878.6	51181.4	48930.4	51110.3	52232.8	51231.6	47810.4	49557	49730.9	48861.1	8471.47	8296.04	15832	18788.9	18306.4	13381.3	15624.1	10268.2	14488.5	10956.8	11279.2	12555.5	12552.2	9788.79	13702.2	20563.8	19812.8	13322.8	7122.49	6326.98	10807.8	10554.6	5438.03	16267.6
3.171_247.9301	NA	C4 H8 O4 S4	247.93	3.171	NA	NA	NA	NA	NA	level5	NA	NA	NA	NA	821129	877021	730735	684586	798211	807066	771431	804477	819369	742301	781202	3.2897e+06	2.95749e+06	758760	744472	1.46148e+06	3.75791e+06	4.63941e+06	7.13456e+06	2.42749e+06	6.14679e+06	599424	2.50564e+06	2.8865e+06	1.86e+06	1.79732e+06	1.87461e+06	1.06873e+06	1.12969e+06	2.57719e+06	854517	289381	1.60566e+06	1.62873e+06	807498
3.18_108.0576	4-methylphenol	C7 H8 O	108.058	3.18	C01468	MReference-3199	HMDB0001858	NA	91.5	level2	Benzenoids	Phenols	Cresols	map01100 Metabolic pathways; map04974 Protein digestion and absorption;	969570	1.08944e+06	1.03594e+06	970028	1.00853e+06	1.01366e+06	1.02181e+06	1.06173e+06	999281	990781	1.02149e+06	1.35381e+06	667559	966765	340611	369751	1.06177e+06	598210	656783	1.37534e+06	1.21355e+06	938168	1.27744e+06	778417	1.14492e+06	1.19657e+06	520508	352135	1.78003e+06	364465	1.11834e+06	7.58036e+06	342559	395327	1.43402e+06
3.182_230.0788	NA	C10 H14 O6	230.079	3.182	NA	NA	NA	NA	NA	level5	NA	NA	NA	NA	4.10548e+06	4.00403e+06	3.9715e+06	4.00373e+06	3.3883e+06	4.04072e+06	4.01435e+06	4.12883e+06	4.16312e+06	4.00048e+06	3.47434e+06	1.26143e+07	3.38431e+06	9.97948e+06	4.67798e+06	4.78864e+06	1.46229e+07	7.78387e+06	7.15769e+06	9.67997e+06	1.62831e+07	6.34522e+06	1.54593e+07	9.29623e+06	4.79625e+06	1.55539e+07	4.78572e+06	785208	2.44912e+06	841021	4.19321e+06	5.41199e+06	409724	2.24926e+06	4.35079e+06
3.185_388.1031	NA	C15 H21 N2 O8 P	388.103	3.185	NA	NA	NA	NA	NA	level5	NA	NA	NA	NA	38090.6	50829.2	31720.2	42051.3	38659.9	40297.4	37763	42751.8	40146.4	42257	36376.8	30201.3	27252.8	53874.8	67390.3	56012.1	36935.8	41378	30015.7	44195.6	32361	31063.2	33645.8	28470.7	20654.8	28751.9	47005.4	43751.5	31704.9	3.98254e+06	19649.5	36274.3	35093.4	15919.6	46880.1
3.189_258.9759	NA	C5 H12 N O3 P3 S	258.976	3.189	NA	NA	NA	NA	NA	level5	NA	NA	NA	NA	1.5174e+06	1.80999e+06	1.40044e+06	1.36339e+06	1.68665e+06	1.57307e+06	1.65394e+06	1.39907e+06	1.74113e+06	1.50658e+06	1.49841e+06	607016	410688	5.85147e+06	2.45395e+06	543495	80073.6	9.67151e+06	2.7674e+06	2.84329e+06	2.12717e+06	332844	1.84373e+06	264145	1.12379e+06	2.77495e+06	4.69572e+06	4.06309e+06	3.39144e+06	20070.7	125195	652230	7.80814e+06	15966.3	2.84648e+06
3.191_325.1073	NA	C9 H21 N5 O4 P2	325.107	3.191	NA	NA	NA	NA	NA	level5	NA	NA	NA	NA	46439.6	47159.8	42181.6	44949.6	40599	45525.6	44474.9	44526.7	46294.4	41720.7	45304	2948.13	2783.72	5814.54	6513.29	5294.26	4068.8	4558.35	2865.59	4987.48	3189.53	3021.25	3550.72	3737.47	2760.82	4056.31	6107.94	5259.4	4110.44	1.35068e+06	2053.41	7888.86	2944.98	1780.68	4678.48
3.192_579.163	NA	C26 H36 N3 O4 P3 S	579.163	3.192	NA	NA	NA	NA	NA	level5	NA	NA	NA	NA	69287.6	43425.4	46313	81138.1	68813.9	55150.6	57481.8	60499.3	62575.7	73349.7	45833	1201.89	1435.57	2784.38	3794.41	3918.41	3142.88	3823.15	2433.84	4214.63	2653.74	2775.42	2937.68	183897	1622.15	2045.01	2998.55	2950.56	1930.95	532780	409912	2686.86	3173.47	692497	51972
3.206_275.0458	Methyl o-sulfo-l-tyrosinate	C10 H13 N O6 S	275.046	3.206	NA	S389236	NA	NA	NA	level4	NA	NA	NA	NA	262352	259803	263255	213256	234867	262433	252493	256377	265797	238696	235255	306787	961352	112573	57803.7	155971	543294	181000	1.35401e+06	424563	192499	206937	315373	345363	306435	367197	151411	184891	225981	341720	241548	1.42714e+06	241894	190750	463286
3.21_220.0039	NA	C7 H8 O6 S	220.004	3.21	NA	NA	NA	NA	NA	level5	NA	NA	NA	NA	2.84424e+06	3.03749e+06	2.73899e+06	2.71035e+06	2.80886e+06	2.92816e+06	2.80045e+06	2.87516e+06	2.91429e+06	2.74374e+06	2.83669e+06	1.48461e+07	3.37505e+06	117001	8.40282e+06	448491	409458	1.53291e+06	4.19872e+06	2.94352e+06	2.10066e+06	886922	9.79708e+06	339043	8.93541e+06	1.42328e+07	1.09408e+07	2.16351e+06	7.95321e+06	97792.8	26279.8	1.32414e+06	1.06489e+07	396462	3.8544e+07
3.215_138.0317	Salicylic acid	C7 H6 O3	138.032	3.215	C00805	MReference-643	HMDB0001895	NA	96.3	level2	Benzenoids	Benzene and substituted derivatives	Benzoic acids and derivatives	map00360 Phenylalanine metabolism; map01100 Metabolic pathways; map04976 Bile secretion;	6.88187e+06	7.14879e+06	6.7423e+06	6.67795e+06	6.90496e+06	6.88001e+06	6.81045e+06	7.05156e+06	6.81084e+06	6.80969e+06	6.90333e+06	1.37828e+08	1.00508e+07	7.08825e+06	6.23811e+06	6.41476e+06	1.01338e+07	1.15929e+07	7.42737e+06	9.74802e+06	7.61693e+06	6.55255e+06	7.69101e+06	7.86738e+06	8.12694e+06	9.37435e+06	8.31566e+06	5.15673e+06	5.89185e+06	1.43921e+06	3.94255e+06	6.63188e+06	3.53313e+06	9.09952e+06	1.45651e+07
3.218_152.0473	2-hydroxyphenylacetic acid	C8 H8 O3	152.047	3.218	C05852	MReference-141	HMDB0000669	52.8	93.7	level2	Benzenoids	Benzene and substituted derivatives	Phenylacetic acids	map00360 Phenylalanine metabolism; map01100 Metabolic pathways;	981419	985520	1.19377e+06	844108	978912	1.0467e+06	1.00326e+06	986278	981131	1.05898e+06	954256	702425	349278	539495	145270	259083	507174	301046	407016	814908	667173	568010	829443	426562	627892	650499	270014	223708	1.1524e+06	295365	1.66038e+06	6.18291e+06	195699	575128	831955
3.24_165.0426	Am9627000	C8 H7 N O3	165.043	3.24	NA	S21106581	NA	NA	NA	level4	NA	NA	NA	NA	628300	633017	588777	601526	590637	613568	602413	631898	591430	606568	617804	695084	355534	4.93398e+06	475299	1.44863e+06	250419	244816	270960	521070	297312	964140	988895	552599	1.1698e+06	328981	779262	556825	738647	226642	184233	4.17568e+06	1.86936e+06	216736	530468
3.253_212.0683	N-propyl galiate	C10 H12 O5	212.068	3.253	C11155	S4778	HMDB0033835	NA	NA	level4	Benzenoids	Benzene and substituted derivatives	Benzoic acids and derivatives	NULL	2.76938e+06	2.77688e+06	2.73473e+06	2.9045e+06	2.76423e+06	2.76582e+06	2.71616e+06	2.92868e+06	2.76848e+06	2.70195e+06	2.8183e+06	5.05673e+06	4.12039e+06	1.27127e+07	7.17895e+06	6.16721e+06	6.37863e+06	3.12331e+06	4.44706e+06	6.08386e+06	5.67055e+06	3.99464e+06	6.20187e+06	3.65812e+06	4.27607e+06	7.46899e+06	7.75762e+06	3.07926e+06	3.01171e+06	946693	4.82111e+06	2.74904e+06	1.19038e+06	2.95697e+06	4.51234e+06
3.269_168.0785	Dc2810000	C9 H12 O3	168.078	3.269	null	S21111723	HMDB0059963	NA	NA	level4	Benzenoids	Phenol ethers	Anisoles	NA	5.51126e+06	5.51126e+06	5.51126e+06	5.51126e+06	5.51126e+06	5.51126e+06	5.51126e+06	5.51126e+06	5.51126e+06	5.51126e+06	5.51126e+06	1.14706e+07	8.13303e+06	2.57688e+07	1.29496e+07	9.98017e+06	1.45001e+07	7.14217e+06	1.12519e+07	1.32271e+07	1.30787e+07	6.70157e+06	1.32959e+07	8.96535e+06	1.03189e+07	1.68788e+07	1.54363e+07	5.10549e+06	6.3283e+06	1.67225e+06	9.31043e+06	6.79283e+06	2.60691e+06	5.49774e+06	1.0934e+07
3.27_448.0007	NA	C12 H13 N6 O7 P S2	448.001	3.27	NA	NA	NA	NA	NA	level5	NA	NA	NA	NA	711102	729706	677585	706756	660608	678598	659500	733774	683593	702313	690090	2.07132e+06	1.95307e+06	730090	2.72891e+06	816935	62914.1	182732	1.50901e+06	1.54186e+06	620855	103587	1.04228e+06	612417	3.88461e+06	2.32809e+06	4.02782e+06	4.29728e+06	3.06212e+06	5968.76	5613.93	68598.8	3.39652e+06	40607.3	3.20016e+06
3.276_213.0093	3-indoxyl sulphate	C8 H7 N O4 S	213.009	3.276	NA	MReference-1303	NA	NA	94.2	level2	NA	NA	NA	NA	2.05464e+07	2.05464e+07	2.05464e+07	2.05464e+07	2.05464e+07	2.05464e+07	2.05464e+07	2.05464e+07	2.05464e+07	2.05464e+07	2.05464e+07	3.76231e+07	3.60191e+07	2.25795e+07	5.20879e+07	2.17804e+07	7.90368e+06	1.62899e+07	4.18361e+07	2.89324e+07	2.96901e+07	1.06946e+07	2.44208e+07	2.08993e+07	5.77107e+07	3.57521e+07	5.03923e+07	5.19721e+07	3.75721e+07	22617.2	26958.1	7.64221e+06	4.87377e+07	7.73715e+06	5.2437e+07
3.278_228.0203	NA	C8 H8 N2 O4 S	228.02	3.278	NA	NA	NA	NA	NA	level5	NA	NA	NA	NA	7835.95	8100.06	8578.12	7948.29	8330.35	6337.46	8723.83	7981.52	5790.88	9304.78	9305.39	2909.97	2184.66	2640.14	2562.5	17054.6	2668.39	3109.67	2709.78	2146.16	2876.4	1.58284e+06	2329.61	2236.09	1869.49	1761.87	2226.17	1993.37	1813.79	2177.57	2144.92	2056.6	3007.21	1796.16	2288.92
3.278_471.0766	NA	C16 H26 N O9 P S2	471.077	3.278	NA	NA	NA	NA	NA	level5	NA	NA	NA	NA	104539	109755	92352.7	106573	86069.5	98027	90370.7	105792	99209.4	95468.7	102966	313908	233234	73050.9	624741	74528.1	5034.43	15560	218450	142106	61651.1	8272.59	104828	56650	1.67458e+06	353420	827392	852397	455896	3883.94	3671.49	9652.53	602989	6167.31	735060
3.28_296.1466	NA	C12 H24 O8	296.147	3.28	NA	NA	NA	NA	NA	level5	NA	NA	NA	NA	114039	111210	110943	110692	106882	107551	108916	115272	107242	108138	114146	9748.38	6684.01	3111.48	12366.7	4661.03	1315.88	467.557	543.049	2731.38	435.866	408.569	4848.96	4772.12	3188.19	3158.82	2804.45	4719.41	720.685	4559.96	784.836	1.93842e+06	570.059	10532.4	962.737
3.283_270.0306	NA	C10 H10 N2 O5 S	270.031	3.283	NA	NA	NA	NA	NA	level5	NA	NA	NA	NA	18727.4	17952.3	11330.5	14368.6	17619.4	16860.8	16072.1	18217.1	17203.6	12237.8	17312.8	295.697	197.91	244.605	270.852	219.057	3392.17	288.342	257.162	219.994	267.96	210.24	238.52	218.468	180.026	182.302	232.711	344.784	180.548	698.463	193381	6530.11	274.025	317.596	250.737
3.284_393.1088	NA	C15 H23 N O9 S	393.109	3.284	NA	NA	NA	NA	NA	level5	NA	NA	NA	NA	12963.3	13189.2	13190.6	13175.4	12735.2	13117.6	13104.6	12959.1	13348.3	12701.5	13191.9	82.0238	58.0118	67.2532	60.0003	43.8538	134.128	61.1805	54.5714	43.5789	59.7942	52.8267	57.4751	4738.58	52.4977	52.336	229.416	51.5125	45.9646	90687.3	161922	43.6974	58.4399	103046	2159.61
3.284_579.1629	NA	C22 H34 N3 O11 P S	579.163	3.284	NA	NA	NA	NA	NA	level5	NA	NA	NA	NA	56138.5	52948.8	62660.2	54220.6	55645.9	53058.8	59270.6	53683.9	57565	56020.9	55478.8	328.359	561.789	352.865	411.765	241.349	795.902	352.109	729.919	445.508	352.209	252.067	912.91	78802.4	674.146	2015.35	1166.99	614.937	1739.87	656062	634173	252.69	335.309	537709	17765.7
3.304_567.163	NA	C21 H34 N3 O11 P S	567.163	3.304	NA	NA	NA	NA	NA	level5	NA	NA	NA	NA	13104.4	14860.4	13929.7	14033.8	12519.4	13403.2	12709.3	13946.7	15356.7	14438	11668.2	655.364	527.229	620.913	583.144	514.179	654	763.351	668.723	532.369	714.735	556.388	580.968	12680.9	471.772	447.68	566.625	486.036	464.846	87426.5	137036	547.536	739.579	90275.1	1666.79
3.304_579.1517	NA	C17 H35 N5 O11 P2 S	579.152	3.304	NA	NA	NA	NA	NA	level5	NA	NA	NA	NA	891205	891205	891205	891205	891205	891205	891205	891205	891205	891205	891205	790308	738886	636664	352918	4224.26	354051	106425	221565	864280	289883	182339	1.16952e+06	1.6101e+06	902787	2.09209e+06	1.58168e+06	720965	1.67895e+06	485899	434602	47938.2	212144	343198	1.28041e+06
3.31_366.1423	NA	C17 H22 N2 O7	366.142	3.31	NA	NA	NA	NA	NA	level5	NA	NA	NA	NA	3.58101e+06	3.55127e+06	3.48712e+06	3.64072e+06	3.51155e+06	3.54784e+06	3.54033e+06	3.58697e+06	3.61888e+06	3.41696e+06	3.6129e+06	5.70893e+06	5.74946e+06	1.027e+07	2.80425e+06	15090	1.62882e+07	7.32886e+06	4.1452e+06	7.00787e+06	6.83261e+06	5.66209e+06	1.35699e+07	1.78629e+07	4.28613e+06	1.19762e+07	1.03444e+07	4.47616e+06	9.79655e+06	1.64433e+06	3.02788e+06	1.32099e+06	2.59173e+06	3.45755e+06	6.61321e+06
3.311_429.1377	NA	C17 H23 N3 O10	429.138	3.311	NA	NA	NA	NA	NA	level5	NA	NA	NA	NA	875178	875178	875178	875178	875178	875178	875178	875178	875178	875178	875178	799154	906378	1.74165e+06	227741	7157.16	4.67684e+06	752591	336573	1.25538e+06	632264	1.5034e+06	2.92965e+06	5.56834e+06	402242	1.68376e+06	1.22895e+06	482036	1.52177e+06	496859	592487	348720	312236	582352	1.06563e+06
3.335_563.2147	NA	C23 H37 N3 O11 S	563.215	3.335	NA	NA	NA	NA	NA	level5	NA	NA	NA	NA	10442.7	14134.6	14593.8	15204.3	11911.8	14721.9	10599.4	13533.6	13517.6	12310.4	14080.3	1182.2	1061.86	1283.54	1111.46	1024.31	1324.76	1567.76	1393.24	1116.09	1432.94	1131.51	1216.18	1190.98	998.374	944.389	1204.74	1020.53	911.475	1082.45	1011.18	1137.18	1487.11	905.092	1072.16
3.336_259.0509	NA	C10 H13 N O5 S	259.051	3.336	NA	NA	NA	NA	NA	level5	NA	NA	NA	NA	216425	224509	216989	223971	208308	218777	213765	224421	221535	213289	217047	6130.05	4826.88	207602	4618.13	14551.9	244509	7539.11	71614.4	163946	13613.8	96564.3	24569.8	186130	342799	107862	5677.96	4420.89	20175.9	1.0496e+06	4642.12	18978.9	697796	4313.31	106135
3.341_341.1483	His-trp	C17 H19 N5 O3	341.148	3.341	null	S5021683	HMDB0028896	NA	NA	level4	Organic acids and derivatives	Carboxylic acids and derivatives	Amino acids, peptides, and analogues	NA	261597	276292	272680	258624	273483	263298	270631	269609	268299	259643	274822	242800	1.3707e+06	836879	79591.4	76999	972669	27242.6	202438	297414	43209.7	4.90327e+06	361363	470915	177622	380465	1.08001e+06	1.77987e+06	521792	88607.2	155305	102832	984907	93326.3	590978
3.347_254.0786	Phosphoarginine	C6 H15 N4 O5 P	254.079	3.347	NA	S83195	NA	NA	NA	level4	NA	NA	NA	NA	161039	152235	161736	154951	147018	145291	140560	173854	152126	139901	165444	28461.7	91099.6	161614	25809.4	4451.31	93388.8	84325.3	47902	63453.4	67648.6	112942	104021	86474.2	67138.7	195717	98366.3	58789.3	139833	3800.38	48593.6	47679.7	14430.4	61371.7	54474.4
3.352_205.0736	Indole-3-lactic acid	C11 H11 N O3	205.074	3.352	C02043	MReference-450	HMDB0000671	NA	94.4	level2	Organoheterocyclic compounds	Indoles and derivatives	Indolyl carboxylic acids and derivatives	NULL	1.07913e+07	1.07913e+07	1.07913e+07	1.07913e+07	1.07913e+07	1.07913e+07	1.07913e+07	1.07913e+07	1.07913e+07	1.07913e+07	1.07913e+07	1.2128e+07	9.12021e+06	1.48618e+07	1.29598e+07	2.46229e+07	1.72941e+07	6.05439e+06	9.31705e+06	1.28581e+07	1.24343e+07	1.96716e+07	9.97717e+06	1.17403e+07	8.77146e+06	1.12208e+07	1.05383e+07	1.11992e+07	1.09365e+07	7.61769e+06	1.43855e+07	5.93557e+07	7.12797e+06	5.75427e+06	2.00029e+07
3.364_217.0405	Tyramine sulfate	C8 H11 N O4 S	217.041	3.364	null	S134849	HMDB0006409	NA	NA	level4	Organic acids and derivatives	Organic sulfuric acids and derivatives	Arylsulfates	NA	2.39779e+06	2.39779e+06	2.39779e+06	2.39779e+06	2.39779e+06	2.39779e+06	2.39779e+06	2.39779e+06	2.39779e+06	2.39779e+06	2.39779e+06	2.44617e+06	4.57386e+06	8.28264e+06	3.24035e+06	5.38088e+06	9.70897e+06	7.26621e+06	5.35943e+06	9.04381e+06	3.42386e+06	351298	1.15133e+07	5.11594e+06	967322	2.08784e+06	9.3961e+06	4.59967e+06	986167	296607	731318	3.84698e+06	5.07029e+06	641081	6.95601e+06
3.386_152.0473	Mandelate	C8 H8 O3	152.047	3.386	C01984	BGI392	HMDB0000703	96.4	87.7	level1	Benzenoids	Benzene and substituted derivatives	null	NA	214137	206048	226827	258375	206083	218881	206550	244237	225611	205276	222165	31642.1	51088.5	35948.4	83126.1	149144	40111.3	110376	182212	59092.3	129292	2.41927e+06	58930.6	64124.8	22447.4	28379.1	19863.9	79588.5	40586.3	105655	74208.2	1.45534e+06	57461.9	83122	39962.4
3.399_168.0421	Vanillic acid	C8 H8 O4	168.042	3.399	C06672	MReference-1471	HMDB0000484	NA	88.4	level2	Benzenoids	Benzene and substituted derivatives	Benzoic acids and derivatives	NA	906856	959930	936650	962714	953311	919056	946097	941479	994044	890145	943197	932595	2.70965e+06	644358	856051	256592	775601	394561	503414	2.43647e+06	1.77837e+06	277811	1.1516e+06	415961	7.24521e+06	721040	532476	1.11492e+06	2.70816e+06	23059.7	46470.6	2.988e+06	361047	116572	4.76504e+06
3.405_444.0359	4-[2,3-dioxo-3-(2,4,6-trihydroxy-3-methoxyphenyl)propyl]-2-hydroxy-6-methoxyphenyl hydrogen sulfate	C17 H16 O12 S	444.036	3.405	null	S74852363	HMDB0128847	NA	NA	level4	Phenylpropanoids and polyketides	Linear 1,3-diarylpropanoids	Chalcones and dihydrochalcones	NA	7330.47	7688.81	6695.56	7215.75	6458.43	7149.56	7149.29	7413.08	5993.67	8373.04	6866.13	62.4856	63.023	75.2427	51.6943	54.0321	69.1024	77.2085	65.213	47.6857	61.734	48.2091	49.8041	49.1187	202886	42.5054	51.8883	47.5353	45.0907	69.0526	60.7388	61.2192	69.3126	44.1002	42.0635
3.418_442.2043	NA	C19 H30 N4 O8	442.204	3.418	NA	NA	NA	NA	NA	level5	NA	NA	NA	NA	7308.73	6739.64	7024.54	7195.05	7054.97	7069.42	7056.87	7060.41	7229.29	6809.52	7161.91	12.2258	12.0844	18.1795	10.7541	12.0553	15.7836	19.0028	16.4322	15.2378	16.5914	12.2662	12.844	11.8137	8.23365	8.24456	9.40085	8.53488	7.70196	13.5767	12.4789	107234	16.2559	11.5639	11.2404
3.423_232.0037	4-formyl-2-methoxyphenyl hydrogen sulfate	C8 H8 O6 S	232.004	3.423	null	S10798458	HMDB0041789	NA	NA	level4	Organic acids and derivatives	Organic sulfuric acids and derivatives	Arylsulfates	NA	492194	511346	511024	503303	499125	490445	499035	515541	501169	483064	516095	111370	311740	26688.2	95659.9	145837	306938	1.10761e+06	3.78262e+06	3.11443e+06	2.84183e+06	58124.4	151240	140218	192577	160667	124124	2.63124e+06	492151	15868.2	18476.6	286969	26745.3	74225.3	384076
3.436_619.1632	NA	C23 H35 N5 O9 P2 S	619.163	3.436	NA	NA	NA	NA	NA	level5	NA	NA	NA	NA	11007.1	10664.8	10279.2	9858.18	11453.5	10638.9	10651.1	10609.1	10692.1	10659.3	10582.6	288.345	274.254	295.074	227.076	235.796	310.112	366.768	323.211	260.261	330.099	285.241	301.551	11298.7	227.86	294.367	307.628	286.639	242.356	45733.9	56743.9	263.64	315.111	40921.7	1619.84
3.444_503.1463	NA	C15 H30 N5 O10 P S	503.146	3.444	NA	NA	NA	NA	NA	level5	NA	NA	NA	NA	10553.2	12676.6	12984.1	12520.5	10682.2	12948.8	9695.74	14703.1	10072.3	12217.4	12402.3	566.606	202.701	222.253	179.062	192.8	254.982	303.173	280.89	219.463	263.409	214.187	228.58	35320.4	154.137	225.863	203.054	183.294	159.419	87781.4	153860	212.064	262.587	122750	6303.48
3.447_547.1359	NA	C20 H32 N5 O5 P3 S	547.136	3.447	NA	NA	NA	NA	NA	level5	NA	NA	NA	NA	9263.75	9263.75	9263.75	9263.75	9263.75	9263.75	9263.75	9263.75	9263.75	9263.75	9263.75	290.719	311.58	341.177	270.283	270.64	350.908	393.767	358.283	264.541	310.093	248.162	266.766	19232.4	184.417	350.513	339.014	362.224	319.542	62919.5	111444	309.525	343.49	60360.1	3125.51
3.448_116.0157	NA	C2 H4 N4 S	116.016	3.448	NA	NA	NA	NA	NA	level5	NA	NA	NA	NA	10232.1	9717.82	11468.2	11972.3	10065.7	10341.2	10655	10805.4	10729.4	10346.1	10667	172.474	152.882	166.718	132.667	140.437	184.685	215.431	198.278	152.051	181.525	145.629	155.278	13797.9	100.892	160.162	145.824	137.849	122.011	32778	55802.3	155.932	187.826	34928.6	2808.82
3.449_663.1528	NA	C28 H35 N5 O6 P2 S2	663.153	3.449	NA	NA	NA	NA	NA	level5	NA	NA	NA	NA	9171.64	9331.84	9217.12	10164.3	9542.64	9342.05	9633.78	9905.04	8603.25	9367.3	10092.6	8.20109	7.51569	8.26635	6.72246	7.32901	9.72302	11.6692	10.8452	8.19923	10.1016	8.47855	9.07652	15357.8	5.91699	9.19499	8.29221	7.55554	6.5919	38313.6	54931.4	8.0112	10.0756	46120.9	3081.52
3.457_612.1695	NA	C27 H32 O16	612.169	3.457	null	S35013226	HMDB0030558	NA	NA	level4	Phenylpropanoids and polyketides	Cinnamic acids and derivatives	Hydroxycinnamic acids and derivatives	NA	11418.8	11147.1	11395.4	11334	11230	11281.1	11345.4	11293.9	11439.4	10964.5	11515.5	75.1934	70.4131	77.795	64.0529	68.6388	90.1115	106.439	98.1586	76.9784	88.742	77.6138	77.9117	2285.96	49.1421	80.1989	71.5252	64.4215	54.5027	9262.97	12394.1	107830	92.5938	128197	1966.38
3.484_327.1064	NA	C13 H17 N3 O7	327.106	3.484	NA	NA	NA	NA	NA	level5	NA	NA	NA	NA	1.25427e+06	1.25651e+06	1.28302e+06	1.21865e+06	1.24277e+06	1.28947e+06	1.18686e+06	1.27827e+06	1.25954e+06	1.26968e+06	1.23181e+06	1.70172e+06	672760	215918	580009	310694	105943	70830.5	858888	809259	151780	232109	1.123e+06	398319	933695	3.14477e+06	791303	1.25175e+06	154372	203144	76807.6	1.86592e+06	29496.7	346979	2.74722e+06
3.487_264.1104	N-phenylacetylglutamine	C13 H16 N2 O4	264.11	3.487	C04148	MReference-541	HMDB0006344	NA	81.5	level2	Organic acids and derivatives	Carboxylic acids and derivatives	Amino acids, peptides, and analogues	map00360 Phenylalanine metabolism;	1.79212e+07	1.79212e+07	1.79212e+07	1.79212e+07	1.79212e+07	1.79212e+07	1.79212e+07	1.79212e+07	1.79212e+07	1.79212e+07	1.79212e+07	3.85659e+07	2.08081e+07	8.71013e+06	1.81938e+07	7.55838e+06	3.41449e+06	5.19237e+06	2.87471e+07	1.81825e+07	7.97728e+06	6.99702e+06	2.67894e+07	5.59196e+06	1.89197e+07	6.19275e+07	2.28599e+07	3.17276e+07	5.21375e+06	2.22409e+06	1.35741e+06	3.21269e+07	1.7975e+06	6.7481e+06	5.54649e+07
3.495_604.2571	Itarnafloxin	C35 H33 F N6 O3	604.257	3.495	NA	S9810507	NA	NA	NA	level4	NA	NA	NA	NA	7366.33	7110.6	7447.12	7244.78	7190.48	7280.53	7306.16	7264.3	6968.32	7698.97	7164.43	472.271	414.056	454.683	354.892	372.605	487.123	554.116	502.328	396.378	484.241	422.211	440.135	421.003	296.391	501.204	450.779	409.49	359.125	427.036	374.528	22582.4	488.088	334.445	432.096
3.496_131.0735	Skatole	C9 H9 N	131.073	3.496	C08313	S6480	HMDB0000466	NA	NA	level4	Organoheterocyclic compounds	Indoles and derivatives	Indoles	NULL	830022	844527	825275	826554	831588	831819	832237	831483	833714	837660	824278	1.50799e+06	356979	1.18195e+06	1.99994e+06	1.33567e+06	784291	459770	894797	4.70818e+06	1.34793e+06	3.4706e+06	3.04986e+06	936076	670603	6.23666e+06	897696	792027	2.56591e+06	255214	205172	1.28693e+06	117767	191578	3.87566e+06
3.496_175.0632	Indole-3-acetic acid	C10 H9 N O2	175.063	3.496	C00954	BGI323	HMDB0000197	89.6	80.5	level1	Alkaloids	Alkaloids derived from tryptophan and anthranilic acid	Indole alkaloids	map00380 Tryptophan metabolism; map01100 Metabolic pathways;	914460	937266	919141	904449	916070	913194	925446	914376	928297	932070	896858	1.65012e+06	409545	1.30268e+06	2.15991e+06	1.45477e+06	935132	543000	993844	5.01338e+06	1.43177e+06	3.7848e+06	3.28844e+06	1.03128e+06	729443	6.81116e+06	1.03306e+06	894606	2.88703e+06	333452	233928	1.51838e+06	176627	212107	4.09235e+06
3.499_204.0091	Guaiacol sulfate	C7 H8 O5 S	204.009	3.499	null	S21078	HMDB0060013	NA	NA	level4	Organic acids and derivatives	Organic sulfuric acids and derivatives	Arylsulfates	NA	2.41977e+06	2.52952e+06	2.52508e+06	2.39662e+06	2.33551e+06	2.49902e+06	2.45239e+06	2.47704e+06	2.49201e+06	2.39493e+06	2.43606e+06	2.7383e+06	2.09766e+06	478940	935243	1.13301e+06	1.33597e+06	1.28792e+06	2.65605e+06	5.44248e+06	2.83849e+06	911568	1.7889e+06	1.96314e+06	1.75818e+06	5.08874e+06	2.24851e+06	2.38334e+06	4.62843e+06	14127.3	238117	496424	404478	89089.2	2.28865e+07
3.511_395.0634	NA	C10 H22 N O11 P S	395.063	3.511	NA	NA	NA	NA	NA	level5	NA	NA	NA	NA	1.19644e+06	1.20298e+06	1.23343e+06	1.18479e+06	1.20459e+06	1.20443e+06	1.20456e+06	1.20427e+06	1.20973e+06	1.19298e+06	1.21047e+06	1.91361e+06	2.72167e+06	3.73749e+06	2.10922e+06	2.72836e+06	2.88065e+06	568357	1.71747e+06	2.5198e+06	1.19278e+06	3.68519e+06	2.84471e+06	1.95044e+06	1.98748e+06	1.67998e+06	2.8333e+06	2.42803e+06	2.84905e+06	1.12505e+06	1.27238e+06	4.32438e+06	769181	371040	3.20658e+06
3.525_393.1088	NA	C15 H23 N O9 S	393.109	3.525	NA	NA	NA	NA	NA	level5	NA	NA	NA	NA	11993.1	11737.5	12396.2	11183.5	12298.1	11914.8	11899.6	11927	12069.7	11618.5	12052.6	130.358	112.425	125.386	104.111	120.692	167.618	192.813	176.773	140.388	169.983	134.353	135.132	2276.9	78.2967	119.694	106.644	98.0997	87.5627	91522.3	146967	124.628	167.332	115893	1827.75
3.527_151.0633	Paracetamol	C8 H9 N O2	151.063	3.527	C06804	S1906	HMDB0001859	NA	NA	level4	Benzenoids	Phenols	1-hydroxy-2-unsubstituted benzenoids	map04976 Bile secretion;	48980.5	52541.7	52706	49356.6	49444.8	47402.5	51081.9	55454.6	48646.7	49529.6	49943.4	2.00057e+06	23814.3	9632.61	13591.9	17826.5	26136.3	12637.4	25624	88785.3	23089.5	16770.6	11716.2	17707.7	18330.6	15413.3	10288.2	47405.3	30267.8	5193.54	2687.91	25202.9	15391.5	5909.51	53312.6
3.527_195.0529	2-hydroxyhippuric acid	C9 H9 N O4	195.053	3.527	C07588	MReference-529	HMDB0000840	NA	94.7	level2	Benzenoids	Benzene and substituted derivatives	Benzoic acids and derivatives	NULL	590340	591411	599491	579016	602532	554153	623355	592002	591642	576713	594370	2.56484e+07	136805	126439	129970	258583	160150	52410.1	191106	463784	120563	73374.6	139895	128283	247966	194763	212159	131462	426249	2769.33	3584.67	328818	67972.5	39334	449007
3.554_187.0632	Indole-3-acrylic acid	C11 H9 N O2	187.063	3.554	NA	MReference-449	NA	NA	84.7	level2	NA	NA	NA	NA	333463	330633	338682	327311	324299	339686	335754	328831	339372	326721	329972	527153	156672	300354	1.63877e+06	480547	128655	512784	165216	450413	95879.2	4.25466e+06	656324	500088	33143.2	163055	1.42015e+06	271269	169129	552022	192363	147712	60701.1	348953	399421
3.562_168.0421	Homogentisic acid	C8 H8 O4	168.042	3.562	C00544	MReference-1295	HMDB0000130	NA	50.1	level3	Benzenoids	Benzene and substituted derivatives	Phenylacetic acids	map00130 Ubiquinone and other terpenoid-quinone biosynthesis; map00350 Tyrosine metabolism; map01100 Metabolic pathways;	873163	907345	858041	814723	866954	955700	855389	957853	734111	985154	854747	829099	4.17074e+06	898062	634179	3.84959e+06	7.90856e+06	3.45353e+06	3.26081e+06	107197	3.39581e+06	5.7813e+06	2.12944e+06	2.28018e+06	942067	903185	1.05573e+07	622136	1.49856e+06	318556	343062	652397	1.45095e+06	179357	2.89072e+06
3.562_242.1263	NA	C11 H18 N2 O4	242.126	3.562	NA	NA	NA	NA	NA	level5	NA	NA	NA	NA	772755	771954	782415	769901	773314	763451	770858	776180	768661	758286	791714	520993	466582	310918	2.64363e+06	5.53981e+06	170716	94471.7	174546	286160	71385.7	3.64109e+06	382679	277146	138813	424027	296731	357207	223682	383239	545274	504773	306248	1.68307e+06	396885
3.583_347.1656	NA	C9 H25 N5 O9	347.166	3.583	NA	NA	NA	NA	NA	level5	NA	NA	NA	NA	8384.04	8135.77	8777.3	8094.73	8588.55	8404.3	8349.81	8356.78	8547.33	8279.32	8377.18	402.759	322.331	366.106	298.54	345.696	481308	534.057	464.822	395.272	487.205	420.525	415.808	405.894	647.675	301.438	397.566	319.441	290.122	7211.9	78190.8	129136	512.191	6332.05	341.53
3.584_409.1578	Linustatin	C16 H27 N O11	409.158	3.584	NA	S106563	NA	NA	NA	level4	NA	NA	NA	NA	6726.13	6678.45	6482.35	7102.43	6569.92	6876.17	6577.87	6754.33	6254.51	7167.04	6746.83	492.814	472.375	507.468	486.272	484.88	539114	775.543	681.809	596.703	735.885	652.664	646.339	698.252	414.49	456.592	570.554	467.07	419.196	5720.31	99855.4	184400	751.747	8421.52	574.31
3.585_217.0405	Tyramine sulfate	C8 H11 N O4 S	217.041	3.585	null	S134849	HMDB0006409	NA	NA	level4	Organic acids and derivatives	Organic sulfuric acids and derivatives	Arylsulfates	NA	19590.5	20326.6	21242	19024.7	19994.5	17769.6	19966.7	20079.4	18440.3	19083.7	22054.4	1580.79	1318.17	11099.2	1363.26	5000.17	3218.07	1878.76	1739.36	1517.43	1638.55	4696.28	2357.75	4339.66	836.538	973.992	4050.43	1209.36	935.454	27109.7	90750.4	3004.63	1862.67	55396.9	4605.05
3.585_346.1625	[3-(hydroxymethyl)-3-methyl-2-oxobicyclo[2.2.1]hept-1-yl]methyl hexopyranoside	C16 H26 O8	346.163	3.585	null	S74886393	HMDB0033223	NA	NA	level4	Lipids and lipid-like molecules	Prenol lipids	Terpene glycosides	NA	31097.3	29105.4	31714.5	31045.6	30383.9	29660.2	31066.8	29278.8	29747.5	31632.3	31112.9	887.099	164.996	180.86	244.203	216.698	1.46739e+06	259.226	225.045	933.698	311.258	201.481	199.335	199.916	1903.63	521.257	257.013	158.725	151.574	27400.2	251976	448894	260.276	21796.8	851.888
3.59_374.1508	NA	C16 H26 N2 O6 S	374.151	3.59	NA	NA	NA	NA	NA	level5	NA	NA	NA	NA	8585.22	9356.22	9455.75	8582.4	9023.94	8906.65	9040.63	9142.14	8420.62	8935.67	9489.98	257.33	236.113	267.849	217.029	247.952	365.04	376.857	327.011	274.796	337.762	289.357	285.932	279.356	179.318	209.545	277.232	228.712	208.959	325.306	221.559	427.347	378.958	404797	13934.9
3.594_197.0178	NA	C5 H11 N O3 S2	197.018	3.594	NA	NA	NA	NA	NA	level5	NA	NA	NA	NA	383219	383219	383219	383219	383219	383219	383219	383219	383219	383219	383219	696584	1.19095e+06	2.23669e+06	562467	4.82698e+06	1.58139e+06	123882	454172	811691	167916	1.86591e+06	524969	737280	36500.2	96662.4	448209	794028	121137	39069.3	132655	379084	97792.9	302101	218759
3.603_216.009	2-hydroxy-5-vinylphenyl hydrogen sulfate	C8 H8 O5 S	216.009	3.603	null	S74851573	HMDB0124978	NA	NA	level4	Organic acids and derivatives	Organic sulfuric acids and derivatives	Arylsulfates	NA	425444	354203	400359	354571	402185	368580	388501	377484	389474	371539	400754	41053.9	117696	14272.2	51136.1	70146.2	161456	110888	665518	238204	424184	27256.3	94740.2	123727	47931.2	125031	50999.2	154655	5.18156e+06	5891.08	12336.5	4.60631e+06	26639	541490	287400
3.605_340.173	NA	C14 H28 O9	340.173	3.605	NA	NA	NA	NA	NA	level5	NA	NA	NA	NA	398462	372389	411308	408307	403680	398308	461894	372603	413173	368742	418673	26341.9	16371.5	9384.07	33117.2	23224.8	2.46292e+06	620.882	1356.61	10709	956.388	481.98	11069	10163	13950.3	9525.54	9349.3	15878.5	12672.5	58959.9	441408	6.83577e+06	7097.28	55479.8	14746.9
3.606_285.0845	Buchananine	C12 H15 N O7	285.084	3.606	NA	S390993	NA	NA	NA	level4	NA	NA	NA	NA	1.0795e+06	1.14468e+06	1.16252e+06	1.09348e+06	1.07272e+06	1.10364e+06	1.107e+06	1.12556e+06	1.12191e+06	1.07235e+06	1.12845e+06	1.084e+06	474015	2.22146e+06	3.26211e+06	8.60401e+06	530547	57114.7	38791.3	372693	52692.7	1.9902e+06	167159	285405	249171	265116	1.37539e+06	441719	280790	255333	1.6298e+06	378480	328281	1.39468e+06	256766
3.609_283.9986	NA	C11 H8 O7 S	283.999	3.609	NA	NA	NA	NA	NA	level5	NA	NA	NA	NA	182624	192423	208108	197938	195773	193177	194159	194280	201242	184295	199652	120902	225001	141201	157809	173041	731395	102070	194042	159524	298200	34707.6	238140	286817	612954	389496	54187.7	26981.6	277038	6665.37	4518.13	4.26229e+06	444250	84679.2	592013
3.615_248.035	4-ethyl-2-hydroxy-6-methoxyphenyl hydrogen sulfate	C9 H12 O6 S	248.035	3.615	null	S74852093	HMDB0128019	NA	NA	level4	Organic acids and derivatives	Organic sulfuric acids and derivatives	Arylsulfates	NA	70394.4	69579.6	56767.8	78335.3	58960.9	65688	92080.6	60504.1	65133.3	66752.3	66976.8	5559.32	4604.09	182791	5281.28	49142.5	110653	19451.8	161375	75182.5	75632.4	5644.43	8309.91	92256.2	390133	10259.4	8023.34	71507.5	110436	50595.1	113662	2.19638e+06	7898.94	108239	179534
3.629_369.1331	NA	C19 H19 N3 O5	369.133	3.629	NA	NA	NA	NA	NA	level5	NA	NA	NA	NA	17086.6	18413.8	19437.1	17121.8	21242.8	17007.7	17827.4	18597	18117.8	18103.8	19080	34.8495	35.6203	39.5883	32.0856	36.864	52.8421	58.0319	49.9179	41.8874	53.1988	44.1961	42.9986	45.0303	28.7885	32.836	44.4856	37.4089	34.3151	231317	41.1517	2364.58	61.1616	201.728	36.5113
3.63_432.1286	NA	C17 H25 N2 O9 P	432.129	3.63	NA	NA	NA	NA	NA	level5	NA	NA	NA	NA	11813.7	12870.7	13129.7	11830.7	12639.9	12356.8	12026.7	12564.5	12381.1	12438.8	12479	85.5401	83.1209	92.9466	74.4881	85.5811	126.132	134.325	113.852	95.253	119.87	99.9306	94.9778	98.0775	62.3931	69.7092	93.9391	78.305	70.9047	171330	75.9175	1969.48	140.189	118.79	81.3419
3.632_272.173	NA	C13 H24 N2 O4	272.173	3.632	NA	NA	NA	NA	NA	level5	NA	NA	NA	NA	808102	831887	805006	812885	818637	816676	813697	813248	830449	812124	806074	1.92714e+06	2.46673e+06	1.34845e+06	959626	972238	1.06182e+06	2.27824e+06	1.79414e+06	1.27192e+06	1.63202e+06	1.60866e+06	1.5325e+06	2.26205e+06	6.48715e+06	1.41834e+06	1.87917e+06	1.5156e+06	1.61735e+06	92350.6	3.94224e+06	1.27895e+06	3.15694e+06	1.86805e+06	2.65398e+06
3.633_180.0645	Theophylline	C7 H8 N4 O2	180.065	3.633	C07130	MReference-2	HMDB0001889	NA	93.4	level2	Alkaloids	Others	Purine alkaloids	map00232 Caffeine metabolism; map01100 Metabolic pathways;	8678.41	8763.65	8964.75	8785.41	8855.38	8753.96	8904.82	8897.66	8678.39	8607.16	9034.02	51.2993	58.0325	56.7774	45.942	51.5817	383.535	79.5411	69.3513	57.28	73.1469	318.277	58.5827	63.2015	39.0517	44.3176	85.564	50.1177	46.4386	69.1567	46.1591	99.1384	856378	52.1397	1316.72
3.636_256.0942	P-gal	C12 H16 O6	256.094	3.636	NA	S92439	NA	NA	NA	level4	NA	NA	NA	NA	2.2155e+07	1.94468e+07	1.24764e+07	2.15109e+07	1.93752e+07	1.9145e+07	1.31609e+07	2.22386e+07	1.24216e+07	2.20332e+07	2.24287e+07	1.04033e+07	5.34572e+06	8.43283e+06	4.26398e+06	2.04631e+07	8.9978e+07	8.30939e+06	5.1357e+07	6.3176e+07	4.88303e+07	1.94614e+07	2.41968e+07	7.11264e+07	3.09287e+07	1.08989e+07	4.07222e+07	4.81419e+07	3.92978e+07	1.59013e+07	1.34659e+07	1.18454e+07	2.7361e+06	2.03533e+07	7.12883e+06
3.653_180.0421	4-hydroxyphenylpyruvic acid	C9 H8 O4	180.042	3.653	C01179	MReference-1301	HMDB0000707	NA	82.2	level2	Benzenoids	Benzene and substituted derivatives	Phenylpyruvic acid derivatives	map00130 Ubiquinone and other terpenoid-quinone biosynthesis; map00350 Tyrosine metabolism; map00400 Phenylalanine, tyrosine and tryptophan biosynthesis; map01100 Metabolic pathways; map01210 2-Oxocarboxylic acid metabolism; map01230 Biosynthesis of amino acids;	1.40737e+06	1.3843e+06	1.45135e+06	1.40175e+06	1.38365e+06	1.39088e+06	1.43305e+06	1.41001e+06	1.40444e+06	1.37986e+06	1.42147e+06	2.96765e+06	2.65376e+06	2.71311e+06	5.08049e+06	2.47916e+06	1.89515e+06	210625	653448	2.08568e+06	312383	449532	1.92978e+06	2.64353e+06	2.68911e+06	1.87553e+06	2.82104e+06	3.15204e+06	2.10653e+06	1.79633e+06	1.3281e+06	915823	405566	2.0539e+06	2.699e+06
3.654_486.2306	NA	C21 H34 N4 O9	486.231	3.654	NA	NA	NA	NA	NA	level5	NA	NA	NA	NA	11433.2	7222.03	7661.53	8568.63	7868.77	8394.36	7825.07	8336.22	7829.72	7170.81	11006.9	22.2983	23.0624	25.9064	20.9104	24.0774	38.322	38.6955	32.8449	26.9367	41.0719	27.6114	63.6193	49.7863	17.8893	19.6961	25.5333	21.8686	19.7165	30.5573	20.9843	185751	41.6958	30.347	26.6152
3.662_367.1629	Isatidine	C18 H25 N O7	367.163	3.662	NA	S4445049	NA	NA	NA	level4	NA	NA	NA	NA	9441.34	9942.96	11221.5	10656.4	9579.43	9700.04	10025.1	10148.4	10440.5	10024.3	9887	901.129	939.948	1059.03	861.875	998.3	1418.57	1600.41	1356.11	1104.28	1417.91	1114.01	1102.4	1121.33	709.468	771.946	998.288	850.038	765.3	1241.72	862.734	1474.42	1669.63	855.567	924.492
3.673_164.0472	Phenylpyruvic acid	C9 H8 O3	164.047	3.673	C00166	MReference-1389	HMDB0000205	NA	54.6	level3	Benzenoids	Benzene and substituted derivatives	Phenylpyruvic acid derivatives	map00360 Phenylalanine metabolism; map00400 Phenylalanine, tyrosine and tryptophan biosynthesis; map01100 Metabolic pathways; map01210 2-Oxocarboxylic acid metabolism; map01230 Biosynthesis of amino acids;	328858	328858	328858	328858	328858	328858	328858	328858	328858	328858	328858	341883	285992	566736	504037	937738	634719	139107	206039	348973	349377	1.63419e+06	283493	309349	252414	364276	473593	478938	317867	169132	296378	1.74135e+06	88129	190594	332466
3.698_241.9882	NA	C9 H6 O6 S	241.988	3.698	NA	NA	NA	NA	NA	level5	NA	NA	NA	NA	418004	426661	415814	404210	441531	400858	421519	419957	408732	419352	429674	34124.3	682963	29890	357999	1.6344e+06	473638	566363	1.87533e+06	762447	1.11085e+06	6529.4	696844	902214	10929.9	1.31496e+06	75543.8	1.06638e+06	1.50579e+06	6264	4674.15	75431.8	660051	10861.7	1.35628e+06
3.7_499.0821	NA	C18 H21 N5 O8 S2	499.082	3.7	NA	NA	NA	NA	NA	level5	NA	NA	NA	NA	7604.06	7348.08	7543.44	7254.94	7690.4	7484.46	7478.56	7487.31	7429.11	7600.76	7428.49	507.717	502.123	591.437	489.069	604.298	701368	1074.71	917.266	761.452	997.658	824.912	876.849	827.407	500.522	547.612	704.41	585.135	515.687	623.958	480.819	519.334	974.709	612.875	693.987
3.71_663.1527	NA	C17 H40 N5 O14 P3 S	663.153	3.71	NA	NA	NA	NA	NA	level5	NA	NA	NA	NA	10276.9	11275.4	10498.1	8503.65	8524.28	9930.73	9447.33	9997.12	10079	8218.97	11368	377.745	377.053	432.638	344.167	385.968	544.542	606.4	522.253	404.438	522.764	423.099	453.413	5474.22	269.038	316.56	415.247	362.558	330.556	58061.6	38433.3	349.114	575.591	31622.2	1978.89
3.718_199.0842	2-acetyl-6-hydroxy-7-(hydroxymethyl)-1,5,6,7-tetrahydro-4h-azepin-4-one	C9 H13 N O4	199.084	3.718	null	S35013865	HMDB0035177	NA	NA	level4	NA	NA	NA	NA	10072.8	10031.6	10406.4	9919.15	10396.8	9928.95	10327.3	9552.65	10360.8	10014.2	10403.6	123.515	124.484	212.029	124.891	171.08	199.298	339.592	170.278	210.781	169.196	1511.57	144.507	3594.29	104.084	154.866	124.482	105.403	158.297	23305.9	46349.5	110.118	237.628	36580.9	1439.27
3.727_332.0562	NA	C13 H16 O8 S	332.056	3.727	NA	NA	NA	NA	42.6	level5	NA	NA	NA	NA	180179	197096	190614	176003	179246	179365	194021	191069	175718	185726	185635	38632.2	12053.8	5214.48	4749.25	135638	222878	7598.96	331434	5008.28	400721	127905	5771.77	5428.35	22945.5	4200.92	8257.87	4542.44	141391	74971.6	417041	1.72067e+06	84704.4	587805	1.8518e+06
3.74_242.1264	NA	C11 H18 N2 O4	242.126	3.74	NA	NA	NA	NA	NA	level5	NA	NA	NA	NA	172975	172975	172975	172975	172975	172975	172975	172975	172975	172975	172975	154311	235240	384687	114218	59830.2	49321	9397.78	77400.8	115439	29260.5	57166.4	103565	134634	406813	474836	116149	89146.2	318274	343848	224207	581552	168277	322445	289745
3.761_200.1046	(+/-)-camphoric acid	C10 H16 O4	200.105	3.761	null	S20198	HMDB0034491	NA	NA	level4	Organic acids and derivatives	Carboxylic acids and derivatives	Dicarboxylic acids and derivatives	NA	1.17492e+06	1.14958e+06	1.1692e+06	1.29424e+06	1.10012e+06	1.12698e+06	1.07161e+06	1.14189e+06	1.42011e+06	1.13897e+06	1.04558e+06	2.54464e+06	1.16294e+06	3.51394e+06	1.4082e+06	587779	1.16927e+06	2.02037e+06	1.94232e+06	3.615e+06	2.73949e+06	3.78071e+06	2.73469e+06	1.40983e+06	2.63927e+06	3.46458e+06	1.64073e+06	722405	1.5051e+06	877872	2.03241e+06	3.45521e+06	716268	1.03995e+06	2.2044e+06
3.78_209.9797	NA	C8 H2 O7	209.98	3.78	NA	NA	NA	NA	NA	level5	NA	NA	NA	NA	6521.29	6373.55	6636.16	6873.45	6244.99	6527.88	6532.88	6530.35	6520.18	6480.72	6575.58	533.142	558.432	627.092	585.517	562.228	731.85	835.075	697.418	527.844	680.912	540.688	598.945	588.054	383.243	473.114	582.463	464.465	555.474	560.081	502.974	441.413	740.692	704.349	541.264
3.8_198.0018	(2-[2-ketopropylthio]ethanesulfonate	C5 H10 O4 S2	198.002	3.8	NA	S391495	NA	NA	NA	level4	NA	NA	NA	NA	3.78861e+06	3.80585e+06	3.80688e+06	3.6596e+06	3.93854e+06	3.75e+06	3.89997e+06	3.77514e+06	3.84572e+06	3.8023e+06	3.73224e+06	9.4335e+06	5.98312e+06	7.68546e+06	8.52837e+06	8.01526e+06	1.18124e+07	9.74816e+06	7.8142e+06	1.10816e+07	9.41119e+06	8.58447e+06	1.07437e+07	1.12116e+07	6.88496e+06	1.0296e+07	7.3549e+06	5.2306e+06	7.82826e+06	1.33883e+06	4.54296e+06	2.92182e+06	4.70968e+06	3.64445e+06	8.30303e+06
3.802_311.9784	NA	C5 H8 N6 O4 S3	311.978	3.802	NA	NA	NA	NA	NA	level5	NA	NA	NA	NA	348035	352660	353274	363232	328428	353102	350825	347912	346212	349845	352857	1.57643e+06	525034	767647	2.42573e+06	958266	1.54441e+06	1.22663e+06	769350	3.56336e+06	1.4924e+06	530253	1.49142e+06	2.2925e+06	1.30342e+06	3.07063e+06	1.15506e+06	268948	1.04273e+06	18957.4	362382	213149	214724	224141	1.08239e+06
3.81_371.1212	4-[2-amino-3-(beta-d-glucopyranosyloxy)phenyl]-4-oxobutanoic acid	C16 H21 N O9	371.121	3.81	null	S9123914	HMDB0062374	NA	NA	level4	Organic oxygen compounds	Organooxygen compounds	Carbohydrates and carbohydrate conjugates	NA	695521	706686	710387	675953	672562	674383	684356	717262	667346	688763	704375	2.14709e+06	2.48865e+06	1.30838e+06	756276	531031	825022	151544	176092	1.5858e+06	151985	756260	1.57417e+06	1.30912e+06	1.29353e+06	1.02831e+06	728824	418682	1.01891e+06	316664	4.85447e+06	774929	598256	4.07857e+06	1.49066e+06
3.817_154.0265	Gentisic acid	C7 H6 O4	154.026	3.817	C00628	MReference-110	HMDB0000152	79.1	82.7	level2	Benzenoids	Benzene and substituted derivatives	Benzoic acids and derivatives	map00350 Tyrosine metabolism; map01100 Metabolic pathways;	1.00615e+07	1.04872e+07	1.08084e+07	9.89167e+06	1.06705e+07	1.04463e+07	1.03987e+07	1.02445e+07	1.00054e+07	1.03112e+07	1.08732e+07	1.56637e+07	3.14608e+06	8.50853e+06	1.89548e+07	1.21859e+07	1.07492e+07	4.0662e+06	4.25753e+06	2.35248e+07	7.24719e+06	8.73048e+06	2.91636e+07	1.24923e+07	1.95591e+07	2.56518e+07	1.76497e+07	8.02643e+06	5.87928e+07	365767	481303	6.05233e+06	1.70421e+06	493688	4.42969e+07
3.817_190.9903	Clopidol	C7 H7 Cl2 N O	190.99	3.817	NA	S17084	NA	NA	NA	level4	NA	NA	NA	NA	2.18136e+06	2.3952e+06	2.22672e+06	2.18347e+06	2.3848e+06	2.31025e+06	2.30265e+06	2.22331e+06	2.2342e+06	2.27493e+06	2.3308e+06	4949.12	4709.96	60261.3	2.91433e+07	5198.9	2.58196e+06	8625.82	6426.38	6382.93	7756.67	5550.3	5933.68	9008.88	3.96868e+06	5896.1	2.36857e+07	3.34598e+06	6.63503e+06	4790.6	4415.05	5158.53	5.08629e+06	4344.14	1.59369e+07
3.817_192.9873	NA	C5 H9 N O P2 S	192.987	3.817	NA	NA	NA	NA	NA	level5	NA	NA	NA	NA	753469	784007	782503	735552	808459	762858	787372	740785	764331	781334	783504	7925.08	4774.55	26980.3	1.01022e+07	4928.42	865192	8688.63	6469.74	5284.47	7892.41	5564.09	5945.26	5804.92	2.03014e+06	4747.92	1.22559e+07	1.16235e+06	2.25604e+06	4858.87	4468.48	4420.82	1.71612e+06	4368.81	8.3978e+06
3.819_246.0194	3-(3-sulfooxyphenyl)propanoic acid	C9 H10 O6 S	246.019	3.819	null	S162993	HMDB0094710	NA	NA	level4	Organic acids and derivatives	Organic sulfuric acids and derivatives	Arylsulfates	NA	701851	693831	697288	667566	700741	697195	694103	695369	664428	701679	709267	916523	2.26164e+06	462567	1.71731e+06	1.16492e+06	941974	1.44008e+06	2.34642e+06	2.21804e+06	1.33563e+06	726123	773581	1.05341e+06	721679	1.36403e+06	803097	1.15679e+06	404498	132765	682397	807402	492720	626574	1.00477e+06
3.831_238.0838	(e)-3,4,5-trimethoxycinnamic acid	C12 H14 O5	238.084	3.831	null	S642910	HMDB0002511	NA	NA	level4	Phenylpropanoids and polyketides	Cinnamic acids and derivatives	Hydroxycinnamic acids and derivatives	NA	26812.8	28254.8	30494	26203.7	28554.5	28688.2	26966.4	28133.2	27527.6	27960.6	28790	1425.69	476.976	495.496	582.49	2810.44	678.567	792.406	624.236	601.942	920.891	3649.52	867.649	645.657	1236.34	579.082	486.816	374.701	553.065	221141	627583	4538.9	642.004	1.07595e+06	27267.5
3.837_220.0037	NA	C7 H8 O6 S	220.004	3.837	NA	NA	NA	NA	NA	level5	NA	NA	NA	NA	8249.22	8714.88	8419.27	8398.89	8719.59	8507.91	8316.07	8584.25	8349.58	8503.76	8595.81	114.568	109.131	167.133	192.248	117.769	160.836	182.26	190.704	187.053	159.978	190.58	142.637	156.313	12291	457940	163.567	103.036	233.188	106.027	114.654	176.679	168.706	106.452	136.582
3.84_386.1571	1-(beta-d-glucopyranuronosyl)-3-{1-hydroxy-4-[methyl(nitroso)amino]butyl}pyridinium	C16 H24 N3 O8	386.157	3.84	null	S35031958	HMDB0060498	NA	NA	level4	Organic oxygen compounds	Organooxygen compounds	Carbohydrates and carbohydrate conjugates	NA	7768.92	8524.52	7907.71	8226.35	8055.54	8174.44	8002.52	8055.56	8184.03	8101.53	8045	279.72	263.224	300.089	276.299	277.221	363.488	425.436	370.756	304.257	378.839	315.751	339.913	321.048	213.559	270.309	322.561	250.244	276.596	85687.3	197918	560.14	392.291	228032	6416.73
3.868_385.1368	NA	C17 H23 N O9	385.137	3.868	NA	NA	NA	NA	NA	level5	NA	NA	NA	NA	1.60203e+06	1.80526e+06	1.61882e+06	1.59804e+06	1.66517e+06	1.63902e+06	1.62458e+06	1.66102e+06	1.68359e+06	1.62892e+06	1.65949e+06	2.96686e+06	2.71458e+06	1.85746e+06	3.72305e+06	4.28858e+06	981867	1.39776e+06	2.32286e+06	3.44623e+06	2.48919e+06	1.10569e+07	1.61295e+06	1.44501e+06	1.59551e+06	1.16197e+06	1.20374e+06	337692	1.26115e+06	479378	6.93335e+06	2.07772e+06	1.02883e+06	4.88724e+06	1.63462e+06
3.87_530.2568	NA	C18 H38 N6 O12	530.257	3.87	NA	NA	NA	NA	NA	level5	NA	NA	NA	NA	5919.42	6126.34	5785.71	5933.81	6025.59	5979	5939.82	5942.29	5991.19	5967.18	5931.93	21.3297	21.5412	23.6389	20.1354	21.4521	28.6253	33.5973	31.0594	23.6364	31.7359	25.1164	26.9106	25.0692	16.1639	21.036	25.552	20.3194	19.3334	19.9692	19.4811	101645	29.9663	19.3299	23.9649
3.871_407.1248	NA	C17 H21 N5 O5 S	407.125	3.871	NA	NA	NA	NA	NA	level5	NA	NA	NA	NA	7729.14	8226.3	7149.24	7283.72	7296.42	7703.94	7152.7	7690.65	7663.9	7466.37	7539.2	295.743	299.664	328.986	304.945	296.218	394.176	457.996	421.8	317.21	424.235	330.947	354.912	1312.6	210.199	272.15	330.42	262.712	260.352	25299.6	172088	609.898	409.976	81131.5	1035.34
3.871_447.1948	NA	C17 H29 N5 O9	447.195	3.871	NA	NA	NA	NA	NA	level5	NA	NA	NA	NA	34880.5	39050	30663.9	35474.2	34503.4	36189.2	31730.3	35083.7	34976.6	34139.1	36234.5	20470.6	17765.6	6859.1	14374.4	29292.9	2991.53	3483.23	3210.07	3012.5	3235.57	2526.31	5306.35	5696.22	7174.8	2877.95	3718.84	7910.25	9926.21	23839.4	18388	974632	3137.14	31532.5	6148.4
3.877_384.1991	NA	C16 H32 O10	384.199	3.877	NA	NA	NA	NA	NA	level5	NA	NA	NA	NA	199082	202906	198334	182650	198775	201169	198169	194964	196618	198484	195889	8774.49	4544.32	3058.19	10843.6	7381.14	3760.46	257.008	406.251	3464.65	185.426	247.687	3255.06	3735.46	3405.5	2143.29	3104.22	5048.73	3972.01	3881.93	3898.34	2.83212e+06	2708.02	5750.27	4213.85
3.882_241.004	Indole-3-carboxilic acid-o-sulphate	C9 H7 N O5 S	241.004	3.882	null	S30778505	HMDB0060002	NA	NA	level4	Organoheterocyclic compounds	Indoles and derivatives	Indolecarboxylic acids and derivatives	NA	34751.5	36386.3	37762.2	34741.1	40198	37786.1	33213.4	37875.1	34836.8	36750.8	38409.7	5558.61	3758.31	5121.21	78427.5	74205.9	39408.2	5642.4	5197.75	120112	7592.02	4109.95	4399.58	222679	2635.02	31356.6	11071.1	6981.39	8373.41	252301	188107	1.4252e+06	38250.1	14475.3	47797.4
3.892_186.0889	Cis-2-carboxycyclohexyl-acetic acid	C9 H14 O4	186.089	3.892	NA	S571146	NA	NA	NA	level4	NA	NA	NA	NA	106072	113227	103811	104307	108631	105742	103258	111317	102701	111182	105729	52814.9	55769.3	63607.1	45794.4	50891.2	71260.4	7336.96	76506.8	58558	5834.62	71386	70697.5	62780.7	39958	48680.9	53409	66543.1	56816.5	62116.5	346998	3.04877e+06	75341.6	54348.1	55637.9
3.893_204.009	Guaiacol sulfate	C7 H8 O5 S	204.009	3.893	null	S21078	HMDB0060013	NA	NA	level4	Organic acids and derivatives	Organic sulfuric acids and derivatives	Arylsulfates	NA	5.88806e+06	6.13573e+06	5.90929e+06	5.85632e+06	6.07954e+06	6.02595e+06	5.91887e+06	5.91802e+06	6.17329e+06	5.91517e+06	5.89678e+06	1.60565e+07	6.53987e+06	526658	4.36921e+06	333744	2.54626e+06	5.2116e+06	5.17623e+07	2.52811e+07	2.55511e+07	1.51255e+06	9.95765e+06	513003	5.84424e+06	4.32665e+07	4.10246e+07	1.7139e+07	7.41244e+06	61819.9	77190.7	1.86395e+06	66042.4	442344	2.00655e+07
3.893_558.0676	1,5-anhydro-1-[5-hydroxy-7-methoxy-4-oxo-2-(2,4,5-trihydroxyphenyl)-4h-chromen-6-yl]-4-o-sulfohexitol	C22 H22 O15 S	558.068	3.893	null	S74886666	HMDB0128566	NA	NA	level4	Phenylpropanoids and polyketides	Flavonoids	Flavonoid glycosides	NA	179136	179136	179136	179136	179136	179136	179136	179136	179136	179136	179136	268312	2.10977e+06	5804.36	4544.95	228002	6154.47	58447.9	72807.8	207392	2.0615e+06	215228	110759	28088.8	411040	49484.8	5423.51	113485	177808	5088.24	4668.21	10148.6	147906	4352.69	12403.3
3.894_290.0996	NA	C12 H18 O8	290.1	3.894	NA	NA	NA	NA	NA	level5	NA	NA	NA	NA	7191.45	8225.59	7552.58	7317.72	7641.8	7915.38	7592.94	7435.95	7642.83	7483.87	7762.08	101.567	102.15	133.638	90.4158	99.6942	125.706	153.696	141.61	106.635	142.754	112.138	118.305	111.908	78.3452	96.2009	115.09	95.8301	87.2436	184.375	22491.8	208175	137.691	122.76	103.973
3.898_156.0058	2,5-furandicarboxylic acid	C6 H4 O5	156.006	3.898	C20450	S69178	HMDB0004812	NA	NA	level4	Organoheterocyclic compounds	Furans	Furoic acid and derivatives	NA	7084.88	7507.09	7179.78	6810.87	7683.31	7242.76	6915.64	7138.83	7246.09	7008.94	7599.21	293.847	294.531	322.292	272.541	284.86	358.777	437.179	402.345	301.945	403.761	315.736	332.724	312.686	219.344	268.118	325.141	265.878	241.781	391.73	22763.2	215428	392.097	285.467	293.079
3.902_194.0577	Ferulic acid	C10 H10 O4	194.058	3.902	C01494	MReference-421	HMDB0000954	25.7	71.8	level2	Phenylpropanoids	Monolignols	Coniferyl alcohol derivatives	map01100 Metabolic pathways;	75269.6	79092.9	67113.8	76182.4	80170.4	76985.9	75351.1	79310	74469.7	70612.6	79015.2	46847.8	27473.1	20122.3	31393.6	108971	1.89994e+06	25278.8	31304.9	350748	43875.2	3417.78	255096	2.23615e+06	53015.1	10512.7	9048.32	17721.3	304980	8080.84	14538.3	152103	4172.4	14986.1	31048
3.902_421.2097	NA	C22 H31 N O7	421.21	3.902	NA	NA	NA	NA	NA	level5	NA	NA	NA	NA	6671.81	6818.77	6711.66	6339.47	6705.68	6675.81	6534.92	6714.32	6472.86	6636.76	6827.57	137.096	138.244	151.577	128.952	135.866	171.464	210.194	193.834	146.342	196.082	154.568	163.211	154.307	108.461	133.646	162.395	133.596	118.698	60788	121210	272.535	188.141	675.603	143.189
3.909_415.1777	Naltriben	C26 H25 N O4	415.178	3.909	NA	S4589081	NA	NA	NA	level4	NA	NA	NA	NA	40971.2	41094.8	34703.6	36121.7	32354.5	39127.3	36562.5	39646.8	35677	37581.3	37123	19246.8	14385	3344.95	24355.1	23700	2447.54	2960.67	2778.61	2725.71	2634.25	2169.93	4666.57	4768.6	7019.06	2253.82	2271.4	11434.8	4500.45	13672.7	13448.8	160415	2651.02	23948.4	5001.33
3.914_207.0893	N-acetyl-l-phenylalanine	C11 H13 N O3	207.089	3.914	C03519	BGI422	HMDB0000512	94.8	92.8	level2	Organic acids and derivatives	Carboxylic acids and derivatives	Amino acids, peptides, and analogues	map00360 Phenylalanine metabolism;	707237	725340	691629	712887	661143	710377	696103	722756	695187	714686	681803	982479	1.73803e+06	1.48248e+06	843457	982846	964895	573651	612827	1.06503e+06	556018	796961	1.02013e+06	970256	976982	824751	1.37302e+06	1.83752e+06	1.12913e+06	1.337e+06	1.21256e+06	2.75864e+06	1.06018e+06	1.22119e+06	1.46096e+06
3.927_546.251	NA	C18 H38 N6 O13	546.251	3.927	NA	NA	NA	NA	NA	level5	NA	NA	NA	NA	6178.24	6469.3	6039.31	5937.99	6397.31	6221.34	6390.63	5887.75	6473.73	6266.35	6057	189.927	185.035	200.656	177.093	184.89	238.081	286.026	265.041	195.321	256.506	203.052	221.613	208.686	148.162	182.389	221.57	182.145	161.674	180.323	170.833	69000.6	253.028	162.789	188.418
3.929_234.0194	4-ethyl-2,6-dihydroxyphenyl hydrogen sulfate	C8 H10 O6 S	234.019	3.929	null	S74852096	HMDB0128030	NA	NA	level4	Organic acids and derivatives	Organic sulfuric acids and derivatives	Arylsulfates	NA	107743	107743	107743	107743	107743	107743	107743	107743	107743	107743	107743	762703	190928	7031.95	218274	7689.87	18530.9	76148.4	77077.4	81645.7	37647.4	20177.5	709265	5501.23	472910	1.08456e+06	406528	48242.1	104109	4599.44	4157.72	89374	208265	16379.9	2.6789e+06
3.935_308.0351	Sulisobenzone	C14 H12 O6 S	308.035	3.935	NA	S18829	NA	NA	36.2	level4	NA	NA	NA	NA	19701.5	18189.2	20407.9	20045.3	20073.4	19409.2	20373.4	19100.2	17840.5	20345.1	20896.6	142864	975.243	1056.69	354908	1105.11	1245.4	1492.43	3795.97	4852.44	3705.85	1045.92	153857	3393.49	432167	182816	118114	3889.69	1221.05	936.618	886.336	1284.74	1321.37	845.812	1710.51
3.936_401.1031	Alvocidib	C21 H20 Cl N O5	401.103	3.936	NA	S4450222	NA	NA	NA	level4	NA	NA	NA	NA	6223.1	6136.86	6307.65	6957	6461.71	6211.45	6247.04	6146.55	6830.18	5815.54	6746.65	207.542	201.964	218.932	193.001	201.191	258.973	310.768	287.858	211.893	278.164	218.688	239.361	225.615	160.12	196.809	238.996	196.246	168.164	193.877	183.804	266.789	275.022	3105.87	193.806
3.937_387.9919	5-[(e)-2-(4-hydroxyphenyl)vinyl]-1,3-phenylene bis(hydrogen sulfate)	C14 H12 O9 S2	387.992	3.937	null	S22547275	HMDB0041781	NA	NA	level4	Phenylpropanoids and polyketides	Stilbenes	null	NA	127522	140136	133610	123375	138366	133406	127610	136794	130956	128007	136680	896178	17774.9	1613.56	2.23275e+06	8550.37	2442	4592.97	38397	43499.1	35572.8	1631.09	1.05281e+06	31000.3	2.67366e+06	1.18203e+06	800302	37041.1	11905.7	1427.2	1356.28	4645.81	2039.06	1310.72	15236.9
3.938_409.9739	NA	C12 H16 N2 O4 P2 S3	409.974	3.938	NA	NA	NA	NA	NA	level5	NA	NA	NA	NA	42435.5	47787.3	47834.9	46455.8	43027.8	43606.8	48106.5	45592.2	46941	43890.5	44641.7	327931	5079.98	1430.05	665274	2166.7	1693.24	3310.43	10194.8	13408.2	11164.8	1453.7	380880	9732.86	848754	385493	272667	9864.11	3067.61	1266.08	1200.89	1743.71	1798.61	1153.96	4474.69
3.941_276.1106	Oxagrelate	C14 H16 N2 O4	276.111	3.941	NA	S38263	NA	NA	NA	level4	NA	NA	NA	NA	539096	525736	571406	537185	540805	540023	542493	541822	549094	541519	537188	489391	481450	412242	2.56697e+06	3.1612e+06	246950	11974.2	33258.6	362241	13377.8	2.15564e+06	258668	394805	99896.8	407012	405852	646304	366820	480218	1.59194e+06	175451	171160	2.62035e+06	443221
3.979_346.1625	[3-(hydroxymethyl)-3-methyl-2-oxobicyclo[2.2.1]hept-1-yl]methyl hexopyranoside	C16 H26 O8	346.163	3.979	null	S74886393	HMDB0033223	NA	NA	level4	Lipids and lipid-like molecules	Prenol lipids	Terpene glycosides	NA	50318.1	50632.7	48085.3	52980.1	72951.2	46640.9	58324.8	60993.5	51450.5	50953.8	52638.4	6958.28	19366.4	1749.68	1633.57	28375.5	1.77295e+06	2429.16	4776.34	13723.9	14081.6	17651.8	13978.6	4904.79	2187.11	6246.65	3236.87	1447.85	8013.1	26961.7	965905	908796	2140.06	79242.8	11386.8
3.981_258.11	Diacetyl trimer	C12 H18 O6	258.11	3.981	null	S167940	HMDB0032527	NA	NA	level4	Organoheterocyclic compounds	Dioxolanes	1,3-dioxolanes	NA	928787	946957	928670	865793	899452	932993	890397	958877	928755	856598	943919	2.02714e+06	648500	1.64425e+06	3.01153e+06	565026	3.95745e+06	920923	686283	2.42698e+06	1.67442e+06	522971	3.60087e+06	2.1728e+06	2.52135e+06	2.65191e+06	990599	350545	566980	755493	1.71614e+06	2.39626e+06	169730	835233	3.90171e+06
3.985_265.0944	N-phenylacetylglutamic acid	C13 H15 N O5	265.094	3.985	null	S9754592	HMDB0059772	NA	NA	level4	Organic acids and derivatives	Carboxylic acids and derivatives	Amino acids, peptides, and analogues	NA	230417	239445	214337	253095	221003	233788	236202	229058	241837	226163	227828	258258	124093	257766	173337	101335	392589	348743	181011	352100	382363	112971	437591	361224	247195	373574	242750	26881.7	111012	463276	952054	254819	87893.5	627786	307785
3.989_385.1368	NA	C17 H23 N O9	385.137	3.989	NA	NA	NA	NA	NA	level5	NA	NA	NA	NA	1.46196e+06	1.38796e+06	1.49278e+06	1.44574e+06	1.45398e+06	1.44136e+06	1.44437e+06	1.45314e+06	1.45696e+06	1.42863e+06	1.45342e+06	3.13304e+06	2.63259e+06	1.65166e+06	2.19044e+06	2.99884e+06	759420	1.28262e+06	2.24279e+06	2.92093e+06	2.08279e+06	9.56109e+06	1.3943e+06	1.12966e+06	1.28846e+06	1.04525e+06	1.02997e+06	285495	1.05075e+06	366024	4.82835e+06	985921	1.16028e+06	3.37566e+06	1.37418e+06
3.994_156.0786	2,5-dimethyl-4-ethoxy-3(2h)-furanone	C8 H12 O3	156.079	3.994	null	S2285292	HMDB0032232	NA	NA	level4	Organoheterocyclic compounds	Dihydrofurans	Furanones	NA	511762	585441	608584	542915	567327	590466	559119	576619	607682	536012	543147	575073	94708.1	595256	582548	9.68773e+06	472715	38095.6	38173.8	57868.2	62152.7	1.38324e+06	117827	84826.6	16117.5	138736	767395	43857.6	60661.7	32473.1	33321.4	30903.6	16635.7	122503	39458.8
4.003_200.0684	3-[(2z)-1-oxo-2-buten-2-yl]pentanedioic acid	C9 H12 O5	200.068	4.003	null	S11394716	HMDB0033091	NA	NA	level4	Lipids and lipid-like molecules	Fatty Acyls	Fatty acids and conjugates	NA	93225.2	95901.5	94756.1	89685.9	97842.6	93999.7	93916.8	94190.3	97169.6	91751.7	93940	93455.7	19987.9	91819.5	75017.7	1.82159e+06	91306.6	7207.42	9811.92	4928.17	17197.9	191928	17585.7	14303.7	10582.8	18693.5	106178	12764	7909.36	4274.85	14252.4	10513.8	6689.14	27026.1	7364.62
4.006_249.0633	N-[(4-methoxy-1-benzofuran-5-yl)carbonyl]glycine	C12 H11 N O5	249.063	4.006	null	S74852585	HMDB0129408	NA	NA	level4	null	null	null	NA	443461	460983	446786	425142	446021	443285	441208	449019	446087	430467	455132	844895	587152	826750	706619	341837	92964.2	254598	985003	926748	169978	8369.51	399743	350358	2.62856e+06	353849	3.28888e+06	3.61328e+06	613173	31232.2	49365.2	27020.3	961211	209731	3.32888e+06
4.011_232.0038	4-formyl-2-methoxyphenyl hydrogen sulfate	C8 H8 O6 S	232.004	4.011	null	S10798458	HMDB0041789	NA	NA	level4	Organic acids and derivatives	Organic sulfuric acids and derivatives	Arylsulfates	NA	112260	125558	120461	119036	119197	117174	117534	116915	121545	122726	114838	25336.5	81156.1	4944.07	14450.5	88146.5	52091	26861	82204	136200	178152	8940.54	74865.2	219790	65375.5	51790.5	17737.6	131087	73055.4	4389.38	4492.19	2.46729e+06	24421.2	397833	160750
4.014_355.1175	NA	C18 H17 N3 O5	355.118	4.014	NA	NA	NA	NA	NA	level5	NA	NA	NA	NA	22543.5	21587.7	21886.1	19865.9	18717.2	21586.9	20967.2	20760.5	22826.5	19311.1	21253.5	4653.78	1347.54	5545.97	3768.96	1418.3	34084	1981.18	2502.8	5864.89	6412.97	2768.25	11430	8361.13	4085.57	6169.33	3069.53	1309.09	1131.33	337639	5678.37	7250.43	1844.05	3505.66	10985.9
4.046_212.0682	N-propyl galiate	C10 H12 O5	212.068	4.046	C11155	S4778	HMDB0033835	NA	NA	level4	Benzenoids	Benzene and substituted derivatives	Benzoic acids and derivatives	NULL	3.16489e+06	3.10257e+06	3.19399e+06	3.21558e+06	3.12379e+06	3.17862e+06	3.16012e+06	3.13597e+06	3.23865e+06	3.09864e+06	3.16449e+06	131125	2.15799e+06	256661	5.98428e+06	6.71777e+06	4.42341e+06	3.2391e+06	2.29159e+06	1.03508e+07	3.96076e+06	814750	1.72878e+06	1.07286e+07	1.06127e+07	2.52171e+06	6.16337e+06	2.85791e+07	1.05097e+07	48561.8	90356.6	68372	3.85619e+06	5596.63	1.72551e+07
4.046_257.983	NA	C9 H6 O7 S	257.983	4.046	NA	NA	NA	NA	NA	level5	NA	NA	NA	NA	739538	735587	750440	739595	739966	741850	744262	723449	758641	724101	751372	54915.9	3.3381e+06	3226.75	37116.6	241190	211331	1.24874e+06	3.96803e+06	7.29185e+06	2.44289e+06	20397.3	171847	19136.6	51384.5	170029	52090.3	3.75214e+06	386786	2971.86	2622.26	5563.75	80039.4	2580.29	401362
4.061_574.2834	NA	C25 H42 N4 O11	574.283	4.061	NA	NA	NA	NA	NA	level5	NA	NA	NA	NA	6837.61	6375.29	6532.61	6915.59	6338.64	6677.76	6442.07	6505.54	6853.48	6631.25	6447.28	59.6349	65.4683	70.0298	53.9384	61.7373	81.9962	97.6851	82.9821	64.4	84.3902	66.6677	72.808	74.7288	46.8558	59.3404	71.2868	60.9241	52.8081	61.3318	56.5224	97372.1	94.009	53.4624	70.0462
4.069_203.1156	Acetylcarnitine	C9 H17 N O4	203.116	4.069	NA	S21243783	NA	NA	NA	level4	NA	NA	NA	NA	831706	779445	839609	857671	827412	897190	823771	814170	910167	812962	787479	537015	240495	322183	1.7671e+06	6.53841e+06	126884	67695.2	73462.7	225813	123305	334535	130446	190188	216177	327507	246385	120871	86043.4	253961	598354	418290	96336	1.06059e+06	275249
4.069_256.0942	P-gal	C12 H16 O6	256.094	4.069	NA	S92439	NA	NA	NA	level4	NA	NA	NA	NA	125243	126307	117760	119253	121883	130533	114675	130864	125739	106369	134024	43546.2	45730.3	110699	109032	41549.2	77272.8	12531.7	38654.9	80586.6	40903	19886.8	105502	80956.6	89072.1	68163.7	57178.9	43935.6	40969.8	944591	2.72276e+06	54321.6	18345.3	3.82737e+06	204052
4.071_189.9757	NA	C6 H6 O3 S2	189.976	4.071	NA	NA	NA	NA	NA	level5	NA	NA	NA	NA	224812	224812	224812	224812	224812	224812	224812	224812	224812	224812	224812	104243	3.22642e+06	463405	8426.04	89727.4	7052.39	527220	735105	766253	252285	5011.21	2.48326e+06	690851	37948.1	602476	4.92713e+06	7404.83	257554	101994	8701.99	45491.5	7620.08	503058	127155
4.081_312.084	NA	C14 H16 O8	312.084	4.081	NA	NA	NA	NA	NA	level5	NA	NA	NA	NA	8397.75	8847.08	8951.99	8978.92	8752.11	8479.96	7840.72	9088.04	8300.64	9397.49	8586.82	1056.06	1185.55	1994.59	935.29	56713.7	3411.13	1697.19	1437.99	1220.07	1491.02	1136.4	2882.23	1660.36	913.166	1063.35	1705.97	2880.39	975.763	1104.9	1225.51	2034.69	1731.18	1049.35	1795.38
4.083_192.1148	Ibufenac	C12 H16 O2	192.115	4.083	NA	S14516	NA	NA	NA	level4	NA	NA	NA	NA	10738.9	11577.5	10182.6	11493.3	11987.4	10867.3	11228.4	10957.3	11106.4	10920.6	11463.4	171.86	323.001	705.662	151.78	174.213	231.135	274.658	253.86	318.364	397.436	861.517	219.892	211.22	155.287	173.768	213.485	176.229	160.281	228.258	453.207	1598.73	274.878	156.917	357.219
4.083_236.1043	Ethyl vanillin isobutyrate	C13 H16 O4	236.104	4.083	null	S586073	HMDB0037683	NA	NA	level4	Benzenoids	Phenol esters	null	NA	55402.1	63017.7	63590.2	62067.2	59036.5	74640.6	60368.1	57705.3	70505.1	60890.4	56070.3	20317.3	15203	20802.9	3959.53	10298.5	26877.3	16034.4	14834.9	18673.6	17535.9	11874.3	33154.8	19067.3	20533.4	48291.1	14990.6	5287.04	17932.3	10000.4	14346.3	22030.5	8790.69	3953.45	28415.1
4.101_182.0942	Mephenesin	C10 H14 O3	182.094	4.101	NA	S3919	NA	NA	NA	level4	NA	NA	NA	NA	1.90207e+06	1.99044e+06	1.94974e+06	1.99145e+06	1.96848e+06	1.88016e+06	1.98706e+06	1.94954e+06	1.96155e+06	1.90741e+06	1.98938e+06	3.91808e+06	3.16719e+06	8.02765e+06	4.37883e+06	3.40282e+06	5.04761e+06	1.93575e+06	3.10234e+06	4.9994e+06	3.99317e+06	1.80648e+06	5.29745e+06	3.45572e+06	3.63567e+06	5.53307e+06	5.04776e+06	1.87206e+06	2.32897e+06	615093	3.71333e+06	2.79627e+06	1.04246e+06	2.16778e+06	4.36201e+06
4.112_428.2252	NA	C18 H36 O11	428.225	4.112	NA	NA	NA	NA	NA	level5	NA	NA	NA	NA	141618	157430	144499	142644	141894	144048	145661	145529	145343	145418	145866	4710.87	3378.11	1805.76	6401.78	4490.6	1938.63	158.833	248.855	1757.55	458.365	309.599	2000.88	2015.67	2147.45	1687.3	2041.83	2728.85	2316.04	2286.95	2348.24	1.991e+06	1346.98	3553.3	2605.37
4.113_264.0298	4-hydroxy-3- methoxyphenylglycol sulfate	C9 H12 O7 S	264.03	4.113	NA	MReference-1686	NA	NA	62.1	level2	NA	NA	NA	NA	146246	145591	145885	136908	147050	141816	146494	145276	140939	144163	146288	363041	57623.5	7284.18	2718.26	41414.5	343956	10430.8	33801.9	39748.8	2.7912e+06	12861.7	87917.1	179823	3.65473e+06	62324.4	1.27416e+06	52894.1	46499.9	3260.84	2970.5	60199.5	468621	3935.28	90695.2
4.113_491.2206	N-{2-[1-({[(2r)-bicyclo[2.2.1]hept-5-en-2-ylmethyl]carbamoyl}sulfamoyl)-4-piperidinyl]ethyl}-2-methoxynicotinamide	C23 H33 N5 O5 S	491.221	4.113	NA	S30791895	NA	NA	NA	level4	NA	NA	NA	NA	93360.2	93698.6	96139.2	94272.2	95353.8	85244.6	95170.6	95180.6	96477.2	90685.8	93859.8	39316.4	32332.2	11365.9	12385.9	27302.1	13841.1	1950.34	1711.36	5747.87	1744.12	1324.09	12524.7	18009.8	14007.1	10178.4	14445.4	25599.4	23951	21287.5	22270.8	1.15942e+06	15355.2	37228.8	19993.5
4.124_357.1332	NA	C16 H24 N O6 P	357.133	4.124	NA	NA	NA	NA	NA	level5	NA	NA	NA	NA	7086.65	6947.15	7130.35	6969.37	6615.28	6921	6521.88	7216.43	6567.11	7193.93	7032.12	384.654	426.792	451.099	338.378	369.195	516.077	589.599	520.916	413.393	537.588	431.218	455.572	455.48	299.09	385.956	474.073	390.453	355.637	172849	2659.47	736.234	611.721	788.006	466.509
4.134_284.0462	NA	C11 H12 N2 O5 S	284.046	4.134	NA	NA	NA	NA	NA	level5	NA	NA	NA	NA	5447.47	5559.2	6161.65	4977.14	5531.08	5600.71	4921.14	6273.13	4663.39	5499.85	6181.46	912.061	994.711	1051.86	792.497	858.103	1213.13	1384.58	1220.97	916.94	1212.22	1004.91	1060.9	1058.4	676.355	863.489	1073.88	901.418	812.205	951.965	855.096	1650.45	1330.75	794.623	964.955
4.145_377.1583	7209	C18 H23 N3 O6	377.158	4.145	C21519	S4576629	HMDB0041908	NA	NA	level4	Organic acids and derivatives	Carboxylic acids and derivatives	Amino acids, peptides, and analogues	NULL	213636	211614	218367	207926	212507	201531	206222	218673	199991	211842	221652	197785	178999	99551.2	793379	793852	39463.1	6081.67	5367.6	57659.5	5463.13	118516	86025.3	77200.5	27875.9	132518	118680	105625	133351	266617	931635	6676.86	40906	2.07875e+06	279208
4.146_590.2783	NA	C25 H42 N4 O12	590.278	4.146	NA	NA	NA	NA	NA	level5	NA	NA	NA	NA	5534.87	5653.31	5607.51	5587.51	5733.58	5407.45	5733.89	5677.96	5640.98	5556.61	5558.27	58.1113	61.3581	67.2309	50.7735	55.1507	78.0301	89.2693	78.7833	59.3059	80.1669	65.2532	68.0439	68.9436	44.0924	54.2991	67.8755	59.1373	52.2203	59.4268	54.7408	62745.1	85.7307	50.8598	62.6091
4.151_244.1418	4-hydroxyprolylleucine	C11 H20 N2 O4	244.142	4.151	null	S10480082	HMDB0028867	NA	NA	level4	Organic acids and derivatives	Carboxylic acids and derivatives	Amino acids, peptides, and analogues	NA	374675	342563	359249	344383	358354	366341	362516	354871	367428	341535	361368	301589	447431	933289	126004	20759.1	310634	28969.6	182368	260307	135357	97251	228903	422015	731674	399356	396896	490616	459946	608664	496915	1.92346e+06	590305	458164	843037
4.153_334.1258	NA	C14 H22 O9	334.126	4.153	NA	NA	NA	NA	NA	level5	NA	NA	NA	NA	4776.04	4668.44	5686.08	6461.86	4712.41	4826.5	4950.46	5193.31	5586.22	5360.45	4696.46	837.548	908.182	979.2	777.228	867.5	1233.92	1441.16	1264.57	956.29	1293	1047.09	1088.99	1091.88	653.555	840.101	988.447	829.384	1019.87	911.254	1710.24	109120	1328.98	1113.18	978.853
4.171_238.0838	(e)-3,4,5-trimethoxycinnamic acid	C12 H14 O5	238.084	4.171	null	S642910	HMDB0002511	NA	NA	level4	Phenylpropanoids and polyketides	Cinnamic acids and derivatives	Hydroxycinnamic acids and derivatives	NA	51642.2	47017.2	50856.1	47991.2	51148.9	49731.5	49682.2	49628.8	51023.6	47642.3	50557.3	373137	240912	272160	6903.9	23718.3	28480.8	34005.5	27159.6	49774.1	26724.8	27843.7	37184.7	34592.1	15704.8	19855.3	14036.4	14806.2	19267.4	54105.4	42377.7	57650.6	31435.5	85727.2	45244.8
4.185_152.0585	5-nitro-o-toluidine	C7 H8 N2 O2	152.059	4.185	NA	S7166	NA	NA	NA	level4	NA	NA	NA	NA	233794	233903	240939	237633	233863	247721	237346	235903	240515	223320	246793	194643	60698	315396	28530.3	37635.1	28432.1	20407.6	97876.6	65387.4	57403.7	10574.7	27928.1	99460.9	43611.9	37698.1	30685.8	39909.1	31639.9	237164	132660	1.01256e+06	32816.5	63473.4	117353
4.193_146.0942	N-butyl lactate	C7 H14 O3	146.094	4.193	null	S8409	HMDB0040254	NA	NA	level4	Organic acids and derivatives	Carboxylic acids and derivatives	Carboxylic acid derivatives	NA	1.22018e+06	1.24472e+06	1.23171e+06	1.14491e+06	1.25324e+06	1.29926e+06	1.22069e+06	1.22096e+06	1.27228e+06	1.18106e+06	1.22199e+06	2.8449e+06	2.82716e+06	2.10128e+06	2.00301e+06	2.51755e+06	2.27014e+06	2.76687e+06	2.52101e+06	2.01368e+06	2.15061e+06	4.35313e+06	2.66623e+06	2.36645e+06	1.98521e+06	2.77618e+06	2.13203e+06	1.56548e+06	1.56502e+06	715649	1.54512e+06	1.50223e+06	1.16717e+06	2.38503e+06	4.89863e+06
4.198_184.037	Dihydroxymandelic acid	C8 H8 O5	184.037	4.198	C05580	BGI237	HMDB0001866	25.4	NA	level3	Benzenoids	Phenols	Benzenediols	map00350 Tyrosine metabolism; map01100 Metabolic pathways;	453162	395798	418195	420841	441493	402588	425018	435214	405228	415391	443944	245874	230385	12302.9	610868	345861	146749	331257	409295	1.2336e+06	763627	20997.6	363014	87397.6	646944	342033	173368	847197	336859	4334.34	16103.4	81048.5	67739.1	16239.4	8.31993e+06
4.202_278.0091	3-(3,4-dihydroxyphenyl)-2-(sulfooxy)propanoic acid	C9 H10 O8 S	278.009	4.202	null	S10208704	HMDB0124972	NA	NA	level4	null	null	null	NA	393450	377891	402412	367636	421495	407643	354400	381644	391244	415340	386821	1.50771e+06	197345	21693.7	2.08645e+06	31890.4	78764.6	3593.38	51933.2	33960.5	43302.3	128721	3.0962e+06	534842	7.18232e+06	3.47387e+06	2.0909e+06	57528.2	164966	11163.3	7678.81	254040	70500.5	90439.2	82309.2
4.218_201.0999	NA	C9 H15 N O4	201.1	4.218	NA	NA	NA	NA	NA	level5	NA	NA	NA	NA	22994.4	23117.4	24255.2	23122.2	22988.9	23306.2	23249.1	23286.8	23735.9	22907	23268.7	1338.56	898.02	351.026	266.991	520.275	499.698	510.722	1525.13	856.689	623.353	1329.1	1079.21	5247.81	316.059	1710.17	955.928	505.487	272.127	64184.7	99740.1	348.927	562.646	58662.6	1517.92
4.234_255.1102	N-phenyl-beta-d-glucopyranosylamine	C12 H17 N O5	255.11	4.234	NA	S388952	NA	NA	NA	level4	NA	NA	NA	NA	1.96369e+06	1.9313e+06	1.84464e+06	1.92868e+06	1.87809e+06	1.93583e+06	1.89371e+06	1.91264e+06	1.87774e+06	2.05538e+06	1.81683e+06	1.8544e+06	1.56417e+06	1.19014e+06	5.62794e+06	2.9536e+06	2.924e+06	3.00941e+06	652824	4.5801e+06	1.59681e+06	3.67117e+06	3.88491e+06	1.0112e+07	1.25624e+06	484214	1.15123e+06	1.30264e+06	3.22182e+06	813171	1.10656e+07	2.35872e+06	3.43448e+06	4.86274e+06	3.25071e+06
4.236_618.3105	NA	C27 H46 N4 O12	618.311	4.236	NA	NA	NA	NA	NA	level5	NA	NA	NA	NA	14095	13991.2	13615	14123.1	14273.4	13938	13956.4	14108.4	14546	13152.8	14323.7	1706.56	1248.12	408.966	320.559	331.657	494.331	584.98	1829.34	955.09	732.917	413.169	1214.82	437.899	395.192	2376.1	1330.05	416.69	338.784	328.651	311.04	217953	510.123	439.173	1019.86
4.243_299.1001	NA	C13 H17 N O7	299.1	4.243	NA	NA	NA	NA	NA	level5	NA	NA	NA	NA	2.10557e+06	2.02537e+06	2.11377e+06	1.93844e+06	2.03801e+06	2.07414e+06	2.03994e+06	1.9924e+06	2.07621e+06	2.06919e+06	2.03415e+06	2.08362e+06	1.09283e+06	4.2551e+06	3.98546e+06	1.34831e+07	1.67165e+06	223567	144396	496688	175341	5.95841e+06	417607	1.56248e+06	357054	428867	2.29045e+06	1.02501e+06	849295	587572	3.2977e+06	1.38954e+06	1.13481e+06	1.49525e+06	547910
4.252_238.1201	2444643wxk	C13 H18 O4	238.12	4.252	null	S536429	HMDB0034046	NA	NA	level4	Benzenoids	Phenol ethers	Anisoles	NA	3.96377e+06	4.03443e+06	4.04056e+06	3.94601e+06	3.99045e+06	3.98929e+06	4.00469e+06	3.99833e+06	4.00038e+06	3.90685e+06	4.07239e+06	8.44095e+06	5.65393e+06	1.56016e+07	6.39715e+06	5.01389e+06	1.32116e+07	1.06263e+07	6.58014e+06	5.75765e+06	1.223e+07	8.66665e+06	1.31986e+07	1.10217e+07	3.77883e+06	4.18971e+06	7.54502e+06	2.37568e+06	5.54678e+06	1.22518e+06	4.78782e+06	4.57597e+06	2.46844e+06	5.34688e+06	4.87236e+06
4.253_122.0368	4-hydroxybenzaldehyde	C7 H6 O2	122.037	4.253	C00633	MReference-234	HMDB0011718	NA	96.3	level2	Organic oxygen compounds	Organooxygen compounds	Carbonyl compounds	map01100 Metabolic pathways;	1.44921e+06	1.59751e+06	1.50417e+06	1.47378e+06	1.58154e+06	1.52109e+06	1.53083e+06	1.56608e+06	1.55379e+06	1.40076e+06	1.57594e+06	1.95028e+06	1.48469e+06	2.20275e+06	1.5157e+06	1.18335e+06	1.99668e+06	949955	1.35525e+06	1.63012e+06	1.32549e+06	2.42459e+06	2.2732e+06	2.25013e+06	923866	1.24403e+06	1.93844e+06	1.94205e+06	1.49015e+06	3.65365e+06	2.66881e+06	9.55186e+06	1.2545e+06	2.36544e+06	1.97435e+06
4.253_272.9913	NA	C6 H14 N O3 P3 S	272.991	4.253	NA	NA	NA	NA	NA	level5	NA	NA	NA	NA	1.10378e+06	998641	1.03803e+06	1.06015e+06	1.07247e+06	1.05366e+06	1.05406e+06	1.05424e+06	1.03495e+06	1.09058e+06	1.03708e+06	414445	507915	1.02988e+06	776981	256580	784198	3.97217e+06	777870	3.19401e+06	4.81254e+06	1.25535e+06	794959	138840	261430	127450	588246	1.82187e+06	328606	59121.6	41381.6	478117	83283	1.09817e+06	410738
4.254_188.0141	P-cresylsulfate	C7 H8 O4 S	188.014	4.254	null	S3806481	HMDB0011635	NA	NA	level4	Organic acids and derivatives	Organic sulfuric acids and derivatives	Arylsulfates	NA	7.54595e+07	7.78987e+07	7.66867e+07	7.54735e+07	7.46108e+07	7.50162e+07	7.62955e+07	7.76134e+07	7.67628e+07	7.44203e+07	7.58276e+07	4.0388e+08	3.04584e+08	2.61612e+07	1.28241e+07	5.80653e+06	2.5228e+07	5.37593e+07	3.97502e+08	1.80428e+08	1.33652e+08	2.05582e+07	2.82793e+08	8.86535e+06	8.29465e+07	6.69045e+08	3.30291e+08	6.91193e+07	1.28314e+07	1.49339e+06	2.77538e+06	2.07368e+07	1.56751e+06	9.63572e+07	2.3249e+08
4.257_398.0102	NA	C10 H15 N4 O7 P S2	398.01	4.257	NA	NA	NA	NA	NA	level5	NA	NA	NA	NA	1.98881e+06	2.12749e+06	2.02516e+06	1.99419e+06	1.96414e+06	2.01827e+06	1.92372e+06	2.07419e+06	2.04319e+06	1.90343e+06	2.10648e+06	5.55871e+06	5.51065e+06	172962	60757.9	4638.89	87041.7	596359	6.96679e+06	5.08421e+06	3.60548e+06	95770.5	6.07528e+06	6819.48	660213	3.33558e+06	5.24145e+06	1.5148e+06	28872.4	4265.44	3855.66	100260	5960.7	1.9105e+06	3.87645e+06
4.257_421.0861	Piragliatin	C19 H20 Cl N3 O4 S	421.086	4.257	NA	S8607766	NA	NA	NA	level4	NA	NA	NA	NA	742435	742435	742435	742435	742435	742435	742435	742435	742435	742435	742435	1.60285e+07	1.04451e+07	12640.2	3041.87	3329.52	15436.6	89658.2	1.50284e+07	5.08208e+06	1.46176e+06	5252.35	8.33425e+06	11218.3	332283	1.96421e+07	9.68364e+06	251312	3455.83	3567.38	3385.34	6268.6	4894.71	644642	5.30472e+06
4.266_600.1512	Nicofuranose	C30 H24 N4 O10	600.151	4.266	NA	S23791	NA	NA	NA	level4	NA	NA	NA	NA	12408	9923.48	10154.7	10849.9	8690.55	12018.9	9333.93	16245.9	8048.35	8361.09	13153.4	12627.4	9363.65	3239.11	2434.67	2741.37	3974.2	4662.35	14634.9	7860.33	6094.48	3589.63	10668.2	3987.67	4117.73	21926	12259.7	3790.26	3195.4	2596.75	2553.55	2238.83	4015.31	3578.71	8763.43
4.268_305.028	2,4-dinitro-3'-nitrodiphenyl ether	C12 H7 N3 O7	305.028	4.268	C15297	S192493	NA	NA	NA	level4	NA	NA	NA	NULL	16878.3	17821.8	16692.4	17242.8	15716.3	16917.7	16811.7	16796.9	19680.3	15110.9	16383.5	5269.71	3902.87	1395.85	998.484	1091.27	1567.55	1782.51	5531.37	2862.31	2190.14	1219.85	3573.38	1279	1207.93	6566.28	3625.72	1083.96	905.21	1180.07	1479.67	939.805	1552.06	2695.94	3020.99
4.272_622.1175	4-[7-(beta-d-glucopyranuronosyloxy)-5-hydroxy-4-oxo-4h-chromen-3-yl]phenyl beta-d-glucopyranosiduronic acid	C27 H26 O17	622.117	4.272	null	S30777628	HMDB0041736	NA	NA	level4	Phenylpropanoids and polyketides	Isoflavonoids	Isoflavonoid O-glycosides	NA	487941	493439	492025	475647	467350	515459	457492	480707	492114	460614	513518	844983	439633	412684	1.94635e+06	2.46797e+06	7360.96	661107	347112	192864	695904	6155.5	1.41759e+06	75176.9	9.79342e+06	4.57852e+06	653677	440008	107979	5583.11	6907.42	4385.41	7342.19	6377.88	15124.4
4.287_346.1625	[3-(hydroxymethyl)-3-methyl-2-oxobicyclo[2.2.1]hept-1-yl]methyl hexopyranoside	C16 H26 O8	346.163	4.287	null	S74886393	HMDB0033223	NA	NA	level4	Lipids and lipid-like molecules	Prenol lipids	Terpene glycosides	NA	53769.2	53332.2	53167.7	57631.2	49504.5	51523.5	51517.9	55666.5	52458.1	52155.9	54374.9	6971.45	2674.92	1463.37	1232.18	742.577	4.54953e+06	1229.79	3512.23	3566.45	7293.08	1041.47	3214.43	4326.84	12952.9	4981.71	2850.09	4418.68	3042.55	183172	337408	570265	2754.48	32653.6	2191.83
4.292_232.0037	4-formyl-2-methoxyphenyl hydrogen sulfate	C8 H8 O6 S	232.004	4.292	null	S10798458	HMDB0041789	NA	NA	level4	Organic acids and derivatives	Organic sulfuric acids and derivatives	Arylsulfates	NA	613573	601402	600883	623640	584579	556700	599385	604361	583157	548062	678200	132846	49714.6	23964.5	140269	248965	3.8306e+06	57795.1	49177.9	116638	164691	141869	470169	2.46155e+06	2.3937e+06	111267	63404.5	1.69671e+06	7.02755e+06	696469	4.7852e+06	2.41597e+06	115034	1.67562e+06	1.95501e+06
4.295_237.0997	Ethopabate	C12 H15 N O4	237.1	4.295	NA	S5812	NA	NA	NA	level4	NA	NA	NA	NA	1.71031e+06	1.71031e+06	1.71031e+06	1.71031e+06	1.71031e+06	1.71031e+06	1.71031e+06	1.71031e+06	1.71031e+06	1.71031e+06	1.71031e+06	735950	470316	1.71887e+06	2.44798e+06	1.24658e+07	777940	120533	193789	359602	240681	727417	403353	761383	1.13179e+06	641554	682730	642752	384896	1.22988e+06	1.72517e+06	3.79291e+06	390157	2.20744e+06	834342
4.298_409.1582	Linustatin	C16 H27 N O11	409.158	4.298	NA	S106563	NA	NA	NA	level4	NA	NA	NA	NA	35238.6	36895.8	38186.8	33490.7	34593	37176.6	34694.2	35087.7	36087.2	34774.4	37121.4	25508.8	19773.6	10804.9	4981.13	5432.63	5.95157e+06	8947.83	25510.5	13459	10740.6	5940.67	18452.2	12116.8	9983.08	33026.8	18718.2	7307.85	7616.06	277274	437997	361679	8525.88	25159.1	15580.4
4.299_233.0717	NA	C9 H15 N O4 S	233.072	4.299	NA	NA	NA	NA	NA	level5	NA	NA	NA	NA	14672.3	15161	16013.7	18398.8	15493.8	14851.1	16910.6	15408	16387.2	15275.7	15763.1	5246.69	3365.34	2495.45	1093.16	1260.22	3068.94	2081.33	4811.59	2555.08	2125.72	3442.52	3714.55	9035.36	2441.27	6227.14	3670.82	1732.15	1929.05	32305.8	113078	2150.61	1928.64	49472.1	3493.24
4.308_412.1362	N-[(9-beta-d-ribofuranosylpurin-6-yl)carbamoyl]threonine	C15 H20 N6 O8	412.136	4.308	NA	S141829	NA	NA	NA	level4	NA	NA	NA	NA	24498.7	26486.7	24541.1	24839	24820.1	25523.7	24776.6	23367	27063.3	24383.9	25050.1	14947.9	10955.3	6009.6	3839.35	3106.91	7759.19	5198.21	16248.8	7961.78	6650.87	3846.32	11331.6	7621.99	6334.98	21780.8	12474	5033	5305.47	4977.16	8136.09	5267.03	4801.5	4582.68	9434.2
[truncated: 1,091 more rows]
[truncated: 4 more columns]
